# Supplementary material for: Mostly natural sequencing-by-synthesis for scRNA-seq using Ultima sequencing
Source: Nat Biotechnol. 2022 Sep 15;41(2):204–11. doi: 10.1038/s41587-022-01452-6 (PMC9931582; doi:10.1038/s41587-022-01452-6)
Supplement: Supplementary file 3 — Comparison of read mapping between Ultima and Illumina. [file 41587_2022_1452_MOESM3_ESM.xlsx]

## Sheet: Key
Column Name	Description
Geneid	The gene name
3' Illumina	The number of reads mapping to the gene according to FeatureCount in the 3' Illumina data
3' Illumina Ambiguous	The number of reads mapping to the gene according to FeatureCount, counting ambiguous reads, in the 3' Illumina data
3' Illumina Multimapper	The number of reads mapping to the gene according to FeatureCount, counting multimapping reads, in the 3' Illumina data
3' Ultima	The number of reads mapping to the gene according to FeatureCount in the 3' Ultima data
3' Ultima Ambiguous	The number of reads mapping to the gene according to FeatureCount, counting ambiguous reads, in the 3' Ultima data
3' Ultima Multimapper	The number of reads mapping to the gene according to FeatureCount, counting multimapping reads, in the 3' Ultima data
5' Illumina	The number of reads mapping to the gene according to FeatureCount in the 5' Illumina data
5' Illumina Ambiguous	The number of reads mapping to the gene according to FeatureCount, counting ambiguous reads, in the 5' Illumina data
5' Illumina Multimapper	The number of reads mapping to the gene according to FeatureCount, counting multimapping reads, in the 5' Illumina data
5' Ultima	The number of reads mapping to the gene according to FeatureCount in the 5' Ultima data
5' Ultima Ambiguous	The number of reads mapping to the gene according to FeatureCount, counting ambiguous reads, in the 5' Ultima data
5' Ultima Multimapper	The number of reads mapping to the gene according to FeatureCount, counting multimapping reads, in the 5' Ultima data
3' Top 20 logFC	This gene is one of the 20 genes with largest absolute logFC between Ultima and Illumina in the 3' data
5' Top 20 logFC	This gene is one of the 20 genes with largest absolute logFC between Ultima and Illumina in the 5' data
3' logFC Illumina over Ultima	The logFC of this gene between Ultima and Illumin in the 3' data
3' Outlier Illumina vs Ultima	This gene is an outlier, defined as having a absolute logFC between Ultima and Illumina >log(2), in the 3' data
5' logFC Illumina over Ultima	The logFC of this gene between Ultima and Illumin in the 5' data
5' Outlier Illumina vs Ultima	This gene is an outlier, defined as having a absolute logFC between Ultima and Illumina >log(2), in the 5' data

## Sheet: FeatureCounts.info
Geneid	3' Illumina	3' Illumina Ambiguous	3' Illumina Multimapper	3' Ultima	3' Ultima Ambiguous	3' Ultima Multimapper	5' Illumina	5' Illumina Ambiguous	5' Illumina Multimapper	5' Ultima	5' Ultima Ambiguous	5' Ultima Multimapper	3' Top 20 logFC	5' Top 20 logFC	3' logFC Illumina over Ultima	3' Outlier Illumina vs Ultima	5' logFC Illumina over Ultima	5' Outlier Illumina vs Ultima
RPS10	222	4545	1753	34649	261714	101215	62	666	710	359	711688	384	TRUE	TRUE	-2.63116	TRUE	-3.87359	TRUE
MTRNR2L8	12	12	59034	45	47	1717	70	72	214485	66	66	295	TRUE	TRUE	3.01121	TRUE	5.03421	TRUE
HIST2H2AA4	3	3	9373	132	133	8146	41	41	15792	422	423	35634	FALSE	TRUE	-0.159239	FALSE	-3.10845	TRUE
IGKV2-30	25	66	78	0	6	3	9773	9777	24249	1743	2075	47827	FALSE	TRUE	0.0248796	FALSE	2.39508	TRUE
IGKV1-39	0	2	23	0	0	0	269	295	11858	1120	1124	67804	FALSE	TRUE	0	FALSE	-2.32837	TRUE
IGKV1D-8	5	5	7	0	0	0	356	356	2239	23422	23432	55615	FALSE	TRUE	0.00279516	FALSE	-2.67061	TRUE
NBEAL1	912	912	31071	4696	4697	8908	1216	1216	55414	1615	1615	2324	FALSE	TRUE	0.461925	FALSE	2.58254	TRUE
MTRNR2L12	134	134	61343	1259	1259	9882	1420	1420	273136	312	312	1849	FALSE	TRUE	1.44773	TRUE	4.41423	TRUE
HIST1H1E	7419	7419	7419	3774	3774	3807	39934	39934	39946	45546	45546	45600	FALSE	TRUE	0.285735	FALSE	2.87097	TRUE
HIST1H1D	8813	8813	8824	7853	7853	7903	13105	13106	13112	17335	17335	17347	FALSE	TRUE	-0.0476428	FALSE	2.11575	TRUE
TAF10	13440	13440	13442	13747	13747	13773	29904	29906	29914	1902	1910	1908	FALSE	TRUE	0.0768879	FALSE	2.16175	TRUE
PTPRCAP	0	56614	0	0	25322	0	0	119790	0	0	126949	0	FALSE	TRUE	0.0111341	FALSE	-3.81501	TRUE
RP11-290D2.6	173	173	183	9	9	9	55640	55641	68278	1098	1098	1101	FALSE	TRUE	0.0349408	FALSE	3.59173	TRUE
IGHV3-43	3	3	3	2	4	2	241	241	605	1383	1434	16776	FALSE	TRUE	0.00279516	FALSE	-2.30141	TRUE
RP11-160E2.6	541	541	8026	655	655	6736	7	7	9214	31	31	465	FALSE	TRUE	0.0688776	FALSE	2.09153	TRUE
MTRNR2L1	269	269	4228	41	41	149	767	767	30279	25	25	46	FALSE	TRUE	1.7612	TRUE	3.84428	TRUE
RPS21	79600	79605	80483	76552	76555	76881	135133	135136	141107	204547	204550	204795	FALSE	TRUE	-0.0887027	FALSE	3.36505	TRUE
IGLVI-70	25	25	25	4	4	4	20391	20391	20399	37580	37626	38046	FALSE	TRUE	0.0269273	FALSE	2.63776	TRUE
IGLV2-5	0	0	0	1	1	1	7508	7513	9474	135	139	135	FALSE	TRUE	0	FALSE	2.54627	TRUE
MT-ATP8	1355	3545	1588	4605	6047	4650	11350	76256	12045	449251	475028	451587	FALSE	TRUE	-0.460139	FALSE	-2.41327	TRUE
HLA-DRB5	3486	3569	6603	40	44	46	47729	47737	60333	23213	23864	83771	TRUE	FALSE	1.86464	TRUE	0.789329	TRUE
PSMA2	723	11152	733	15415	15812	15511	131	13903	140	103	18613	104	TRUE	FALSE	-1.91823	TRUE	-0.766969	TRUE
ARF5	5904	19191	5904	236	16023	237	24017	24906	24064	18443	18776	18519	TRUE	FALSE	2.53002	TRUE	0.0710242	FALSE
MTRNR2L10	10	10	13893	26	26	406	14	14	2931	5	5	24	TRUE	FALSE	2.66935	TRUE	1.65639	TRUE
RPL36A	774	1929	1189	1411	74553	25782	357	510	2179	190	128379	205	TRUE	FALSE	-2.64288	TRUE	1.67385	TRUE
IFITM1	7864	51099	8012	6	98199	6	55536	77120	62918	177014	178080	177460	TRUE	FALSE	3.04679	TRUE	-0.375744	FALSE
POLD4	335	15962	371	240	19546	249	7890	24439	7901	21089	28082	21125	TRUE	FALSE	-2.4694	TRUE	-0.24581	FALSE
TCIRG1	6999	8380	7002	54	5141	54	12597	13375	12631	15833	16293	15893	TRUE	FALSE	2.20275	TRUE	0.0125509	FALSE
CRIP1	2045	28018	2045	67	19252	67	9972	47306	9976	14104	46736	14140	TRUE	FALSE	1.93222	TRUE	-0.271867	FALSE
IGHA2	12996	12999	41634	228	382	417	3378	3381	10030	6130	6450	7659	TRUE	FALSE	2.67946	TRUE	-0.182632	FALSE
PSMB10	138	19284	138	49	15603	49	22287	25177	22289	28332	30117	28412	TRUE	FALSE	1.98165	TRUE	-0.0250901	FALSE
GABARAP	130	50034	130	91	65850	93	3503	75946	3503	99554	108969	99776	TRUE	FALSE	-3.12896	TRUE	-0.949341	TRUE
RPL23A	43826	43826	279978	13973	13974	22700	20308	20308	312898	376732	376732	403716	TRUE	FALSE	2.19228	TRUE	-0.0173708	FALSE
PPDPF	48050	48124	48378	4031	4034	4035	109065	109067	109708	112496	112497	112660	TRUE	FALSE	1.91136	TRUE	0.0214608	FALSE
TGFB1	19121	19121	19146	669	669	673	33042	33042	33110	21845	21846	22007	TRUE	FALSE	2.48356	TRUE	1.22544	TRUE
IGLC2	62686	64135	138288	1317	5010	85618	2191	2191	4954	1589	4382	2146	TRUE	FALSE	3.25753	TRUE	0.183791	FALSE
MIF	3541	37998	3543	0	20286	0	5607	58711	5611	61575	62445	61712	TRUE	FALSE	2.86951	TRUE	-0.567979	FALSE
MT-CO2	817042	817074	1123533	816578	816764	1060000	393522	393543	640507	867652	867698	891700	TRUE	FALSE	3.72853	TRUE	-0.107245	FALSE
RP11-34P13.3	1	1	6	0	0	3	0	0	6	0	0	0	FALSE	FALSE	0	FALSE	0	FALSE
FAM138A	0	0	2	0	0	3	0	0	0	0	0	0	FALSE	FALSE	0	FALSE	0	FALSE
OR4F5	0	0	0	0	0	0	0	0	0	0	0	0	FALSE	FALSE	0	FALSE	0	FALSE
RP11-34P13.7	0	0	32	1	1	29	1	1	17	1	1	28	FALSE	FALSE	0.018866	FALSE	0.000481452	FALSE
RP11-34P13.8	0	0	0	0	0	0	0	0	0	0	0	0	FALSE	FALSE	0	FALSE	0	FALSE
RP11-34P13.14	0	0	1	0	0	0	0	0	1	1	1	2	FALSE	FALSE	0	FALSE	0	FALSE
RP11-34P13.9	0	0	0	0	0	0	0	0	0	0	0	0	FALSE	FALSE	0	FALSE	0	FALSE
FO538757.3	0	0	0	0	0	0	1	1	120	0	0	17	FALSE	FALSE	0	FALSE	0.112456	FALSE
FO538757.2	158	158	3566	1571	1571	4895	357	357	4199	1106	1106	5144	FALSE	FALSE	-0.137492	FALSE	0.376483	FALSE
AP006222.2	0	0	550	0	0	1307	11	11	244	1	1	112	FALSE	FALSE	-0.255877	FALSE	0.275701	FALSE
RP5-857K21.15	0	0	0	0	0	0	0	0	0	0	0	0	FALSE	FALSE	0	FALSE	0	FALSE
RP4-669L17.2	0	0	0	0	0	0	1	1	1	0	0	0	FALSE	FALSE	0	FALSE	0	FALSE
RP4-669L17.10	3	4	53	2	2	26	2	2	32	3	3	57	FALSE	FALSE	0.0596643	FALSE	0.0137277	FALSE
OR4F29	0	0	0	0	0	0	0	0	0	0	0	0	FALSE	FALSE	0	FALSE	0	FALSE
RP5-857K21.4	0	1	9	0	0	6	2	2	35	38	38	40	FALSE	FALSE	-0.0135232	FALSE	-0.0126327	FALSE
RP5-857K21.2	0	0	0	0	0	0	0	0	0	0	0	0	FALSE	FALSE	0	FALSE	0	FALSE
OR4F16	0	0	1	0	0	0	0	0	0	0	0	0	FALSE	FALSE	0	FALSE	0	FALSE
RP11-206L10.4	0	0	0	0	0	0	0	0	1	0	0	0	FALSE	FALSE	0	FALSE	0.00341359	FALSE
RP11-206L10.9	69	69	701	108	108	293	47	47	1710	141	141	424	FALSE	FALSE	0.427893	FALSE	0.790831	TRUE
FAM87B	3	3	3	2	2	2	3	3	5	8	8	11	FALSE	FALSE	0.00279516	FALSE	0.00347215	FALSE
LINC00115	72	72	299	364	364	459	91	91	307	897	897	946	FALSE	FALSE	-0.0854352	FALSE	-0.0597533	FALSE
FAM41C	1	1	177	0	0	49	5	5	62	0	0	15	FALSE	FALSE	0.229146	FALSE	0.126519	FALSE
RP11-54O7.16	0	0	0	0	0	0	0	0	0	0	0	0	FALSE	FALSE	0	FALSE	0	FALSE
RP11-54O7.1	2	2	6	1	2	2	0	0	3	7	9	7	FALSE	FALSE	-0.000602811	FALSE	-0.00318134	FALSE
RP11-54O7.2	0	0	0	0	1	0	0	0	0	1	3	1	FALSE	FALSE	-0.00339797	FALSE	0	FALSE
RP11-54O7.3	1	1	1	0	0	1	0	0	0	0	0	0	FALSE	FALSE	0.00279516	FALSE	0	FALSE
SAMD11	3	3	4	3	3	3	3	3	3	1	1	1	FALSE	FALSE	-0.000602811	FALSE	0.00341359	FALSE
NOC2L	3746	3746	3869	3097	3097	3149	3660	3660	4254	5678	5678	5729	FALSE	FALSE	0.0580238	FALSE	-0.0187461	FALSE
KLHL17	251	251	252	94	94	95	383	383	384	312	312	313	FALSE	FALSE	0.137225	FALSE	0.131933	FALSE
PLEKHN1	54	54	54	35	35	35	91	91	91	125	125	125	FALSE	FALSE	0.00876593	FALSE	0.0172062	FALSE
PERM1	0	0	0	0	0	0	1	1	1	0	1	0	FALSE	FALSE	0	FALSE	0	FALSE
RP11-54O7.17	28	28	35	13	13	13	8	8	11	22	22	23	FALSE	FALSE	0.00405928	FALSE	-0.00968886	FALSE
HES4	721	721	721	35	35	35	873	873	875	87	87	89	FALSE	FALSE	0.415428	FALSE	0.444528	FALSE
ISG15	9394	9394	9398	4000	4000	4013	9499	9499	9503	11643	11643	11729	FALSE	FALSE	0.436413	FALSE	0.00750186	FALSE
RP11-54O7.11	8	8	10	9	9	10	43	43	46	9	9	9	FALSE	FALSE	0.00496418	FALSE	0.0236257	FALSE
AGRN	64	64	71	23	23	24	118	118	119	110	110	112	FALSE	FALSE	0.0459895	FALSE	0.00825473	FALSE
RP11-54O7.18	0	0	0	0	0	0	0	0	0	0	0	0	FALSE	FALSE	0	FALSE	0	FALSE
RNF223	2	2	2	0	0	0	0	0	0	0	0	0	FALSE	FALSE	0	FALSE	0	FALSE
C1orf159	288	288	288	134	134	134	638	638	654	738	742	739	FALSE	FALSE	0.116458	FALSE	0.026419	FALSE
LINC01342	23	23	23	21	21	21	22	22	22	53	53	53	FALSE	FALSE	0.00466279	FALSE	0.0102769	FALSE
RP11-465B22.8	2	2	2	1	1	1	4	4	4	0	0	0	FALSE	FALSE	0.00279516	FALSE	0.00341359	FALSE
TTLL10-AS1	0	0	0	1	1	1	0	0	3	1	2	1	FALSE	FALSE	0	FALSE	0.00347215	FALSE
TTLL10	20	20	27	15	15	15	30	30	31	32	32	32	FALSE	FALSE	0.0303253	FALSE	0.0203139	FALSE
TNFRSF18	1205	1205	1206	720	720	723	1318	1318	1319	1488	1488	1500	FALSE	FALSE	0.132977	FALSE	0.0556049	FALSE
TNFRSF4	1815	1815	1815	1034	1034	1037	2111	2111	2117	1580	1580	1611	FALSE	FALSE	0.203436	FALSE	0.357043	FALSE
SDF4	5065	5066	5068	2268	2269	2293	8609	8609	8613	10693	10695	10724	FALSE	FALSE	0.472003	FALSE	0.00623891	FALSE
B3GALT6	1532	1532	1533	1266	1266	1268	2071	2071	2073	413	413	413	FALSE	FALSE	0.0899977	FALSE	0.874965	TRUE
FAM132A	50	50	50	27	27	27	55	56	55	45	45	45	FALSE	FALSE	0.00437121	FALSE	0.020325	FALSE
RP5-902P8.12	14	14	16	3	3	4	3	3	10	9	9	10	FALSE	FALSE	0.0119861	FALSE	0.00353031	FALSE
UBE2J2	4084	4084	4090	2383	2383	2387	4607	4608	4662	3336	3337	3344	FALSE	FALSE	0.273504	FALSE	0.155744	FALSE
RP5-902P8.10	20	20	21	3	58	3	2	2	2	3	3	3	FALSE	FALSE	0.0235409	FALSE	7.01707e-05	FALSE
SCNN1D	47	47	47	30	85	31	97	97	98	112	112	112	FALSE	FALSE	0.0144377	FALSE	-0.00105402	FALSE
ACAP3	1476	1476	1479	746	746	747	1543	1544	1547	1493	1495	1496	FALSE	FALSE	0.294317	FALSE	0.118275	FALSE
PUSL1	828	828	829	833	833	833	1025	1025	1028	991	991	995	FALSE	FALSE	0.036083	FALSE	0.0760473	FALSE
CPSF3L	3565	3566	3576	3345	3345	3354	5616	5616	5650	7165	7167	7203	FALSE	FALSE	0.0827255	FALSE	-0.00693028	FALSE
CPTP	1257	1257	1258	864	865	870	1876	1876	1892	1703	1703	1706	FALSE	FALSE	0.184818	FALSE	0.0467432	FALSE
TAS1R3	16	16	16	7	7	7	5	5	5	8	8	8	FALSE	FALSE	0.0180951	FALSE	-0.00326211	FALSE
DVL1	579	580	579	410	410	410	685	685	687	478	479	484	FALSE	FALSE	0.124387	FALSE	0.255303	FALSE
MXRA8	248	248	248	136	137	136	367	367	369	359	359	360	FALSE	FALSE	0.0896448	FALSE	0.00796751	FALSE
AURKAIP1	14702	14702	14724	7434	7435	7448	17586	17586	17659	18754	18759	18813	FALSE	FALSE	0.357692	FALSE	0.150348	FALSE
CCNL2	3581	3581	3587	3856	3856	3866	5347	5348	5373	5124	5124	5160	FALSE	FALSE	-0.0104844	FALSE	0.174344	FALSE
MRPL20	9880	9880	9891	12481	12481	12597	12945	12946	12999	14382	14383	15738	FALSE	FALSE	-0.136583	FALSE	-0.0422576	FALSE
RP4-758J18.13	37	37	67	33	33	34	3	3	10	5	5	27	FALSE	FALSE	0.0892224	FALSE	-0.00928758	FALSE
ANKRD65	32	32	35	24	25	27	62	62	69	72	73	73	FALSE	FALSE	0.00645385	FALSE	0.0107798	FALSE
RP4-758J18.7	0	0	0	0	0	0	18	18	18	0	0	0	FALSE	FALSE	0	FALSE	0.00681557	FALSE
TMEM88B	0	0	0	0	0	0	0	1	0	0	0	0	FALSE	FALSE	0	FALSE	0	FALSE
RP4-758J18.10	1	1	1	0	0	0	1	1	1	0	0	0	FALSE	FALSE	0	FALSE	0	FALSE
VWA1	3	3	3	0	0	0	2	2	2	1	1	1	FALSE	FALSE	0.00279516	FALSE	7.01707e-05	FALSE
ATAD3C	51	51	95	24	24	49	150	150	216	156	156	196	FALSE	FALSE	0.0320399	FALSE	0.111184	FALSE
ATAD3B	607	607	828	469	470	478	597	599	1061	868	869	952	FALSE	FALSE	0.120175	FALSE	0.0279714	FALSE
ATAD3A	662	662	790	523	524	536	448	448	775	645	645	739	FALSE	FALSE	0.120618	FALSE	-0.00502634	FALSE
TMEM240	55	55	55	28	28	28	15	15	15	25	26	25	FALSE	FALSE	0.0156841	FALSE	-0.00310112	FALSE
SSU72	11118	11119	11142	10934	10936	11113	13358	13358	13550	6462	6462	6486	FALSE	FALSE	0.0453022	FALSE	0.736813	TRUE
RP5-832C2.5	1634	1634	1663	1335	1335	1390	787	787	796	913	913	921	FALSE	FALSE	0.0346024	FALSE	0.0501844	FALSE
AL645728.1	0	0	1	1	1	1	0	0	2	0	0	0	FALSE	FALSE	-0.000602811	FALSE	0.00341359	FALSE
C1orf233	780	780	780	512	512	512	799	799	799	278	278	279	FALSE	FALSE	0.110494	FALSE	0.407092	FALSE
RP11-345P4.9	527	527	528	504	504	506	479	479	489	589	589	592	FALSE	FALSE	-0.00214227	FALSE	0.0204829	FALSE
MIB2	4550	4550	4575	1484	1485	1510	4836	4836	4870	3763	3764	3808	FALSE	FALSE	0.51791	FALSE	0.419642	FALSE
MMP23B	50	50	752	10	10	388	304	304	1097	161	161	786	FALSE	FALSE	0.070201	FALSE	0.112253	FALSE
CDK11B	1052	1054	2770	1712	1725	3323	1380	1381	3927	3711	3729	4814	FALSE	FALSE	-0.0255359	FALSE	-0.295143	FALSE
RP11-345P4.10	4	4	25	7	7	11	9	9	56	2	2	45	FALSE	FALSE	0.0269357	FALSE	0.0560397	FALSE
SLC35E2B	865	865	3026	1334	1335	1989	855	855	3736	1616	1618	3873	FALSE	FALSE	0.247548	FALSE	0.0222272	FALSE
RP11-345P4.7	27	27	66	2	2	4	56	57	209	387	387	469	FALSE	FALSE	0.0841237	FALSE	0.00798316	FALSE
CDK11A	1444	1446	4711	1657	1670	3834	1432	1434	4541	3870	3888	4947	FALSE	FALSE	-0.0700485	FALSE	0.501974	FALSE
SLC35E2	458	458	847	365	366	494	235	235	1292	355	357	1259	FALSE	FALSE	0.138352	FALSE	0.113693	FALSE
NADK	1175	1175	2958	1050	1050	2923	3208	3208	4585	3178	3178	4483	FALSE	FALSE	0.0472045	FALSE	0.248293	FALSE
GNB1	7074	7074	7084	7054	7055	7072	11334	11334	11495	6194	6194	6201	FALSE	FALSE	-0.030042	FALSE	0.734888	TRUE
RP1-140A9.1	85	85	85	57	57	57	45	45	45	61	61	61	FALSE	FALSE	0.0740326	FALSE	-0.00552134	FALSE
CALML6	9	9	9	0	0	0	5	5	6	11	11	11	FALSE	FALSE	0.00836215	FALSE	-0.00640041	FALSE
TMEM52	15	15	15	4	4	5	4	4	4	4	4	4	FALSE	FALSE	0.00434963	FALSE	0.00013987	FALSE
CFAP74	1	1	37	6	6	31	0	0	7	0	0	0	FALSE	FALSE	0.0119887	FALSE	0.023654	FALSE
RP11-547D24.1	2	2	5	3	3	5	0	0	3	0	0	0	FALSE	FALSE	0.0105004	FALSE	0.00681557	FALSE
GABRD	6	6	6	5	5	7	0	0	0	0	0	0	FALSE	FALSE	0.00434963	FALSE	0	FALSE
RP11-547D24.3	1	1	1	1	1	1	7	7	7	0	0	0	FALSE	FALSE	0.00279516	FALSE	0.00341359	FALSE
PRKCZ	681	682	681	436	436	440	963	963	965	455	455	455	FALSE	FALSE	0.108237	FALSE	0.48224	FALSE
RP5-892K4.1	36	36	77	48	48	68	52	52	55	51	51	51	FALSE	FALSE	0.0135118	FALSE	0.010484	FALSE
RP11-181G12.2	31	31	31	33	34	33	60	60	60	50	50	50	FALSE	FALSE	0.0113564	FALSE	0.00403674	FALSE
FAAP20	9322	9322	9368	2051	2053	2059	15948	15949	16082	12696	12696	12866	FALSE	FALSE	0.825029	TRUE	0.0734152	FALSE
RP11-181G12.4	1	1	1	2	2	2	1	1	1	0	0	0	FALSE	FALSE	-0.00339797	FALSE	0	FALSE
SKI	983	983	986	1086	1088	1086	1314	1314	1385	1338	1338	1342	FALSE	FALSE	-0.0600478	FALSE	0.0534141	FALSE
MORN1	196	196	199	170	170	173	238	239	247	425	425	428	FALSE	FALSE	0.0299089	FALSE	-0.0466958	FALSE
RER1	7328	7330	7338	6096	6098	6117	9679	9679	9762	10050	10050	10103	FALSE	FALSE	0.251863	FALSE	-0.0268587	FALSE
PEX10	520	520	520	471	471	472	726	726	744	926	926	932	FALSE	FALSE	-0.00603718	FALSE	-0.142419	FALSE
PLCH2	309	309	310	261	261	262	545	545	546	545	545	546	FALSE	FALSE	0.166399	FALSE	0.210959	FALSE
RP3-395M20.2	11	11	11	6	6	6	0	0	0	1	1	1	FALSE	FALSE	0.00279516	FALSE	0	FALSE
RP3-395M20.3	1	1	1	0	0	0	9	9	9	6	6	6	FALSE	FALSE	0.00279516	FALSE	7.01707e-05	FALSE
PANK4	497	497	497	31	31	31	1282	1282	1289	1585	1585	1585	FALSE	FALSE	0.488724	FALSE	-0.0132803	FALSE
HES5	16	16	16	0	0	0	0	0	0	0	0	0	FALSE	FALSE	0	FALSE	0	FALSE
RP3-395M20.12	3144	3144	3148	1777	1777	1781	3759	3759	3759	3260	3260	3265	FALSE	FALSE	0.248077	FALSE	1.10408	TRUE
RP3-395M20.8	441	441	554	418	418	427	503	503	667	798	798	893	FALSE	FALSE	-0.00647408	FALSE	0.0910273	FALSE
TNFRSF14	11588	11588	11603	9535	9537	9582	16068	16068	16214	20621	20622	20680	FALSE	FALSE	0.167074	FALSE	-0.00683163	FALSE
RP3-395M20.9	253	253	253	288	288	288	246	246	247	46	46	46	FALSE	FALSE	0.0396176	FALSE	0.190402	FALSE
FAM213B	710	711	710	872	872	874	935	935	936	1209	1210	1232	FALSE	FALSE	-0.0736244	FALSE	0.00578404	FALSE
MMEL1	483	483	483	394	394	398	558	558	568	689	689	695	FALSE	FALSE	0.0673866	FALSE	0.106696	FALSE
RP13-436F16.1	4	4	4	0	0	0	0	0	0	1	1	1	FALSE	FALSE	0.00279516	FALSE	0	FALSE
TTC34	182	182	186	195	195	195	51	51	52	64	64	64	FALSE	FALSE	-0.0282077	FALSE	-0.0177014	FALSE
RP11-740P5.2	0	0	0	0	0	0	0	0	0	0	0	0	FALSE	FALSE	0	FALSE	0	FALSE
RP11-740P5.3	0	0	0	0	0	0	0	0	0	0	0	0	FALSE	FALSE	0	FALSE	0	FALSE
ACTRT2	0	0	0	0	0	0	0	0	0	0	0	0	FALSE	FALSE	0	FALSE	0	FALSE
LINC00982	1	1	1	0	0	0	0	0	0	0	0	0	FALSE	FALSE	0	FALSE	0	FALSE
PRDM16	2	2	3	2	2	2	8	8	8	8	8	8	FALSE	FALSE	-0.000602811	FALSE	0.00013987	FALSE
RP1-163G9.2	0	0	0	0	0	0	0	0	0	0	0	0	FALSE	FALSE	0	FALSE	0	FALSE
RP11-22L13.1	0	0	0	0	0	0	0	0	0	0	0	0	FALSE	FALSE	0	FALSE	0	FALSE
ARHGEF16	0	0	0	0	0	0	12	12	12	6	6	6	FALSE	FALSE	0	FALSE	0.00686259	FALSE
RP11-168F9.2	0	0	0	0	0	0	1	1	1	2	2	2	FALSE	FALSE	0	FALSE	-0.00326211	FALSE
MEGF6	348	348	348	199	199	199	629	629	631	318	318	320	FALSE	FALSE	0.131556	FALSE	0.264423	FALSE
RP11-46F15.2	92	92	92	36	36	36	53	53	54	159	159	159	FALSE	FALSE	0.0321566	FALSE	0.0334542	FALSE
TPRG1L	1893	1893	1898	1829	1829	1834	2406	2406	2425	1147	1147	1161	FALSE	FALSE	0.0869631	FALSE	0.62738	FALSE
WRAP73	1785	1785	1798	1343	1343	1344	2254	2254	2263	2753	2753	2778	FALSE	FALSE	0.103265	FALSE	0.399575	FALSE
TP73	8	8	8	5	5	5	11	11	11	13	13	13	FALSE	FALSE	0.00434963	FALSE	0.0103469	FALSE
RP5-1092A11.5	10	10	13	2	2	2	3	3	4	3	3	4	FALSE	FALSE	-0.000602811	FALSE	-0.00326211	FALSE
RP5-1092A11.2	0	0	0	0	0	0	0	0	0	0	0	0	FALSE	FALSE	0	FALSE	0	FALSE
TP73-AS1	356	356	360	293	293	293	618	618	640	727	727	731	FALSE	FALSE	0.0319845	FALSE	0.22655	FALSE
CCDC27	0	0	0	0	0	0	1	1	1	6	6	6	FALSE	FALSE	0	FALSE	-0.00334342	FALSE
SMIM1	237	237	239	192	192	192	294	294	294	204	204	216	FALSE	FALSE	0.0226224	FALSE	0.201856	FALSE
LRRC47	1660	1660	1669	1684	1684	1686	2934	2934	2950	2568	2568	2577	FALSE	FALSE	-0.0184952	FALSE	0.162675	FALSE
RP1-286D6.5	6	6	6	1	1	1	31	31	31	13	13	13	FALSE	FALSE	-0.000602811	FALSE	0.0102416	FALSE
CEP104	1148	1148	1172	1452	1452	1468	2036	2036	2052	2292	2292	2300	FALSE	FALSE	-0.0994761	FALSE	0.106085	FALSE
DFFB	478	478	495	386	386	392	675	675	697	788	788	791	FALSE	FALSE	0.053916	FALSE	0.0127432	FALSE
C1orf174	1512	1512	1721	1482	1482	1489	2297	2297	2311	2547	2547	2570	FALSE	FALSE	0.03703	FALSE	-0.0209099	FALSE
LINC01134	31	31	32	25	25	31	14	14	14	35	35	35	FALSE	FALSE	-0.00256779	FALSE	-0.0129665	FALSE
LINC01346	0	0	0	1	1	1	0	0	0	0	0	0	FALSE	FALSE	0	FALSE	0	FALSE
RP13-614K11.2	0	0	0	0	0	0	0	0	0	0	0	0	FALSE	FALSE	0	FALSE	0	FALSE
RP5-1166F10.1	0	0	0	0	0	0	0	0	0	0	0	0	FALSE	FALSE	0	FALSE	0	FALSE
RP1-37J18.1	0	0	0	0	0	0	0	0	0	0	0	0	FALSE	FALSE	0	FALSE	0	FALSE
RP1-37J18.2	1	1	1	0	0	0	0	0	0	0	0	0	FALSE	FALSE	0	FALSE	0	FALSE
AJAP1	28	28	28	16	16	16	48	48	48	31	31	31	FALSE	FALSE	0.0222184	FALSE	0.0203234	FALSE
RP11-542C10.1	0	0	0	0	0	0	0	0	1	0	0	0	FALSE	FALSE	0	FALSE	0	FALSE
RP1-58B11.1	0	0	0	0	0	0	0	0	0	0	0	0	FALSE	FALSE	0	FALSE	0	FALSE
RP11-154H17.1	0	0	1	0	0	0	16	16	62	217	217	219	FALSE	FALSE	0.00279516	FALSE	-0.0574005	FALSE
NPHP4	123	123	125	158	158	158	264	264	268	406	406	407	FALSE	FALSE	-0.0204475	FALSE	-0.0793962	FALSE
KCNAB2	4429	4429	4439	3953	3954	3973	7179	7179	7283	9909	9910	9933	FALSE	FALSE	0.0960113	FALSE	-0.0911267	FALSE
CHD5	8	10	8	13	16	14	2	2	2	1	2	1	FALSE	FALSE	-0.0118546	FALSE	7.01707e-05	FALSE
RPL22	12768	12770	142704	46462	46492	179589	3284	3286	176146	219610	219611	226048	FALSE	FALSE	-0.193182	FALSE	-0.0694655	FALSE
RP1-120G22.11	11	11	11	16	16	16	15	16	15	1	1	1	FALSE	FALSE	-0.00120191	FALSE	0.0102416	FALSE
RNF207	225	225	225	193	193	193	103	103	105	108	109	108	FALSE	FALSE	0.00698871	FALSE	0.039063	FALSE
ICMT	645	645	657	749	774	751	1009	1009	1017	468	468	477	FALSE	FALSE	0.0198141	FALSE	0.369558	FALSE
LINC00337	8	8	8	8	8	8	2	2	3	7	7	7	FALSE	FALSE	0.00157772	FALSE	0.00347215	FALSE
HES3	0	0	0	0	0	0	0	0	0	0	0	1	FALSE	FALSE	0	FALSE	0	FALSE
GPR153	46	46	46	30	30	30	81	82	81	51	51	52	FALSE	FALSE	0.00526442	FALSE	0.052231	FALSE
ACOT7	439	439	439	433	433	436	701	701	720	713	714	715	FALSE	FALSE	0.0150339	FALSE	0.000488896	FALSE
RP1-202O8.3	202	202	202	252	252	255	259	259	259	232	232	233	FALSE	FALSE	-0.00755342	FALSE	0.111871	FALSE
HES2	1	2	28	8	9	65	1	1	7	0	0	0	FALSE	FALSE	-0.0599646	FALSE	0.0203089	FALSE
ESPN	74	74	74	21	21	21	82	82	85	98	98	105	FALSE	FALSE	0.0448007	FALSE	0.0331305	FALSE
RP1-202O8.2	0	0	0	0	0	0	0	0	0	0	0	0	FALSE	FALSE	0	FALSE	0	FALSE
TNFRSF25	4149	4150	4156	2145	2146	2232	5305	5370	5319	1625	3756	1638	FALSE	FALSE	0.365317	FALSE	0.452649	FALSE
PLEKHG5	77	77	77	89	89	89	125	190	127	123	2253	123	FALSE	FALSE	-0.00566935	FALSE	-0.029343	FALSE
NOL9	1611	1611	1662	2135	2135	2155	2650	2650	2689	2252	2252	2265	FALSE	FALSE	-0.114205	FALSE	0.0985196	FALSE
TAS1R1	0	0	0	1	1	1	6	6	6	8	8	8	FALSE	FALSE	0	FALSE	0	FALSE
ZBTB48	1311	1311	1314	750	751	752	1617	1617	1618	2579	2582	2598	FALSE	FALSE	0.207635	FALSE	0.232195	FALSE
KLHL21	499	499	504	458	458	461	881	881	881	946	946	952	FALSE	FALSE	0.0352523	FALSE	0.0415799	FALSE
PHF13	192	192	192	205	205	206	272	272	272	282	282	282	FALSE	FALSE	-0.0255527	FALSE	0.00984633	FALSE
THAP3	1328	1328	1337	936	937	942	1560	1560	1673	1947	1950	1951	FALSE	FALSE	0.164019	FALSE	0.0015431	FALSE
DNAJC11	826	826	829	683	683	684	1349	1349	1359	1995	2011	2002	FALSE	FALSE	0.108824	FALSE	-0.0353903	FALSE
RP11-242F24.1	1	1	7	1	1	12	2	2	12	0	0	0	FALSE	FALSE	0.00924454	FALSE	0.0402136	FALSE
RP11-312B8.1	128	128	128	385	385	387	513	513	515	38	38	38	FALSE	FALSE	-0.0633697	FALSE	0.388349	FALSE
CAMTA1	3014	3014	3078	3060	3061	3073	3807	3807	3874	4479	4479	4496	FALSE	FALSE	0.0394578	FALSE	0.0143888	FALSE
RP11-334N17.1	0	0	0	0	0	0	0	0	0	0	0	0	FALSE	FALSE	0	FALSE	0	FALSE
RP3-453P22.2	0	0	0	0	0	0	1	1	1	0	0	0	FALSE	FALSE	0	FALSE	0	FALSE
RP4-549F15.1	0	0	0	0	0	0	0	0	0	0	0	0	FALSE	FALSE	0	FALSE	0	FALSE
RP11-338N10.1	3	3	3	1	1	1	0	0	0	0	0	0	FALSE	FALSE	-0.000602811	FALSE	0	FALSE
RP11-338N10.2	1	1	1	0	0	0	2	2	2	0	0	0	FALSE	FALSE	0	FALSE	0.00341359	FALSE
RP11-338N10.3	1	1	1	0	0	0	0	0	0	0	0	0	FALSE	FALSE	0	FALSE	0	FALSE
VAMP3	2012	2012	2013	2134	2135	2151	2682	2682	2690	3416	3416	3422	FALSE	FALSE	0.0227244	FALSE	-0.063022	FALSE
PER3	254	254	259	445	445	446	426	426	431	460	460	464	FALSE	FALSE	-0.0637522	FALSE	0.0928517	FALSE
RP3-467L1.4	16	16	17	35	35	35	114	114	115	170	170	170	FALSE	FALSE	-0.00802839	FALSE	0.0265829	FALSE
UTS2	41	41	41	55	55	55	96	96	96	81	81	81	FALSE	FALSE	-0.0230563	FALSE	0.0529488	FALSE
TNFRSF9	58	58	70	105	105	112	90	90	98	127	127	133	FALSE	FALSE	-0.0307275	FALSE	-0.00422718	FALSE
PARK7	22754	22754	22855	31227	31227	31287	24415	24415	24762	32975	32975	33106	FALSE	FALSE	-0.161022	FALSE	-0.0237022	FALSE
ERRFI1	38	38	38	28	28	28	29	29	29	45	45	45	FALSE	FALSE	0.00437121	FALSE	-0.00552134	FALSE
RP11-431K24.1	1	1	1	1	2	1	1	1	1	1	1	1	FALSE	FALSE	0.00279516	FALSE	0	FALSE
RP11-431K24.3	0	0	0	0	0	0	0	0	0	0	0	0	FALSE	FALSE	0	FALSE	0	FALSE
RP11-431K24.4	0	0	0	0	0	0	0	0	1	0	0	0	FALSE	FALSE	0	FALSE	0.00341359	FALSE
SLC45A1	33	33	34	16	16	16	65	65	65	71	71	71	FALSE	FALSE	0.0202644	FALSE	0.00456572	FALSE
RERE	1892	1893	2100	2302	2302	2362	3434	3434	3736	3914	3914	3972	FALSE	FALSE	-0.118369	FALSE	0.222365	FALSE
RP5-1115A15.1	87	87	89	16	16	16	95	95	95	19	19	19	FALSE	FALSE	0.0678872	FALSE	0.049545	FALSE
RP4-633I8.4	1	1	3	50	50	50	0	0	0	4	4	4	FALSE	FALSE	-0.00678444	FALSE	0	FALSE
ENO1	22579	22580	22772	21400	21404	21629	24993	24993	26939	37396	37396	37463	FALSE	FALSE	0.044872	FALSE	-0.0901519	FALSE
ENO1-AS1	301	301	301	105	105	106	88	88	88	466	466	467	FALSE	FALSE	0.226717	FALSE	-0.0823535	FALSE
CA6	106	106	106	90	90	91	70	70	73	27	27	27	FALSE	FALSE	0.0282334	FALSE	0.0528443	FALSE
SLC2A7	16	16	16	0	0	0	57	57	58	0	0	0	FALSE	FALSE	0.019404	FALSE	0.0661514	FALSE
SLC2A5	52	52	55	53	57	55	93	93	95	169	169	175	FALSE	FALSE	0.0159904	FALSE	-0.00384845	FALSE
GPR157	156	156	189	96	96	107	267	267	272	119	119	124	FALSE	FALSE	0.0939878	FALSE	0.1247	FALSE
MIR34AHG	0	0	0	1	1	1	5	5	5	3	3	4	FALSE	FALSE	0	FALSE	7.01707e-05	FALSE
RP3-510D11.2	0	0	0	2	2	2	3	3	3	3	3	3	FALSE	FALSE	-0.00339797	FALSE	-0.00326211	FALSE
RP3-510D11.4	0	0	0	0	0	0	0	0	0	0	0	0	FALSE	FALSE	0	FALSE	0	FALSE
H6PD	999	999	1043	1179	1179	1186	1595	1595	1622	1445	1445	1449	FALSE	FALSE	-0.0709486	FALSE	0.122412	FALSE
SPSB1	78	78	78	34	34	34	110	110	110	28	28	28	FALSE	FALSE	0.0359877	FALSE	0.0982589	FALSE
RP13-392I16.1	0	0	0	0	0	0	0	0	0	0	0	0	FALSE	FALSE	0	FALSE	0	FALSE
SLC25A33	508	508	734	663	663	733	418	418	1444	227	227	318	FALSE	FALSE	0.00981192	FALSE	0.598696	FALSE
TMEM201	106	106	106	48	48	48	208	208	208	164	164	166	FALSE	FALSE	0.0573617	FALSE	0.0979994	FALSE
PIK3CD	3200	3200	3211	2301	2301	2306	6608	6608	6827	9346	9346	9367	FALSE	FALSE	0.211607	FALSE	0.0257869	FALSE
PIK3CD-AS1	70	70	70	43	43	43	154	154	154	170	170	173	FALSE	FALSE	0.0321566	FALSE	0.0803448	FALSE
PIK3CD-AS2	122	122	122	147	147	149	243	243	244	266	266	268	FALSE	FALSE	0.00577576	FALSE	0.12683	FALSE
CLSTN1	1866	1866	1871	1624	1624	1632	3255	3255	3269	2679	2679	2688	FALSE	FALSE	0.084916	FALSE	0.200969	FALSE
AL357140.1	7	7	7	0	0	0	0	0	0	0	0	0	FALSE	FALSE	0.00836215	FALSE	0	FALSE
CTNNBIP1	1773	1773	1790	1302	1302	1304	2651	2651	2715	709	709	714	FALSE	FALSE	0.157948	FALSE	0.685173	FALSE
RP11-84A14.5	0	0	0	0	0	0	4	4	4	20	20	20	FALSE	FALSE	0	FALSE	-0.00334342	FALSE
LZIC	2221	2221	2226	3169	3169	3175	2743	2743	2776	3395	3395	3402	FALSE	FALSE	-0.182913	FALSE	0.0175964	FALSE
NMNAT1	476	476	565	693	693	719	584	584	634	1500	1500	1511	FALSE	FALSE	-0.070489	FALSE	-0.0786741	FALSE
RBP7	4174	4174	4178	5011	5011	5020	5257	5257	5294	4902	4902	4930	FALSE	FALSE	-0.0849775	FALSE	0.332727	FALSE
UBE4B	1241	1241	1276	1524	1524	1557	2050	2050	2055	2528	2528	2543	FALSE	FALSE	-0.0681965	FALSE	-0.0278165	FALSE
KIF1B	771	771	791	1102	1102	1116	727	727	749	695	695	696	FALSE	FALSE	-0.171444	FALSE	0.0675345	FALSE
PGD	3573	3573	3624	3761	3761	4254	7057	7057	8946	11219	11219	11233	FALSE	FALSE	-0.0826159	FALSE	-0.0297172	FALSE
RP4-736L20.3	4	4	4	5	5	5	12	12	12	12	12	12	FALSE	FALSE	0.00157772	FALSE	0.00353031	FALSE
APITD1-CORT	5	182	5	6	135	6	7	409	7	5	504	5	FALSE	FALSE	0.0126196	FALSE	-0.0766745	FALSE
APITD1	153	323	153	163	275	164	33	420	33	18	517	18	FALSE	FALSE	-0.021061	FALSE	0.0138424	FALSE
CORT	0	12	0	1	18	1	6	22	6	3	3	3	FALSE	FALSE	-0.00339797	FALSE	0.00681557	FALSE
DFFA	1660	1660	1756	1870	1870	2156	2272	2272	2298	2936	2936	2952	FALSE	FALSE	-0.122117	FALSE	0.198472	FALSE
RP5-1113E3.3	4	4	6	0	0	0	6	6	9	13	13	13	FALSE	FALSE	0.00558253	FALSE	0.0136332	FALSE
PEX14	815	815	819	603	603	605	1151	1151	1167	1791	1791	1793	FALSE	FALSE	0.101106	FALSE	-0.0447431	FALSE
CASZ1	305	305	305	224	224	224	355	355	359	384	384	385	FALSE	FALSE	0.0797158	FALSE	0.0204418	FALSE
RP4-734G22.3	5	5	5	1	1	2	60	60	60	58	58	58	FALSE	FALSE	0.00558253	FALSE	-0.00232742	FALSE
C1orf127	42	42	43	13	13	13	38	38	39	44	44	45	FALSE	FALSE	0.0202644	FALSE	0.00718311	FALSE
TARDBP	1224	2187	2144	1300	2179	2615	819	3123	1171	1108	4504	1340	FALSE	FALSE	-0.1204	FALSE	-0.414754	FALSE
RP4-635E18.9	0	1463	0	0	1607	0	0	2445	0	0	3539	0	FALSE	FALSE	0	FALSE	0.00347215	FALSE
MASP2	6	6	6	14	14	14	8	8	8	18	18	18	FALSE	FALSE	-0.00678444	FALSE	-0.00630987	FALSE
RP4-635E18.8	45	546	45	5	735	5	61	204	61	117	267	117	FALSE	FALSE	0.151263	FALSE	-0.048524	FALSE
SRM	7245	7245	7246	5215	5215	5228	10035	10035	10229	1176	1176	1181	FALSE	FALSE	0.209283	FALSE	1.60719	TRUE
EXOSC10	1328	1328	1334	1523	1523	1530	3184	3184	3194	3862	3862	3873	FALSE	FALSE	-0.0458036	FALSE	-0.0465566	FALSE
RP4-635E18.7	52	52	52	18	18	18	65	65	65	127	127	128	FALSE	FALSE	0.0440901	FALSE	0.0267882	FALSE
RP4-635E18.6	19	19	19	22	22	23	53	53	54	3	3	3	FALSE	FALSE	-0.0129676	FALSE	0.0466759	FALSE
MTOR	1120	1120	1120	1064	1064	1067	2231	2231	2238	2427	2427	2440	FALSE	FALSE	0.0542205	FALSE	0.327559	FALSE
MTOR-AS1	1	1	1	0	0	0	1	1	1	8	8	8	FALSE	FALSE	0	FALSE	0.00341359	FALSE
ANGPTL7	8	8	8	0	0	0	1	1	1	1	1	1	FALSE	FALSE	0.00279516	FALSE	0	FALSE
UBIAD1	1184	1184	1193	1017	1017	1020	2491	2491	2512	3072	3072	3147	FALSE	FALSE	0.0575339	FALSE	-0.00645778	FALSE
PTCHD2	9	9	9	6	6	6	38	38	39	37	37	37	FALSE	FALSE	-0.005161	FALSE	0.0203187	FALSE
RP1-69M21.2	0	0	0	0	0	0	0	0	1	0	0	0	FALSE	FALSE	0	FALSE	0.00341359	FALSE
FBXO2	376	376	376	281	281	281	402	402	402	281	281	282	FALSE	FALSE	0.0771311	FALSE	0.219956	FALSE
FBXO44	1402	1403	1410	1097	1098	1099	1982	1982	2564	2692	2692	2744	FALSE	FALSE	0.0959129	FALSE	0.270691	FALSE
FBXO6	853	854	1142	379	379	436	1471	1471	1757	1833	1833	1845	FALSE	FALSE	0.51216	FALSE	0.188116	FALSE
MAD2L2	2485	2485	2489	1235	1235	1240	4096	4096	4128	4080	4080	4109	FALSE	FALSE	0.311708	FALSE	7.72799e-05	FALSE
DRAXIN	110	110	142	129	129	143	170	170	210	107	107	110	FALSE	FALSE	0.0141677	FALSE	0.138665	FALSE
AGTRAP	7825	7825	7825	6253	6254	6518	12744	12744	12753	14892	14892	15040	FALSE	FALSE	0.0569759	FALSE	-0.0136281	FALSE
C1orf167	21	21	26	12	12	23	33	33	36	8	8	8	FALSE	FALSE	0.0242082	FALSE	0.0302167	FALSE
RP11-56N19.5	0	0	1	0	0	0	0	0	2	0	0	0	FALSE	FALSE	0	FALSE	0.00681557	FALSE
MTHFR	1777	1777	1812	2057	2057	2084	1730	1730	1790	2448	2448	2478	FALSE	FALSE	-0.165354	FALSE	-0.0859181	FALSE
CLCN6	682	683	730	488	489	495	804	828	822	1083	1106	1084	FALSE	FALSE	0.178171	FALSE	-0.0590061	FALSE
NPPA-AS1	66	67	66	86	87	87	67	91	67	52	75	52	FALSE	FALSE	0.0115925	FALSE	0.0266374	FALSE
NPPA	8	8	8	0	0	0	25	25	25	21	21	21	FALSE	FALSE	0.00279516	FALSE	0.0169526	FALSE
NPPB	0	0	0	0	0	0	0	0	1	0	0	0	FALSE	FALSE	0	FALSE	0	FALSE
KIAA2013	2167	2167	2770	716	716	2643	2817	2817	3896	1104	1104	1454	FALSE	FALSE	0.0357736	FALSE	0.856901	TRUE
PLOD1	651	651	660	818	818	826	1226	1226	1243	1499	1499	1507	FALSE	FALSE	-0.0075486	FALSE	-0.0534618	FALSE
MFN2	743	743	743	883	883	888	1313	1313	1321	1720	1720	1727	FALSE	FALSE	-0.0944	FALSE	-0.0235734	FALSE
MIIP	2549	2549	2552	1698	1698	1705	3949	3949	3950	5013	5013	5039	FALSE	FALSE	0.20258	FALSE	-0.00367178	FALSE
TNFRSF8	252	252	252	259	260	260	353	353	354	472	472	474	FALSE	FALSE	0.0286702	FALSE	-0.0123984	FALSE
TNFRSF1B	9351	9351	10514	10721	10721	11033	13907	13907	14151	17439	17439	17465	FALSE	FALSE	-0.0648811	FALSE	0.148445	FALSE
VPS13D	1723	1723	1726	1977	1978	1985	2721	2722	2732	3494	3494	3501	FALSE	FALSE	-0.0101787	FALSE	0.122183	FALSE
RP5-888M10.2	12	12	12	3	3	3	15	16	15	16	16	16	FALSE	FALSE	0.00218456	FALSE	0.0102416	FALSE
DHRS3	1543	1543	1544	1629	1629	1632	1415	1415	1427	1740	1740	1747	FALSE	FALSE	-0.0260682	FALSE	0.000195565	FALSE
RP11-474O21.5	22	22	22	12	12	12	10	10	10	26	26	26	FALSE	FALSE	-0.00356181	FALSE	-0.00649156	FALSE
AADACL4	0	0	0	0	0	0	0	0	0	0	0	0	FALSE	FALSE	0	FALSE	0	FALSE
AADACL3	0	0	0	0	0	0	0	0	0	0	0	0	FALSE	FALSE	0	FALSE	0	FALSE
C1orf158	1	1	2	2	2	2	0	0	0	0	0	0	FALSE	FALSE	0.00558253	FALSE	0	FALSE
PRAMEF12	0	0	0	0	0	0	0	0	0	0	0	0	FALSE	FALSE	0	FALSE	0	FALSE
PRAMEF1	0	0	0	0	0	0	0	0	0	0	0	0	FALSE	FALSE	0	FALSE	0	FALSE
RP5-845O24.8	0	0	0	0	0	0	0	0	0	0	0	0	FALSE	FALSE	0	FALSE	0	FALSE
PRAMEF11	0	0	0	0	0	0	0	0	0	0	0	0	FALSE	FALSE	0	FALSE	0	FALSE
HNRNPCL1	2	2	5	0	0	0	2	2	40	1	1	4	FALSE	FALSE	0	FALSE	0.010206	FALSE
PRAMEF2	0	0	0	0	0	0	0	0	0	0	0	0	FALSE	FALSE	0	FALSE	0	FALSE
PRAMEF4	0	0	0	0	0	0	0	0	0	0	0	0	FALSE	FALSE	0	FALSE	0	FALSE
PRAMEF10	0	0	0	0	0	0	0	0	0	0	0	0	FALSE	FALSE	0	FALSE	0	FALSE
PRAMEF7	0	0	0	0	0	0	0	0	0	0	0	0	FALSE	FALSE	0	FALSE	0	FALSE
PRAMEF6	0	0	0	0	0	0	0	0	0	0	0	0	FALSE	FALSE	0	FALSE	0	FALSE
PRAMEF27	0	0	0	0	0	0	0	0	0	0	0	0	FALSE	FALSE	0	FALSE	0	FALSE
PRAMEF26	0	0	0	0	0	0	0	0	0	0	0	0	FALSE	FALSE	0	FALSE	0	FALSE
PRAMEF25	0	0	0	0	0	0	0	0	0	0	0	0	FALSE	FALSE	0	FALSE	0	FALSE
HNRNPCL3	2	2	3	0	0	0	1	1	10	4	4	5	FALSE	FALSE	0	FALSE	0	FALSE
HNRNPCL2	0	0	4	0	0	4	6	6	40	0	0	0	FALSE	FALSE	0	FALSE	0.00681557	FALSE
RP13-221M14.2	0	0	0	0	0	0	0	0	0	0	0	0	FALSE	FALSE	0	FALSE	0	FALSE
HNRNPCL4	0	0	0	1	1	1	0	0	3	0	0	0	FALSE	FALSE	-0.00339797	FALSE	0	FALSE
PRAMEF9	0	0	0	0	0	0	0	0	0	0	0	0	FALSE	FALSE	0	FALSE	0	FALSE
PRAMEF18	0	0	0	0	0	0	0	0	0	0	0	0	FALSE	FALSE	0	FALSE	0	FALSE
PRAMEF5	0	0	0	0	0	0	0	0	0	0	0	0	FALSE	FALSE	0	FALSE	0	FALSE
PRAMEF8	0	0	0	0	0	0	0	0	0	0	0	0	FALSE	FALSE	0	FALSE	0	FALSE
PRAMEF15	0	0	0	0	0	0	0	0	0	0	0	0	FALSE	FALSE	0	FALSE	0	FALSE
RP11-219C24.10	0	0	0	0	0	0	0	0	0	0	0	0	FALSE	FALSE	0	FALSE	0	FALSE
PRAMEF14	0	0	0	0	0	0	0	0	0	0	0	0	FALSE	FALSE	0	FALSE	0	FALSE
PRAMEF19	0	0	0	0	0	0	0	0	0	0	0	0	FALSE	FALSE	0	FALSE	0	FALSE
PRAMEF17	0	0	0	0	0	0	0	0	0	0	0	0	FALSE	FALSE	0	FALSE	0	FALSE
PRAMEF20	0	0	0	0	0	0	0	0	0	0	0	0	FALSE	FALSE	0	FALSE	0	FALSE
LRRC38	0	0	0	1	1	1	0	0	0	0	0	0	FALSE	FALSE	-0.00339797	FALSE	0	FALSE
RP4-597A16.2	0	0	0	0	0	0	0	0	0	0	0	0	FALSE	FALSE	0	FALSE	0	FALSE
PDPN	1	1	2	0	0	1	0	0	0	0	0	0	FALSE	FALSE	0	FALSE	0	FALSE
CTA-520D8.2	0	0	0	0	0	0	0	0	0	0	0	0	FALSE	FALSE	0	FALSE	0	FALSE
PRDM2	5296	5296	5317	5402	5402	5430	5008	5008	5075	4238	4238	4250	FALSE	FALSE	0.140563	FALSE	0.230722	FALSE
RP11-344F13.1	0	0	0	0	0	0	0	0	0	0	0	0	FALSE	FALSE	0	FALSE	0	FALSE
RP4-704D23.1	0	0	0	0	0	0	0	0	0	0	0	0	FALSE	FALSE	0	FALSE	0	FALSE
KAZN	26	26	27	10	10	10	20	20	21	18	18	18	FALSE	FALSE	-0.00238909	FALSE	0.00709305	FALSE
TMEM51-AS1	0	0	0	4	4	4	2	2	3	0	0	0	FALSE	FALSE	-0.00678444	FALSE	0.00341359	FALSE
TMEM51	69	69	69	93	93	94	100	100	102	96	96	96	FALSE	FALSE	-0.0150376	FALSE	0.0109985	FALSE
C1orf195	0	0	0	0	0	0	0	0	0	0	0	0	FALSE	FALSE	0	FALSE	0	FALSE
FHAD1	24	24	28	14	14	14	13	13	13	7	7	7	FALSE	FALSE	0.00677844	FALSE	0.0102769	FALSE
RP3-467K16.2	4	4	5	2	2	3	0	0	1	0	0	0	FALSE	FALSE	0.00496418	FALSE	0	FALSE
RP3-467K16.7	3	3	3	0	0	0	0	0	0	0	0	0	FALSE	FALSE	0.00279516	FALSE	0	FALSE
RP3-467K16.4	78	78	81	77	77	78	88	88	91	123	123	123	FALSE	FALSE	0.00668262	FALSE	0.00138046	FALSE
EFHD2	18030	18030	18150	7060	7060	7094	30030	30030	30171	8472	8472	8509	FALSE	FALSE	0.640073	FALSE	0.861409	TRUE
CTRC	10	10	10	8	8	8	5	5	9	13	13	13	FALSE	FALSE	0.00496418	FALSE	0.00353031	FALSE
CELA2A	3	3	8	1	1	3	3	3	3	11	11	11	FALSE	FALSE	0.00496418	FALSE	0.00341359	FALSE
CELA2B	2	2	2	1	1	1	0	0	0	0	0	0	FALSE	FALSE	0.00279516	FALSE	0	FALSE
CASP9	493	493	495	398	398	398	800	800	809	887	887	888	FALSE	FALSE	0.0773851	FALSE	0.00731862	FALSE
DNAJC16	953	953	959	1047	1047	1051	941	941	950	1511	1511	1514	FALSE	FALSE	-0.0289317	FALSE	-0.124488	FALSE
RP4-680D5.8	8	8	8	39	39	39	8	8	8	21	21	21	FALSE	FALSE	-0.0185037	FALSE	0.00681557	FALSE
AGMAT	635	635	660	739	739	751	679	679	693	595	595	598	FALSE	FALSE	-0.00872919	FALSE	0.0796409	FALSE
RP4-680D5.2	26	26	26	17	17	17	16	16	18	23	23	23	FALSE	FALSE	0.0370268	FALSE	0.0103815	FALSE
DDI2	1322	1385	1367	1476	1544	1496	1339	1402	1358	1340	1442	1378	FALSE	FALSE	-0.0948431	FALSE	0.182982	FALSE
RSC1A1	0	63	0	0	68	0	0	63	0	0	102	0	FALSE	FALSE	0	FALSE	0	FALSE
RP4-680D5.9	11	11	11	7	7	7	1	1	1	1	1	1	FALSE	FALSE	0.00434963	FALSE	7.01707e-05	FALSE
PLEKHM2	1986	1986	1989	1253	1253	1256	3900	3900	3952	1970	1970	1974	FALSE	FALSE	0.272334	FALSE	0.773376	TRUE
RP11-288I21.1	0	0	0	0	0	0	36	36	36	14	14	14	FALSE	FALSE	0	FALSE	0.0269879	FALSE
SLC25A34	85	85	86	43	43	43	50	50	51	53	53	53	FALSE	FALSE	0.0469088	FALSE	0.00446261	FALSE
RP11-169K16.4	0	0	0	0	0	0	0	0	0	0	0	0	FALSE	FALSE	0	FALSE	0	FALSE
TMEM82	4	4	5	1	1	1	0	0	0	0	0	0	FALSE	FALSE	0.00279516	FALSE	0	FALSE
FBLIM1	1	1	25	5	5	22	0	0	0	0	0	7	FALSE	FALSE	0.0363273	FALSE	-0.00999691	FALSE
UQCRHL	161	161	5825	160	160	190	226	226	12082	131	131	206	FALSE	FALSE	0.184097	FALSE	0.231462	FALSE
FLJ37453	1742	1742	1764	1163	1163	1186	2673	2673	2684	3114	3114	3123	FALSE	FALSE	0.119104	FALSE	0.00183833	FALSE
SPEN	3289	3289	3289	3815	3815	3823	4732	4732	4745	3795	3796	3800	FALSE	FALSE	-0.141227	FALSE	0.364498	FALSE
ZBTB17	876	876	877	290	290	291	1122	1122	1128	1592	1592	1599	FALSE	FALSE	0.335193	FALSE	-0.0428928	FALSE
C1orf64	0	0	0	0	0	0	1	1	2	0	1	0	FALSE	FALSE	0	FALSE	0.00681557	FALSE
RP11-5P18.5	0	0	0	0	0	0	0	0	0	0	0	0	FALSE	FALSE	0	FALSE	0	FALSE
HSPB7	0	0	0	0	0	0	0	0	0	0	0	0	FALSE	FALSE	0	FALSE	0	FALSE
CLCNKA	0	0	0	0	0	0	0	0	0	0	0	0	FALSE	FALSE	0	FALSE	0	FALSE
CLCNKB	0	0	0	0	0	0	0	0	0	0	0	0	FALSE	FALSE	0	FALSE	0	FALSE
FAM131C	6	6	9	0	0	1	0	0	0	0	0	0	FALSE	FALSE	0.00279516	FALSE	0	FALSE
EPHA2	60	60	60	6	6	6	52	52	52	60	60	61	FALSE	FALSE	0.0382932	FALSE	-0.018196	FALSE
RP11-276H7.2	0	0	0	0	0	0	9	9	9	2	2	2	FALSE	FALSE	0	FALSE	0.010206	FALSE
RP11-276H7.3	0	0	0	0	0	0	0	0	0	0	0	0	FALSE	FALSE	0	FALSE	0	FALSE
ARHGEF19-AS1	0	0	0	0	0	0	0	0	0	0	0	0	FALSE	FALSE	0	FALSE	0	FALSE
ARHGEF19	538	538	538	326	326	327	746	746	746	929	929	929	FALSE	FALSE	0.0981321	FALSE	0.00142034	FALSE
RSG1	150	150	150	150	150	150	266	266	266	293	293	293	FALSE	FALSE	0.0425118	FALSE	0.0622944	FALSE
FBXO42	1332	1332	1335	1558	1558	1572	1687	1687	1719	2643	2643	2653	FALSE	FALSE	0.0549213	FALSE	0.0734912	FALSE
SZRD1	3075	3075	3104	2184	2184	2202	4117	4117	4335	6602	6602	6681	FALSE	FALSE	0.20729	FALSE	0.0639434	FALSE
SPATA21	31	31	32	13	13	16	109	109	123	86	86	87	FALSE	FALSE	0.0276061	FALSE	0.0106831	FALSE
NECAP2	6532	6532	6549	6009	6009	6034	6512	6512	6628	9717	9717	9773	FALSE	FALSE	0.029208	FALSE	-0.143137	FALSE
RP4-798A10.2	196	196	199	403	403	414	93	93	97	142	142	142	FALSE	FALSE	-0.159075	FALSE	0.0234505	FALSE
RP4-798A10.7	5	5	196	55	55	144	24	24	162	42	42	50	FALSE	FALSE	0.0390988	FALSE	0.175193	FALSE
RP4-798A10.4	3	3	65	2	2	5	3	3	332	0	0	20	FALSE	FALSE	-0.00678444	FALSE	0.00341359	FALSE
RP5-875O13.1	0	0	0	5	5	5	1	1	1	2	2	2	FALSE	FALSE	-0.00339797	FALSE	7.01707e-05	FALSE
FAM231C	0	0	1	0	0	0	0	0	1	0	0	0	FALSE	FALSE	0	FALSE	0	FALSE
NBPF1	144	144	467	162	162	730	1122	1122	1666	1487	1487	2404	FALSE	FALSE	-0.0314249	FALSE	0.140598	FALSE
RP5-1182A14.5	0	0	0	0	0	0	0	0	0	0	0	0	FALSE	FALSE	0	FALSE	0	FALSE
RP1-163M9.8	0	0	5	1	1	3	0	0	12	0	0	72	FALSE	FALSE	0	FALSE	-0.00334342	FALSE
FAM231A	0	0	0	0	0	0	0	0	6	0	0	0	FALSE	FALSE	0	FALSE	0	FALSE
RP1-163M9.7	0	0	2	0	0	0	2	2	10	0	0	0	FALSE	FALSE	0.00558253	FALSE	0.0269879	FALSE
RP5-1182A14.7	0	0	10	0	0	0	1	1	18	2	2	61	FALSE	FALSE	0.00279516	FALSE	-0.00326211	FALSE
CROCC	550	550	593	317	317	326	1164	1164	1507	1075	1075	1363	FALSE	FALSE	0.145161	FALSE	0.373752	FALSE
RP11-108M9.1	0	0	0	0	0	0	0	0	0	0	0	0	FALSE	FALSE	0	FALSE	0	FALSE
RP11-108M9.2	0	0	0	0	0	0	0	0	0	0	0	0	FALSE	FALSE	0	FALSE	0	FALSE
RP11-108M9.3	0	0	0	0	0	0	1	1	1	3	3	3	FALSE	FALSE	0	FALSE	-0.00326211	FALSE
RP11-108M9.4	315	315	602	890	890	895	361	361	918	1632	1632	1652	FALSE	FALSE	-0.469838	FALSE	0.0747404	FALSE
RP11-108M9.6	566	566	566	47	47	47	475	475	475	699	699	699	FALSE	FALSE	0.424067	FALSE	0.290471	FALSE
MFAP2	0	0	2	0	0	0	12	12	12	9	9	9	FALSE	FALSE	0	FALSE	0.000209102	FALSE
RP1-37C10.3	0	0	0	0	0	0	21	21	21	7	7	7	FALSE	FALSE	0	FALSE	-0.00334342	FALSE
ATP13A2	1013	1013	1027	672	672	675	1445	1445	1453	1108	1110	1120	FALSE	FALSE	0.178898	FALSE	0.339264	FALSE
SDHB	5302	5302	5360	4717	4717	4720	6821	6821	6843	7847	7849	7976	FALSE	FALSE	0.0508368	FALSE	0.000525037	FALSE
PADI2	349	349	349	430	430	432	677	677	684	983	983	1001	FALSE	FALSE	-0.0562986	FALSE	-0.00205107	FALSE
RP11-380J14.1	0	0	0	0	0	0	0	0	0	0	0	0	FALSE	FALSE	0	FALSE	0	FALSE
RP11-380J14.4	2	2	2	0	0	0	1	1	1	1	1	1	FALSE	FALSE	0.00279516	FALSE	7.01707e-05	FALSE
PADI1	0	0	0	0	0	0	0	0	0	0	0	0	FALSE	FALSE	0	FALSE	0	FALSE
PADI3	0	0	0	0	0	0	0	0	0	0	0	0	FALSE	FALSE	0	FALSE	0	FALSE
PADI4	1756	1756	1759	1969	1969	1972	2507	2507	2532	3091	3091	3098	FALSE	FALSE	-0.088537	FALSE	-0.0467999	FALSE
AC004824.2	0	0	0	0	0	0	0	0	0	0	0	0	FALSE	FALSE	0	FALSE	0	FALSE
PADI6	34	34	34	19	19	19	32	32	32	9	9	9	FALSE	FALSE	0.00949022	FALSE	0.0169783	FALSE
RP1-20B21.4	30	30	30	0	0	0	4	4	4	1	1	1	FALSE	FALSE	0.00836215	FALSE	0.00341359	FALSE
RCC2	1325	1325	1857	599	599	628	1994	1994	2438	2178	2178	2264	FALSE	FALSE	0.571994	FALSE	0.146515	FALSE
ARHGEF10L	635	635	636	329	329	332	936	936	940	1229	1229	1238	FALSE	FALSE	0.170345	FALSE	0.00642235	FALSE
RP11-473A10.2	0	0	0	0	0	0	0	0	0	0	0	0	FALSE	FALSE	0	FALSE	0	FALSE
ACTL8	0	0	0	0	0	0	0	0	0	0	0	0	FALSE	FALSE	0	FALSE	0	FALSE
RP11-174G17.2	0	0	0	0	0	0	0	0	0	0	0	0	FALSE	FALSE	0	FALSE	0	FALSE
IGSF21	18	18	18	0	0	0	0	0	0	0	0	0	FALSE	FALSE	0	FALSE	0	FALSE
RP11-174G17	0	0	0	0	0	0	0	0	0	0	0	0	FALSE	FALSE	0	FALSE	0	FALSE
RP11-422P22.1	0	0	0	0	0	0	0	0	0	0	0	0	FALSE	FALSE	0	FALSE	0	FALSE
KLHDC7A	0	0	0	0	0	0	0	0	0	0	0	0	FALSE	FALSE	0	FALSE	0	FALSE
PAX7	0	0	0	0	0	0	0	0	0	0	0	0	FALSE	FALSE	0	FALSE	0	FALSE
TAS1R2	0	0	0	0	1	0	0	0	0	0	0	0	FALSE	FALSE	0	FALSE	0	FALSE
RP13-279N23.2	0	92	0	0	73	0	0	196	0	0	109	0	FALSE	FALSE	0	FALSE	0.00341359	FALSE
ALDH4A1	150	154	150	90	90	90	100	233	100	219	254	221	FALSE	FALSE	0.0439891	FALSE	-0.112955	FALSE
IFFO2	480	568	481	549	621	549	1681	1744	1683	1062	1136	1066	FALSE	FALSE	-0.0220041	FALSE	0.175676	FALSE
UBR4	3229	3229	3254	3735	3736	3804	5605	5605	5644	7556	7559	7576	FALSE	FALSE	-0.141079	FALSE	-0.0554009	FALSE
RP1-43E13.2	151	151	151	86	86	86	227	227	227	224	224	224	FALSE	FALSE	0.0431502	FALSE	0.143383	FALSE
EMC1	657	657	671	623	625	632	950	950	962	1322	1322	1324	FALSE	FALSE	-0.000775907	FALSE	-0.0217516	FALSE
MRTO4	2021	2021	2160	2381	2381	2395	2130	2130	2610	3678	3678	3682	FALSE	FALSE	-0.0427463	FALSE	-0.0334299	FALSE
AKR7A3	9	9	287	12	12	12	3	3	60	17	18	46	FALSE	FALSE	-0.00238909	FALSE	-0.00968886	FALSE
AKR7A2	4354	4354	4451	5649	5649	5676	6563	6563	6664	2471	2472	2503	FALSE	FALSE	-0.0989978	FALSE	0.361027	FALSE
PQLC2	380	380	399	349	349	356	667	667	676	682	682	686	FALSE	FALSE	0.0411505	FALSE	0.180275	FALSE
CAPZB	22782	22782	22899	11584	11585	11699	32005	32005	32666	41503	41506	41587	FALSE	FALSE	0.565558	FALSE	0.413905	FALSE
RP5-1056L3.1	13	13	13	1	1	1	2	2	2	33	33	33	FALSE	FALSE	0.00558253	FALSE	0.00341359	FALSE
MINOS1	1021	9007	1189	10317	10398	10404	620	11761	892	335	20643	336	FALSE	FALSE	-1.1345	TRUE	-0.00139962	FALSE
MINOS1-NBL1	0	8087	0	0	97	0	0	11768	0	0	20378	0	FALSE	FALSE	0	FALSE	0	FALSE
NBL1	258	359	258	310	326	311	24	651	24	20	91	20	FALSE	FALSE	-0.00691995	FALSE	0.0489063	FALSE
HTR6	0	0	0	0	0	0	4	4	4	0	0	0	FALSE	FALSE	0	FALSE	0.00681557	FALSE
TMCO4	742	742	744	733	733	733	924	924	930	994	994	999	FALSE	FALSE	0.0353179	FALSE	0.124665	FALSE
RNF186	0	0	0	0	0	0	0	0	0	0	0	0	FALSE	FALSE	0	FALSE	0	FALSE
RP11-91K11.2	0	0	0	0	0	0	0	0	0	0	0	0	FALSE	FALSE	0	FALSE	0	FALSE
OTUD3	359	359	361	408	408	412	449	449	450	266	271	266	FALSE	FALSE	-0.0430609	FALSE	0.177811	FALSE
PLA2G2E	0	0	0	0	0	0	0	0	0	0	0	0	FALSE	FALSE	0	FALSE	0	FALSE
PLA2G2A	0	0	0	0	0	0	0	0	0	0	0	0	FALSE	FALSE	0	FALSE	0	FALSE
PLA2G5	2	2	2	2	2	2	0	0	0	0	0	0	FALSE	FALSE	0	FALSE	0	FALSE
PLA2G2D	19	19	20	17	17	17	41	41	45	57	57	57	FALSE	FALSE	0.00862238	FALSE	0.007272	FALSE
PLA2G2F	0	0	0	0	0	1	0	0	0	0	0	0	FALSE	FALSE	0	FALSE	0	FALSE
RP3-340N1.2	2	2	2	5	5	10	0	0	1	0	0	0	FALSE	FALSE	-0.000602811	FALSE	0.00341359	FALSE
PLA2G2C	8	8	12	8	8	8	5	5	9	6	6	6	FALSE	FALSE	0.000375168	FALSE	0.00353031	FALSE
UBXN10-AS1	69	69	69	86	86	86	134	134	134	163	163	163	FALSE	FALSE	-0.0139953	FALSE	0.0474673	FALSE
UBXN10	6	6	6	3	3	3	16	16	16	32	32	35	FALSE	FALSE	0.00496418	FALSE	0.0103469	FALSE
RP3-340N1.6	0	0	0	0	0	0	0	0	0	0	0	0	FALSE	FALSE	0	FALSE	0	FALSE
VWA5B1	5	5	5	0	0	0	8	8	8	11	11	11	FALSE	FALSE	0.00558253	FALSE	7.01707e-05	FALSE
RP4-745E8.2	4	4	4	15	15	15	18	18	18	34	34	34	FALSE	FALSE	-0.0245914	FALSE	0.0169526	FALSE
LINC01141	1	1	1	0	0	1	7	7	9	5	5	5	FALSE	FALSE	0	FALSE	0.00353031	FALSE
RP4-749H3.2	0	0	0	0	0	0	0	0	0	0	0	0	FALSE	FALSE	0	FALSE	0	FALSE
CAMK2N1	550	550	550	400	400	403	612	612	614	762	762	762	FALSE	FALSE	0.0412469	FALSE	0.39944	FALSE
MUL1	802	802	802	998	998	1000	1038	1038	1041	1369	1369	1371	FALSE	FALSE	-0.0472533	FALSE	-0.05998	FALSE
FAM43B	2	2	2	0	0	0	0	0	0	0	0	0	FALSE	FALSE	0	FALSE	0	FALSE
CDA	3050	3050	3058	2868	2868	2870	4853	4853	4903	6343	6343	6345	FALSE	FALSE	0.0179791	FALSE	-0.00331895	FALSE
PINK1	1539	1539	1551	1673	1673	1690	1951	1951	1959	628	628	630	FALSE	FALSE	-0.0220451	FALSE	0.665085	FALSE
PINK1-AS	77	2188	78	79	2555	81	111	344	113	105	277	107	FALSE	FALSE	-0.00987387	FALSE	-0.00160223	FALSE
DDOST	6407	8518	6439	1154	3630	1157	13238	13471	13297	15537	15709	15604	FALSE	FALSE	0.428335	FALSE	-0.0375106	FALSE
KIF17	40	40	40	32	32	32	76	76	76	100	100	101	FALSE	FALSE	0.0163128	FALSE	-0.00502064	FALSE
SH2D5	0	0	0	0	1	0	0	0	0	0	0	0	FALSE	FALSE	0	FALSE	0	FALSE
RP5-930J4.2	0	0	0	2	2	2	1	1	1	0	0	0	FALSE	FALSE	0	FALSE	0	FALSE
HP1BP3	8592	8592	8916	11032	11033	11061	14518	14518	14767	16280	16280	16343	FALSE	FALSE	-0.169312	FALSE	-0.0209206	FALSE
EIF4G3	2124	2124	2128	2380	2380	2396	2698	2698	2724	3301	3301	3305	FALSE	FALSE	-0.0882705	FALSE	0.137438	FALSE
ECE1	1679	1679	1736	1488	1488	1518	2490	2490	2554	2921	2921	2928	FALSE	FALSE	0.0848533	FALSE	0.0908826	FALSE
RP3-329E20.2	11	11	11	5	5	5	27	27	27	21	21	21	FALSE	FALSE	0.0077361	FALSE	0.00681557	FALSE
RP5-1071N3.1	34	34	34	18	18	18	123	123	124	160	160	161	FALSE	FALSE	0.0269357	FALSE	0.0172508	FALSE
RP11-293F5.1	0	0	0	0	0	0	0	0	0	0	0	0	FALSE	FALSE	0	FALSE	0	FALSE
NBPF3	123	123	175	83	83	254	468	468	624	627	627	677	FALSE	FALSE	-0.0911591	FALSE	0.129043	FALSE
ALPL	13	13	13	12	12	12	21	21	21	19	19	19	FALSE	FALSE	0.0031318	FALSE	0.0137043	FALSE
RP11-63N8.3	0	0	0	0	0	0	0	0	0	0	0	0	FALSE	FALSE	0	FALSE	0	FALSE
RAP1GAP	6	6	6	0	0	0	12	12	12	10	10	10	FALSE	FALSE	0	FALSE	0.00353031	FALSE
USP48	2981	2981	2996	4012	4012	4032	3564	3564	3622	3906	3906	3914	FALSE	FALSE	-0.231657	FALSE	0.0316592	FALSE
LDLRAD2	12	12	12	4	4	4	17	17	17	17	17	17	FALSE	FALSE	0.00373885	FALSE	0.00364548	FALSE
HSPG2	122	122	123	75	75	76	66	66	68	70	70	71	FALSE	FALSE	0.0489059	FALSE	0.0234838	FALSE
CELA3B	0	0	0	0	1	0	0	0	0	0	0	0	FALSE	FALSE	0	FALSE	0	FALSE
CELA3A	0	0	0	0	0	0	0	0	0	0	0	0	FALSE	FALSE	0	FALSE	0	FALSE
RP1-224A6.3	64	64	66	90	90	90	49	49	52	77	77	77	FALSE	FALSE	0.0231173	FALSE	0.0170656	FALSE
LINC00339	1266	1266	1267	472	472	473	2501	2501	2510	3482	3482	3501	FALSE	FALSE	0.401954	FALSE	-0.0394099	FALSE
CDC42	14706	14706	21538	15581	15582	22955	4991	4991	23111	28720	28720	30689	FALSE	FALSE	-0.103923	FALSE	-0.10767	FALSE
RP1-224A6.9	19	19	19	40	40	40	17	17	17	10	10	10	FALSE	FALSE	0.000151366	FALSE	0.00700178	FALSE
WNT4	16	16	16	0	0	0	6	6	6	0	0	0	FALSE	FALSE	0.019404	FALSE	0.00341359	FALSE
ZBTB40	960	960	962	1067	1067	1076	1383	1383	1385	1790	1790	1791	FALSE	FALSE	-0.0155232	FALSE	-0.0440421	FALSE
EPHA8	2	2	2	0	0	0	0	0	0	0	0	0	FALSE	FALSE	0	FALSE	0	FALSE
C1QA	2122	2122	2124	2332	2332	2342	1808	1808	1811	2382	2382	2384	FALSE	FALSE	-0.0191791	FALSE	0.0260927	FALSE
C1QC	345	345	345	104	104	106	479	479	483	604	604	604	FALSE	FALSE	0.203044	FALSE	0.0084006	FALSE
C1QB	955	955	955	830	830	834	926	926	929	1062	1062	1062	FALSE	FALSE	0.0938263	FALSE	-0.0394464	FALSE
EPHB2	130	130	133	78	78	120	160	160	167	174	174	176	FALSE	FALSE	-0.0406154	FALSE	0.00855134	FALSE
RP11-69E9.1	0	0	0	0	0	0	0	0	0	0	0	0	FALSE	FALSE	0	FALSE	0	FALSE
LACTBL1	0	0	0	0	0	0	0	0	0	0	0	0	FALSE	FALSE	0	FALSE	0	FALSE
C1orf234	10	10	10	12	12	12	6	6	6	5	5	5	FALSE	FALSE	0.000974597	FALSE	0.010206	FALSE
KDM1A	1503	1503	1554	1567	1567	1572	2847	2847	2860	2746	2746	2756	FALSE	FALSE	0.00451733	FALSE	0.0708166	FALSE
RP1-184J9.2	0	4	0	2	2	2	10	13	10	9	15	9	FALSE	FALSE	0	FALSE	0.00358809	FALSE
LUZP1	1247	1251	1247	1728	1728	1734	1177	1180	1180	1407	1413	1452	FALSE	FALSE	-0.195044	FALSE	-0.0176199	FALSE
HTR1D	0	0	0	0	0	0	0	0	1	0	0	0	FALSE	FALSE	0	FALSE	0.00341359	FALSE
LINC01355	127	127	128	120	120	125	63	63	63	67	67	67	FALSE	FALSE	-0.00123896	FALSE	-0.00181497	FALSE
HNRNPR	10145	10145	10378	12863	12863	12929	7452	7452	10234	10539	10539	10678	FALSE	FALSE	-0.131132	FALSE	0.023885	FALSE
ZNF436	85	85	85	47	47	47	126	126	126	182	182	182	FALSE	FALSE	0.0404319	FALSE	-0.0149788	FALSE
ZNF436-AS1	168	168	168	148	148	148	94	94	94	159	159	159	FALSE	FALSE	0.0188597	FALSE	0.0586121	FALSE
RP5-1057J7.7	3	3	3	15	15	15	8	8	10	1	1	1	FALSE	FALSE	-0.0118546	FALSE	0.00347215	FALSE
TCEA3	1315	1315	1335	1487	1487	1496	2176	2176	2202	2395	2395	2404	FALSE	FALSE	-0.0578341	FALSE	0.404134	FALSE
ASAP3	44	44	44	40	40	40	74	74	74	83	83	83	FALSE	FALSE	0.00437121	FALSE	0.0234101	FALSE
E2F2	168	168	169	203	203	203	268	268	269	345	345	346	FALSE	FALSE	-0.000589685	FALSE	0.0204065	FALSE
RP1-150O5.3	6	6	6	24	24	24	5	5	5	0	0	0	FALSE	FALSE	-0.0174216	FALSE	0.00341359	FALSE
ID3	3266	3266	3272	2362	2362	2374	4595	4595	4598	5700	5700	5710	FALSE	FALSE	0.174708	FALSE	-0.00535626	FALSE
MDS2	817	817	824	871	871	874	1434	1434	1444	2423	2423	2423	FALSE	FALSE	-0.00258982	FALSE	-0.0841085	FALSE
RPL11	597178	597179	604394	597657	597658	600555	776722	776724	787993	1012171	1012174	1013224	FALSE	FALSE	0.0168873	FALSE	0.0677857	FALSE
TCEB3	2023	2023	2023	2462	2463	2473	2607	2609	2610	3222	3223	3225	FALSE	FALSE	-0.102984	FALSE	-0.0423628	FALSE
TCEB3-AS1	376	376	377	487	487	487	568	568	568	2381	2381	2391	FALSE	FALSE	0.0266369	FALSE	0.157401	FALSE
PITHD1	3891	3892	4008	5903	5903	5912	5597	5597	5616	4900	4900	4901	FALSE	FALSE	-0.16446	FALSE	0.21283	FALSE
LYPLA2	1267	1267	3576	3721	3721	3736	3386	3386	5423	7250	7251	7372	FALSE	FALSE	-0.00904606	FALSE	-0.0625877	FALSE
GALE	694	694	696	529	529	530	916	916	922	1130	1130	1130	FALSE	FALSE	0.0396132	FALSE	-0.00901682	FALSE
HMGCL	2016	2016	2061	1604	1604	1611	1999	1999	2018	2619	2619	2625	FALSE	FALSE	0.247334	FALSE	-0.0187355	FALSE
FUCA1	1414	1414	1417	1885	1885	1886	1667	1667	1670	1848	1848	1848	FALSE	FALSE	-0.111284	FALSE	0.272795	FALSE
CNR2	468	468	527	771	771	810	574	574	578	830	830	839	FALSE	FALSE	-0.128434	FALSE	-0.0478582	FALSE
RP11-4M23.3	2	2	3	3	3	3	0	0	0	0	0	0	FALSE	FALSE	0	FALSE	0	FALSE
PNRC2	2899	2899	5702	3992	3992	8112	2501	2501	7840	9487	9488	10418	FALSE	FALSE	-0.255676	FALSE	-0.0235312	FALSE
SRSF10	6330	6330	6725	8753	8753	9698	8002	8002	8893	14418	14418	14480	FALSE	FALSE	-0.313589	FALSE	-0.344619	FALSE
RP11-293P20.2	0	0	0	0	0	0	0	0	0	0	0	0	FALSE	FALSE	0	FALSE	0	FALSE
MYOM3	0	0	4	0	0	3	0	0	4	0	0	0	FALSE	FALSE	0.00496418	FALSE	0.010206	FALSE
RP11-293P20.4	0	0	1	0	0	0	0	0	1	0	0	0	FALSE	FALSE	0.00279516	FALSE	0	FALSE
IL22RA1	0	0	0	0	0	0	0	0	0	0	0	0	FALSE	FALSE	0	FALSE	0	FALSE
IFNLR1	67	67	69	58	58	59	222	222	223	243	243	249	FALSE	FALSE	0.012976	FALSE	0.0876443	FALSE
RP11-10N16.2	0	0	0	0	0	0	0	0	0	0	0	0	FALSE	FALSE	0	FALSE	0	FALSE
RP11-10N16.3	0	0	0	0	0	0	0	0	0	0	0	0	FALSE	FALSE	0	FALSE	0	FALSE
GRHL3	0	0	0	0	0	0	4	4	4	0	0	0	FALSE	FALSE	0	FALSE	0.00341359	FALSE
STPG1	208	208	223	165	165	187	283	283	286	282	282	283	FALSE	FALSE	0.0401951	FALSE	0.0359846	FALSE
NIPAL3	3205	3205	3230	3465	3468	3471	3153	3153	3165	4541	4541	4557	FALSE	FALSE	-0.0725964	FALSE	-0.0425762	FALSE
RCAN3	8378	8378	8427	7908	7909	8018	9443	9443	9517	7155	7155	7185	FALSE	FALSE	0.0389366	FALSE	0.435023	FALSE
RP4-594I10.3	1607	1607	1619	11	11	12	622	622	671	879	879	879	FALSE	FALSE	1.07154	TRUE	-0.130875	FALSE
NCMAP	1	1	10	1	1	5	6	6	9	16	16	16	FALSE	FALSE	0.0187476	FALSE	0.0102416	FALSE
SRRM1	10580	10580	12176	15152	15154	15931	13855	13855	16640	19723	19723	20288	FALSE	FALSE	-0.241524	FALSE	-0.041486	FALSE
CLIC4	267	267	369	409	409	434	729	729	801	854	854	886	FALSE	FALSE	-0.0265527	FALSE	0.00114384	FALSE
RUNX3	5022	5022	5025	6072	6072	6095	5516	5516	5519	5676	5676	5699	FALSE	FALSE	-0.152681	FALSE	0.159042	FALSE
RP11-84D1.1	2	2	2	2	2	2	10	10	10	12	12	12	FALSE	FALSE	-0.000602811	FALSE	0.0136092	FALSE
RP11-84D1.2	7	7	7	28	28	28	19	19	19	22	22	23	FALSE	FALSE	-0.0245914	FALSE	-0.00294226	FALSE
RP4-799D16.1	6	6	6	0	0	0	3	3	3	0	0	0	FALSE	FALSE	0.00558253	FALSE	0.00681557	FALSE
RP4-706G24.1	1	1	2	4	4	6	0	0	2	1	1	1	FALSE	FALSE	-0.00398928	FALSE	0.00347215	FALSE
SYF2	11890	11890	11948	16122	16122	16206	13334	13334	13341	16806	16806	16943	FALSE	FALSE	-0.25948	FALSE	-0.0757921	FALSE
RSRP1	15121	15121	16899	18054	18054	19281	12969	12969	14586	18631	18631	21154	FALSE	FALSE	-0.154331	FALSE	-0.173429	FALSE
RP3-465N24.6	67	67	67	89	89	91	28	28	28	19	19	23	FALSE	FALSE	0.0295576	FALSE	0.0137043	FALSE
RHD	5	5	35	0	0	11	8	8	19	1	1	11	FALSE	FALSE	0.037595	FALSE	0.00347215	FALSE
TMEM50A	8608	8608	8637	9622	9622	9643	11941	11941	11988	15098	15098	15134	FALSE	FALSE	-0.0940521	FALSE	-0.0268043	FALSE
RHCE	75	75	75	7	7	7	103	103	107	54	54	57	FALSE	FALSE	0.069688	FALSE	0.0234838	FALSE
TMEM57	1663	1663	1676	2249	2249	2259	2502	2502	2528	2079	2079	2079	FALSE	FALSE	-0.161435	FALSE	0.144429	FALSE
LDLRAP1	7351	7384	7367	5696	5696	5704	9849	9853	9860	12437	12439	12450	FALSE	FALSE	0.153293	FALSE	0.657493	FALSE
RP11-70P17.1	119	152	128	213	213	213	19	23	20	2	3	2	FALSE	FALSE	0.113435	FALSE	0.0102769	FALSE
MAN1C1	1129	1129	1133	1096	1098	1100	708	708	719	726	726	732	FALSE	FALSE	-0.00472614	FALSE	0.117645	FALSE
RP1-187B23.1	280	281	280	431	431	438	17	17	21	5	5	5	FALSE	FALSE	-0.0887381	FALSE	0.0236445	FALSE
SEPN1	663	664	665	396	401	396	1548	1579	1610	1111	1174	1119	FALSE	FALSE	0.168047	FALSE	0.319666	FALSE
RP1-317E23.6	0	10	0	0	10	0	0	967	0	0	1459	0	FALSE	FALSE	0	FALSE	0	FALSE
RP1-317E23.3	113	113	114	116	116	117	162	162	163	134	134	134	FALSE	FALSE	0.0288201	FALSE	0.081622	FALSE
MTFR1L	1449	1458	1456	1703	1710	1713	1078	2014	1085	1212	2609	1214	FALSE	FALSE	-0.0266903	FALSE	-0.128639	FALSE
RP1-317E23.7	0	0	0	0	0	0	0	10	0	0	8	0	FALSE	FALSE	0	FALSE	0	FALSE
AUNIP	14	14	14	8	8	8	18	28	18	8	16	8	FALSE	FALSE	0.0077361	FALSE	0.000346183	FALSE
RP1-125I3.2	136	136	136	0	0	0	124	124	124	167	167	167	FALSE	FALSE	0.111149	FALSE	0.0708972	FALSE
PAQR7	135	136	153	226	226	226	134	134	142	117	117	117	FALSE	FALSE	-0.0906425	FALSE	0.029168	FALSE
STMN1	4388	4388	4388	5059	5059	5069	6777	6777	6791	8239	8239	8270	FALSE	FALSE	-0.0838818	FALSE	-0.00867724	FALSE
PAFAH2	663	663	689	769	769	788	773	773	789	1015	1015	1044	FALSE	FALSE	-0.0604193	FALSE	-0.0162995	FALSE
EXTL1	8	8	8	6	7	6	7	7	8	11	11	11	FALSE	FALSE	0.000974597	FALSE	0.000277871	FALSE
SLC30A2	4	4	13	6	6	8	2	2	6	0	0	0	FALSE	FALSE	0.0180951	FALSE	0.0169526	FALSE
TRIM63	0	0	0	0	0	0	0	0	0	0	0	0	FALSE	FALSE	0	FALSE	0	FALSE
PDIK1L	400	400	400	490	490	491	465	465	465	697	697	699	FALSE	FALSE	-0.0600789	FALSE	0.186286	FALSE
FAM110D	4	4	5	3	3	3	1	1	2	1	2	1	FALSE	FALSE	-0.00120191	FALSE	0.00347215	FALSE
RP11-96L14.8	0	0	0	0	0	0	0	0	0	0	0	0	FALSE	FALSE	0	FALSE	0	FALSE
RP11-96L14.7	7	7	7	3	3	3	81	81	81	88	89	88	FALSE	FALSE	-0.00120191	FALSE	0.0497328	FALSE
ZNF593	2845	2845	2845	2173	2173	2182	4380	4380	4383	3946	3946	3953	FALSE	FALSE	0.0990129	FALSE	0.0100986	FALSE
CNKSR1	148	148	164	48	48	48	146	147	148	183	186	183	FALSE	FALSE	0.145457	FALSE	0.0028025	FALSE
CATSPER4	8	8	8	9	9	9	5	5	5	9	9	9	FALSE	FALSE	0.00157772	FALSE	7.01707e-05	FALSE
CEP85	303	303	309	278	279	278	595	595	602	886	888	886	FALSE	FALSE	0.0275922	FALSE	-0.0163062	FALSE
SH3BGRL3	125808	125808	125828	117443	117446	117694	189404	189405	194552	230728	230731	230995	FALSE	FALSE	0.0603966	FALSE	-0.0373102	FALSE
UBXN11	3307	3307	3366	1270	1270	1317	6397	6397	6487	8651	8652	8676	FALSE	FALSE	0.506286	FALSE	0.0163043	FALSE
CD52	68123	68123	69206	62004	62006	62090	103703	103703	104359	147229	147239	147363	FALSE	FALSE	0.099391	FALSE	0.0921007	FALSE
AIM1L	92	92	92	73	73	73	197	197	199	238	238	239	FALSE	FALSE	0.031395	FALSE	0.144143	FALSE
ZNF683	110	110	110	86	86	86	256	256	258	373	373	375	FALSE	FALSE	0.0170129	FALSE	0.097778	FALSE
LIN28A	11	11	24	3	3	7	0	0	4	0	1	1	FALSE	FALSE	0.0168021	FALSE	0.0102416	FALSE
DHDDS	1112	1112	1121	1127	1127	1133	981	981	991	1362	1363	1362	FALSE	FALSE	-0.0792602	FALSE	-0.0449007	FALSE
RP3-476K8.3	7	7	7	23	23	23	9	9	9	11	11	11	FALSE	FALSE	0.00496418	FALSE	0.00681557	FALSE
HMGN2	1808	1808	14812	2968	2968	25418	6567	6567	27025	39267	39268	43789	FALSE	FALSE	-0.329631	FALSE	-0.184283	FALSE
RPS6KA1	4021	4021	4021	4642	4645	4650	5811	5811	5820	6413	6419	6424	FALSE	FALSE	-0.0430227	FALSE	0.0960258	FALSE
RP5-968P14.2	11	11	11	11	11	11	20	20	20	14	14	14	FALSE	FALSE	0.016006	FALSE	0.00381538	FALSE
ARID1A	5249	5249	5254	6459	6459	6477	7445	7445	7460	8200	8200	8229	FALSE	FALSE	-0.161912	FALSE	0.0279167	FALSE
PIGV	488	488	489	497	497	498	665	665	669	866	866	868	FALSE	FALSE	0.0411273	FALSE	0.0905344	FALSE
ZDHHC18	1726	1726	1726	1294	1294	1296	2026	2026	2027	990	990	990	FALSE	FALSE	0.151096	FALSE	0.577107	FALSE
SFN	17	17	17	15	15	15	14	14	14	29	29	29	FALSE	FALSE	0.0107306	FALSE	-0.00294226	FALSE
GPN2	1031	1031	1081	882	882	894	1416	1416	1430	1638	1638	1641	FALSE	FALSE	0.0773762	FALSE	0.0506367	FALSE
RP1-50O24.6	2	2	2	0	0	0	0	0	0	5	5	5	FALSE	FALSE	0.00279516	FALSE	-0.00334342	FALSE
GPATCH3	819	819	819	571	571	572	1325	1325	1326	1673	1673	1675	FALSE	FALSE	0.0643179	FALSE	-0.0085877	FALSE
NUDC	7026	7026	7709	6837	6837	6926	8815	8815	9790	10775	10775	10825	FALSE	FALSE	0.0912839	FALSE	0.0237045	FALSE
NR0B2	0	0	0	0	0	0	0	0	0	0	0	0	FALSE	FALSE	0	FALSE	0	FALSE
KDF1	175	175	175	212	212	212	305	305	307	332	332	334	FALSE	FALSE	-0.0256336	FALSE	0.182198	FALSE
TRNP1	45	45	45	63	63	64	81	81	81	45	45	45	FALSE	FALSE	-0.00719389	FALSE	0.065421	FALSE
FAM46B	5	5	5	18	18	18	3	3	3	6	6	6	FALSE	FALSE	-0.00457694	FALSE	0.00681557	FALSE
AL137860.1	0	0	1	1	1	1	0	0	0	0	0	0	FALSE	FALSE	-0.000602811	FALSE	0	FALSE
SLC9A1	621	621	625	452	452	454	847	847	852	600	600	601	FALSE	FALSE	0.0971709	FALSE	0.216839	FALSE
RP11-40H20.4	0	0	0	0	0	0	0	0	1	0	0	0	FALSE	FALSE	0	FALSE	0	FALSE
WDTC1	1235	1235	1250	602	603	606	1964	1964	1991	1625	1625	1631	FALSE	FALSE	0.374966	FALSE	0.230239	FALSE
TMEM222	1988	1988	1990	1080	1080	1087	2617	2617	2624	3543	3543	3555	FALSE	FALSE	0.240986	FALSE	-0.101132	FALSE
SYTL1	9285	9285	9296	7078	7079	7269	15468	15468	15530	17907	17907	17966	FALSE	FALSE	0.153556	FALSE	0.0390297	FALSE
MAP3K6	396	396	397	350	350	352	858	858	861	1113	1113	1120	FALSE	FALSE	0.0309275	FALSE	0.319443	FALSE
FCN3	0	0	0	0	0	0	0	0	0	0	0	0	FALSE	FALSE	0	FALSE	0	FALSE
CD164L2	3	3	3	2	2	2	0	0	0	1	1	1	FALSE	FALSE	-0.000602811	FALSE	-0.00334342	FALSE
GPR3	3	3	3	0	0	1	11	11	11	7	7	7	FALSE	FALSE	0.00279516	FALSE	0.000277871	FALSE
WASF2	8768	8768	12119	18073	18073	18338	8100	8100	15666	18174	18174	18609	FALSE	FALSE	-0.248323	FALSE	0.138416	FALSE
RP4-752I6.1	1	1	1	0	0	0	0	0	0	1	1	1	FALSE	FALSE	0.00279516	FALSE	0	FALSE
RP1-159A19.4	95	95	96	16	16	16	135	135	138	101	101	102	FALSE	FALSE	0.0467027	FALSE	0.143125	FALSE
AHDC1	467	467	474	188	188	189	549	549	554	492	492	492	FALSE	FALSE	0.178485	FALSE	0.076115	FALSE
FGR	6841	6841	6845	7195	7195	7215	12461	12461	12503	15854	15854	15899	FALSE	FALSE	-0.0257978	FALSE	-0.105437	FALSE
RP11-288L9.1	18	18	18	4	4	4	23	23	23	12	12	12	FALSE	FALSE	0.00649549	FALSE	0.0203106	FALSE
IFI6	3613	3613	3650	3427	3427	3433	6673	6673	6768	8871	8871	8886	FALSE	FALSE	0.0566231	FALSE	0.0202146	FALSE
RP11-288L9.4	5	5	5	2	2	2	6	6	6	0	0	0	FALSE	FALSE	-0.000602811	FALSE	0.00681557	FALSE
FAM76A	1178	1178	1222	1549	1549	1566	721	721	1183	1608	1608	1631	FALSE	FALSE	-0.114565	FALSE	-0.094667	FALSE
STX12	2788	2788	2795	3325	3325	3335	3045	3045	3049	4155	4155	4157	FALSE	FALSE	0.151525	FALSE	-0.0647846	FALSE
PPP1R8	1229	1229	1233	1457	1457	1462	1381	1381	1396	1798	1798	1800	FALSE	FALSE	-0.106064	FALSE	-0.0467579	FALSE
AL109927.1	3	3	3	1	1	1	1	1	1	45	45	45	FALSE	FALSE	0	FALSE	0	FALSE
THEMIS2	5339	5339	5339	7762	7762	7774	7314	7314	7325	9321	9321	9353	FALSE	FALSE	-0.229233	FALSE	-0.0767467	FALSE
RPA2	5123	5123	5127	5522	5522	5545	6258	6258	6327	8561	8561	8582	FALSE	FALSE	-0.033841	FALSE	-0.0517319	FALSE
SMPDL3B	27	27	27	14	14	14	40	40	42	57	57	57	FALSE	FALSE	0.0128203	FALSE	0.0137741	FALSE
RP11-460I13.2	13	13	13	0	0	0	1	1	1	20	20	20	FALSE	FALSE	0.00836215	FALSE	0	FALSE
XKR8	713	713	990	1055	1055	1057	1465	1465	1550	1326	1327	1336	FALSE	FALSE	-0.00674358	FALSE	0.0423289	FALSE
EYA3	760	760	765	780	780	783	1041	1041	1055	1456	1456	1459	FALSE	FALSE	0.0393645	FALSE	-0.0630528	FALSE
PTAFR	1999	1999	2047	2299	2299	2340	2241	2242	2277	3300	3300	3311	FALSE	FALSE	-0.105686	FALSE	-0.107605	FALSE
DNAJC8	6844	6844	7679	7450	7450	7766	4837	4838	8646	11457	11457	11941	FALSE	FALSE	-0.0598498	FALSE	-0.0110937	FALSE
ATPIF1	13858	13858	14043	17208	17208	17257	18730	18730	19066	22522	22523	22672	FALSE	FALSE	-0.114288	FALSE	0.0376815	FALSE
RP5-1092A3.4	231	231	271	464	464	464	99	99	113	122	122	122	FALSE	FALSE	-0.101133	FALSE	0.0292924	FALSE
RP5-1092A3.5	22	22	22	9	9	9	13	13	13	95	95	95	FALSE	FALSE	0.016006	FALSE	-0.0637245	FALSE
SESN2	449	449	449	502	502	504	849	849	849	951	951	952	FALSE	FALSE	-0.0474972	FALSE	0.258536	FALSE
MED18	468	468	484	704	704	709	573	573	574	965	965	967	FALSE	FALSE	-0.103839	FALSE	-0.0490055	FALSE
PHACTR4	1501	1501	1591	1911	1911	1986	1700	1700	1768	2894	2894	2908	FALSE	FALSE	-0.212189	FALSE	-0.201485	FALSE
RCC1	911	911	911	517	517	517	2030	2030	2036	9648	9649	9675	FALSE	FALSE	0.212606	FALSE	-1.07627	TRUE
TRNAU1AP	2926	2926	2978	3141	3141	3176	3660	3660	3682	4078	4078	4094	FALSE	FALSE	0.000876343	FALSE	0.213269	FALSE
SNHG12	2586	2586	2609	2641	2641	2664	4639	4639	4650	5161	5161	5179	FALSE	FALSE	-0.0161555	FALSE	0.00282637	FALSE
TAF12	3107	3107	3116	3837	3837	3928	3846	3846	3880	4689	4689	4700	FALSE	FALSE	-0.122942	FALSE	0.187937	FALSE
RAB42	0	0	2	9	9	15	0	0	0	0	0	0	FALSE	FALSE	-0.0301739	FALSE	0	FALSE
RP11-442N24__B.1	57	61	57	23	23	23	366	366	366	601	602	602	FALSE	FALSE	NA	NA	NA	NA
RNU11	283	287	306	149	149	149	20	20	20	417	417	417	FALSE	FALSE	0.254604	FALSE	-0.32761	FALSE
GMEB1	1731	1731	1788	1964	1964	2069	1676	1676	1691	2004	2004	2018	FALSE	FALSE	-0.130189	FALSE	-0.0154988	FALSE
YTHDF2	2662	2662	4115	5804	5804	5945	4511	4511	5496	6386	6386	6686	FALSE	FALSE	-0.240323	FALSE	-0.0643797	FALSE
OPRD1	1	1	58	5	5	8	1	1	15	4	4	5	FALSE	FALSE	0.108641	FALSE	0.0302478	FALSE
RP1-212P9.3	11	11	20	0	0	1	0	0	1	0	0	0	FALSE	FALSE	0.0138983	FALSE	0	FALSE
EPB41	5886	5886	5908	6981	6981	7029	9866	9866	9949	10720	10720	10737	FALSE	FALSE	-0.0989453	FALSE	0.578723	FALSE
TMEM200B	7	7	7	1	1	1	5	5	5	57	57	57	FALSE	FALSE	0.00496418	FALSE	0	FALSE
RP11-242O24.3	3	3	3	3	3	4	3	3	3	9	9	9	FALSE	FALSE	0.00279516	FALSE	0	FALSE
SRSF4	6974	6974	7031	8330	8330	8447	8410	8410	8439	8171	8171	8208	FALSE	FALSE	-0.168833	FALSE	-0.01468	FALSE
MECR	566	566	578	613	613	619	848	848	856	1020	1020	1042	FALSE	FALSE	-0.01813	FALSE	0.0281072	FALSE
RP11-467D18.2	0	0	0	0	0	0	0	0	0	0	0	0	FALSE	FALSE	0	FALSE	0	FALSE
PTPRU	2	2	2	3	3	3	1	1	1	1	1	1	FALSE	FALSE	-0.00339797	FALSE	-0.00334342	FALSE
RP3-437I16.1	0	0	0	0	0	0	0	0	0	0	0	0	FALSE	FALSE	0	FALSE	0	FALSE
RP4-656G21.1	0	0	0	0	0	0	0	0	0	0	0	0	FALSE	FALSE	0	FALSE	0	FALSE
RP11-111I12.1	0	0	0	0	0	0	0	0	0	0	0	0	FALSE	FALSE	0	FALSE	0	FALSE
RP5-893G23.1	0	0	0	0	0	0	0	0	0	0	0	0	FALSE	FALSE	0	FALSE	0	FALSE
RP4-591L5.1	0	0	0	0	0	0	0	0	0	0	0	0	FALSE	FALSE	0	FALSE	0	FALSE
RP4-591L5.2	0	0	0	0	0	0	0	0	0	0	0	0	FALSE	FALSE	0	FALSE	0	FALSE
MATN1	40	40	40	10	10	10	40	40	40	34	34	34	FALSE	FALSE	0.0174467	FALSE	0.0399595	FALSE
MATN1-AS1	478	478	480	408	408	409	740	740	741	793	793	799	FALSE	FALSE	0.122718	FALSE	0.0205174	FALSE
LAPTM5	40665	40665	40695	41314	41315	41408	69499	69500	69669	91138	91138	91471	FALSE	FALSE	0.00378374	FALSE	-0.00967308	FALSE
RP5-1125N11.1	0	0	0	0	0	0	0	0	0	0	0	0	FALSE	FALSE	0	FALSE	0	FALSE
RP5-1125N11.2	0	0	0	0	0	1	1	1	1	1	1	1	FALSE	FALSE	0	FALSE	7.01707e-05	FALSE
RP1-65J11.5	0	0	0	0	0	0	0	0	0	0	0	2	FALSE	FALSE	0	FALSE	-0.0066757	FALSE
SDC3	49	49	51	42	43	42	86	87	87	100	100	101	FALSE	FALSE	-0.00819551	FALSE	0.00817832	FALSE
PUM1	4345	4345	4354	5586	5586	5611	4532	4532	4551	5756	5756	5783	FALSE	FALSE	-0.162356	FALSE	0.0993245	FALSE
NKAIN1	11	11	11	0	0	0	0	0	0	0	0	0	FALSE	FALSE	0	FALSE	0	FALSE
SNRNP40	3167	3167	3177	2119	2119	2151	4565	4565	4841	5989	5989	5999	FALSE	FALSE	0.223106	FALSE	0.206691	FALSE
ZCCHC17	3568	3568	3773	4338	4338	4384	3938	3938	4039	5173	5173	5211	FALSE	FALSE	-0.124911	FALSE	-0.00901375	FALSE
RP11-266K22.2	9	9	9	2	2	2	44	44	45	26	26	26	FALSE	FALSE	0.00558253	FALSE	0.00681557	FALSE
FABP3	8	8	8	0	0	0	7	7	7	0	0	0	FALSE	FALSE	0.00558253	FALSE	0.00341359	FALSE
SERINC2	201	201	201	202	202	202	362	362	362	389	389	389	FALSE	FALSE	0.0163545	FALSE	0.0153741	FALSE
LINC01226	15	15	16	30	30	30	11	11	15	20	20	20	FALSE	FALSE	-0.014067	FALSE	0.0103469	FALSE
RP11-73M7.1	0	0	0	0	0	0	0	0	0	0	0	0	FALSE	FALSE	0	FALSE	0	FALSE
TINAGL1	3	3	3	0	0	0	0	0	0	0	0	0	FALSE	FALSE	0.00279516	FALSE	0	FALSE
HCRTR1	0	0	0	0	0	0	10	10	10	9	9	13	FALSE	FALSE	0	FALSE	7.01707e-05	FALSE
PEF1	3154	3154	3174	2028	2028	2086	4825	4825	4947	6074	6074	6091	FALSE	FALSE	0.190871	FALSE	0.0458942	FALSE
RP11-73M7.6	16	21	16	3	3	3	92	100	92	91	91	98	FALSE	FALSE	0.00836215	FALSE	0.0171255	FALSE
RP11-73M7.9	7	12	7	23	23	23	16	24	17	6	6	6	FALSE	FALSE	-0.0195727	FALSE	0.0136092	FALSE
COL16A1	16	16	16	15	15	15	7	7	7	24	24	24	FALSE	FALSE	0.00192877	FALSE	-0.00968886	FALSE
ADGRB2	46	46	46	18	18	18	32	32	34	19	20	19	FALSE	FALSE	0.0148918	FALSE	0.0203219	FALSE
RP11-84A19.3	9	9	9	0	0	0	6	6	6	0	0	0	FALSE	FALSE	0.00836215	FALSE	0.00341359	FALSE
SPOCD1	23	23	25	25	25	33	31	31	33	53	54	54	FALSE	FALSE	-0.0162267	FALSE	-0.00225279	FALSE
RP11-84A19.2	0	0	3	7	7	8	0	0	0	0	0	0	FALSE	FALSE	-0.011293	FALSE	0	FALSE
RP11-84A19.4	90	90	90	113	113	117	10	10	10	18	18	18	FALSE	FALSE	-0.0150108	FALSE	0.0169526	FALSE
PTP4A2	15140	15140	18081	22001	22001	22557	15076	15076	18281	11908	11910	12676	FALSE	FALSE	-0.206188	FALSE	0.467405	FALSE
RP4-534N18.2	8	8	8	22	22	28	0	0	1	0	0	0	FALSE	FALSE	-0.0321637	FALSE	0	FALSE
KHDRBS1	10100	10100	10110	10794	10794	10817	18702	18702	18717	17593	17593	17620	FALSE	FALSE	-0.0992272	FALSE	0.0557215	FALSE
RP11-277A4.4	12	12	17	8	8	37	1	1	1	0	0	0	FALSE	FALSE	-0.0194704	FALSE	0	FALSE
TMEM39B	1144	1144	1144	1059	1059	1063	1504	1504	1509	1903	1903	1907	FALSE	FALSE	-0.00125148	FALSE	-0.0329242	FALSE
KPNA6	2186	2186	2285	2593	2593	2626	1935	1935	1999	3051	3051	3061	FALSE	FALSE	-0.140166	FALSE	-0.0878422	FALSE
TXLNA	1365	1365	1367	1478	1479	1482	1431	1432	1432	1880	1880	1885	FALSE	FALSE	-0.0248486	FALSE	0.0487865	FALSE
CCDC28B	2035	2035	2037	934	935	947	1958	1958	1960	2414	2414	2418	FALSE	FALSE	0.2426	FALSE	0.0796832	FALSE
RP4-622L5.7	35	35	35	36	36	37	54	54	55	63	63	63	FALSE	FALSE	0.00318901	FALSE	0.010484	FALSE
IQCC	71	71	110	74	74	75	123	123	124	140	140	140	FALSE	FALSE	0.0622366	FALSE	0.0633645	FALSE
DCDC2B	24	24	24	1	1	1	71	71	72	230	230	230	FALSE	FALSE	0.016655	FALSE	0.0784969	FALSE
TMEM234	535	535	536	491	491	491	850	850	854	1145	1145	1150	FALSE	FALSE	0.0765064	FALSE	0.134241	FALSE
EIF3I	6229	6229	9692	11941	11941	12039	13465	13465	13813	19425	19425	19448	FALSE	FALSE	-0.129848	FALSE	-0.0700926	FALSE
FAM167B	53	53	53	33	33	33	64	64	64	75	75	75	FALSE	FALSE	0.00350638	FALSE	0.0107478	FALSE
LCK	17063	17063	17160	19299	19299	19349	24445	24446	24494	22696	22697	22910	FALSE	FALSE	0.0284357	FALSE	0.0976901	FALSE
HDAC1	5652	5652	5666	5422	5422	5448	8060	8060	8158	9954	9954	9986	FALSE	FALSE	0.0276434	FALSE	0.0934396	FALSE
MARCKSL1	6002	6002	6119	5537	5537	5589	7458	7458	7514	1872	1872	1877	FALSE	FALSE	0.051096	FALSE	0.748524	TRUE
RP4-811H24.9	0	0	0	0	0	1	0	0	0	0	0	0	FALSE	FALSE	0	FALSE	0	FALSE
TSSK3	46	46	46	43	43	43	21	21	21	22	22	22	FALSE	FALSE	0.0111728	FALSE	0.0136092	FALSE
FAM229A	237	238	239	108	108	108	276	276	276	266	267	266	FALSE	FALSE	0.0768405	FALSE	0.0311176	FALSE
BSDC1	2876	2877	2879	2402	2402	2402	3061	3061	3074	3942	3943	3955	FALSE	FALSE	0.0735572	FALSE	-0.0128082	FALSE
RP1-27O5.3	0	25	0	0	12	0	0	12	0	0	1	0	FALSE	FALSE	0	FALSE	0	FALSE
ZBTB8B	2	3	24	4	4	17	0	0	6	3	3	3	FALSE	FALSE	0.0289384	FALSE	0.0169526	FALSE
ZBTB8A	39	63	81	136	148	177	33	45	42	59	60	63	FALSE	FALSE	-0.10716	FALSE	0.00744634	FALSE
ZBTB8OS	3114	3114	3541	5169	5169	5191	3437	3437	4279	5905	5905	5926	FALSE	FALSE	-0.187878	FALSE	-0.118146	FALSE
RBBP4	3997	3997	4804	5690	5690	5849	5422	5422	10030	11029	11029	11427	FALSE	FALSE	-0.145516	FALSE	-0.0398495	FALSE
SYNC	478	478	531	920	920	938	336	336	344	365	365	366	FALSE	FALSE	-0.218144	FALSE	-0.0105456	FALSE
RP11-114B7.6	0	0	2	0	0	0	0	0	0	0	0	0	FALSE	FALSE	0.00279516	FALSE	0	FALSE
KIAA1522	84	84	84	11	11	11	201	201	201	144	144	144	FALSE	FALSE	0.0875565	FALSE	0.0730887	FALSE
YARS	2053	2053	2085	2757	2758	2794	3420	3420	3456	4302	4302	4312	FALSE	FALSE	-0.186649	FALSE	-0.0258676	FALSE
S100PBP	1627	1627	1672	1813	1813	1819	1957	1957	1964	2501	2501	2542	FALSE	FALSE	-0.0830543	FALSE	-0.0380652	FALSE
FNDC5	18	18	18	7	8	7	0	0	0	1	1	1	FALSE	FALSE	0.000375168	FALSE	0	FALSE
HPCA	18	18	18	0	0	0	5	5	5	5	6	5	FALSE	FALSE	0	FALSE	0.00681557	FALSE
TMEM54	1	1	1	6	6	7	1	1	2	6	6	6	FALSE	FALSE	-0.00339797	FALSE	7.01707e-05	FALSE
RNF19B	791	791	793	724	724	726	1103	1103	1114	882	882	902	FALSE	FALSE	0.0626234	FALSE	0.214546	FALSE
RP1-117O3.2	0	0	0	0	0	0	52	52	62	0	0	0	FALSE	FALSE	0	FALSE	0.0269879	FALSE
AK2	2418	2418	2999	2934	2934	3444	1190	1190	4701	6169	6169	6364	FALSE	FALSE	-0.0145164	FALSE	-0.0745603	FALSE
AZIN2	211	211	211	93	93	93	343	343	343	329	329	329	FALSE	FALSE	0.0769762	FALSE	0.00806284	FALSE
TRIM62	242	242	242	153	153	155	291	291	292	486	486	488	FALSE	FALSE	0.0747302	FALSE	0.0230587	FALSE
ZNF362	707	707	708	619	619	620	1515	1515	1524	789	789	798	FALSE	FALSE	0.0539824	FALSE	0.353935	FALSE
RP11-415J8.7	1	1	1	1	1	1	0	0	0	0	0	0	FALSE	FALSE	-0.00339797	FALSE	0	FALSE
A3GALT2	0	0	0	0	0	0	3	3	3	1	1	1	FALSE	FALSE	0	FALSE	0.00341359	FALSE
RP11-415J8.3	4	4	5	5	5	5	14	14	15	14	14	16	FALSE	FALSE	-0.00457694	FALSE	0.010312	FALSE
PHC2	2365	2365	2371	982	982	986	2937	2937	2961	1617	1617	1624	FALSE	FALSE	0.430143	FALSE	0.650318	FALSE
RP11-415J8.5	0	0	0	1	1	1	6	6	6	0	0	0	FALSE	FALSE	0	FALSE	0.00341359	FALSE
ZSCAN20	58	58	65	59	59	61	70	70	71	91	91	91	FALSE	FALSE	0.00177895	FALSE	-0.00139346	FALSE
CSMD2	10	10	11	5	5	6	0	0	1	0	0	0	FALSE	FALSE	-0.00398928	FALSE	0.00341359	FALSE
HMGB4	0	0	0	0	0	0	0	0	0	0	0	0	FALSE	FALSE	0	FALSE	0	FALSE
CSMD2-AS1	0	0	0	0	0	0	0	0	0	0	0	0	FALSE	FALSE	0	FALSE	0	FALSE
C1orf94	1	1	1	0	0	0	0	0	0	0	0	0	FALSE	FALSE	0	FALSE	0	FALSE
SMIM12	3275	3275	3304	4017	4017	4034	4509	4509	4525	5477	5477	5486	FALSE	FALSE	-0.0970433	FALSE	0.00695321	FALSE
GJB5	0	0	0	0	0	0	0	0	0	0	0	0	FALSE	FALSE	0	FALSE	0	FALSE
GJB4	0	0	0	0	0	0	0	0	0	0	0	0	FALSE	FALSE	0	FALSE	0	FALSE
RP1-34M23.5	0	0	0	0	0	0	0	0	0	0	0	0	FALSE	FALSE	0	FALSE	0	FALSE
GJB3	0	0	0	0	0	0	0	0	0	0	0	0	FALSE	FALSE	0	FALSE	0	FALSE
GJA4	3	3	3	6	6	6	6	6	6	6	6	6	FALSE	FALSE	0.00218456	FALSE	0.00341359	FALSE
RP5-997D16.2	1	1	1	0	0	0	0	0	0	0	0	0	FALSE	FALSE	0	FALSE	0	FALSE
DLGAP3	285	285	286	162	162	164	469	469	470	252	252	253	FALSE	FALSE	0.0644958	FALSE	0.199643	FALSE
RP11-244H3.4	0	5684	0	0	6140	0	7	7258	7	0	2166	0	FALSE	FALSE	-0.16037	FALSE	-0.484399	FALSE
ZMYM6NB	2	5136	2	0	5463	0	63	6253	63	8281	8702	8313	FALSE	FALSE	0.00496418	FALSE	-1.28887	TRUE
ZMYM6	836	1386	846	1368	2045	1369	729	1790	740	937	2690	939	FALSE	FALSE	-0.132497	FALSE	-0.106557	FALSE
ZMYM1	648	648	650	1084	1084	1088	900	901	905	1384	1384	1398	FALSE	FALSE	-0.197901	FALSE	0.0740481	FALSE
SFPQ	13088	13088	13134	16383	16383	16480	15995	15995	16027	20907	20908	20928	FALSE	FALSE	-0.152353	FALSE	-0.0582501	FALSE
ZMYM4	1411	1411	1433	2122	2122	2134	2058	2059	2085	1714	1714	1719	FALSE	FALSE	-0.19209	FALSE	0.245568	FALSE
ZMYM4-AS1	2	2	2	0	0	0	540	540	540	8	8	8	FALSE	FALSE	0	FALSE	0.379547	FALSE
KIAA0319L	2479	2479	2589	3219	3219	3314	2871	2871	2953	3643	3643	3697	FALSE	FALSE	-0.129367	FALSE	-0.0533889	FALSE
NCDN	468	468	470	430	430	431	594	594	600	764	764	791	FALSE	FALSE	0.0466526	FALSE	-0.0460384	FALSE
RP4-728D4.2	1113	1113	1114	641	641	645	913	913	913	902	902	910	FALSE	FALSE	0.204156	FALSE	0.44733	FALSE
TFAP2E	69	69	69	35	35	35	75	75	75	87	87	87	FALSE	FALSE	0.0346566	FALSE	0.0328983	FALSE
PSMB2	6632	6632	6696	7893	7893	7940	8446	8446	8542	10233	10233	10244	FALSE	FALSE	-0.0667474	FALSE	-0.0467684	FALSE
C1orf216	369	369	371	280	280	281	472	472	473	439	439	439	FALSE	FALSE	0.0761676	FALSE	-0.0176464	FALSE
CLSPN	199	199	227	208	208	215	301	301	306	393	393	394	FALSE	FALSE	0.0270556	FALSE	0.0466293	FALSE
RP11-435D7.3	2	2	2	1	1	1	0	0	0	0	0	0	FALSE	FALSE	0.00279516	FALSE	0	FALSE
AGO4	1532	1533	1534	1930	1930	1946	2126	2126	2134	1864	1864	1870	FALSE	FALSE	-0.0145298	FALSE	0.225814	FALSE
AGO1	1425	1425	1425	1717	1717	1727	1248	1248	1251	1460	1460	1466	FALSE	FALSE	-0.0730148	FALSE	-0.0235734	FALSE
RP4-789D17.5	16	16	16	35	35	35	4	4	4	2	2	2	FALSE	FALSE	-0.0151533	FALSE	7.01707e-05	FALSE
AGO3	3116	3117	3252	4247	4247	4344	2622	2622	2692	3107	3107	3132	FALSE	FALSE	-0.214602	FALSE	-0.0569278	FALSE
RP4-665N4.8	3	3	3	0	0	0	29	29	29	30	30	30	FALSE	FALSE	0	FALSE	-0.00334342	FALSE
TEKT2	6	6	6	4	4	4	0	0	0	1	1	1	FALSE	FALSE	-0.000602811	FALSE	-0.00334342	FALSE
ADPRHL2	1610	1610	1610	1853	1853	1857	2569	2569	2602	3045	3046	3046	FALSE	FALSE	-0.0663317	FALSE	-0.107316	FALSE
COL8A2	101	101	101	89	89	89	71	71	73	77	77	77	FALSE	FALSE	0.00935185	FALSE	0.0139969	FALSE
TRAPPC3	4109	4109	4113	4668	4668	4690	5809	5809	5826	6877	6877	6899	FALSE	FALSE	-0.0479127	FALSE	-0.0125894	FALSE
MAP7D1	4871	4871	4995	3044	3045	3057	8919	8919	8980	5060	5060	5096	FALSE	FALSE	0.319322	FALSE	0.408266	FALSE
THRAP3	9989	9989	10551	15731	15732	15994	10346	10346	11224	15844	15844	15896	FALSE	FALSE	-0.255306	FALSE	-0.0277945	FALSE
SH3D21	50	51	50	39	43	39	107	107	108	155	156	155	FALSE	FALSE	0.00672914	FALSE	0.0357333	FALSE
EVA1B	1614	1614	1614	1019	1019	1022	1776	1776	1776	290	290	290	FALSE	FALSE	0.0912069	FALSE	0.573962	FALSE
RP11-268J15.5	25	26	25	22	26	28	7	7	8	18	18	18	FALSE	FALSE	-0.0124268	FALSE	-0.00640041	FALSE
STK40	1437	1437	1440	1639	1639	1641	2759	2759	2781	2365	2365	2368	FALSE	FALSE	-0.0476025	FALSE	0.242355	FALSE
LSM10	6897	6897	6898	9440	9440	9456	9369	9369	9370	10139	10139	10194	FALSE	FALSE	0.194014	FALSE	0.738525	TRUE
OSCP1	43	43	43	31	31	31	53	53	54	72	72	72	FALSE	FALSE	0.0136373	FALSE	0.0105845	FALSE
MRPS15	5790	5790	5804	5599	5599	5625	7713	7713	7770	8562	8562	9030	FALSE	FALSE	0.0364817	FALSE	-0.0261349	FALSE
CSF3R	6497	6497	6527	4405	4405	4423	10078	10078	10184	15306	15306	15355	FALSE	FALSE	0.322329	FALSE	-0.24003	FALSE
RP4-614N24.1	0	0	0	0	0	0	0	0	0	0	0	0	FALSE	FALSE	0	FALSE	0	FALSE
GRIK3	3	3	3	2	2	2	6	6	6	1	1	1	FALSE	FALSE	-0.000602811	FALSE	0.00347215	FALSE
RP5-1180C18.1	0	0	0	0	0	0	0	0	0	0	0	0	FALSE	FALSE	0	FALSE	0	FALSE
LINC01137	504	504	504	429	429	431	590	590	599	766	766	766	FALSE	FALSE	0.0262263	FALSE	0.104414	FALSE
ZC3H12A	667	667	706	592	592	593	830	830	851	1128	1128	1133	FALSE	FALSE	0.017973	FALSE	0.243455	FALSE
MEAF6	6049	6049	6098	6950	6950	6966	7708	7708	8101	9766	9766	9822	FALSE	FALSE	-0.0856332	FALSE	0.0120901	FALSE
SNIP1	765	765	770	1038	1038	1055	1511	1511	1516	2034	2034	2040	FALSE	FALSE	-0.00920066	FALSE	-0.0667106	FALSE
DNALI1	7	7	7	5	5	5	2	2	2	11	11	11	FALSE	FALSE	-0.00120191	FALSE	-0.00326211	FALSE
GNL2	1467	1467	1473	1732	1732	1748	1759	1759	1775	2358	2358	2362	FALSE	FALSE	-0.117631	FALSE	0.0427091	FALSE
RSPO1	2	2	2	1	1	1	0	0	0	0	1	0	FALSE	FALSE	0	FALSE	0	FALSE
C1orf109	600	600	613	658	658	665	680	680	732	1028	1029	1030	FALSE	FALSE	0.00551384	FALSE	0.0589987	FALSE
CDCA8	74	74	74	114	114	115	206	206	210	222	222	223	FALSE	FALSE	-0.000324573	FALSE	-0.00503688	FALSE
EPHA10	0	0	2	1	1	1	6	6	7	8	8	8	FALSE	FALSE	-0.000602811	FALSE	0.00353031	FALSE
MANEAL	95	95	95	105	105	105	200	200	202	87	87	87	FALSE	FALSE	0.0139198	FALSE	0.0894665	FALSE
RP11-109P14.9	0	0	0	0	0	0	4	4	4	15	15	15	FALSE	FALSE	0	FALSE	-0.00968886	FALSE
YRDC	1526	1526	1527	878	878	879	1789	1789	1792	428	428	429	FALSE	FALSE	0.207921	FALSE	0.719756	TRUE
C1orf122	4155	4155	4156	4111	4111	4153	5017	5017	5022	3654	3654	3659	FALSE	FALSE	0.00190897	FALSE	0.132442	FALSE
MTF1	1481	1481	1482	1646	1646	1648	1721	1721	1724	2278	2278	2284	FALSE	FALSE	-0.0876018	FALSE	-0.0514475	FALSE
INPP5B	865	865	920	774	774	813	1322	1322	1361	1846	1846	1853	FALSE	FALSE	0.0830297	FALSE	-0.0447702	FALSE
RP11-109P14.10	87	87	95	1	1	1	12	12	18	0	0	0	FALSE	FALSE	0.0650175	FALSE	0.0169526	FALSE
SF3A3	3584	3584	3951	4343	4343	4418	4132	4132	4458	5946	5946	5957	FALSE	FALSE	-0.0251034	FALSE	-0.045391	FALSE
FHL3	2557	2557	2558	2220	2220	2225	3932	3932	3938	1735	1735	1747	FALSE	FALSE	0.126895	FALSE	0.6245	FALSE
UTP11L	1331	1331	1352	1882	1882	1889	1780	1780	1786	2248	2248	2255	FALSE	FALSE	-0.173123	FALSE	-0.0723751	FALSE
POU3F1	98	98	98	30	30	30	83	83	83	6	6	6	FALSE	FALSE	0.0476104	FALSE	0.0657103	FALSE
RP5-884C9.2	0	0	0	0	0	0	3	3	3	0	0	0	FALSE	FALSE	0	FALSE	0.00341359	FALSE
LINC01343	0	0	0	0	0	0	0	0	0	0	0	0	FALSE	FALSE	0	FALSE	0	FALSE
RP11-329N22.1	17	17	17	21	21	21	24	24	24	55	55	56	FALSE	FALSE	0.00677844	FALSE	-0.0158679	FALSE
RRAGC	1759	1759	1769	2184	2184	2199	1820	1820	1843	1420	1420	1425	FALSE	FALSE	-0.158787	FALSE	0.199655	FALSE
RP5-864K19.4	117	117	121	117	117	117	290	290	290	338	338	341	FALSE	FALSE	0.0471056	FALSE	0.150912	FALSE
MYCBP	1034	1776	1039	1233	2179	1234	278	2748	285	526	3570	527	FALSE	FALSE	-0.116052	FALSE	-1.13856	TRUE
RP5-864K19.6	0	746	0	0	949	0	0	2474	0	0	3044	0	FALSE	FALSE	0	FALSE	-0.00334342	FALSE
GJA9	0	4	0	0	3	0	0	4	0	2	2	2	FALSE	FALSE	0	FALSE	0.00341359	FALSE
RHBDL2	19	19	31	11	11	13	2	2	6	1	1	2	FALSE	FALSE	0.0269357	FALSE	0.0169526	FALSE
AKIRIN1	4078	4078	4274	4109	4109	4175	5054	5054	5229	4513	4513	4539	FALSE	FALSE	0.0022828	FALSE	0.0599576	FALSE
NDUFS5	13010	13010	14508	15617	15617	15721	17880	17880	21135	27617	27617	27666	FALSE	FALSE	-0.00398548	FALSE	-0.0347149	FALSE
MACF1	8451	8451	8524	11693	11693	11750	11006	11006	11068	13886	13886	13918	FALSE	FALSE	-0.168347	FALSE	0.017802	FALSE
RP11-420K8.1	2	2	2	0	0	1	66	66	68	15	15	15	FALSE	FALSE	0	FALSE	7.01707e-05	FALSE
BMP8A	0	0	3	0	0	0	9	9	25	4	4	12	FALSE	FALSE	0	FALSE	0.00681557	FALSE
RP11-69E11.4	220	220	251	23	23	43	145	145	158	222	222	226	FALSE	FALSE	0.208908	FALSE	0.0262919	FALSE
PABPC4	4447	4447	5066	5999	5999	6030	6562	6562	6819	7533	7533	7555	FALSE	FALSE	-0.128382	FALSE	-0.0635565	FALSE
RP11-69E11.8	1	1	1	4	4	4	93	93	93	78	78	79	FALSE	FALSE	-0.000602811	FALSE	-0.0189621	FALSE
HEYL	1	1	1	6	6	7	7	7	7	2	2	2	FALSE	FALSE	-0.00398928	FALSE	0.00681557	FALSE
RP1-144F13.3	0	0	0	0	0	0	0	0	0	0	0	0	FALSE	FALSE	0	FALSE	0	FALSE
NT5C1A	0	0	0	0	0	0	0	0	0	2	2	2	FALSE	FALSE	0	FALSE	0	FALSE
HPCAL4	207	207	207	140	140	141	198	198	199	169	169	169	FALSE	FALSE	0.0270272	FALSE	-0.00831456	FALSE
PPIE	3767	3767	3828	3498	3498	3549	4590	4590	4640	5872	5873	5910	FALSE	FALSE	0.0102774	FALSE	0.0687952	FALSE
BMP8B	62	62	68	51	51	52	184	184	198	103	103	114	FALSE	FALSE	0.0450513	FALSE	0.0555119	FALSE
OXCT2	5	5	19	5	5	15	0	0	69	12	12	41	FALSE	FALSE	-0.00198631	FALSE	0.0171137	FALSE
RP1-118J21.25	57	57	60	8	8	8	83	83	83	39	40	39	FALSE	FALSE	0.048868	FALSE	0.0299746	FALSE
TRIT1	695	695	695	692	692	697	986	986	1001	1355	1355	1357	FALSE	FALSE	-0.00431987	FALSE	-0.10409	FALSE
MYCL	607	607	607	649	649	660	980	980	997	813	813	815	FALSE	FALSE	-0.120001	FALSE	0.164268	FALSE
RP1-118J21.5	2	2	2	0	0	0	45	45	46	66	66	67	FALSE	FALSE	0	FALSE	0.00718311	FALSE
MFSD2A	186	186	186	152	152	152	272	272	274	424	424	425	FALSE	FALSE	-0.00787506	FALSE	-0.0895333	FALSE
CAP1	15029	15029	17919	24715	24715	25036	21384	21384	23580	31667	31667	32247	FALSE	FALSE	-0.260288	FALSE	-0.0804402	FALSE
PPT1	5109	5109	5111	6964	6964	6979	8399	8399	8406	10464	10464	10496	FALSE	FALSE	-0.2448	FALSE	-0.122636	FALSE
RLF	899	899	900	1260	1262	1262	1566	1566	1577	2114	2114	2120	FALSE	FALSE	-0.19629	FALSE	-0.0988757	FALSE
TMCO2	2	2	2	2	2	2	0	0	0	15	15	15	FALSE	FALSE	-0.000602811	FALSE	-0.00999691	FALSE
RP1-39G22.7	688	688	688	834	834	835	864	864	864	1265	1265	1266	FALSE	FALSE	-0.0319709	FALSE	-0.0565388	FALSE
ZMPSTE24	851	851	854	1114	1114	1119	1587	1587	1594	1861	1861	1863	FALSE	FALSE	-0.120568	FALSE	0.0268853	FALSE
COL9A2	260	260	260	307	307	308	588	588	588	694	694	695	FALSE	FALSE	0.0131228	FALSE	0.0430427	FALSE
SMAP2	13118	13118	13211	15266	15268	15314	18931	18931	18966	24296	24297	24333	FALSE	FALSE	-0.0960489	FALSE	-0.0473989	FALSE
ZFP69B	162	162	167	176	176	176	185	185	185	230	231	230	FALSE	FALSE	-0.00828519	FALSE	0.0784428	FALSE
ZFP69	174	174	174	184	184	184	338	338	338	306	306	306	FALSE	FALSE	0.031535	FALSE	-0.00850326	FALSE
RP11-656D10.3	76	76	86	57	57	63	72	72	72	885	885	893	FALSE	FALSE	0.0372092	FALSE	-0.0141432	FALSE
EXO5	224	224	225	285	285	294	368	368	375	440	440	443	FALSE	FALSE	-0.0360355	FALSE	0.0325812	FALSE
RP11-656D10.5	0	0	0	0	0	0	14	14	14	38	38	38	FALSE	FALSE	0	FALSE	0.010206	FALSE
RP11-656D10.6	1	1	1	3	3	3	1	1	1	0	0	0	FALSE	FALSE	-0.000602811	FALSE	0	FALSE
ZNF684	254	254	259	181	181	181	269	269	269	566	566	569	FALSE	FALSE	0.0974097	FALSE	-0.127424	FALSE
RIMS3	68	68	68	51	51	51	69	69	69	45	45	45	FALSE	FALSE	0.00439154	FALSE	0.0139316	FALSE
RP4-739H11.3	6	6	6	0	0	0	9	11	9	6	6	6	FALSE	FALSE	0	FALSE	0	FALSE
NFYC-AS1	433	433	433	470	470	473	320	322	321	357	357	358	FALSE	FALSE	-0.0116154	FALSE	0.08931	FALSE
NFYC	2585	2585	2614	1464	1464	1465	3793	3793	4177	4665	4665	4701	FALSE	FALSE	0.320541	FALSE	0.0438695	FALSE
KCNQ4	9	9	9	7	7	7	10	10	10	12	12	12	FALSE	FALSE	0.000974597	FALSE	0.010312	FALSE
CITED4	3718	3718	3720	1832	1832	1837	4765	4765	4766	2829	2829	2831	FALSE	FALSE	0.325604	FALSE	0.184652	FALSE
RP5-1066H13.4	1	1	1	0	0	0	1	1	1	0	0	0	FALSE	FALSE	0	FALSE	0	FALSE
CTPS1	790	790	791	621	621	622	960	960	964	1048	1048	1057	FALSE	FALSE	0.197416	FALSE	0.0373768	FALSE
SLFNL1-AS1	35	35	39	15	15	16	3	3	7	7	7	7	FALSE	FALSE	0.0222893	FALSE	0.0203106	FALSE
SLFNL1	6	6	6	10	10	10	9	9	9	10	10	10	FALSE	FALSE	0.000375168	FALSE	-0.00310112	FALSE
SCMH1	585	585	589	155	155	159	1023	1023	1032	889	889	895	FALSE	FALSE	0.312867	FALSE	0.332546	FALSE
RP11-399E6.1	5	5	5	5	5	5	2	2	2	3	3	3	FALSE	FALSE	-0.00120191	FALSE	-0.00334342	FALSE
FOXO6	19	19	19	2	2	2	13	13	13	2	2	2	FALSE	FALSE	0.00218456	FALSE	0.0136092	FALSE
RP11-399E6.4	0	0	0	6	6	6	0	0	1	0	0	0	FALSE	FALSE	-0.0101595	FALSE	0.00341359	FALSE
EDN2	0	0	0	3	3	3	0	0	0	0	0	0	FALSE	FALSE	-0.00339797	FALSE	0	FALSE
HIVEP3	922	922	932	1107	1107	1108	1162	1162	1171	919	919	924	FALSE	FALSE	-0.0697799	FALSE	0.218019	FALSE
RP11-486B10.3	0	0	0	0	0	0	0	0	0	0	0	0	FALSE	FALSE	0	FALSE	0	FALSE
GUCA2B	0	0	0	0	0	0	0	0	0	0	0	0	FALSE	FALSE	0	FALSE	0	FALSE
GUCA2A	0	0	0	0	0	0	0	0	0	0	0	0	FALSE	FALSE	0	FALSE	0	FALSE
FOXJ3	1519	1519	1534	2034	2034	2042	2870	2870	2933	3877	3877	3883	FALSE	FALSE	-0.209242	FALSE	-0.147235	FALSE
RIMKLA	9	9	11	9	9	15	6	6	6	0	0	0	FALSE	FALSE	-0.00964852	FALSE	0.00681557	FALSE
ZMYND12	39	39	39	37	37	37	143	143	145	118	118	118	FALSE	FALSE	-0.015123	FALSE	0.0482954	FALSE
PPCS	6273	6398	6386	6503	6694	6558	8302	8383	8604	10784	10790	10804	FALSE	FALSE	-0.0472269	FALSE	0.0754257	FALSE
CCDC30	312	437	339	477	668	524	247	328	271	267	273	271	FALSE	FALSE	-0.103845	FALSE	0.0470419	FALSE
PPIH	3032	3032	3054	3433	3437	3442	5139	5139	5863	7628	7628	7650	FALSE	FALSE	-0.0162446	FALSE	0.131746	FALSE
RP5-994D16.3	24	24	24	40	44	40	15	15	15	27	27	27	FALSE	FALSE	0.00949022	FALSE	0.0069557	FALSE
YBX1	17464	17464	55350	28368	28368	50382	18907	18907	53692	17818	17818	21164	FALSE	FALSE	0.122084	FALSE	0.838085	TRUE
CLDN19	0	0	2	0	0	1	0	0	0	0	0	0	FALSE	FALSE	0.00558253	FALSE	0	FALSE
P3H1	933	933	984	678	678	723	1620	1620	1638	1946	1946	1955	FALSE	FALSE	0.164484	FALSE	-0.0291702	FALSE
C1orf50	1702	1704	1713	1999	1999	2014	2663	2666	2687	3093	3102	3103	FALSE	FALSE	-0.00445207	FALSE	0.11094	FALSE
RP5-994D16.9	0	0	0	0	0	0	5	5	5	3	3	3	FALSE	FALSE	0	FALSE	0.010206	FALSE
RP5-994D16.11	0	2	0	0	0	0	0	3	0	0	9	0	FALSE	FALSE	0	FALSE	0	FALSE
SVBP	3633	3633	3651	2611	2619	2626	4742	4742	4749	3886	3886	3948	FALSE	FALSE	0.178207	FALSE	1.27011	TRUE
ERMAP	315	315	315	384	384	387	437	437	439	755	755	755	FALSE	FALSE	-0.0206051	FALSE	-0.10108	FALSE
RP11-342M1.3	24	24	24	26	26	26	94	94	96	118	118	118	FALSE	FALSE	0.000740256	FALSE	0.0466759	FALSE
ZNF691	326	326	326	420	420	420	638	638	639	999	999	999	FALSE	FALSE	-0.0347632	FALSE	0.00597554	FALSE
SLC2A1	704	704	704	502	510	508	902	902	908	979	979	983	FALSE	FALSE	0.0973118	FALSE	0.00437134	FALSE
SLC2A1-AS1	193	193	195	252	252	256	195	195	198	231	231	251	FALSE	FALSE	-0.00253957	FALSE	0.0561326	FALSE
FAM183A	0	0	0	0	0	0	0	0	0	0	0	0	FALSE	FALSE	0	FALSE	0	FALSE
EBNA1BP2	2760	2760	2762	2573	2573	2583	3215	3215	3216	4034	4034	4037	FALSE	FALSE	0.0403782	FALSE	0.372774	FALSE
CFAP57	13	13	13	13	13	13	25	25	25	11	11	11	FALSE	FALSE	-0.00574149	FALSE	-0.00310112	FALSE
TMEM125	3	3	3	2	2	2	2	2	2	2	2	2	FALSE	FALSE	-0.000602811	FALSE	7.01707e-05	FALSE
C1orf210	0	0	1	0	0	0	3	3	3	4	4	4	FALSE	FALSE	0.00279516	FALSE	0.00341359	FALSE
TIE1	19	19	24	17	17	26	34	34	37	30	30	36	FALSE	FALSE	0.00109567	FALSE	0.0235888	FALSE
MPL	1	1	1	0	0	0	29	29	29	47	47	47	FALSE	FALSE	0	FALSE	0.007272	FALSE
RP1-92O14.3	94	94	101	98	98	99	178	178	184	113	113	113	FALSE	FALSE	0.0106259	FALSE	0.15945	FALSE
CDC20	179	179	193	95	95	96	250	250	394	445	445	453	FALSE	FALSE	0.10245	FALSE	0.0229894	FALSE
ELOVL1	3113	3113	3113	2636	2636	2647	5765	5765	5772	6790	6790	6799	FALSE	FALSE	0.0832317	FALSE	-0.0262589	FALSE
MED8	2388	2388	2394	2390	2390	2393	3653	3653	3654	4410	4410	4416	FALSE	FALSE	0.0383267	FALSE	0.04143	FALSE
RP1-92O14.6	4	4	4	1	1	1	23	23	23	11	11	11	FALSE	FALSE	-0.000602811	FALSE	0.00347215	FALSE
SZT2	1214	1214	1279	1407	1407	1434	1550	1550	1561	2037	2037	2050	FALSE	FALSE	-0.0127144	FALSE	-0.0215887	FALSE
SZT2-AS1	1	1	1	0	0	0	8	8	8	17	17	17	FALSE	FALSE	0	FALSE	0.00686259	FALSE
HYI	1653	1653	1653	1469	1469	1475	2310	2310	2315	1649	1649	1656	FALSE	FALSE	0.0171266	FALSE	0.260346	FALSE
HYI-AS1	51	51	51	5	5	5	19	19	19	24	24	24	FALSE	FALSE	0.0510726	FALSE	0.0069557	FALSE
PTPRF	11	11	17	14	14	26	28	28	35	22	22	22	FALSE	FALSE	-0.00964852	FALSE	0.00700178	FALSE
KDM4A	596	596	597	1010	1010	1012	1545	1545	1550	2043	2043	2059	FALSE	FALSE	-0.236842	FALSE	0.221542	FALSE
KDM4A-AS1	76	76	93	103	103	105	108	108	110	134	134	134	FALSE	FALSE	0.0404319	FALSE	0.0679595	FALSE
ST3GAL3	354	354	354	200	200	200	823	823	827	836	836	836	FALSE	FALSE	0.104696	FALSE	0.0930013	FALSE
RP11-184I16.4	9	9	11	11	11	12	3	3	4	0	0	0	FALSE	FALSE	-0.005161	FALSE	0.00341359	FALSE
ARTN	8	8	8	0	0	0	6	6	6	1	1	1	FALSE	FALSE	0.00836215	FALSE	0.00347215	FALSE
RP11-7O11.3	50	50	51	38	38	38	76	76	76	172	172	172	FALSE	FALSE	0.0335709	FALSE	0.0466759	FALSE
IPO13	521	521	521	420	420	420	728	728	730	787	787	790	FALSE	FALSE	0.0504453	FALSE	0.0778461	FALSE
DPH2	886	886	886	819	819	824	1036	1036	1037	1277	1277	1278	FALSE	FALSE	0.0662764	FALSE	0.0767601	FALSE
ATP6V0B	14365	14366	14444	15929	15929	15943	22159	22159	22198	22373	22373	22393	FALSE	FALSE	-0.0247579	FALSE	-0.0428045	FALSE
B4GALT2	88	88	88	69	69	69	186	187	190	27	27	27	FALSE	FALSE	0.0072587	FALSE	0.168653	FALSE
CCDC24	110	110	111	95	95	96	178	179	184	201	201	202	FALSE	FALSE	0.018808	FALSE	0.0174186	FALSE
SLC6A9	5	5	5	1	1	1	16	16	16	26	26	26	FALSE	FALSE	-0.000602811	FALSE	-0.00958754	FALSE
RP5-1198O20.4	6	6	45	6	6	6	27	27	31	32	32	33	FALSE	FALSE	0.0798131	FALSE	0.0401494	FALSE
KLF17	0	1	0	0	0	0	0	0	0	0	0	0	FALSE	FALSE	0	FALSE	0	FALSE
KLF18	0	0	0	0	0	0	0	0	0	0	0	0	FALSE	FALSE	0	FALSE	0	FALSE
DMAP1	2842	2842	2842	2278	2278	2291	2906	2906	2911	3644	3644	3665	FALSE	FALSE	0.0707878	FALSE	0.161862	FALSE
ERI3	2279	2279	2281	1641	1641	1646	2964	2964	2981	3022	3022	3074	FALSE	FALSE	0.180047	FALSE	0.445908	FALSE
RNF220	2122	2122	2142	2021	2022	2024	6384	6385	6402	2003	2003	2007	FALSE	FALSE	0.0729635	FALSE	0.976361	TRUE
TMEM53	333	333	333	287	287	287	507	507	511	498	498	500	FALSE	FALSE	0.02186	FALSE	-0.00189461	FALSE
C1orf228	4549	4549	4550	2980	2980	2985	6776	6777	6806	8794	8794	8801	FALSE	FALSE	0.224499	FALSE	1.21812	TRUE
KIF2C	72	72	72	53	53	53	74	74	74	106	106	106	FALSE	FALSE	0.0411125	FALSE	0.00471796	FALSE
RP11-269F19.2	87	87	100	20	20	20	53	53	66	14	14	14	FALSE	FALSE	0.0134497	FALSE	0.0336226	FALSE
RPS8	310215	310216	445877	377075	377076	413915	522360	522362	788305	1041155	1041156	1046966	FALSE	FALSE	0.000288072	FALSE	-0.0464112	FALSE
BEST4	88	88	88	59	59	60	71	71	71	107	107	107	FALSE	FALSE	0.0384135	FALSE	0.0365062	FALSE
PLK3	2693	2694	3167	2969	2969	2995	2549	2549	2575	1648	1648	1656	FALSE	FALSE	-0.00972175	FALSE	0.438995	FALSE
TCTEX1D4	53	53	53	18	18	18	61	61	61	26	26	26	FALSE	FALSE	0.036901	FALSE	0.0335801	FALSE
BTBD19	66	66	77	75	75	76	108	108	111	238	239	238	FALSE	FALSE	0.0192028	FALSE	0.0296067	FALSE
PTCH2	653	653	653	176	176	176	285	285	285	2104	2104	2107	FALSE	FALSE	0.371551	FALSE	-1.09159	TRUE
EIF2B3	1366	1366	1372	1550	1550	1557	1659	1659	1674	2231	2231	2235	FALSE	FALSE	0.0792462	FALSE	-0.0202674	FALSE
HECTD3	618	618	618	541	541	543	1359	1359	1361	1586	1586	1590	FALSE	FALSE	0.0934795	FALSE	0.0467371	FALSE
UROD	2523	2523	2524	3400	3400	3524	4014	4014	4116	5618	5618	5625	FALSE	FALSE	-0.108295	FALSE	-0.0590352	FALSE
ZSWIM5	83	83	83	28	28	28	473	473	479	293	293	294	FALSE	FALSE	0.0431782	FALSE	0.184362	FALSE
LINC01144	44	44	44	44	44	44	77	77	77	73	73	73	FALSE	FALSE	-0.00709645	FALSE	0.0461743	FALSE
HPDL	35	35	35	15	15	15	108	108	108	121	121	121	FALSE	FALSE	0.024253	FALSE	0.064575	FALSE
MUTYH	978	978	987	902	902	904	1818	1818	1823	2702	2702	2709	FALSE	FALSE	0.0579459	FALSE	0.113799	FALSE
TOE1	612	612	623	717	717	719	877	877	891	1061	1061	1064	FALSE	FALSE	-0.0297033	FALSE	-0.0105671	FALSE
TESK2	287	287	287	329	335	331	557	557	560	694	694	696	FALSE	FALSE	0.00657029	FALSE	-0.00955271	FALSE
CCDC163P	56	56	57	33	39	33	57	57	60	63	63	65	FALSE	FALSE	0.0289024	FALSE	-0.00805339	FALSE
MMACHC	102	102	106	80	81	85	159	159	162	265	265	265	FALSE	FALSE	0.0363189	FALSE	-0.10726	FALSE
PRDX1	13469	13469	13655	13840	13840	13855	16741	16741	17119	21900	21900	21932	FALSE	FALSE	-0.0370798	FALSE	-0.0279272	FALSE
AKR1A1	5947	5947	6053	7904	7904	7940	8770	8770	8874	11347	11347	11392	FALSE	FALSE	-0.1418	FALSE	-0.00191846	FALSE
NASP	5762	5762	5929	4470	4471	7795	5484	5484	6004	7556	7556	7587	FALSE	FALSE	-0.170509	FALSE	-0.100003	FALSE
CCDC17	47	47	47	60	60	60	71	71	71	113	113	115	FALSE	FALSE	-0.022553	FALSE	-0.0107603	FALSE
GPBP1L1	2255	2255	2262	2761	2761	2765	2770	2770	2778	3826	3826	3831	FALSE	FALSE	-0.0521355	FALSE	-0.0972125	FALSE
TMEM69	1092	1092	1176	883	883	935	2048	2048	2223	2797	2797	2800	FALSE	FALSE	0.0955633	FALSE	0.0373437	FALSE
IPP	810	810	819	916	916	925	839	839	842	654	654	662	FALSE	FALSE	-0.0196891	FALSE	0.230363	FALSE
MAST2	215	215	221	158	158	158	200	200	228	380	380	383	FALSE	FALSE	0.0395668	FALSE	-0.037416	FALSE
PIK3R3	192	192	209	187	187	197	170	170	171	214	214	214	FALSE	FALSE	0.0651803	FALSE	0.0203727	FALSE
RP4-533D7.4	10	10	10	2	2	2	0	0	0	0	0	0	FALSE	FALSE	0.00434963	FALSE	0	FALSE
RP4-533D7.5	3	3	3	1	1	1	1	1	1	0	0	0	FALSE	FALSE	0.00279516	FALSE	0	FALSE
TSPAN1	0	0	0	0	0	0	0	0	0	0	0	0	FALSE	FALSE	0	FALSE	0	FALSE
RP11-322N21.2	0	0	0	0	0	0	0	0	0	0	0	0	FALSE	FALSE	0	FALSE	0	FALSE
POMGNT1	986	986	1010	886	886	1087	1155	1155	1166	1388	1388	1392	FALSE	FALSE	-0.0172584	FALSE	0.0394583	FALSE
LURAP1	3	3	3	2	2	2	1	1	1	3	3	3	FALSE	FALSE	-0.000602811	FALSE	-0.00334342	FALSE
RAD54L	23	23	23	20	21	20	40	40	40	51	51	51	FALSE	FALSE	0.00192877	FALSE	-0.0145871	FALSE
LRRC41	1369	1369	1373	1112	1112	1117	1808	1808	1811	2201	2201	2208	FALSE	FALSE	0.0933025	FALSE	-0.0332172	FALSE
UQCRH	20793	20793	22910	43856	43858	44031	21805	21805	25005	49197	49197	49436	FALSE	FALSE	-0.441812	FALSE	-0.219339	FALSE
NSUN4	758	758	763	758	759	762	1096	1097	1119	1435	1435	1451	FALSE	FALSE	-0.0136843	FALSE	-0.0645394	FALSE
FAAH	380	380	381	216	216	218	596	597	598	546	546	551	FALSE	FALSE	0.114926	FALSE	0.134431	FALSE
DMBX1	0	0	2	0	0	3	1	1	1	0	0	0	FALSE	FALSE	-0.00120191	FALSE	0	FALSE
RP11-49P4.7	0	0	0	0	0	0	6	6	6	0	0	0	FALSE	FALSE	0	FALSE	0.00341359	FALSE
MKNK1-AS1	3	3	3	3	3	3	19	19	23	6	6	6	FALSE	FALSE	-0.000602811	FALSE	0.0203089	FALSE
KNCN	0	0	0	0	0	0	0	0	0	0	0	0	FALSE	FALSE	0	FALSE	0	FALSE
MKNK1	1364	1368	1402	1656	1656	1688	1669	1717	1709	2396	2881	2404	FALSE	FALSE	-0.137508	FALSE	-0.0487865	FALSE
MOB3C	521	525	521	500	500	505	563	611	563	289	775	292	FALSE	FALSE	-0.0123758	FALSE	0.0960775	FALSE
ATPAF1	1584	1584	1587	1718	1718	1721	2781	2781	2832	1160	1160	1171	FALSE	FALSE	0.0285033	FALSE	0.462885	FALSE
TEX38	6	6	6	6	6	6	8	8	8	4	4	4	FALSE	FALSE	0.00218456	FALSE	-0.00334342	FALSE
EFCAB14-AS1	2	2	2	1	1	1	48	48	48	1	1	1	FALSE	FALSE	0	FALSE	0.0136092	FALSE
EFCAB14	3499	3499	3513	4967	4967	5006	5089	5089	5129	5192	5193	5224	FALSE	FALSE	-0.22307	FALSE	0.438476	FALSE
CYP4B1	1	1	1	0	0	0	0	0	2	0	0	0	FALSE	FALSE	0	FALSE	0.00341359	FALSE
CYP4A11	0	0	0	0	0	0	0	0	0	0	0	0	FALSE	FALSE	0	FALSE	0	FALSE
CYP4X1	1	1	1	0	0	0	0	0	0	0	0	0	FALSE	FALSE	0	FALSE	0	FALSE
CYP4Z1	0	0	0	0	0	0	0	0	0	0	0	0	FALSE	FALSE	0	FALSE	0	FALSE
CYP4A22-AS1	0	0	27	3	3	23	1	1	3	0	0	0	FALSE	FALSE	-0.0081133	FALSE	0.00681557	FALSE
CYP4A22	0	0	0	0	0	0	0	0	1	0	0	0	FALSE	FALSE	0	FALSE	0	FALSE
LINC00853	26	26	26	19	19	19	13	13	13	16	16	16	FALSE	FALSE	-0.000220604	FALSE	0.00347215	FALSE
PDZK1IP1	76	76	76	70	70	70	119	119	119	108	108	108	FALSE	FALSE	0.0137481	FALSE	0.0203266	FALSE
TAL1	45	45	45	49	49	50	125	125	128	61	61	61	FALSE	FALSE	0.00817296	FALSE	0.0550392	FALSE
RP1-18D14.7	0	0	0	0	0	0	1	1	1	4	4	4	FALSE	FALSE	0	FALSE	7.01707e-05	FALSE
STIL	60	60	82	81	81	84	96	96	108	139	139	139	FALSE	FALSE	0.0119911	FALSE	0.020365	FALSE
CMPK1	6386	6386	6437	6139	6139	6164	8772	8772	8854	3233	3233	3235	FALSE	FALSE	0.0611622	FALSE	0.968558	TRUE
LINC01389	13	13	13	0	0	0	4	4	4	0	0	0	FALSE	FALSE	0.00836215	FALSE	0	FALSE
FOXE3	0	0	0	0	0	0	0	0	0	0	0	0	FALSE	FALSE	0	FALSE	0	FALSE
FOXD2-AS1	54	54	54	47	47	48	45	45	45	40	40	40	FALSE	FALSE	-0.00251769	FALSE	0.0106505	FALSE
FOXD2	39	39	39	30	30	30	37	37	37	24	24	24	FALSE	FALSE	0.0142627	FALSE	0.00403674	FALSE
RP11-543D5.1	0	0	0	0	0	0	0	0	0	0	0	0	FALSE	FALSE	0	FALSE	0	FALSE
TRABD2B	0	1	1	0	0	0	0	0	0	0	0	0	FALSE	FALSE	0	FALSE	0	FALSE
RP11-543D5.2	0	1	0	0	0	0	0	0	0	0	0	0	FALSE	FALSE	0	FALSE	0	FALSE
RP11-330M19.1	0	0	0	0	0	0	0	0	0	0	0	0	FALSE	FALSE	0	FALSE	0	FALSE
RP4-683M8.2	0	0	0	0	0	0	0	0	0	0	0	0	FALSE	FALSE	0	FALSE	0	FALSE
RP11-193P11.3	0	0	0	0	0	0	0	0	0	0	0	0	FALSE	FALSE	0	FALSE	0	FALSE
AL356289.1	0	0	0	0	0	0	0	0	1	0	0	0	FALSE	FALSE	0	FALSE	0.00341359	FALSE
RP5-1024N4.2	0	0	1	0	0	0	0	0	0	0	0	0	FALSE	FALSE	0.00279516	FALSE	0	FALSE
SLC5A9	15	15	15	20	20	20	1	1	1	0	0	0	FALSE	FALSE	-0.00198631	FALSE	0.00341359	FALSE
RP5-1024N4.4	8	8	8	10	10	10	6	6	6	3	3	3	FALSE	FALSE	0.00157772	FALSE	7.01707e-05	FALSE
SPATA6	437	437	439	675	675	675	420	420	427	440	440	440	FALSE	FALSE	-0.0982784	FALSE	-0.00794825	FALSE
AGBL4	1	1	2	4	4	4	14	14	18	0	0	0	FALSE	FALSE	0.00558253	FALSE	0.023654	FALSE
BEND5	572	572	578	603	603	603	872	872	873	765	765	775	FALSE	FALSE	-0.0252105	FALSE	0.0905136	FALSE
RP11-141A19.1	0	0	0	0	0	0	0	0	0	0	0	0	FALSE	FALSE	0	FALSE	0	FALSE
RP11-141A19.2	0	0	0	0	0	0	0	0	0	7	7	7	FALSE	FALSE	0	FALSE	-0.00334342	FALSE
ELAVL4	49	49	49	6	6	6	1	1	1	1	1	1	FALSE	FALSE	0.00434963	FALSE	0.00341359	FALSE
RP11-567C20.2	0	0	0	0	0	0	0	0	0	0	0	0	FALSE	FALSE	0	FALSE	0	FALSE
RP11-567C20.3	0	0	0	0	0	0	0	0	0	0	0	0	FALSE	FALSE	0	FALSE	0	FALSE
DMRTA2	13	13	13	3	3	3	0	0	0	0	0	0	FALSE	FALSE	0.00218456	FALSE	0	FALSE
FAF1	1739	1739	1772	1193	1193	1195	2900	2900	2923	2070	2070	2083	FALSE	FALSE	0.317634	FALSE	0.229472	FALSE
RP5-850O15.3	3	3	3	0	0	0	0	0	0	0	0	0	FALSE	FALSE	0	FALSE	0	FALSE
CDKN2C	620	620	629	593	593	595	784	784	788	959	959	962	FALSE	FALSE	0.0484916	FALSE	-0.00674764	FALSE
C1orf185	0	0	0	0	0	0	0	0	0	0	0	0	FALSE	FALSE	0	FALSE	0	FALSE
LINC01562	5	5	9	3	3	4	34	35	37	6	6	7	FALSE	FALSE	0.013257	FALSE	0.0467614	FALSE
RNF11	1104	1104	1144	1496	1496	1503	2516	2516	2575	1637	1637	1644	FALSE	FALSE	-0.153225	FALSE	0.241318	FALSE
RP11-296A18.6	9	9	12	13	13	13	0	0	0	0	0	0	FALSE	FALSE	0.00836215	FALSE	0	FALSE
TTC39A	54	54	58	36	36	37	30	31	33	28	28	28	FALSE	FALSE	0.0224255	FALSE	0.00718311	FALSE
TTC39A-AS1	26	26	27	15	15	15	10	10	12	5	5	5	FALSE	FALSE	0.0248796	FALSE	0.00013987	FALSE
EPS15	2935	2935	2939	3544	3544	3564	4627	4627	4709	5939	5939	5943	FALSE	FALSE	-0.101271	FALSE	0.0414958	FALSE
RP11-253A20.1	13	13	14	2	2	2	1	1	2	8	8	8	FALSE	FALSE	0.0111341	FALSE	-0.00326211	FALSE
RP11-191G24.1	8	8	13	7	7	7	32	32	32	103	103	103	FALSE	FALSE	-0.00120191	FALSE	0.023654	FALSE
OSBPL9	1883	1902	1891	2055	2079	2057	2848	2886	2863	3759	3774	3765	FALSE	FALSE	0.00847828	FALSE	-0.0995977	FALSE
NRDC	4183	4183	4195	5410	5413	5421	5644	5644	5654	6652	6652	6654	FALSE	FALSE	-0.0734936	FALSE	-0.0297324	FALSE
RP4-657D16.3	113	132	113	67	91	69	20	58	20	12	27	12	FALSE	FALSE	0.101569	FALSE	0.016991	FALSE
RP4-657D16.6	10	10	10	5	5	5	9	9	9	33	33	33	FALSE	FALSE	-0.00120191	FALSE	-0.0129665	FALSE
RAB3B	4	4	27	4	7	31	4	5	8	1	2	1	FALSE	FALSE	-0.00654206	FALSE	0.0136092	FALSE
TXNDC12	4127	4129	4189	4071	4071	4083	5303	6476	5347	5917	7696	5927	FALSE	FALSE	-0.00394675	FALSE	-0.0453605	FALSE
KTI12	1087	1089	1087	1063	1063	1066	615	1787	615	306	2084	306	FALSE	FALSE	0.051465	FALSE	0.543494	FALSE
RP11-91A18.4	0	0	0	0	0	0	32	32	32	12	12	12	FALSE	FALSE	0	FALSE	0.00353031	FALSE
TXNDC12-AS1	1	1	1	0	0	0	0	0	0	12	12	12	FALSE	FALSE	0.00279516	FALSE	0	FALSE
BTF3L4	2454	2454	3736	2801	2801	3557	1392	1392	5094	5445	5445	5900	FALSE	FALSE	0.000668891	FALSE	-0.0123275	FALSE
ZFYVE9	126	126	127	159	159	160	209	209	212	127	127	129	FALSE	FALSE	-0.0173521	FALSE	0.0886366	FALSE
CC2D1B	706	706	713	612	613	618	1118	1118	1128	1403	1403	1467	FALSE	FALSE	0.0817705	FALSE	-0.0437124	FALSE
RP11-155O18.6	6	6	6	2	2	2	1	1	1	8	8	8	FALSE	FALSE	-0.000602811	FALSE	0	FALSE
ORC1	55	55	56	37	37	37	79	79	79	99	99	99	FALSE	FALSE	0.0189812	FALSE	0.00476808	FALSE
PRPF38A	3210	3210	3458	3844	3844	3900	4178	4178	4368	5373	5373	5393	FALSE	FALSE	-0.0963785	FALSE	-0.0394688	FALSE
ZCCHC11	5022	5022	5142	6104	6106	6174	4624	4624	4667	5796	5796	5803	FALSE	FALSE	-0.180174	FALSE	-0.0920148	FALSE
RP11-25O10.2	4	4	4	1	1	1	2	2	2	3	3	3	FALSE	FALSE	-0.000602811	FALSE	0	FALSE
GPX7	1505	1505	1505	1598	1598	1604	1950	1950	1959	2487	2487	2494	FALSE	FALSE	-0.0291331	FALSE	0.000583392	FALSE
FAM159A	1837	1837	1874	2424	2424	2463	2333	2333	2349	511	511	521	FALSE	FALSE	-0.0366819	FALSE	1.09395	TRUE
COA7	409	409	433	391	392	399	351	351	357	537	537	538	FALSE	FALSE	0.0389053	FALSE	-0.0249711	FALSE
ZYG11B	1274	1274	1326	1872	1872	1898	1321	1321	1355	1469	1469	1487	FALSE	FALSE	-0.193083	FALSE	0.0703195	FALSE
ZYG11A	9	9	9	16	16	20	1	1	2	3	3	3	FALSE	FALSE	0.00373885	FALSE	0.00347215	FALSE
RP4-631H13.2	0	0	0	0	0	0	0	0	0	0	0	0	FALSE	FALSE	0	FALSE	0	FALSE
ECHDC2	2382	2382	2420	2269	2269	2344	3134	3134	3177	3895	3895	3913	FALSE	FALSE	0.341443	FALSE	0.0156714	FALSE
SCP2	6431	6431	6474	6979	6979	6991	8062	8062	8231	9908	9908	9914	FALSE	FALSE	-0.108001	FALSE	-0.0484609	FALSE
AL445183.1	0	0	0	0	0	0	0	0	0	0	0	0	FALSE	FALSE	0	FALSE	0	FALSE
PODN	40	40	40	9	9	10	27	27	27	34	34	34	FALSE	FALSE	0.0168021	FALSE	-0.0156282	FALSE
RP11-334A14.5	0	0	0	0	0	0	0	0	0	0	0	0	FALSE	FALSE	0	FALSE	0	FALSE
SLC1A7	121	121	121	100	100	100	150	150	151	167	167	167	FALSE	FALSE	0.0127587	FALSE	0.0113802	FALSE
RP11-334A14.8	0	0	0	0	0	0	0	0	0	0	0	0	FALSE	FALSE	0	FALSE	0	FALSE
CPT2	938	938	1076	1329	1329	1354	1251	1251	1291	1625	1625	1629	FALSE	FALSE	-0.0906833	FALSE	-0.00633102	FALSE
RP5-1024G6.2	50	50	59	44	44	44	78	78	80	21	21	21	FALSE	FALSE	0.0119887	FALSE	0.0301244	FALSE
C1orf123	3823	3823	3827	4705	4705	4706	4951	4951	4982	6563	6563	6578	FALSE	FALSE	-0.116198	FALSE	0.323989	FALSE
RP5-1024G6.7	291	291	293	400	400	408	151	151	156	117	117	117	FALSE	FALSE	-0.0804586	FALSE	0.06475	FALSE
MAGOH	4987	4987	5207	3833	3833	3839	7455	7455	8240	11079	11079	11088	FALSE	FALSE	0.203648	FALSE	-0.0651988	FALSE
RP5-1024G6.5	33	33	33	35	35	35	23	23	23	53	53	53	FALSE	FALSE	0.0115728	FALSE	0.0269469	FALSE
LRP8	228	228	231	245	245	245	397	397	399	197	197	197	FALSE	FALSE	0.0169505	FALSE	0.183986	FALSE
RP4-784A16.1	0	0	0	0	0	0	0	0	0	4	4	4	FALSE	FALSE	0	FALSE	-0.00334342	FALSE
RP4-784A16.2	0	0	0	0	0	0	4	4	4	11	11	11	FALSE	FALSE	0	FALSE	-0.0133071	FALSE
RP4-784A16.4	0	0	0	0	0	0	0	0	0	0	0	0	FALSE	FALSE	0	FALSE	0	FALSE
RP4-784A16.5	45	45	45	53	53	53	66	66	67	115	115	116	FALSE	FALSE	0.0510726	FALSE	0.0365062	FALSE
RP11-117D22.1	0	0	0	0	0	0	2	2	2	0	0	0	FALSE	FALSE	0	FALSE	0	FALSE
RP11-117D22.2	754	754	754	1070	1070	1073	612	612	613	978	978	980	FALSE	FALSE	-0.116213	FALSE	-0.0649384	FALSE
DMRTB1	0	0	0	0	0	0	0	0	0	0	0	0	FALSE	FALSE	0	FALSE	0	FALSE
GLIS1	0	0	1	3	3	3	0	0	0	0	0	0	FALSE	FALSE	-0.00339797	FALSE	0	FALSE
NDC1	336	336	338	292	292	294	656	656	662	885	885	888	FALSE	FALSE	0.0320728	FALSE	-0.019176	FALSE
YIPF1	904	904	906	1250	1250	1253	1394	1394	1395	1700	1700	1701	FALSE	FALSE	-0.081052	FALSE	0.0716052	FALSE
DIO1	6	6	6	0	0	0	6	6	6	9	9	9	FALSE	FALSE	0.0111341	FALSE	0.00341359	FALSE
HSPB11	3522	3522	3555	3451	3451	3490	5007	5007	5017	5421	5421	5435	FALSE	FALSE	-0.00981967	FALSE	0.115741	FALSE
LRRC42	463	463	463	509	509	509	729	729	748	470	470	473	FALSE	FALSE	-0.0227186	FALSE	0.150366	FALSE
LDLRAD1	0	0	0	1	1	1	0	0	3	0	0	0	FALSE	FALSE	-0.00339797	FALSE	0.010206	FALSE
TMEM59	12668	12668	12752	16418	16423	16498	16303	16303	16394	19555	19555	19597	FALSE	FALSE	-0.125571	FALSE	-0.0347833	FALSE
TCEANC2	721	721	764	831	831	850	924	924	943	1095	1095	1103	FALSE	FALSE	-0.0515808	FALSE	-0.0453711	FALSE
CDCP2	0	0	0	2	2	2	8	8	8	2	2	2	FALSE	FALSE	0	FALSE	7.01707e-05	FALSE
RP11-446E24.4	8	89	8	14	25	14	0	99	0	0	184	0	FALSE	FALSE	-0.00851341	FALSE	-0.00999691	FALSE
CYB5RL	76	157	79	174	190	175	29	128	32	47	231	47	FALSE	FALSE	-0.050332	FALSE	-0.0185753	FALSE
MRPL37	2728	2728	2730	2972	2972	2974	4563	4563	4569	5717	5717	5720	FALSE	FALSE	-0.0154943	FALSE	-0.00512385	FALSE
SSBP3	1967	1967	2362	1568	1568	1592	2167	2167	3015	1901	1901	1965	FALSE	FALSE	0.191245	FALSE	0.559379	FALSE
SSBP3-AS1	20	20	20	16	16	16	7	7	7	7	7	7	FALSE	FALSE	0.0107306	FALSE	0.00358809	FALSE
RP5-997D24.3	73	73	73	63	63	63	134	134	134	217	217	217	FALSE	FALSE	0.00758344	FALSE	0.0293177	FALSE
RP4-705F19.1	0	0	0	0	0	0	0	0	0	0	0	0	FALSE	FALSE	0	FALSE	0	FALSE
RP5-866L20.1	0	0	0	0	0	0	0	0	0	0	0	0	FALSE	FALSE	0	FALSE	0	FALSE
ACOT11	71	71	90	88	88	96	43	43	50	40	40	42	FALSE	FALSE	0.0153979	FALSE	-0.0085159	FALSE
FAM151A	0	0	0	0	0	0	0	0	0	0	0	0	FALSE	FALSE	0	FALSE	0	FALSE
MROH7	3	4	8	5	5	5	10	36	10	0	32	0	FALSE	FALSE	0.0077361	FALSE	0.0102416	FALSE
MROH7-TTC4	0	862	0	0	1236	0	1	956	1	0	460	0	FALSE	FALSE	0	FALSE	0	FALSE
TTC4	48	909	50	68	1304	68	53	982	66	1102	1530	1104	FALSE	FALSE	0.0295318	FALSE	-0.464894	FALSE
PARS2	169	169	169	161	161	161	263	263	263	325	325	327	FALSE	FALSE	0.00343109	FALSE	0.172089	FALSE
TTC22	240	240	244	254	254	254	386	386	391	451	451	451	FALSE	FALSE	0.0265296	FALSE	0.250133	FALSE
RP11-67L3.2	4	4	4	0	0	0	0	0	0	0	0	0	FALSE	FALSE	0.00279516	FALSE	0	FALSE
LEXM	47	47	47	54	54	54	77	77	77	76	76	76	FALSE	FALSE	-0.00159423	FALSE	0.020343	FALSE
DHCR24	144	144	144	69	69	69	255	255	256	266	266	268	FALSE	FALSE	0.0448534	FALSE	0.00718638	FALSE
RP11-67L3.5	2	2	2	0	0	0	6	8	6	9	9	9	FALSE	FALSE	0	FALSE	0.00341359	FALSE
RP11-67L3.4	4	4	4	1	1	1	0	2	0	0	0	0	FALSE	FALSE	0.00279516	FALSE	0	FALSE
TMEM61	3	3	3	0	0	0	0	0	0	0	0	0	FALSE	FALSE	0.00279516	FALSE	0	FALSE
RP11-12C17.2	0	0	0	0	0	0	0	0	0	0	0	0	FALSE	FALSE	0	FALSE	0	FALSE
BSND	0	0	0	0	0	1	0	0	0	0	0	0	FALSE	FALSE	-0.00339797	FALSE	0	FALSE
PCSK9	0	0	0	0	0	0	0	0	0	0	0	0	FALSE	FALSE	0	FALSE	0	FALSE
USP24	1960	1960	1961	2258	2258	2267	3034	3034	3044	2760	2760	2772	FALSE	FALSE	-0.122786	FALSE	0.331545	FALSE
RP11-101C11.1	18	18	18	3	3	3	17	17	17	10	10	10	FALSE	FALSE	-0.000602811	FALSE	0.010206	FALSE
RP11-90C4.1	7	7	7	5	5	5	10	10	11	0	0	0	FALSE	FALSE	-0.00179732	FALSE	0.010206	FALSE
RP11-90C4.2	0	0	0	0	0	0	0	0	0	0	0	0	FALSE	FALSE	0	FALSE	0	FALSE
RP11-90C4.3	0	0	0	0	0	0	0	0	0	0	0	0	FALSE	FALSE	0	FALSE	0	FALSE
RP1-158P9.1	0	0	0	0	0	0	0	0	0	0	0	0	FALSE	FALSE	0	FALSE	0	FALSE
RP11-504A18.1	1	1	1	0	0	0	0	0	0	0	0	0	FALSE	FALSE	0	FALSE	0	FALSE
RP4-710M16.2	0	0	0	0	0	0	0	0	0	0	0	0	FALSE	FALSE	0	FALSE	0	FALSE
PLPP3	21	21	21	16	16	16	49	49	50	86	86	86	FALSE	FALSE	0.00192877	FALSE	-0.00518541	FALSE
PRKAA2	3	3	8	2	2	2	0	0	0	0	0	0	FALSE	FALSE	0.0138983	FALSE	0	FALSE
C1orf168	0	0	0	0	0	0	0	0	0	0	0	0	FALSE	FALSE	0	FALSE	0	FALSE
RP11-378I13.1	0	0	0	0	0	0	0	0	0	0	0	0	FALSE	FALSE	0	FALSE	0	FALSE
C8A	0	0	0	0	0	0	0	0	0	0	0	0	FALSE	FALSE	0	FALSE	0	FALSE
C8B	0	0	0	0	0	0	0	0	0	0	0	0	FALSE	FALSE	0	FALSE	0	FALSE
RP5-1103B4.3	0	0	0	0	0	0	0	0	0	0	0	0	FALSE	FALSE	0	FALSE	0	FALSE
DAB1	48	274	48	23	42	23	47	130	48	41	1316	41	FALSE	FALSE	0.0142627	FALSE	0.049545	FALSE
RP6-102O10.1	0	0	0	0	0	0	0	0	0	0	0	0	FALSE	FALSE	0	FALSE	0	FALSE
DAB1-AS1	0	0	0	0	0	0	1	1	1	0	0	0	FALSE	FALSE	0	FALSE	0	FALSE
RP11-393I23.4	0	0	0	0	0	0	0	0	0	0	0	0	FALSE	FALSE	0	FALSE	0	FALSE
OMA1	1270	1496	1321	1823	1842	1839	1383	1466	1384	437	1712	439	FALSE	FALSE	-0.147072	FALSE	0.197056	FALSE
TACSTD2	2	2	2	13	13	13	41	41	41	37	37	37	FALSE	FALSE	-0.011293	FALSE	0.000876734	FALSE
MYSM1	1514	1514	1514	2058	2058	2064	1751	1751	1751	2567	2568	2571	FALSE	FALSE	-0.145228	FALSE	-0.0746047	FALSE
JUN	69263	69263	69285	63108	63108	63238	72589	72589	72643	95793	95794	95941	FALSE	FALSE	0.0449464	FALSE	-0.0570196	FALSE
LINC01135	26	26	26	99	99	99	37	37	37	412	412	412	FALSE	FALSE	-0.0107699	FALSE	-0.0436869	FALSE
RP11-63G10.3	1	1	1	0	0	0	2	2	2	2	2	2	FALSE	FALSE	0	FALSE	7.01707e-05	FALSE
RP11-63G10.2	1	1	1	0	0	0	0	0	0	0	0	0	FALSE	FALSE	0	FALSE	0	FALSE
RP4-794H19.1	28	28	28	27	27	27	38	38	38	46	46	46	FALSE	FALSE	0.000151366	FALSE	0.017041	FALSE
LINC01358	30	30	33	23	23	26	62	62	64	103	103	114	FALSE	FALSE	0.00887564	FALSE	0.00156286	FALSE
RP11-145M4.1	0	0	0	0	0	0	0	0	0	0	3	0	FALSE	FALSE	0	FALSE	0	FALSE
RP11-145M4.2	0	0	0	0	0	0	0	0	0	0	3	0	FALSE	FALSE	0	FALSE	0	FALSE
RP11-467C18.1	2	2	2	5	5	5	0	0	0	3	3	3	FALSE	FALSE	-0.00120191	FALSE	-0.00334342	FALSE
FGGY	559	559	567	584	584	597	714	714	716	1310	1310	1354	FALSE	FALSE	0.0415663	FALSE	-0.0374296	FALSE
RP4-782L23.2	0	0	0	0	0	0	0	0	0	0	0	0	FALSE	FALSE	0	FALSE	0	FALSE
HOOK1	511	511	512	628	628	632	695	695	696	814	814	816	FALSE	FALSE	-0.0650742	FALSE	0.032201	FALSE
CYP2J2	59	59	59	84	84	84	108	108	108	121	121	121	FALSE	FALSE	0.000643934	FALSE	0.0449273	FALSE
C1orf87	0	0	0	0	0	0	0	0	0	0	0	0	FALSE	FALSE	0	FALSE	0	FALSE
RP11-575B7.3	0	0	0	0	0	0	0	0	0	0	0	0	FALSE	FALSE	0	FALSE	0	FALSE
RP11-776H12.1	4	4	4	0	0	0	0	0	2	0	0	0	FALSE	FALSE	0.00279516	FALSE	0	FALSE
RP11-436K8.1	2	2	2	0	0	0	0	0	0	0	0	0	FALSE	FALSE	0	FALSE	0	FALSE
NFIA	472	472	472	440	440	442	501	501	505	596	596	597	FALSE	FALSE	-0.0642135	FALSE	0.0204815	FALSE
NFIA-AS2	0	0	0	0	0	0	0	0	0	0	0	0	FALSE	FALSE	0	FALSE	0	FALSE
TM2D1	3126	3126	3169	3074	3074	3085	2914	2914	2946	3589	3589	3599	FALSE	FALSE	0.0331612	FALSE	-0.063904	FALSE
RP11-430G17.3	181	181	181	163	163	165	71	71	71	71	71	71	FALSE	FALSE	-0.010645	FALSE	0.00174186	FALSE
INADL	1387	1387	1400	1632	1633	1671	1484	1484	1498	1803	1803	1814	FALSE	FALSE	0.0218402	FALSE	0.145134	FALSE
L1TD1	21	21	29	60	61	64	10	10	10	9	9	11	FALSE	FALSE	-0.0161793	FALSE	0.00370249	FALSE
KANK4	0	0	0	0	0	0	0	0	0	0	0	0	FALSE	FALSE	0	FALSE	0	FALSE
USP1	3056	3056	3064	4455	4455	4468	4124	4124	4131	4676	4676	4690	FALSE	FALSE	-0.24502	FALSE	-0.0415843	FALSE
DOCK7	327	327	347	467	467	477	433	433	441	283	283	284	FALSE	FALSE	-0.0613573	FALSE	0.18477	FALSE
ANGPTL3	0	0	0	0	0	0	0	0	0	0	0	0	FALSE	FALSE	0	FALSE	0	FALSE
RP11-230B22.1	0	0	0	1	1	1	4	4	4	0	0	0	FALSE	FALSE	-0.00339797	FALSE	0.010206	FALSE
ATG4C	1255	1255	1264	1401	1401	1410	1270	1270	1277	1754	1754	1754	FALSE	FALSE	-0.096138	FALSE	-0.0205832	FALSE
RP4-771M4.3	0	0	0	0	0	0	0	0	0	0	0	0	FALSE	FALSE	0	FALSE	0	FALSE
RP11-5P4.1	0	0	0	0	0	0	0	0	0	0	0	0	FALSE	FALSE	0	FALSE	0	FALSE
RP11-5P4.2	0	0	0	0	0	0	0	0	0	0	0	0	FALSE	FALSE	0	FALSE	0	FALSE
RP11-5P4.3	0	0	0	0	0	0	0	0	0	0	0	0	FALSE	FALSE	0	FALSE	0	FALSE
RP11-335E6.2	0	0	9	0	0	0	0	0	0	0	0	0	FALSE	FALSE	0.00279516	FALSE	0	FALSE
RP11-335E6.3	0	0	0	0	0	0	0	0	0	0	0	0	FALSE	FALSE	0	FALSE	0	FALSE
FOXD3-AS1	0	0	0	0	0	0	0	0	0	0	0	0	FALSE	FALSE	0	FALSE	0	FALSE
FOXD3	0	0	0	0	0	0	0	0	0	0	0	0	FALSE	FALSE	0	FALSE	0	FALSE
ALG6	824	824	824	964	964	971	1306	1306	1315	1565	1566	1568	FALSE	FALSE	-0.0744434	FALSE	-0.00785174	FALSE
ITGB3BP	1190	1190	1194	1896	1896	1902	1473	1473	1476	1785	1785	1797	FALSE	FALSE	-0.243147	FALSE	-0.0554658	FALSE
EFCAB7	417	417	417	194	194	196	491	491	493	630	631	631	FALSE	FALSE	0.175711	FALSE	0.0843741	FALSE
PGM1	1147	1147	1147	1647	1647	1652	2426	2426	2430	2885	2885	2887	FALSE	FALSE	-0.110853	FALSE	5.74664e-05	FALSE
ROR1	24	24	24	17	17	17	14	14	14	18	18	18	FALSE	FALSE	0.00192877	FALSE	0.00013987	FALSE
ROR1-AS1	3	3	4	1	1	5	0	0	10	0	0	0	FALSE	FALSE	-0.005161	FALSE	0.0203089	FALSE
UBE2U	0	0	0	0	0	0	0	0	0	0	0	0	FALSE	FALSE	0	FALSE	0	FALSE
CACHD1	80	80	80	73	73	74	80	80	80	54	54	54	FALSE	FALSE	0.0365428	FALSE	0.0203342	FALSE
RAVER2	52	52	52	61	61	62	102	102	102	70	70	70	FALSE	FALSE	0.00699733	FALSE	0.0357794	FALSE
JAK1	19822	19822	19945	28315	28315	28399	28356	28356	28586	16928	16928	16986	FALSE	FALSE	-0.246877	FALSE	0.874472	TRUE
RP4-535B20.4	32	32	33	21	21	23	29	29	29	45	45	45	FALSE	FALSE	0.0121947	FALSE	-0.00278551	FALSE
RP4-535B20.1	26	26	26	32	32	32	57	57	57	141	141	141	FALSE	FALSE	-0.00356181	FALSE	0.00451433	FALSE
AK4	32	32	75	35	36	83	9	9	58	53	53	63	FALSE	FALSE	-0.00230703	FALSE	0.0203342	FALSE
DNAJC6	23	23	23	20	20	20	54	54	54	26	26	26	FALSE	FALSE	0.00286315	FALSE	0.00414528	FALSE
RP5-1044H5.1	5	5	5	0	0	0	1	1	1	0	0	0	FALSE	FALSE	0.00279516	FALSE	0	FALSE
LEPROT	3666	3688	3683	5634	5636	5641	2735	3039	2757	1430	4351	1443	FALSE	FALSE	-0.278868	FALSE	0.421434	FALSE
LEPR	134	156	138	166	167	171	200	504	200	160	3081	160	FALSE	FALSE	-0.0670057	FALSE	0.0539584	FALSE
PDE4B	1826	1826	1832	2026	2026	2031	2970	2970	2970	3600	3600	3606	FALSE	FALSE	-0.0242542	FALSE	-0.0585533	FALSE
RP11-397C12.1	0	0	0	0	0	0	0	0	0	0	0	0	FALSE	FALSE	0	FALSE	0	FALSE
SGIP1	13	13	13	5	5	5	0	0	0	0	0	0	FALSE	FALSE	0	FALSE	0	FALSE
RP4-598P13.1	0	0	0	0	0	1	1	1	3	0	0	0	FALSE	FALSE	0	FALSE	0.00341359	FALSE
TCTEX1D1	17	17	17	12	12	12	15	15	15	4	4	4	FALSE	FALSE	0.00588086	FALSE	0.0102416	FALSE
INSL5	0	0	0	0	0	0	0	0	0	0	0	0	FALSE	FALSE	0	FALSE	0	FALSE
WDR78	57	57	57	63	63	63	68	68	70	181	181	182	FALSE	FALSE	0.00381559	FALSE	-0.0472601	FALSE
RP11-342H21.2	0	0	0	0	0	0	0	0	0	0	0	0	FALSE	FALSE	0	FALSE	0	FALSE
MIER1	5460	5460	5468	6997	6997	7035	5262	5262	5320	6752	6752	6767	FALSE	FALSE	-0.165789	FALSE	-0.0429713	FALSE
SLC35D1	616	616	622	646	646	656	620	620	621	731	731	732	FALSE	FALSE	-0.0113323	FALSE	0.0639817	FALSE
C1orf141	1	1	1	2	2	2	0	0	0	0	0	0	FALSE	FALSE	-0.000602811	FALSE	0	FALSE
IL23R	21	21	25	22	22	23	18	18	20	39	39	39	FALSE	FALSE	0.0101085	FALSE	-0.00909088	FALSE
IL12RB2	124	124	126	76	76	76	438	438	440	499	499	499	FALSE	FALSE	0.0661154	FALSE	0.0482723	FALSE
SERBP1	9757	9757	16007	14597	14597	20824	11894	11894	19721	23822	23822	25101	FALSE	FALSE	-0.222434	FALSE	-0.0829027	FALSE
RP11-393N21.2	0	0	0	0	0	0	0	0	0	0	0	0	FALSE	FALSE	0	FALSE	0	FALSE
GADD45A	1102	1102	1144	1166	1166	1174	1125	1125	1142	1236	1236	1237	FALSE	FALSE	-0.0766013	FALSE	-0.0242224	FALSE
GNG12	6	6	6	1	1	1	0	0	0	0	0	0	FALSE	FALSE	0	FALSE	0	FALSE
GNG12-AS1	0	0	0	0	0	0	0	0	0	1	1	1	FALSE	FALSE	0	FALSE	0	FALSE
DIRAS3	3	3	3	6	6	6	0	0	0	0	0	0	FALSE	FALSE	-0.00398928	FALSE	0	FALSE
WLS	207	207	208	335	335	337	348	348	350	495	495	498	FALSE	FALSE	-0.0942166	FALSE	-0.107117	FALSE
RPE65	0	0	1	0	0	0	0	0	0	0	0	0	FALSE	FALSE	0	FALSE	0	FALSE
DEPDC1	23	23	32	40	40	44	8	8	19	21	21	21	FALSE	FALSE	0.00826475	FALSE	0.0069557	FALSE
RP4-694A7.2	0	0	0	0	0	0	0	0	0	0	0	0	FALSE	FALSE	0	FALSE	0	FALSE
DEPDC1-AS1	0	0	0	0	0	0	0	0	0	0	0	0	FALSE	FALSE	0	FALSE	0	FALSE
RP11-424D14.1	0	0	0	0	0	0	0	0	0	0	0	0	FALSE	FALSE	0	FALSE	0	FALSE
RP11-74K19.1	0	0	0	0	0	0	0	0	0	0	0	0	FALSE	FALSE	0	FALSE	0	FALSE
RP3-380B4.1	0	0	0	0	0	0	0	0	0	0	0	0	FALSE	FALSE	0	FALSE	0	FALSE
LRRC7	156	156	156	36	36	37	30	30	30	32	33	32	FALSE	FALSE	0.0825799	FALSE	0.0170286	FALSE
RP11-181B18.1	0	0	0	0	0	0	0	0	0	0	0	0	FALSE	FALSE	0	FALSE	0	FALSE
LRRC40	829	829	830	715	715	737	877	877	881	1087	1087	1087	FALSE	FALSE	0.0715777	FALSE	-0.0163536	FALSE
SRSF11	15426	15426	15563	19925	19925	20011	17791	17791	18300	20872	20873	20971	FALSE	FALSE	-0.181184	FALSE	0.00309717	FALSE
RP4-677H15.4	2	2	2	9	9	9	3	3	3	0	0	0	FALSE	FALSE	-0.0101595	FALSE	0.00341359	FALSE
ANKRD13C	865	865	868	1004	1004	1006	1468	1468	1470	1812	1812	1812	FALSE	FALSE	-0.0829593	FALSE	-0.0244145	FALSE
HHLA3	560	560	667	571	571	580	1005	1005	1021	1215	1215	1216	FALSE	FALSE	0.0888112	FALSE	0.100944	FALSE
RP11-180O5.2	0	0	0	0	0	0	0	0	0	0	0	0	FALSE	FALSE	0	FALSE	0	FALSE
AL158839.1	0	0	0	0	0	0	0	0	0	0	0	0	FALSE	FALSE	0	FALSE	0	FALSE
CTH	119	119	125	54	54	56	218	218	218	315	315	316	FALSE	FALSE	0.0660939	FALSE	-0.0154174	FALSE
RP11-42O15.3	4	4	5	8	8	8	0	0	0	1	1	4	FALSE	FALSE	0.00218456	FALSE	-0.0066757	FALSE
RP5-952N6.1	0	0	0	0	0	0	0	0	0	0	0	0	FALSE	FALSE	0	FALSE	0	FALSE
RP11-99H8.1	0	0	0	0	0	0	0	0	0	0	0	0	FALSE	FALSE	0	FALSE	0	FALSE
PTGER3	13	13	13	11	11	11	36	36	36	13	13	13	FALSE	FALSE	0.0105004	FALSE	0.0170036	FALSE
RP3-333A15.1	0	0	0	0	0	0	0	0	0	0	0	0	FALSE	FALSE	0	FALSE	0	FALSE
ZRANB2-AS1	6	6	6	4	4	4	30	30	30	30	30	30	FALSE	FALSE	-0.00120191	FALSE	0.000414042	FALSE
ZRANB2	5579	5579	5613	9361	9361	9394	6016	6016	6035	7792	7792	7844	FALSE	FALSE	-0.365175	FALSE	-0.0906203	FALSE
NEGR1	99	99	102	133	133	134	111	111	116	114	114	115	FALSE	FALSE	-0.0629621	FALSE	0.0443486	FALSE
RP11-82L20.1	0	0	0	0	0	0	0	0	0	0	0	0	FALSE	FALSE	0	FALSE	0	FALSE
RP4-660H19.1	0	0	0	0	0	0	0	0	9	0	0	1	FALSE	FALSE	0	FALSE	0	FALSE
RP11-262K1.1	0	0	0	0	0	0	0	0	0	0	0	0	FALSE	FALSE	0	FALSE	0	FALSE
LINC01360	0	0	9	0	0	0	0	0	0	0	0	0	FALSE	FALSE	0.0221455	FALSE	0	FALSE
RP4-788P17.1	0	0	0	0	0	1	0	0	0	0	0	0	FALSE	FALSE	0	FALSE	0	FALSE
LRRIQ3	212	212	212	149	149	151	312	312	312	414	414	414	FALSE	FALSE	0.0694669	FALSE	-0.0229446	FALSE
FPGT	349	375	349	447	466	449	192	643	192	214	996	214	FALSE	FALSE	-0.00141192	FALSE	0.0256465	FALSE
FPGT-TNNI3K	21	56	21	36	61	36	5	460	5	1	784	1	FALSE	FALSE	-0.0178129	FALSE	0.00686259	FALSE
TNNI3K	2	11	2	1	15	1	0	5	0	0	4	0	FALSE	FALSE	-0.000602811	FALSE	0	FALSE
RP11-439H8.4	2	2	2	3	3	3	0	0	0	0	0	0	FALSE	FALSE	-0.000602811	FALSE	0	FALSE
RP4-650F12.2	0	0	0	2	2	2	0	0	0	0	0	0	FALSE	FALSE	0	FALSE	0	FALSE
LRRC53	0	0	0	0	0	0	0	0	0	0	0	0	FALSE	FALSE	0	FALSE	0	FALSE
ERICH3	6	6	6	15	15	15	0	0	0	0	0	0	FALSE	FALSE	-0.00574149	FALSE	0	FALSE
ERICH3-AS1	0	0	0	0	0	0	0	0	0	0	0	0	FALSE	FALSE	0	FALSE	0	FALSE
RP11-17E13.2	6	6	6	9	9	9	8	8	8	5	5	5	FALSE	FALSE	-0.011293	FALSE	0.00347215	FALSE
CRYZ	460	460	460	455	455	456	1074	1074	1087	1407	1407	1410	FALSE	FALSE	0.027151	FALSE	-0.0323502	FALSE
TYW3	2561	2561	2563	3376	3376	3387	2834	2834	2835	3447	3447	3454	FALSE	FALSE	-0.185409	FALSE	-0.0345604	FALSE
RP11-93N20.1	0	0	0	0	0	0	0	0	0	0	0	0	FALSE	FALSE	0	FALSE	0	FALSE
RP11-510C10.4	0	0	0	0	0	0	0	0	1	0	0	0	FALSE	FALSE	0	FALSE	0	FALSE
RP11-510C10.2	0	0	0	0	0	0	0	0	0	0	0	0	FALSE	FALSE	0	FALSE	0	FALSE
LHX8	0	0	0	0	0	0	0	0	0	0	0	0	FALSE	FALSE	0	FALSE	0	FALSE
RP11-510C10.3	3	3	3	0	0	0	0	0	0	0	0	0	FALSE	FALSE	0	FALSE	0	FALSE
SLC44A5	5	5	5	0	0	1	3	3	6	7	7	7	FALSE	FALSE	0	FALSE	0.00681557	FALSE
RP4-682C21.5	0	0	0	33	33	33	3	3	3	0	0	0	FALSE	FALSE	-0.00339797	FALSE	0.00341359	FALSE
ACADM	2307	2318	2311	2826	2874	2867	2623	2749	2628	3738	7195	3746	FALSE	FALSE	-0.0990705	FALSE	-0.110964	FALSE
RABGGTB	2194	2205	2194	1686	1734	1695	3512	3638	3517	1093	4550	1096	FALSE	FALSE	0.344354	FALSE	0.762606	TRUE
MSH4	6	6	6	1	1	1	7	7	7	5	5	5	FALSE	FALSE	0.00836215	FALSE	0.00686259	FALSE
ASB17	0	0	0	0	0	0	0	0	0	0	0	0	FALSE	FALSE	0	FALSE	0	FALSE
RP11-550H2.1	0	0	0	0	0	0	0	0	0	0	0	0	FALSE	FALSE	0	FALSE	0	FALSE
RP11-550H2.2	0	0	0	0	0	0	0	0	0	0	0	0	FALSE	FALSE	0	FALSE	0	FALSE
ST6GALNAC3	162	162	162	208	208	215	404	404	406	661	661	663	FALSE	FALSE	-0.0378673	FALSE	-0.0206192	FALSE
RP5-1102E8.3	4	4	4	3	3	3	0	0	0	1	1	1	FALSE	FALSE	0.00279516	FALSE	-0.00334342	FALSE
RP11-415A20.1	0	0	0	0	0	0	0	0	0	0	0	0	FALSE	FALSE	0	FALSE	0	FALSE
ST6GALNAC5	3	3	3	0	0	0	1	1	1	2	2	2	FALSE	FALSE	0	FALSE	-0.00326211	FALSE
RP4-564M11.2	0	0	0	0	0	0	0	0	0	0	0	0	FALSE	FALSE	0	FALSE	0	FALSE
PIGK	1175	1175	1183	1209	1209	1213	1395	1395	1419	1834	1834	1841	FALSE	FALSE	-0.0302923	FALSE	-0.039503	FALSE
AK5	1435	1435	1449	1411	1411	1425	2400	2400	2423	2076	2076	2078	FALSE	FALSE	-0.0313188	FALSE	0.566285	FALSE
RP11-375A5.1	1	1	1	0	0	0	6	6	6	0	0	0	FALSE	FALSE	0.00279516	FALSE	0.00341359	FALSE
ZZZ3	1584	1584	1594	1739	1739	1742	2040	2040	2073	2532	2532	2542	FALSE	FALSE	-0.06588	FALSE	0.00813145	FALSE
USP33	2439	2439	2467	2965	2965	2981	3485	3485	3580	4579	4579	4615	FALSE	FALSE	-0.190492	FALSE	-0.0541929	FALSE
FAM73A	1390	1390	1439	1944	1944	2000	1174	1174	1196	1506	1506	1526	FALSE	FALSE	-0.265326	FALSE	-0.0903179	FALSE
NEXN-AS1	12	12	12	9	9	18	4	4	5	14	14	14	FALSE	FALSE	-0.0151847	FALSE	-0.00310112	FALSE
NEXN	162	162	162	214	214	216	230	230	233	284	284	285	FALSE	FALSE	-0.0529353	FALSE	-0.0297255	FALSE
FUBP1	3133	3133	3148	4751	4751	4759	4008	4008	4032	6070	6070	6074	FALSE	FALSE	-0.268384	FALSE	-0.118127	FALSE
DNAJB4	304	318	305	284	294	287	536	583	537	718	740	719	FALSE	FALSE	0.0185469	FALSE	0.010731	FALSE
GIPC2	5	19	5	1	11	1	13	60	13	13	35	13	FALSE	FALSE	0.00496418	FALSE	0.00347215	FALSE
RP11-386I14.4	368	368	370	3307	3307	3325	463	463	463	2495	2495	2497	FALSE	FALSE	-0.805888	TRUE	-1.11818	TRUE
PTGFR	4	4	4	10	10	10	5	5	5	6	6	6	FALSE	FALSE	-0.00398928	FALSE	-0.00318134	FALSE
IFI44L	500	500	500	733	733	737	504	504	506	632	632	632	FALSE	FALSE	-0.1409	FALSE	-0.0862967	FALSE
IFI44	898	898	899	1135	1135	1138	1113	1113	1115	1318	1318	1319	FALSE	FALSE	-0.0642471	FALSE	0.0441577	FALSE
ADGRL4	0	0	0	0	0	0	0	0	0	0	0	0	FALSE	FALSE	0	FALSE	0	FALSE
RP4-726F1.1	0	0	0	0	0	0	0	0	0	0	0	0	FALSE	FALSE	0	FALSE	0	FALSE
RP4-726F1.2	0	0	0	0	0	0	0	0	0	0	0	0	FALSE	FALSE	0	FALSE	0	FALSE
RP11-339A11.2	0	0	0	0	0	0	0	0	0	0	0	0	FALSE	FALSE	0	FALSE	0	FALSE
RP11-339D23.1	0	0	0	0	0	0	0	0	0	0	0	0	FALSE	FALSE	0	FALSE	0	FALSE
RP5-933B4.1	0	0	0	0	0	0	0	0	0	0	0	0	FALSE	FALSE	0	FALSE	0	FALSE
RP5-887A10.1	783	783	783	1032	1032	1032	1149	1149	1210	1591	1591	1598	FALSE	FALSE	-0.0834286	FALSE	0.143636	FALSE
ADGRL2	6	6	6	2	2	2	0	0	0	0	0	0	FALSE	FALSE	0	FALSE	0	FALSE
RP5-837I24.2	0	0	0	0	0	0	0	0	0	0	0	0	FALSE	FALSE	0	FALSE	0	FALSE
RP5-837I24.4	0	0	0	0	0	0	0	0	0	0	0	0	FALSE	FALSE	0	FALSE	0	FALSE
RP11-147G16.1	0	0	0	0	0	0	0	0	0	0	0	0	FALSE	FALSE	0	FALSE	0	FALSE
LINC01362	5	5	5	7	7	7	0	0	0	0	0	0	FALSE	FALSE	0.00279516	FALSE	0	FALSE
LINC01361	7	7	7	5	5	5	0	0	0	0	0	0	FALSE	FALSE	-0.00120191	FALSE	0	FALSE
RP11-413G15.1	1	1	2	0	0	0	0	0	0	0	0	0	FALSE	FALSE	0.00279516	FALSE	0	FALSE
RP11-475O6.1	102	102	117	153	153	155	177	177	181	462	462	462	FALSE	FALSE	-0.0402237	FALSE	0.0291435	FALSE
RP5-836J3.1	0	0	0	0	0	0	0	0	1	0	0	0	FALSE	FALSE	0	FALSE	0	FALSE
TTLL7	32	32	106	10	10	19	15	15	19	10	10	11	FALSE	FALSE	0.116969	FALSE	0.00700178	FALSE
RP11-486G15.2	266	266	266	260	260	260	321	321	321	263	263	263	FALSE	FALSE	0.00280935	FALSE	0.143163	FALSE
PRKACB	3451	3451	3458	5289	5289	5319	5416	5416	5440	6323	6323	6333	FALSE	FALSE	-0.256717	FALSE	-0.0264112	FALSE
SAMD13	16	16	16	23	23	23	44	44	44	43	43	43	FALSE	FALSE	-0.00356181	FALSE	-0.00263081	FALSE
DNASE2B	0	0	0	0	0	0	0	0	0	0	0	0	FALSE	FALSE	0	FALSE	0	FALSE
RPF1	2395	2395	2396	2865	2865	2893	2462	2462	2479	2936	2936	3334	FALSE	FALSE	-0.137709	FALSE	-0.104822	FALSE
GNG5	11799	11815	15030	18554	18556	19104	18216	18216	28015	30110	30115	30448	FALSE	FALSE	-0.0838352	FALSE	0.0192732	FALSE
CTBS	2163	2179	2166	2813	2813	2820	3491	3491	3523	3685	3690	3698	FALSE	FALSE	-0.145698	FALSE	0.0136753	FALSE
LINC01555	0	0	0	0	0	0	0	0	0	0	0	0	FALSE	FALSE	0	FALSE	0	FALSE
SSX2IP	431	431	431	518	520	519	397	397	398	407	407	408	FALSE	FALSE	-0.0835365	FALSE	0.0424477	FALSE
LPAR3	13	13	15	10	10	10	11	11	11	1	1	1	FALSE	FALSE	0.016006	FALSE	0.00347215	FALSE
MCOLN2	503	503	504	572	572	574	599	599	607	714	714	744	FALSE	FALSE	0.0549267	FALSE	0.0283503	FALSE
WDR63	15	15	15	8	8	8	25	25	25	39	39	39	FALSE	FALSE	0.008004	FALSE	0.0269879	FALSE
MCOLN3	65	65	65	133	133	134	31	31	31	45	45	45	FALSE	FALSE	-0.0298062	FALSE	0.000548418	FALSE
SYDE2	195	195	202	238	238	239	163	163	172	105	106	106	FALSE	FALSE	0.00596109	FALSE	0.128657	FALSE
C1orf52	2558	2558	2558	2370	2370	2383	3362	3362	3365	4316	4317	4324	FALSE	FALSE	0.244219	FALSE	0.0152341	FALSE
BCL10	1354	1354	1356	1509	1509	1519	1718	1718	1728	2246	2246	2248	FALSE	FALSE	-0.0508436	FALSE	-0.142651	FALSE
RP11-131L23.1	430	430	430	25	25	25	27	27	27	60	60	61	FALSE	FALSE	0.23562	FALSE	-0.0125228	FALSE
DDAH1	13	13	13	3	3	3	0	0	0	0	0	0	FALSE	FALSE	0.00836215	FALSE	0	FALSE
RP11-131L23.2	0	0	0	1	1	1	0	0	0	0	0	0	FALSE	FALSE	0	FALSE	0	FALSE
RP4-621F18.2	4	4	4	6	6	6	1	1	1	0	0	0	FALSE	FALSE	-0.000602811	FALSE	0	FALSE
RP11-290M5.4	0	0	0	1	1	1	0	0	0	0	0	0	FALSE	FALSE	0	FALSE	0	FALSE
CYR61	8	8	8	2	2	2	0	0	0	0	0	0	FALSE	FALSE	0.00279516	FALSE	0	FALSE
RP11-290M5.2	0	0	0	0	0	0	0	0	0	0	0	0	FALSE	FALSE	0	FALSE	0	FALSE
ZNHIT6	1748	1748	1802	2592	2592	2606	1318	1318	1340	1701	1701	1709	FALSE	FALSE	-0.22435	FALSE	-0.0121562	FALSE
COL24A1	37	37	37	25	25	25	35	35	35	24	24	24	FALSE	FALSE	-0.00586493	FALSE	0.0269469	FALSE
ODF2L	4310	4310	4626	6530	6530	6592	4523	4523	4614	5567	5567	5594	FALSE	FALSE	-0.231945	FALSE	0.00446788	FALSE
CLCA2	0	0	0	0	0	0	0	0	0	0	0	0	FALSE	FALSE	0	FALSE	0	FALSE
CLCA1	0	0	0	0	0	0	0	0	0	0	0	0	FALSE	FALSE	0	FALSE	0	FALSE
CLCA4	1	1	1	0	0	0	0	0	0	0	0	0	FALSE	FALSE	0	FALSE	0	FALSE
RP4-651E10.4	5	5	5	3	3	3	5	5	5	0	0	0	FALSE	FALSE	-0.00339797	FALSE	0.00681557	FALSE
RP4-612B15.3	142	142	142	136	136	136	258	258	258	183	183	183	FALSE	FALSE	-0.0253669	FALSE	0.138317	FALSE
SH3GLB1	4127	4127	4155	5597	5597	5628	5701	5701	5754	5984	5984	5997	FALSE	FALSE	-0.223408	FALSE	-0.0472631	FALSE
SEP15	8193	8193	8200	7981	7981	8006	12362	12362	12558	10537	10537	11675	FALSE	FALSE	0.0366583	FALSE	0.0412872	FALSE
HS2ST1	600	673	600	555	741	557	887	915	888	1256	1298	1257	FALSE	FALSE	0.0178234	FALSE	-0.0211594	FALSE
RP4-604K5.3	5	5	5	0	0	0	0	0	0	1	1	1	FALSE	FALSE	0	FALSE	0	FALSE
RP5-1052I5.2	0	78	0	1	188	1	0	28	0	0	42	0	FALSE	FALSE	0	FALSE	0	FALSE
LINC01140	10	15	10	3	4	3	12	12	12	7	7	7	FALSE	FALSE	0.00434963	FALSE	0.00353031	FALSE
LMO4	4096	4096	4102	3075	3075	3085	4442	4442	4456	3985	3985	3997	FALSE	FALSE	0.175471	FALSE	0.016028	FALSE
LINC01364	0	0	0	0	0	0	0	0	0	1	1	1	FALSE	FALSE	0	FALSE	-0.00334342	FALSE
RP5-1027O11.1	0	0	0	0	0	0	0	0	0	0	0	0	FALSE	FALSE	0	FALSE	0	FALSE
PKN2-AS1	4	4	4	7	7	7	47	47	47	10	10	10	FALSE	FALSE	-0.00736431	FALSE	0.00353031	FALSE
PKN2	2708	2708	2726	3491	3491	3507	3196	3196	3219	3420	3420	3426	FALSE	FALSE	-0.163929	FALSE	-0.00225301	FALSE
GTF2B	2930	2930	2953	3190	3190	3213	3409	3409	3516	6494	6494	6501	FALSE	FALSE	-0.00205647	FALSE	-0.126189	FALSE
CCBL2	1674	1797	1674	2148	2160	2151	1394	2588	1397	556	3943	560	FALSE	FALSE	-0.124505	FALSE	0.570171	FALSE
RBMXL1	665	788	950	889	901	1034	777	1971	2441	426	3813	485	FALSE	FALSE	-0.168431	FALSE	0.226905	FALSE
GBP3	1671	1671	1786	2572	2578	2581	1688	1688	1769	2307	2309	2314	FALSE	FALSE	-0.235197	FALSE	-0.0346457	FALSE
GBP1	2769	2769	3240	4143	4149	4300	2574	2574	3529	4390	4392	4500	FALSE	FALSE	-0.19421	FALSE	-0.0420926	FALSE
GBP2	5203	5203	5238	7102	7102	7146	5949	5949	6076	8322	8323	8348	FALSE	FALSE	-0.225371	FALSE	-0.114207	FALSE
GBP7	26	26	64	2	2	2	4	4	10	11	12	11	FALSE	FALSE	0.0208217	FALSE	-0.0164813	FALSE
GBP4	2381	2381	2552	3273	3273	3544	2902	2902	2998	4086	4087	4166	FALSE	FALSE	-0.162817	FALSE	0.0814318	FALSE
GBP5	2755	2755	2778	3598	3598	3625	2648	2648	4078	5725	5725	5744	FALSE	FALSE	-0.156075	FALSE	0.547512	FALSE
RP4-620F22.2	4	4	4	18	18	18	33	33	33	68	68	68	FALSE	FALSE	-0.005161	FALSE	0.0302792	FALSE
GBP6	3	3	3	4	4	4	2	2	7	3	3	3	FALSE	FALSE	-0.000602811	FALSE	0.0069093	FALSE
LRRC8B	581	581	594	746	746	756	532	532	553	566	566	566	FALSE	FALSE	-0.121083	FALSE	0.0163534	FALSE
FLJ27354	783	783	783	440	440	444	780	780	780	913	913	915	FALSE	FALSE	0.271999	FALSE	0.366154	FALSE
LRRC8C	1584	1614	1584	1683	1696	1689	1344	2028	1347	1441	2170	1442	FALSE	FALSE	-0.0609483	FALSE	-0.0910225	FALSE
RP11-302M6.4	0	171	0	0	49	0	0	1507	0	0	988	0	FALSE	FALSE	0	FALSE	0	FALSE
RP5-943J3.2	186	186	186	138	138	138	37	37	37	37	37	37	FALSE	FALSE	0.0322143	FALSE	0.0203139	FALSE
LRRC8D	1183	1324	1183	1667	1703	1677	1042	1865	1042	1521	1780	1530	FALSE	FALSE	-0.161178	FALSE	0.0142807	FALSE
RP11-302M6.5	7	7	7	2	2	2	5	5	5	3	3	3	FALSE	FALSE	-0.00398928	FALSE	0.00347215	FALSE
ZNF326	2299	2299	2313	3141	3141	3144	2045	2045	2053	3226	3226	3231	FALSE	FALSE	-0.189323	FALSE	-0.23153	FALSE
RP5-827O9.1	0	0	0	0	0	0	0	0	0	0	0	0	FALSE	FALSE	0	FALSE	0	FALSE
BARHL2	0	0	0	0	0	0	0	0	0	0	0	0	FALSE	FALSE	0	FALSE	0	FALSE
RP4-665J23.1	10	10	10	3	3	3	10	10	10	15	15	15	FALSE	FALSE	0.00279516	FALSE	0.00013987	FALSE
RP4-665J23.2	0	0	0	0	0	0	0	0	0	0	0	0	FALSE	FALSE	0	FALSE	0	FALSE
RP4-665J23.4	0	0	0	0	0	0	0	0	1	0	0	0	FALSE	FALSE	0	FALSE	0.00341359	FALSE
ZNF644	3811	3811	3815	6149	6149	6175	3777	3777	3803	4918	4918	4930	FALSE	FALSE	-0.325105	FALSE	-0.0456213	FALSE
HFM1	1	1	1	4	4	4	0	0	4	0	0	0	FALSE	FALSE	-0.00398928	FALSE	0	FALSE
CDC7	195	195	195	194	194	195	258	258	260	351	351	352	FALSE	FALSE	-0.0180176	FALSE	0.169004	FALSE
TGFBR3	1196	1196	1201	891	891	904	2454	2454	2473	2769	2769	2774	FALSE	FALSE	0.0731406	FALSE	0.0169051	FALSE
BRDT	4	4	10	3	3	16	3	3	3	2	2	2	FALSE	FALSE	0.0077361	FALSE	0.00341359	FALSE
EPHX4	32	32	39	40	40	40	52	52	52	35	35	35	FALSE	FALSE	0.0130157	FALSE	0.0268467	FALSE
SETSIP	2	2	74	0	0	13	3	3	335	5	5	19	FALSE	FALSE	-0.00238909	FALSE	0.0169655	FALSE
BTBD8	180	180	180	150	150	152	156	156	158	217	217	217	FALSE	FALSE	0.0178583	FALSE	-0.0136589	FALSE
KIAA1107	138	138	138	211	211	211	71	71	71	94	94	94	FALSE	FALSE	-0.0540452	FALSE	0.00778188	FALSE
RP4-621B10.8	12	12	12	10	10	10	5	5	5	3	3	3	FALSE	FALSE	0.00649549	FALSE	0.00686259	FALSE
C1orf146	0	0	0	0	0	0	1	1	1	0	0	0	FALSE	FALSE	0	FALSE	0.00341359	FALSE
GLMN	1179	1179	1184	635	635	636	1264	1264	1269	1671	1671	1672	FALSE	FALSE	0.388164	FALSE	0.0445895	FALSE
RPAP2	2577	2577	2862	4182	4182	4297	2365	2365	2553	2992	2992	3172	FALSE	FALSE	-0.232935	FALSE	-0.0395579	FALSE
GFI1	332	332	334	336	336	337	463	463	464	525	525	527	FALSE	FALSE	0.0266369	FALSE	0.121117	FALSE
EVI5	1178	1178	1185	1874	1874	1880	1514	1514	1537	1839	1839	1851	FALSE	FALSE	-0.271039	FALSE	-0.0668322	FALSE
RPL5	158308	158308	339314	301666	301666	361948	273650	273650	367433	432232	432232	435777	FALSE	FALSE	-0.0603053	FALSE	-0.0191832	FALSE
FAM69A	294	294	294	320	320	323	975	975	983	1966	1966	1974	FALSE	FALSE	0.0330934	FALSE	-0.208532	FALSE
MTF2	4026	4026	4054	5461	5461	5496	3970	3970	4011	5210	5210	5215	FALSE	FALSE	-0.069888	FALSE	-0.0311317	FALSE
TMED5	2587	2587	2611	3210	3210	3217	4955	4955	4977	5485	5485	5500	FALSE	FALSE	-0.140855	FALSE	-0.0342994	FALSE
CCDC18	2351	2351	2351	1271	1271	1285	2229	2229	2239	2146	2146	2150	FALSE	FALSE	0.447644	FALSE	0.00292095	FALSE
DR1	3327	3327	3428	3995	3995	4010	4711	4711	4864	5382	5382	5401	FALSE	FALSE	-0.0758416	FALSE	-0.0276231	FALSE
FNBP1L	195	195	199	209	209	209	171	171	175	201	201	201	FALSE	FALSE	-0.0708417	FALSE	0.0863473	FALSE
BCAR3	68	68	73	58	58	58	192	192	192	137	137	137	FALSE	FALSE	0.0341659	FALSE	0.158596	FALSE
RP5-1033H22.2	2	2	2	2	2	2	3	3	4	5	5	6	FALSE	FALSE	-0.000602811	FALSE	0.00347215	FALSE
RP4-561L24.3	96	96	96	94	94	94	22	22	22	23	23	23	FALSE	FALSE	-0.0456847	FALSE	0.0072277	FALSE
DNTTIP2	4583	4583	4597	5522	5522	5532	5456	5456	5465	6572	6572	6630	FALSE	FALSE	-0.178049	FALSE	-0.0430706	FALSE
GCLM	1181	1181	1199	1334	1334	1364	1565	1565	1578	845	845	854	FALSE	FALSE	-0.120068	FALSE	0.601369	FALSE
ABCA4	1	1	1	0	0	0	0	0	0	0	0	0	FALSE	FALSE	0	FALSE	0	FALSE
RP11-78O9.1	0	0	0	0	0	0	0	0	0	0	0	0	FALSE	FALSE	0	FALSE	0	FALSE
ARHGAP29	40	40	50	33	33	34	47	47	49	55	55	55	FALSE	FALSE	0.0263034	FALSE	-0.00552134	FALSE
RP11-148B18.1	0	0	2	0	0	0	0	0	0	0	0	0	FALSE	FALSE	0	FALSE	0	FALSE
RP11-148B18.4	0	0	0	0	0	0	0	0	1	0	0	0	FALSE	FALSE	0	FALSE	0	FALSE
ABCD3	859	859	865	1233	1233	1242	1157	1157	1170	1311	1311	1324	FALSE	FALSE	-0.152468	FALSE	0.306986	FALSE
F3	6	6	6	4	4	4	1	1	1	2	2	2	FALSE	FALSE	-0.00120191	FALSE	0	FALSE
RP11-86H7.6	0	0	0	0	0	0	0	0	0	0	0	0	FALSE	FALSE	0	FALSE	0	FALSE
SLC44A3	16	16	16	24	24	24	28	28	28	22	22	22	FALSE	FALSE	-0.00746186	FALSE	0.00370249	FALSE
CNN3	180	180	180	154	154	154	180	180	182	237	237	238	FALSE	FALSE	-0.0120567	FALSE	-0.0221114	FALSE
RP4-639F20.1	23	23	23	34	34	34	9	9	9	9	9	9	FALSE	FALSE	-0.00314577	FALSE	-0.00989354	FALSE
ALG14	514	514	535	683	683	689	677	677	697	871	871	874	FALSE	FALSE	-0.0419849	FALSE	0.102641	FALSE
RP11-313A24.1	0	0	0	0	0	0	1	1	1	1	1	1	FALSE	FALSE	0	FALSE	7.01707e-05	FALSE
TMEM56	42	42	44	43	44	48	37	58	41	44	48	44	FALSE	FALSE	0.00292721	FALSE	0.0267307	FALSE
TMEM56-RWDD3	8	3049	8	34	2123	34	1	3642	1	3	331	3	FALSE	FALSE	-0.0184182	FALSE	-0.00326211	FALSE
RP11-57H12.3	4	4	4	10	10	10	32	32	32	27	27	27	FALSE	FALSE	-0.00238909	FALSE	0.0269673	FALSE
RWDD3	90	3131	90	142	2230	144	982	4602	982	5002	5326	5073	FALSE	FALSE	-0.0572281	FALSE	-0.472532	FALSE
RP11-57H12.5	0	0	0	0	0	0	0	0	0	0	0	0	FALSE	FALSE	0	FALSE	0	FALSE
RP4-586O15.1	0	0	0	0	0	0	0	0	0	0	0	0	FALSE	FALSE	0	FALSE	0	FALSE
RP11-14O19.1	0	0	0	0	0	0	0	0	0	0	0	0	FALSE	FALSE	0	FALSE	0	FALSE
RP11-14O19.2	0	0	0	0	0	0	0	0	0	0	0	0	FALSE	FALSE	0	FALSE	0	FALSE
FLJ31662	0	0	0	0	0	0	0	0	0	0	0	0	FALSE	FALSE	0	FALSE	0	FALSE
RP11-286B14.1	0	0	0	0	0	0	0	0	0	0	0	0	FALSE	FALSE	0	FALSE	0	FALSE
RP11-286B14.2	0	0	0	0	0	0	0	0	0	0	0	0	FALSE	FALSE	0	FALSE	0	FALSE
RP11-147C23.1	0	0	0	0	0	0	0	0	0	0	0	0	FALSE	FALSE	0	FALSE	0	FALSE
RP5-898J17.1	0	0	0	0	0	0	0	0	0	0	0	0	FALSE	FALSE	0	FALSE	0	FALSE
PTBP2	688	688	689	677	677	682	669	669	678	897	897	904	FALSE	FALSE	0.00389	FALSE	-0.0421589	FALSE
DPYD	2831	2831	2851	2643	2643	2660	5675	5675	5715	8167	8167	8188	FALSE	FALSE	0.0418937	FALSE	-0.145149	FALSE
DPYD-AS1	13	13	15	4	4	4	14	14	14	75	75	76	FALSE	FALSE	0.016655	FALSE	0.00353031	FALSE
DPYD-AS2	1	1	1	0	0	0	2	2	2	0	0	0	FALSE	FALSE	0.00279516	FALSE	0.00341359	FALSE
RP11-272L13.3	1	1	1	0	0	0	0	0	0	0	0	0	FALSE	FALSE	0	FALSE	0	FALSE
RP11-490G2.2	4	4	4	0	0	0	0	0	0	0	0	0	FALSE	FALSE	0	FALSE	0	FALSE
MIR137HG	8	8	8	2	2	2	0	0	0	0	0	0	FALSE	FALSE	0.00279516	FALSE	0	FALSE
RP5-1070A16.1	0	0	0	0	0	0	0	0	3	0	0	0	FALSE	FALSE	0	FALSE	0.010206	FALSE
SNX7	28	28	30	5	5	5	25	25	25	14	14	14	FALSE	FALSE	0.00987052	FALSE	0.00370249	FALSE
PLPPR5	16	16	16	0	0	0	0	0	0	0	0	0	FALSE	FALSE	0	FALSE	0	FALSE
RP5-896L10.1	0	0	0	0	0	0	0	0	0	0	0	0	FALSE	FALSE	0	FALSE	0	FALSE
PLPPR4	18	18	18	0	0	0	3	3	3	2	2	2	FALSE	FALSE	0	FALSE	7.01707e-05	FALSE
RP11-413P11.1	0	0	0	0	0	0	0	0	0	0	0	0	FALSE	FALSE	0	FALSE	0	FALSE
PALMD	24	24	24	0	0	0	0	0	2	0	0	0	FALSE	FALSE	0	FALSE	0.00681557	FALSE
FRRS1	49	49	52	54	54	54	45	45	45	72	72	72	FALSE	FALSE	0.0295576	FALSE	0.020325	FALSE
AGL	1266	1266	1268	1927	1927	1931	1809	1809	1813	1970	1970	1975	FALSE	FALSE	-0.17875	FALSE	0.00739025	FALSE
RP5-884G6.2	100	100	100	48	48	48	124	124	124	107	107	107	FALSE	FALSE	0.0728476	FALSE	0.0876584	FALSE
SLC35A3	1305	1305	1347	1030	1030	1051	1076	1076	1097	1194	1194	1198	FALSE	FALSE	0.0963323	FALSE	-0.0427823	FALSE
MFSD14A	1010	1010	1011	713	713	719	1914	1914	1919	2834	2834	2838	FALSE	FALSE	0.148048	FALSE	-0.140103	FALSE
RP4-714D9.2	3	5	3	0	9	0	2	12	2	0	31	0	FALSE	FALSE	0.00279516	FALSE	0.00341359	FALSE
SASS6	695	697	695	1052	1061	1056	810	820	820	943	974	944	FALSE	FALSE	-0.147145	FALSE	0.0829493	FALSE
TRMT13	2399	2399	2402	3284	3284	3376	1507	1507	1512	1957	1957	1957	FALSE	FALSE	-0.211899	FALSE	0.0563736	FALSE
LRRC39	16	16	16	31	35	31	26	26	26	42	42	42	FALSE	FALSE	-0.0129676	FALSE	0.00713823	FALSE
DBT	1020	1020	1100	1366	1370	1391	643	643	669	853	853	855	FALSE	FALSE	-0.145301	FALSE	-0.00497569	FALSE
RTCA-AS1	23	23	23	23	23	24	201	201	202	328	328	328	FALSE	FALSE	0.0187476	FALSE	0.034282	FALSE
RTCA	1796	1796	1915	2333	2333	2342	2601	2601	2642	3284	3284	3285	FALSE	FALSE	-0.154231	FALSE	-0.0046301	FALSE
RP5-837M10.2	0	0	0	0	0	0	0	0	0	0	0	0	FALSE	FALSE	0	FALSE	0	FALSE
CDC14A	3164	3164	3181	1788	1788	1792	3198	3198	3200	3738	3738	3741	FALSE	FALSE	0.444006	FALSE	0.154377	FALSE
RP5-837M10.4	7	7	7	1	1	1	17	17	17	15	15	15	FALSE	FALSE	0.00279516	FALSE	0.010206	FALSE
GPR88	7	7	7	1	1	1	0	0	0	0	0	0	FALSE	FALSE	0.00279516	FALSE	0	FALSE
LINC01349	0	0	0	0	0	0	0	0	0	0	0	0	FALSE	FALSE	0	FALSE	0	FALSE
VCAM1	5	5	5	1	1	1	7	7	7	9	9	9	FALSE	FALSE	0.00279516	FALSE	0.000209102	FALSE
EXTL2	365	365	365	474	474	476	296	296	296	409	409	409	FALSE	FALSE	-0.045648	FALSE	-0.0286805	FALSE
RP4-549L20.3	164	164	164	38	38	38	175	175	175	205	205	205	FALSE	FALSE	0.126461	FALSE	0.139026	FALSE
SLC30A7	1782	1785	1793	2429	2429	2437	2122	2122	2141	2889	2889	2893	FALSE	FALSE	-0.240022	FALSE	-0.122297	FALSE
DPH5	2040	2040	2051	1341	1341	1350	2494	2494	2503	3249	3249	3252	FALSE	FALSE	0.268307	FALSE	-0.0424035	FALSE
RP11-421L21.2	52	55	52	69	69	69	7	7	7	7	7	7	FALSE	FALSE	-0.031275	FALSE	0.00353031	FALSE
RP11-421L21.3	1026	1026	1031	786	786	793	1578	1578	1594	1969	1969	1979	FALSE	FALSE	0.0944788	FALSE	0.215072	FALSE
RP4-575N6.4	285	285	285	589	589	589	574	574	574	631	631	632	FALSE	FALSE	0.213207	FALSE	0.448815	FALSE
S1PR1	1783	1783	1783	803	803	810	6487	6487	6514	6375	6375	6384	FALSE	FALSE	0.39139	FALSE	0.448792	FALSE
LINC01307	10	10	10	0	0	0	1	1	1	1	1	1	FALSE	FALSE	0.00279516	FALSE	0	FALSE
RP11-411H5.1	0	0	0	0	0	7	0	0	23	0	0	3	FALSE	FALSE	-0.00678444	FALSE	0.0102416	FALSE
OLFM3	0	0	0	0	0	0	0	0	0	0	0	0	FALSE	FALSE	0	FALSE	0	FALSE
RP11-202K23.1	0	0	0	0	0	0	0	0	0	0	0	0	FALSE	FALSE	0	FALSE	0	FALSE
RP5-936J12.1	0	0	0	0	0	0	0	0	0	0	0	0	FALSE	FALSE	0	FALSE	0	FALSE
COL11A1	10	10	10	0	0	0	0	0	0	1	1	1	FALSE	FALSE	0	FALSE	0	FALSE
RP11-153F1.2	0	0	0	0	0	0	0	0	0	0	0	0	FALSE	FALSE	0	FALSE	0	FALSE
RP11-153F1.1	2	2	2	0	0	0	0	0	0	0	0	0	FALSE	FALSE	0	FALSE	0	FALSE
RNPC3	1855	2142	1936	2871	2942	2886	3983	4180	4075	5397	5603	5412	FALSE	FALSE	-0.272459	FALSE	-0.035643	FALSE
AMY2B	150	437	182	286	357	302	236	433	392	450	656	549	FALSE	FALSE	-0.143029	FALSE	0.00332862	FALSE
AMY2A	2	2	19	0	0	0	0	0	45	1	1	23	FALSE	FALSE	0.00558253	FALSE	0	FALSE
AMY1A	2	2	54	4	4	14	1	1	36	0	0	20	FALSE	FALSE	0.00279516	FALSE	0.00341359	FALSE
AMY1B	0	0	20	1	1	1	0	0	46	0	0	35	FALSE	FALSE	0	FALSE	0	FALSE
AMY1C	0	0	42	0	0	0	0	0	26	0	0	20	FALSE	FALSE	0	FALSE	0	FALSE
RP11-251P6.1	0	0	0	0	0	0	0	0	0	0	0	0	FALSE	FALSE	0	FALSE	0	FALSE
RP11-24P14.1	0	0	0	0	0	0	0	0	0	0	0	0	FALSE	FALSE	0	FALSE	0	FALSE
RP5-947P14.1	2	2	3	0	0	0	2	2	4	0	0	3	FALSE	FALSE	0.00558253	FALSE	0.00013987	FALSE
RP11-233E12.1	0	0	0	0	0	0	0	0	0	0	0	0	FALSE	FALSE	0	FALSE	0	FALSE
PRMT6	374	374	374	520	520	521	663	663	664	848	848	850	FALSE	FALSE	-0.0967526	FALSE	-0.0182168	FALSE
NTNG1	43	43	43	68	68	68	36	36	36	32	32	32	FALSE	FALSE	-0.0167029	FALSE	0.0203219	FALSE
VAV3	1943	1943	1989	1211	1211	1215	1896	1896	1933	732	732	733	FALSE	FALSE	0.349912	FALSE	0.636759	FALSE
VAV3-AS1	77	77	77	99	99	100	55	56	56	109	111	109	FALSE	FALSE	-0.0237233	FALSE	0.0465065	FALSE
RP11-356N1.2	275	275	275	396	396	400	427	428	427	581	583	583	FALSE	FALSE	-0.0496952	FALSE	0.0373953	FALSE
SLC25A24	1411	1411	1413	1813	1813	1838	2183	2183	2193	1903	1903	1909	FALSE	FALSE	-0.155619	FALSE	0.0384515	FALSE
RP11-483I13.5	147	147	147	204	204	204	251	251	252	247	247	247	FALSE	FALSE	-0.0163141	FALSE	0.00903802	FALSE
NBPF4	0	0	1	0	0	0	0	0	6	0	0	12	FALSE	FALSE	0	FALSE	0	FALSE
RP11-483I13.2	0	0	24	0	0	12	1	1	45	0	0	90	FALSE	FALSE	0	FALSE	0.00341359	FALSE
NBPF6	0	0	1	0	0	1	0	0	6	0	0	13	FALSE	FALSE	0	FALSE	0	FALSE
RP11-131J3.1	0	0	7	0	0	13	0	0	73	1	1	48	FALSE	FALSE	0	FALSE	0	FALSE
FAM102B	586	586	588	559	559	574	1091	1091	1094	469	469	475	FALSE	FALSE	0.0576888	FALSE	0.477536	FALSE
HENMT1	1205	1205	1205	1187	1187	1188	1751	1751	1774	2065	2065	2069	FALSE	FALSE	-0.0306358	FALSE	-0.00482942	FALSE
PRPF38B	12076	12076	12085	17967	17967	18008	10377	10377	10389	13283	13283	13297	FALSE	FALSE	-0.328376	FALSE	0.097887	FALSE
FNDC7	13	13	13	12	12	12	0	0	0	0	0	0	FALSE	FALSE	0.0111341	FALSE	0	FALSE
RP11-293A10.3	0	0	0	0	0	0	0	0	0	0	0	0	FALSE	FALSE	0	FALSE	0	FALSE
STXBP3	2291	2291	2300	2504	2504	2506	1551	1551	1557	1998	1998	2008	FALSE	FALSE	-0.0301972	FALSE	-0.0675018	FALSE
AKNAD1	0	0	0	1	1	1	0	3	0	4	4	4	FALSE	FALSE	0	FALSE	0	FALSE
RP11-475E11.9	0	18	0	0	0	0	0	10	0	0	856	0	FALSE	FALSE	0.00558253	FALSE	-0.368399	FALSE
SPATA42	0	0	0	0	0	0	0	0	0	0	0	0	FALSE	FALSE	0	FALSE	0	FALSE
GPSM2	331	331	355	371	371	394	165	165	189	281	281	287	FALSE	FALSE	0.044325	FALSE	-0.0425103	FALSE
CLCC1	716	734	768	1192	1192	1194	820	827	827	503	1359	504	FALSE	FALSE	-0.117295	FALSE	0.229768	FALSE
WDR47	383	383	384	359	359	359	707	707	709	968	968	969	FALSE	FALSE	0.0378125	FALSE	-0.0421589	FALSE
TAF13	490	490	490	924	924	930	463	463	470	1319	1319	1324	FALSE	FALSE	-0.203075	FALSE	-0.0172042	FALSE
RP5-1065J22.8	362	362	378	379	379	393	268	268	275	333	333	333	FALSE	FALSE	-0.0275646	FALSE	0.0728909	FALSE
TMEM167B	2131	2131	2134	2440	2440	2449	2108	2108	2112	2762	2762	2765	FALSE	FALSE	-0.108197	FALSE	-0.115686	FALSE
SCARNA2	28	28	28	11	11	11	129	129	129	180	180	180	FALSE	FALSE	0.00949022	FALSE	-0.0120811	FALSE
C1orf194	14	14	14	13	13	13	9	9	9	5	5	5	FALSE	FALSE	0.00373885	FALSE	-0.00326211	FALSE
KIAA1324	220	220	244	207	208	249	410	410	421	551	551	559	FALSE	FALSE	-0.00549683	FALSE	-0.00616097	FALSE
SARS	4532	4532	4544	5383	5384	5412	6624	6624	6697	8985	8985	9006	FALSE	FALSE	-0.0897087	FALSE	0.027985	FALSE
CELSR2	97	97	98	57	57	65	155	155	156	166	166	166	FALSE	FALSE	0.0032939	FALSE	0.00851504	FALSE
PSRC1	187	187	187	134	134	134	239	239	240	338	338	339	FALSE	FALSE	0.0287611	FALSE	0.017768	FALSE
MYBPHL	3	3	3	0	0	0	1	1	1	16	16	16	FALSE	FALSE	0	FALSE	-0.00326211	FALSE
SORT1	626	626	626	928	928	930	851	851	855	960	960	968	FALSE	FALSE	-0.158129	FALSE	-0.0499672	FALSE
PSMA5	9597	9597	9694	7636	7636	7658	10530	10530	10693	15133	15133	15152	FALSE	FALSE	0.206626	FALSE	0.892186	TRUE
SYPL2	1	1	1	0	0	0	4	4	5	5	5	5	FALSE	FALSE	0	FALSE	0.00681557	FALSE
ATXN7L2	148	148	149	31	31	31	467	467	468	475	475	476	FALSE	FALSE	0.110408	FALSE	0.00259752	FALSE
CYB561D1	1122	1122	1142	563	563	563	1047	1047	1099	1806	1806	1810	FALSE	FALSE	0.393179	FALSE	-0.0668423	FALSE
AMIGO1	204	204	206	177	177	177	618	618	618	333	333	333	FALSE	FALSE	0.0308889	FALSE	0.14097	FALSE
GPR61	5	5	5	8	8	8	14	14	14	15	15	15	FALSE	FALSE	-0.00457694	FALSE	-0.00621993	FALSE
RP5-1160K1.8	0	0	0	0	0	0	0	0	0	0	0	0	FALSE	FALSE	0	FALSE	0	FALSE
GNAI3	4513	4516	4541	5998	5998	6039	4177	4181	4257	5604	5640	5612	FALSE	FALSE	-0.167881	FALSE	0.00511494	FALSE
GNAT2	4	4	4	5	5	5	15	15	15	12	12	12	FALSE	FALSE	0.00558253	FALSE	0.00681557	FALSE
AMPD2	1653	1656	1654	964	964	969	3268	3272	3279	3943	3979	3948	FALSE	FALSE	0.253802	FALSE	-0.0164416	FALSE
RP5-1160K1.6	4	4	4	0	0	0	44	44	44	2	2	2	FALSE	FALSE	0	FALSE	0.010206	FALSE
GSTM4	297	353	453	325	326	334	465	505	762	857	947	923	FALSE	FALSE	0.0492564	FALSE	-0.0445151	FALSE
GSTM2	376	433	2744	565	574	2085	2060	2112	3228	3900	4024	3978	FALSE	FALSE	-0.0182817	FALSE	-0.134174	FALSE
GSTM1	82	83	189	27	35	455	1217	1229	2366	4722	4763	4960	FALSE	FALSE	0.108855	FALSE	0.00273567	FALSE
AC000032.2	0	0	12	0	0	0	26	26	115	2	2	102	FALSE	FALSE	0.00558253	FALSE	0.124002	FALSE
GSTM5	7	7	10	31	31	38	34	34	984	88	95	102	FALSE	FALSE	-0.00689189	FALSE	0.0334128	FALSE
RP4-735C1.4	1	1	1	2	2	2	0	0	0	2	2	2	FALSE	FALSE	0.00279516	FALSE	0	FALSE
GSTM3	753	753	784	946	946	954	762	762	772	1055	1055	1058	FALSE	FALSE	-0.073544	FALSE	0.016614	FALSE
EPS8L3	0	0	0	0	0	0	0	0	0	0	0	0	FALSE	FALSE	0	FALSE	0	FALSE
RP4-735C1.6	0	0	0	0	0	0	0	0	0	0	0	0	FALSE	FALSE	0	FALSE	0	FALSE
RP11-195M16.1	0	0	0	0	0	0	0	0	0	0	0	0	FALSE	FALSE	0	FALSE	0	FALSE
RP11-195M16.3	8	8	8	13	13	13	7	7	7	14	14	14	FALSE	FALSE	0.000375168	FALSE	-0.00658332	FALSE
CSF1	143	143	144	56	56	57	244	244	244	243	243	243	FALSE	FALSE	0.0767205	FALSE	0.080935	FALSE
AHCYL1	3471	3471	3472	5073	5073	5088	3445	3445	3458	2829	2829	2836	FALSE	FALSE	-0.232694	FALSE	0.242023	FALSE
STRIP1	1031	1031	1034	812	812	815	1984	1984	1997	2349	2349	2356	FALSE	FALSE	0.0553086	FALSE	0.0165489	FALSE
RP4-773N10.4	57	57	57	65	65	65	116	116	116	116	116	117	FALSE	FALSE	0.0153805	FALSE	-0.0040743	FALSE
ALX3	12	12	12	15	15	15	3	3	3	3	3	3	FALSE	FALSE	0.00836215	FALSE	-0.00334342	FALSE
LINC01397	1	1	1	0	0	0	0	0	0	0	0	0	FALSE	FALSE	0	FALSE	0	FALSE
UBL4B	0	0	0	0	0	0	0	0	0	0	0	0	FALSE	FALSE	0	FALSE	0	FALSE
SLC6A17	0	0	0	2	2	2	0	0	0	0	0	0	FALSE	FALSE	0	FALSE	0	FALSE
RP5-1028L10.1	0	0	0	0	0	0	0	0	0	0	0	0	FALSE	FALSE	0	FALSE	0	FALSE
RP5-1028L10.2	0	0	0	0	0	0	0	0	0	0	0	0	FALSE	FALSE	0	FALSE	0	FALSE
KCNC4-AS1	11	11	11	1	1	1	6	6	6	1	1	1	FALSE	FALSE	0.00836215	FALSE	0.00686259	FALSE
KCNC4	184	184	186	169	169	170	97	97	97	132	132	133	FALSE	FALSE	-0.0217128	FALSE	0.00529943	FALSE
RP5-1074L1.1	34	34	36	17	17	17	85	85	87	270	270	270	FALSE	FALSE	0.0336518	FALSE	-0.0314843	FALSE
RBM15	448	448	487	690	690	698	1034	1034	1063	1352	1352	1353	FALSE	FALSE	-0.200044	FALSE	-0.00140617	FALSE
SLC16A4	532	532	534	790	790	794	48	48	54	72	72	72	FALSE	FALSE	-0.130912	FALSE	0.0171835	FALSE
RP5-1074L1.4	217	217	217	229	229	230	152	152	152	207	207	207	FALSE	FALSE	0.0510233	FALSE	-0.0141549	FALSE
LAMTOR5	9668	9668	9711	12772	12776	12793	10496	10496	10875	13609	13609	13709	FALSE	FALSE	-0.153429	FALSE	-0.0274156	FALSE
PROK1	0	0	0	0	0	0	1	1	1	1	1	1	FALSE	FALSE	0	FALSE	7.01707e-05	FALSE
RP11-470L19.5	0	0	0	0	0	0	0	0	0	0	0	0	FALSE	FALSE	0	FALSE	0	FALSE
RP11-470L19.6	0	0	0	0	0	0	0	0	0	0	0	0	FALSE	FALSE	0	FALSE	0	FALSE
RP11-470L19.2	0	0	0	0	0	0	0	0	0	0	0	0	FALSE	FALSE	0	FALSE	0	FALSE
KCNA10	0	0	0	0	0	0	0	0	0	0	0	0	FALSE	FALSE	0	FALSE	0	FALSE
KCNA2	20	20	20	16	16	16	26	26	26	153	153	154	FALSE	FALSE	-0.00198631	FALSE	0.0203155	FALSE
RP11-284N8.3	1244	1244	1245	1746	1750	1752	1344	1344	1344	1025	1025	1033	FALSE	FALSE	-0.159465	FALSE	0.0959731	FALSE
KCNA3	493	493	493	439	439	442	3300	3300	3304	2692	2692	2705	FALSE	FALSE	0.079134	FALSE	0.133092	FALSE
CD53	18780	18780	18783	24397	24397	26062	22009	22009	22085	31561	31561	31601	FALSE	FALSE	-0.191632	FALSE	0.757815	TRUE
RP11-96K19.2	36	36	36	19	19	19	53	55	53	39	39	39	FALSE	FALSE	0.0322796	FALSE	0.0203219	FALSE
LRIF1	1788	1788	1794	2531	2531	2550	2588	2588	2588	3256	3256	3257	FALSE	FALSE	-0.194345	FALSE	-0.0144926	FALSE
RP11-96K19.5	97	97	97	86	86	87	186	188	186	169	169	169	FALSE	FALSE	0.0131591	FALSE	0.0173156	FALSE
DRAM2	4433	4433	4450	5314	5314	5325	5479	5479	5622	6822	6822	6843	FALSE	FALSE	-0.0721596	FALSE	0.139874	FALSE
CEPT1	1927	1927	1962	2209	2209	2217	2074	2074	2086	2430	2430	2483	FALSE	FALSE	-0.0853524	FALSE	0.0265736	FALSE
RP5-1180E21.4	205	205	205	75	75	75	16	16	16	8	8	8	FALSE	FALSE	0.0831194	FALSE	0.0069557	FALSE
RP5-1180E21.5	644	644	644	1023	1023	1035	495	495	497	421	421	422	FALSE	FALSE	-0.416689	FALSE	0.0837078	FALSE
DENND2D	6853	6853	6855	7804	7805	7819	11914	11914	11959	15800	15800	15838	FALSE	FALSE	-0.0378598	FALSE	0.0627059	FALSE
CHI3L2	1102	1102	1105	1231	1231	1235	920	920	924	1109	1109	1116	FALSE	FALSE	-0.0222601	FALSE	0.0313205	FALSE
CHIA	1	1	1	5	5	5	0	0	0	3	3	3	FALSE	FALSE	-0.000602811	FALSE	-0.00334342	FALSE
RP5-1125M8.2	0	0	0	0	0	0	0	0	0	0	0	0	FALSE	FALSE	0	FALSE	0	FALSE
PIFO	32	32	32	39	39	39	47	47	47	73	73	73	FALSE	FALSE	0.000513502	FALSE	0.0334959	FALSE
OVGP1	41	41	41	39	39	39	64	64	64	80	85	80	FALSE	FALSE	0.00912222	FALSE	-0.0115659	FALSE
WDR77	1585	1585	1591	1929	1930	1936	2618	2618	2636	3127	3132	3149	FALSE	FALSE	-0.0751993	FALSE	-0.0679667	FALSE
ATP5F1	7655	7655	13534	17689	17689	18376	15054	15055	19738	25213	25213	25854	FALSE	FALSE	-0.194091	FALSE	-0.0456748	FALSE
C1orf162	18484	18484	18488	18468	18468	18564	16927	16927	17158	23013	23013	23054	FALSE	FALSE	0.013912	FALSE	-0.0693002	FALSE
TMIGD3	54	54	54	74	74	74	72	90	72	56	56	56	FALSE	FALSE	0.00411694	FALSE	0.0235353	FALSE
ADORA3	23	23	23	52	52	54	16	34	16	63	63	63	FALSE	FALSE	-0.0156527	FALSE	-0.031889	FALSE
RAP1A	8140	8140	8688	6166	6166	6205	5692	5693	6924	12299	12300	12406	FALSE	FALSE	0.223921	FALSE	-0.203847	FALSE
LINC01160	4	4	4	4	4	4	7	7	11	4	4	5	FALSE	FALSE	-0.00120191	FALSE	0.013585	FALSE
FAM212B	268	268	270	296	296	301	347	347	353	535	535	538	FALSE	FALSE	-0.053214	FALSE	-0.0537425	FALSE
FAM212B-AS1	13	13	13	18	18	18	44	44	44	41	41	41	FALSE	FALSE	-0.000602811	FALSE	0.0136808	FALSE
DDX20	626	626	629	763	763	764	1010	1010	1011	1083	1084	1087	FALSE	FALSE	-0.0655429	FALSE	-0.0176199	FALSE
KCND3	23	23	23	16	16	16	6	6	6	2	2	2	FALSE	FALSE	0.00192877	FALSE	0.00347215	FALSE
KCND3-AS1	0	0	0	0	0	0	0	0	0	0	0	0	FALSE	FALSE	0	FALSE	0	FALSE
RP11-88H9.2	20	20	20	22	22	22	17	17	17	6	6	6	FALSE	FALSE	0.00526997	FALSE	0.0203106	FALSE
RP5-965F6.2	0	0	0	0	0	0	0	0	0	0	0	0	FALSE	FALSE	0	FALSE	0	FALSE
CTTNBP2NL	221	221	231	263	263	263	241	241	244	332	332	333	FALSE	FALSE	-0.0540839	FALSE	-0.0161855	FALSE
WNT2B	77	77	79	135	135	158	74	74	76	81	81	81	FALSE	FALSE	-0.124497	FALSE	0.00769958	FALSE
RP4-671G15.2	1	1	1	6	6	6	0	0	0	0	0	0	FALSE	FALSE	-0.00398928	FALSE	0	FALSE
ST7L	928	928	937	955	955	962	1400	1400	1401	1718	1718	1720	FALSE	FALSE	0.114813	FALSE	0.039436	FALSE
CAPZA1	7001	7001	7692	10393	10393	10597	7458	7458	8512	11624	11624	11677	FALSE	FALSE	-0.232268	FALSE	-0.114475	FALSE
MOV10	674	674	677	707	707	708	1276	1276	1280	1591	1591	1594	FALSE	FALSE	0.00143975	FALSE	-0.0299141	FALSE
RP11-426L16.3	6	6	6	11	11	11	13	13	15	29	29	29	FALSE	FALSE	-0.010728	FALSE	0.000548418	FALSE
RHOC	6184	6293	6186	5237	5262	5245	952	9534	957	788	10646	791	FALSE	FALSE	0.133857	FALSE	-0.910829	TRUE
RP11-426L16.10	0	186	0	0	31	0	0	8590	0	0	9893	0	FALSE	FALSE	0	FALSE	0	FALSE
PPM1J	143	220	143	233	239	234	266	274	266	164	199	165	FALSE	FALSE	-0.037052	FALSE	0.0538659	FALSE
RP11-426L16.9	6	6	6	6	6	7	13	13	13	23	23	23	FALSE	FALSE	0.00157772	FALSE	0.00347215	FALSE
FAM19A3	0	0	0	0	0	0	1	1	1	1	1	1	FALSE	FALSE	0	FALSE	0.00341359	FALSE
LINC01356	0	0	0	0	0	0	1	1	5	0	0	0	FALSE	FALSE	0	FALSE	0.00341359	FALSE
RP3-522D1.1	1	1	13	0	0	0	5	5	32	0	0	0	FALSE	FALSE	0	FALSE	0.00341359	FALSE
SLC16A1	451	451	451	512	512	515	628	628	634	728	728	730	FALSE	FALSE	0.0343403	FALSE	-0.006273	FALSE
SLC16A1-AS1	1308	1308	1456	1544	1544	1637	1019	1019	1067	1303	1303	1311	FALSE	FALSE	-0.0541357	FALSE	0.135303	FALSE
RP11-31F15.2	82	82	83	91	91	91	37	37	39	79	79	79	FALSE	FALSE	0.0121831	FALSE	-0.0372813	FALSE
LRIG2	911	911	925	818	818	976	962	962	971	1111	1111	1117	FALSE	FALSE	-0.0192937	FALSE	0.205951	FALSE
MAGI3	232	232	233	238	238	239	229	229	230	99	99	99	FALSE	FALSE	-0.0292263	FALSE	0.123765	FALSE
PHTF1	872	872	872	434	434	434	1153	1153	1156	1189	1189	1195	FALSE	FALSE	0.299275	FALSE	0.214056	FALSE
RSBN1	4635	4635	4636	3937	3937	3955	6404	6404	6408	7956	7956	7989	FALSE	FALSE	0.0363021	FALSE	-0.00871859	FALSE
RP5-1073O3.2	12	12	12	10	10	10	31	31	31	42	42	42	FALSE	FALSE	-0.00339797	FALSE	-0.0088006	FALSE
PTPN22	2758	2758	2762	3179	3179	3202	3180	3180	3185	4167	4167	4176	FALSE	FALSE	0.402524	FALSE	-0.0593756	FALSE
AP4B1-AS1	17	17	59	8	8	8	54	54	57	94	94	101	FALSE	FALSE	0.0934469	FALSE	0.0203187	FALSE
BCL2L15	56	56	183	60	61	61	26	26	30	34	34	34	FALSE	FALSE	0.193048	FALSE	0.000811925	FALSE
AP4B1	587	587	587	927	928	927	1308	1308	1323	1811	1811	1826	FALSE	FALSE	-0.00562003	FALSE	-0.0631954	FALSE
DCLRE1B	221	221	222	174	174	174	346	346	347	434	434	434	FALSE	FALSE	0.0370805	FALSE	-0.0228773	FALSE
HIPK1-AS1	851	851	916	1065	1065	1078	326	326	340	413	413	418	FALSE	FALSE	-0.0818805	FALSE	0.0510789	FALSE
HIPK1	2938	2938	2941	4162	4162	4174	3221	3221	3229	2969	2969	2975	FALSE	FALSE	-0.1269	FALSE	0.20691	FALSE
OLFML3	17	17	17	5	5	5	6	6	6	2	2	2	FALSE	FALSE	0.00987052	FALSE	7.01707e-05	FALSE
SYT6	1	1	1	1	1	1	0	0	0	0	0	0	FALSE	FALSE	-0.000602811	FALSE	0	FALSE
RP4-543J13.1	0	0	0	0	0	0	0	0	0	0	0	0	FALSE	FALSE	0	FALSE	0	FALSE
TRIM33	3210	3210	3227	3950	3950	3967	3269	3269	3283	2335	2335	2338	FALSE	FALSE	-0.108305	FALSE	0.324902	FALSE
BCAS2	3632	3632	3688	4241	4241	4308	4568	4568	4694	6702	6703	6717	FALSE	FALSE	0.00291176	FALSE	-0.0598052	FALSE
DENND2C	50	50	52	61	61	67	49	49	56	120	120	120	FALSE	FALSE	-0.02985	FALSE	0.00757417	FALSE
AMPD1	0	0	0	0	0	0	0	0	0	4	4	4	FALSE	FALSE	0	FALSE	-0.00999691	FALSE
NRAS	918	918	943	1078	1078	1087	1021	1022	1062	1473	1473	1476	FALSE	FALSE	-0.103004	FALSE	-0.0630204	FALSE
CSDE1	12274	12274	13106	14931	14931	14986	16687	16688	16966	21735	21736	21766	FALSE	FALSE	-0.0686215	FALSE	-0.078393	FALSE
SIKE1	1640	1640	1650	2027	2027	2032	2137	2137	2155	2516	2516	2520	FALSE	FALSE	-0.0799123	FALSE	-0.0279099	FALSE
SYCP1	0	0	0	1	1	1	0	0	0	0	0	0	FALSE	FALSE	0	FALSE	0	FALSE
TSHB	0	0	0	0	0	0	0	0	0	0	0	0	FALSE	FALSE	0	FALSE	0	FALSE
TSPAN2	390	390	390	448	448	448	665	665	665	646	646	647	FALSE	FALSE	-0.0528586	FALSE	0.112895	FALSE
RP4-666F24.3	21	21	21	66	66	66	56	56	56	554	554	554	FALSE	FALSE	-0.0360027	FALSE	0.030094	FALSE
RP4-663N10.1	0	0	0	0	0	0	0	0	0	0	0	0	FALSE	FALSE	0	FALSE	0	FALSE
NGF	0	0	0	0	0	0	0	0	0	0	0	0	FALSE	FALSE	0	FALSE	0	FALSE
VANGL1	135	135	135	170	170	170	322	322	323	380	380	380	FALSE	FALSE	-0.00779839	FALSE	-0.0223935	FALSE
CASQ2	2	2	2	0	0	0	0	0	1	0	0	0	FALSE	FALSE	0.00279516	FALSE	0	FALSE
NHLH2	0	0	0	1	1	1	0	0	0	0	0	0	FALSE	FALSE	0	FALSE	0	FALSE
RP11-12L8.1	0	0	0	0	0	0	0	0	0	0	0	0	FALSE	FALSE	0	FALSE	0	FALSE
SLC22A15	245	245	246	316	316	318	379	379	381	375	375	375	FALSE	FALSE	-0.019765	FALSE	0.0418308	FALSE
RP11-159M11.2	0	0	0	0	0	0	0	0	0	0	0	0	FALSE	FALSE	0	FALSE	0	FALSE
MAB21L3	0	0	0	18	18	22	4	4	4	8	8	8	FALSE	FALSE	-0.0334711	FALSE	0.00341359	FALSE
RP5-1185H19.2	0	0	0	0	0	0	0	0	0	0	0	0	FALSE	FALSE	0	FALSE	0	FALSE
ATP1A1	5765	5765	5912	4262	4262	4297	8599	8599	8643	7594	7594	7603	FALSE	FALSE	0.215698	FALSE	0.651578	FALSE
RP4-655J12.4	3	3	3	5	5	5	8	8	11	14	14	14	FALSE	FALSE	-0.00339797	FALSE	0.0069093	FALSE
RP4-655J12.5	0	0	0	0	0	0	2	2	2	6	6	6	FALSE	FALSE	0	FALSE	7.01707e-05	FALSE
RP5-1086K13.1	39	39	39	16	16	16	54	54	54	77	77	77	FALSE	FALSE	0.018866	FALSE	-0.00225279	FALSE
CD58	1306	1306	1309	1656	1656	1660	2415	2415	2418	2870	2870	2970	FALSE	FALSE	-0.0809405	FALSE	-0.02469	FALSE
IGSF3	19	19	19	8	8	8	4	4	4	7	7	7	FALSE	FALSE	-0.00179732	FALSE	-0.00649156	FALSE
C1orf137	0	0	0	0	0	0	0	0	0	0	0	0	FALSE	FALSE	0	FALSE	0	FALSE
CD2	12871	12871	12894	17700	17700	18614	13947	13947	13961	16360	16360	16382	FALSE	FALSE	-0.255132	FALSE	0.0447301	FALSE
RP4-753F5.1	2	2	2	9	9	9	0	0	0	0	0	0	FALSE	FALSE	-0.00457694	FALSE	0	FALSE
PTGFRN	110	110	110	138	138	138	65	65	65	69	69	70	FALSE	FALSE	-0.0159637	FALSE	-0.00734296	FALSE
CD101	426	426	428	548	548	548	498	498	500	710	710	710	FALSE	FALSE	0.338325	FALSE	-0.0616549	FALSE
RP11-27K13.3	25	25	25	28	28	28	20	20	20	13	13	13	FALSE	FALSE	-0.00414283	FALSE	0.0203122	FALSE
TTF2	1007	1007	1026	1492	1492	1521	1088	1088	1097	1435	1435	1437	FALSE	FALSE	-0.102823	FALSE	0.0127364	FALSE
TRIM45	19	19	19	7	7	7	15	15	16	14	14	14	FALSE	FALSE	0.0147201	FALSE	0.00375912	FALSE
VTCN1	0	0	0	0	0	0	0	0	0	0	0	0	FALSE	FALSE	0	FALSE	0	FALSE
LINC01525	0	0	0	0	0	0	0	0	0	0	0	0	FALSE	FALSE	0	FALSE	0	FALSE
RP11-188D8.1	50	50	50	79	79	79	2	2	2	3	3	3	FALSE	FALSE	-0.0401111	FALSE	7.01707e-05	FALSE
MAN1A2	3706	3706	3758	4886	4886	4915	4933	4933	4942	5427	5427	5445	FALSE	FALSE	-0.143478	FALSE	0.0881763	FALSE
AL157902.3	22	22	22	7	7	7	5	5	5	27	27	27	FALSE	FALSE	0.013257	FALSE	-0.0230259	FALSE
FAM46C	751	751	751	837	837	839	1353	1353	1354	4618	4618	4626	FALSE	FALSE	-0.000610348	FALSE	-0.786002	TRUE
GDAP2	954	954	954	1120	1120	1123	1320	1320	1322	1581	1581	1584	FALSE	FALSE	-0.10703	FALSE	-0.0616901	FALSE
WDR3	957	957	965	927	927	935	788	788	791	1235	1235	1235	FALSE	FALSE	0.027907	FALSE	-0.0174834	FALSE
SPAG17	5	5	5	12	12	12	17	17	17	33	33	33	FALSE	FALSE	-0.00851341	FALSE	-0.0129665	FALSE
TBX15	0	0	0	0	0	0	0	0	0	0	0	0	FALSE	FALSE	0	FALSE	0	FALSE
RP4-712E4.1	0	0	0	0	0	0	0	0	0	0	0	0	FALSE	FALSE	0	FALSE	0	FALSE
RP4-712E4.2	0	0	0	0	0	0	0	0	0	0	0	0	FALSE	FALSE	0	FALSE	0	FALSE
WARS2	649	649	649	807	807	811	1128	1128	1132	1446	1446	1446	FALSE	FALSE	-0.0830103	FALSE	0.00947737	FALSE
WARS2-IT1	0	0	1	0	0	3	0	0	1	0	0	0	FALSE	FALSE	-0.00398928	FALSE	0.00341359	FALSE
RP11-418J17.1	296	296	297	686	686	700	640	640	644	1015	1015	1016	FALSE	FALSE	-0.282352	FALSE	0.0225367	FALSE
RP11-418J17.3	0	0	0	0	0	0	0	0	0	0	0	0	FALSE	FALSE	0	FALSE	0	FALSE
RP5-834N19.1	0	0	0	0	0	0	0	0	0	0	0	0	FALSE	FALSE	0	FALSE	0	FALSE
HAO2	0	0	0	0	0	0	0	0	0	0	0	0	FALSE	FALSE	0	FALSE	0	FALSE
HSD3B2	0	0	0	0	0	0	0	0	0	0	0	0	FALSE	FALSE	0	FALSE	0	FALSE
HSD3B1	0	0	0	0	0	0	0	0	2	0	0	0	FALSE	FALSE	0	FALSE	0.00681557	FALSE
ZNF697	50	50	50	77	77	81	33	33	33	37	37	37	FALSE	FALSE	-0.017671	FALSE	0.00748922	FALSE
PHGDH	498	498	498	567	567	567	609	609	623	848	848	862	FALSE	FALSE	-0.0216068	FALSE	0.0184953	FALSE
HMGCS2	0	0	0	0	0	0	0	0	0	0	0	0	FALSE	FALSE	0	FALSE	0	FALSE
REG4	594	594	594	683	683	683	660	660	666	814	814	817	FALSE	FALSE	-0.0210276	FALSE	0.408552	FALSE
ADAM30	2	2	2	1	1	1	0	1	0	0	0	0	FALSE	FALSE	-0.000602811	FALSE	0	FALSE
NOTCH2	2356	2356	3464	2569	2569	3018	3065	3066	4597	4179	4179	4490	FALSE	FALSE	0.0209091	FALSE	-0.00839993	FALSE
RP11-114O18.1	0	0	9	9	9	37	1	1	3	0	0	7	FALSE	FALSE	0.00588086	FALSE	-0.00999691	FALSE
SEC22B	538	538	2525	1321	1321	2675	1666	1666	3150	3138	3138	3940	FALSE	FALSE	-0.0205992	FALSE	0.175537	FALSE
AC253572.1	84	84	712	165	165	823	482	482	1149	187	187	473	FALSE	FALSE	0.0538532	FALSE	0.299975	FALSE
NBPF26	24	24	261	50	50	459	92	92	862	342	343	1744	FALSE	FALSE	-0.067866	FALSE	-0.156977	FALSE
PPIAL4A	1	1	290	0	0	8	11	11	362	0	0	3	FALSE	FALSE	0.00279516	FALSE	0.203497	FALSE
AC241377.2	10	10	2359	38	38	2103	61	61	3311	408	408	6583	FALSE	FALSE	-0.0710681	FALSE	-0.282995	FALSE
LINC00623	236	236	1687	2256	2256	3218	954	954	3823	166	166	2243	FALSE	FALSE	-1.04048	TRUE	0.830571	TRUE
CH17-118O6.3	0	0	1	0	0	0	0	0	5	0	0	1	FALSE	FALSE	0	FALSE	0.00341359	FALSE
FCGR1B	65	65	697	896	896	1262	54	54	950	485	486	761	FALSE	FALSE	-0.375105	FALSE	0.00438887	FALSE
RP11-439A17.10	0	0	1	2	2	3	0	0	0	0	0	0	FALSE	FALSE	-0.00339797	FALSE	0	FALSE
RP11-439A17.9	0	0	4	3	3	9	0	0	11	4	4	8	FALSE	FALSE	-0.00339797	FALSE	-0.0066757	FALSE
RP11-439A17.4	0	0	0	0	0	1	0	0	2	0	0	0	FALSE	FALSE	0	FALSE	0	FALSE
FAM72B	10	10	74	0	0	102	6	6	58	12	12	64	FALSE	FALSE	-0.0547239	FALSE	0.0069093	FALSE
SRGAP2C	245	245	936	178	178	720	111	111	420	734	734	1237	FALSE	FALSE	0.250362	FALSE	-0.289492	FALSE
SRGAP2-AS1	0	0	16	2	2	29	2	2	22	0	0	5	FALSE	FALSE	-0.00339797	FALSE	0.00681557	FALSE
CH17-437K3.1	3	3	3	3	3	4	9	9	11	10	10	10	FALSE	FALSE	-0.00179732	FALSE	0.000277871	FALSE
RP11-343N15.2	1	1	1	6	6	6	0	0	0	0	0	0	FALSE	FALSE	0	FALSE	0	FALSE
RP11-344P13.4	6	6	6	10	10	10	4	4	6	1	1	1	FALSE	FALSE	0.00836215	FALSE	0.00347215	FALSE
RP11-344P13.6	406	406	422	406	406	406	17	17	20	14	14	14	FALSE	FALSE	0.142672	FALSE	0.0236164	FALSE
RP11-344P13.1	0	0	0	0	0	0	0	0	6	0	0	0	FALSE	FALSE	0	FALSE	0.013585	FALSE
RP11-763B22.6	0	0	0	0	0	0	0	0	0	0	0	0	FALSE	FALSE	0	FALSE	0	FALSE
RP11-403I13.5	1	1	280	3	3	44	0	0	59	0	0	52	FALSE	FALSE	-0.0291387	FALSE	0.0267689	FALSE
RP11-403I13.7	0	0	296	0	0	28	0	0	337	1	1	304	FALSE	FALSE	0.0600901	FALSE	0.0381949	FALSE
RP5-998N21.4	1	1	4	1	1	2	0	0	2	4	4	4	FALSE	FALSE	-0.000602811	FALSE	-0.00334342	FALSE
RP5-998N21.7	0	0	1	0	0	4	0	0	1	0	0	3	FALSE	FALSE	0	FALSE	0	FALSE
HIST2H3PS2	1	1	4	0	0	0	18	18	63	5	5	175	FALSE	FALSE	0	FALSE	0.0303108	FALSE
FAM72C	4	4	53	3	3	51	3	3	68	2	2	115	FALSE	FALSE	0.00558253	FALSE	0.00013987	FALSE
IGKV1OR1-1	0	0	0	0	0	0	0	0	4	0	0	0	FALSE	FALSE	0	FALSE	0.010206	FALSE
RP11-14N7.2	9	9	185	1	1	272	16	16	736	168	168	791	FALSE	FALSE	-0.0277841	FALSE	-0.0342287	FALSE
PPIAL4E	0	0	31	0	0	25	0	0	17	0	0	9	FALSE	FALSE	-0.00339797	FALSE	0	FALSE
RP11-763B22.4	2	2	47	0	1	609	0	0	54	195	195	211	FALSE	FALSE	-0.514387	FALSE	0.0950237	FALSE
NBPF15	464	464	1547	104	105	1562	809	809	2298	3012	3012	4260	FALSE	FALSE	0.542981	FALSE	-0.0251777	FALSE
PPIAL4F	0	0	8	0	0	0	0	0	0	0	0	0	FALSE	FALSE	0	FALSE	0	FALSE
CH17-125A10.2	0	0	3	0	0	0	0	0	1	0	0	0	FALSE	FALSE	0	FALSE	0	FALSE
RP11-289H16.1	2	2	9	0	0	21	0	0	20	0	0	12	FALSE	FALSE	0.00157772	FALSE	0.013585	FALSE
SRGAP2B	102	102	1504	155	155	1773	34	34	1782	104	104	1736	FALSE	FALSE	-0.502391	FALSE	-0.357255	FALSE
FAM72D	5	5	51	20	20	38	2	2	48	3	3	14	FALSE	FALSE	-0.0218118	FALSE	7.01707e-05	FALSE
AC241585.2	81	81	395	14	14	1527	652	652	3290	71	71	987	FALSE	FALSE	0.192145	FALSE	1.0754	TRUE
PPIAL4D	0	0	4	0	0	0	1	1	11	0	0	3	FALSE	FALSE	0	FALSE	0	FALSE
CH17-373J23.1	1078	1078	3605	1150	1150	3645	515	515	5783	3205	3205	3312	FALSE	FALSE	0.135685	FALSE	0.819629	TRUE
RP11-89F3.2	4	4	30	77	77	111	12	12	24	136	136	274	FALSE	FALSE	-0.0960269	FALSE	-0.274262	FALSE
NBPF20	31	31	342	151	151	1079	28	28	632	140	140	1328	FALSE	FALSE	-0.727194	TRUE	-0.0563178	FALSE
GPR89A	208	208	1386	114	114	1807	210	210	1652	1243	1243	1753	FALSE	FALSE	0.181258	FALSE	-0.208663	FALSE
PDZK1	0	0	9	0	0	0	0	0	5	2	2	4	FALSE	FALSE	0	FALSE	7.01707e-05	FALSE
CD160	1342	1342	1349	1630	1631	1641	1466	1466	1479	1974	1974	1978	FALSE	FALSE	-0.0748152	FALSE	0.505012	FALSE
RNF115	3989	3989	4044	4711	4712	4782	3795	3795	4144	3963	3964	3979	FALSE	FALSE	-0.0613788	FALSE	0.286784	FALSE
POLR3C	1003	1003	1014	1052	1052	1059	2080	2080	2093	2697	2697	2701	FALSE	FALSE	0.048787	FALSE	0.00210554	FALSE
NUDT17	211	211	211	231	231	231	383	383	384	460	460	463	FALSE	FALSE	-0.0125744	FALSE	0.0628338	FALSE
PIAS3	439	439	439	447	447	448	790	790	790	1024	1024	1025	FALSE	FALSE	-0.0287775	FALSE	0.00184606	FALSE
ANKRD35	93	93	93	78	79	78	165	165	166	211	212	213	FALSE	FALSE	0.0161377	FALSE	-0.0121784	FALSE
ITGA10	138	138	142	98	98	105	53	53	55	72	72	72	FALSE	FALSE	0.00388401	FALSE	-0.00174361	FALSE
RP11-315I20.3	0	0	0	0	0	0	1	1	1	15	15	15	FALSE	FALSE	0	FALSE	0	FALSE
PEX11B	940	959	940	1274	1282	1279	1953	2493	1953	1227	3038	1228	FALSE	FALSE	-0.126988	FALSE	-0.013091	FALSE
RBM8A	5494	5513	10217	11444	11453	11761	6834	7375	13349	5560	7371	15867	FALSE	FALSE	-0.0741779	FALSE	-0.0538382	FALSE
RP11-315I20.1	153	200	178	82	196	84	226	365	284	91	959	92	FALSE	FALSE	0.112142	FALSE	0.101253	FALSE
CH17-270A2.2	0	1884	0	0	1306	0	0	8060	0	0	9997	0	FALSE	FALSE	0.00279516	FALSE	0	FALSE
LIX1L	1963	1963	1988	1492	1492	1507	3658	3665	3695	2454	2454	2459	FALSE	FALSE	0.119657	FALSE	0.714118	TRUE
ANKRD34A	78	78	78	85	85	85	211	217	220	199	199	200	FALSE	FALSE	-0.00881111	FALSE	0.026196	FALSE
CH17-270A2.1	5	6	5	1	1	1	104	108	104	4	4	4	FALSE	FALSE	0.00218456	FALSE	0.0945492	FALSE
POLR3GL	5230	7068	5231	7967	9159	7992	1093	9017	1094	1189	10318	1193	FALSE	FALSE	-0.212241	FALSE	-0.0153689	FALSE
TXNIP	123949	123952	124050	164745	164751	165075	118979	118979	119044	139411	139414	139678	FALSE	FALSE	-0.198911	FALSE	-0.0649282	FALSE
HFE2	0	0	0	0	1	0	0	0	0	0	1	0	FALSE	FALSE	0	FALSE	0	FALSE
RP11-458D21.1	3	3	16	3	3	26	7	7	19	8	8	20	FALSE	FALSE	-0.011293	FALSE	0.00686259	FALSE
NBPF10	62	88	472	463	514	2496	140	171	1394	204	439	2537	FALSE	FALSE	-0.957822	TRUE	0.15643	FALSE
RP11-458D21.5	0	34	8	0	54	2	0	797	17	0	1713	18	FALSE	FALSE	0	FALSE	0	FALSE
NOTCH2NL	18	26	817	420	423	3738	13	779	493	32	1510	659	FALSE	FALSE	-0.419614	FALSE	-0.827978	TRUE
CH17-353B19.1	0	0	37	56	56	131	0	0	24	0	0	14	FALSE	FALSE	-0.12265	FALSE	0.0236071	FALSE
AC243756.1	5	5	17	0	0	1	9	9	22	7	7	12	FALSE	FALSE	0.00558253	FALSE	0.00013987	FALSE
CH17-408M7.1	0	0	0	0	0	0	0	0	0	0	0	0	FALSE	FALSE	0	FALSE	0	FALSE
NBPF12	103	103	782	229	229	1858	373	373	1404	495	495	2350	FALSE	FALSE	-0.451595	FALSE	-0.0441481	FALSE
RP4-704D21.2	1	1	2	4	4	4	0	0	1	0	0	0	FALSE	FALSE	-0.00398928	FALSE	0	FALSE
PRKAB2	751	751	762	839	839	843	831	831	834	995	995	1000	FALSE	FALSE	-0.136091	FALSE	0.155229	FALSE
RP11-337C18.8	373	373	378	389	389	389	300	300	324	344	344	345	FALSE	FALSE	-0.0351105	FALSE	0.105003	FALSE
FMO5	273	273	281	379	379	380	352	352	361	521	521	521	FALSE	FALSE	-0.0834715	FALSE	-0.0443179	FALSE
CHD1L	1116	1116	1116	1272	1272	1278	2005	2005	2033	2409	2409	2416	FALSE	FALSE	-0.0763421	FALSE	-0.0661357	FALSE
LINC00624	16	16	16	1	1	1	77	77	80	99	99	99	FALSE	FALSE	0.0248796	FALSE	-0.0100876	FALSE
BCL9	206	206	206	202	202	203	409	409	413	457	457	457	FALSE	FALSE	-0.00375865	FALSE	0.0490581	FALSE
ACP6	359	359	369	410	410	413	490	490	493	642	642	642	FALSE	FALSE	0.0108525	FALSE	0.0744756	FALSE
RP11-533N14.3	0	0	0	0	0	0	0	0	0	0	0	0	FALSE	FALSE	0	FALSE	0	FALSE
GJA5	1	1	1	1	1	1	0	0	0	0	0	0	FALSE	FALSE	0	FALSE	0	FALSE
RP11-433J22.2	0	0	0	0	0	0	0	0	0	0	0	0	FALSE	FALSE	0	FALSE	0	FALSE
RP11-433J22.3	0	0	0	0	0	0	0	0	0	0	0	0	FALSE	FALSE	0	FALSE	0	FALSE
GJA8	0	0	0	0	0	0	0	0	0	0	0	0	FALSE	FALSE	0	FALSE	0	FALSE
GPR89B	193	193	821	175	175	999	113	113	1337	1816	1816	2240	FALSE	FALSE	0.145379	FALSE	-0.83619	TRUE
RP6-74O6.2	2	2	3	0	0	0	2	2	6	0	0	3	FALSE	FALSE	0	FALSE	0.00681557	FALSE
XXyac-YX155B6.7	16	16	16	32	32	32	7	7	7	1	1	1	FALSE	FALSE	0.000740256	FALSE	0.00347215	FALSE
RP11-94I2.4	2	2	11	11	11	11	0	0	12	0	0	1	FALSE	FALSE	-0.00238909	FALSE	0.013585	FALSE
NBPF11	177	177	360	566	569	861	592	592	1656	1549	1549	2520	FALSE	FALSE	-0.226217	FALSE	0.0380331	FALSE
RP4-565E6.1	3	3	6	1	2	3	2	2	5	0	0	1	FALSE	FALSE	0.0138983	FALSE	0.00686259	FALSE
XXyac-YX155B6.5	3	3	9	0	0	0	0	0	3	2	2	4	FALSE	FALSE	0.0138983	FALSE	0.00686259	FALSE
RP11-495P10.6	0	0	0	0	0	0	0	0	0	0	0	0	FALSE	FALSE	0	FALSE	0	FALSE
RP11-495P10.5	0	0	4	2	2	2	0	0	1	0	0	0	FALSE	FALSE	-0.000602811	FALSE	0.00341359	FALSE
RP11-495P10.3	2	2	2	0	0	1	0	0	0	1	1	2	FALSE	FALSE	0.00279516	FALSE	-0.00334342	FALSE
RP6-74O6.6	2	2	2	6	6	7	4	4	4	4	4	4	FALSE	FALSE	-0.000602811	FALSE	-0.00326211	FALSE
LINC01138	456	456	1029	765	765	874	346	346	2666	436	436	3062	FALSE	FALSE	0.178652	FALSE	0.417743	FALSE
RP11-495P10.1	212	212	246	382	382	395	327	327	392	806	806	822	FALSE	FALSE	-0.0680601	FALSE	0.0056439	FALSE
AC245100.1	1029	1029	2260	5	5	2031	894	894	3812	2897	2897	3500	FALSE	FALSE	1.2	TRUE	0.25568	FALSE
PPIAL4G	5	5	553	16	16	648	2	2	171	4	4	104	FALSE	FALSE	0.0150491	FALSE	0.126499	FALSE
NBPF14	360	360	2250	74	76	6639	471	471	4104	1191	1191	6346	FALSE	FALSE	-1.05088	TRUE	-0.0731248	FALSE
PDE4DIP	645	645	1396	1023	1023	1723	849	849	2868	2229	2229	3300	FALSE	FALSE	-0.076973	FALSE	0.171295	FALSE
RP4-791M13.5	0	0	0	0	0	0	1	1	1	0	0	0	FALSE	FALSE	0	FALSE	0	FALSE
RP4-791M13.4	2	2	10	0	0	0	0	0	0	0	0	0	FALSE	FALSE	0.0111341	FALSE	0	FALSE
RP4-791M13.3	0	0	12	0	0	34	0	0	6	0	0	19	FALSE	FALSE	0.0077361	FALSE	0.00681557	FALSE
NBPF9	34	34	758	84	84	719	142	142	1257	521	521	1765	FALSE	FALSE	0.261762	FALSE	0.016809	FALSE
CH17-189H20.1	86	86	5161	38	40	4170	272	274	1321	788	788	1258	FALSE	FALSE	0.173451	FALSE	0.597265	FALSE
RP11-326G21.1	1	1	205	25	25	117	0	0	131	2	2	61	FALSE	FALSE	0.0778076	FALSE	0.0898671	FALSE
NBPF19	185	185	3300	405	405	2776	1519	1519	4031	1476	1476	5069	FALSE	FALSE	0.310793	FALSE	0.33176	FALSE
PPIAL4C	7	7	140	0	0	4	0	0	284	0	0	15	FALSE	FALSE	0	FALSE	0	FALSE
LINC00869	613	613	5015	2301	2301	2949	849	850	3346	3485	3485	4791	FALSE	FALSE	0.383051	FALSE	0.462119	FALSE
RP11-353N4.6	7	7	59	6	6	16	25	26	233	24	24	127	FALSE	FALSE	0.0357415	FALSE	0.216463	FALSE
RP11-353N4.5	0	0	1	1	1	1	0	0	2	0	0	5	FALSE	FALSE	0	FALSE	0	FALSE
FAM231D	0	0	64	2	4	685	1	3	28	0	0	71	FALSE	FALSE	-0.579328	FALSE	0.00403674	FALSE
FCGR1A	175	175	1094	470	470	955	440	440	1397	1548	1548	2271	FALSE	FALSE	-0.0482242	FALSE	-0.114961	FALSE
HIST2H2BF	137	137	538	270	270	441	131	131	785	894	895	939	FALSE	FALSE	0.0145658	FALSE	0.14212	FALSE
RP11-196G18.3	7	7	10	3	3	3	1	1	10	2	2	7	FALSE	FALSE	0	FALSE	7.01707e-05	FALSE
HIST2H3D	35	35	45	11	11	14	80	80	275	14	14	186	FALSE	FALSE	0.0214816	FALSE	0.156981	FALSE
HIST2H4A	18	18	1082	0	0	1007	5	5	1230	5	5	1256	FALSE	FALSE	0.0303253	FALSE	0.00353031	FALSE
HIST2H3C	0	0	43	1	1	38	0	0	52	3	3	76	FALSE	FALSE	-0.00339797	FALSE	0	FALSE
HIST2H2AA3	1	3	5648	1	609	49	30	31	11011	211	211	1296	FALSE	FALSE	-0.786355	TRUE	0.059225	FALSE
HIST2H2BE	675	677	740	750	1358	760	470	471	791	834	834	838	FALSE	FALSE	-0.0229156	FALSE	0.0478055	FALSE
RP11-196G18.24	150	150	150	201	201	201	76	76	76	82	82	82	FALSE	FALSE	0.0572926	FALSE	0.0203416	FALSE
HIST2H3A	0	0	50	0	0	42	0	0	122	1	1	28	FALSE	FALSE	0	FALSE	-0.00334342	FALSE
HIST2H4B	1	1	6	0	0	4	0	0	6	0	0	335	FALSE	FALSE	0.00836215	FALSE	-0.253103	FALSE
RP11-196G18.23	0	0	93	1	1	48	0	0	211	0	0	248	FALSE	FALSE	0.0477921	FALSE	0.00910441	FALSE
HIST2H2AC	932	932	3528	1095	1096	1104	837	837	3961	1588	1600	1666	FALSE	FALSE	0.0816431	FALSE	0.621864	FALSE
HIST2H2AB	126	126	181	89	89	89	373	373	1206	543	543	543	FALSE	FALSE	0.106158	FALSE	0.361989	FALSE
BOLA1	1415	1415	1415	1495	1495	1501	1904	1904	1917	2011	2022	2011	FALSE	FALSE	0.00897588	FALSE	0.22878	FALSE
SV2A	108	108	123	75	75	77	106	106	111	134	134	134	FALSE	FALSE	0.0263651	FALSE	0.00539228	FALSE
SF3B4	2803	2803	2822	345	345	1261	5800	5800	6657	9569	9569	9624	FALSE	FALSE	1.1945	TRUE	-0.0491239	FALSE
MTMR11	937	937	940	1227	1227	1234	1127	1127	1132	1492	1492	1493	FALSE	FALSE	-0.106281	FALSE	-0.0639946	FALSE
OTUD7B	302	302	309	385	385	389	426	426	434	460	460	466	FALSE	FALSE	-0.0622049	FALSE	0.228124	FALSE
VPS45	1284	1284	1285	1536	1536	1542	1500	1500	1510	1845	1845	1855	FALSE	FALSE	-0.100721	FALSE	-0.044337	FALSE
PLEKHO1	10058	10058	10058	7593	7593	7610	11050	11050	11065	5750	5750	5762	FALSE	FALSE	0.203406	FALSE	0.749484	TRUE
ANP32E	4706	4706	4713	5770	5770	5785	4849	4849	4910	6791	6792	6809	FALSE	FALSE	-0.172762	FALSE	-0.0796111	FALSE
RP4-790G17.7	6	6	6	20	20	22	1	1	1	6	6	6	FALSE	FALSE	-0.0151847	FALSE	7.01707e-05	FALSE
CA14	9	9	25	7	7	7	7	7	7	8	8	9	FALSE	FALSE	0.0438113	FALSE	0.00358809	FALSE
APH1A	5046	5046	5046	4091	4091	4098	11123	11123	11125	10858	10858	11006	FALSE	FALSE	0.171764	FALSE	0.0193384	FALSE
C1orf54	567	567	567	338	338	339	1012	1012	1015	1229	1229	1232	FALSE	FALSE	0.126334	FALSE	-0.0363601	FALSE
CIART	35	35	35	17	17	21	17	17	19	26	26	27	FALSE	FALSE	0.00887564	FALSE	0.0169783	FALSE
MRPS21	8833	8833	9309	10273	10274	10319	13242	13242	14007	19738	19738	19785	FALSE	FALSE	-0.0703776	FALSE	0.30706	FALSE
AC242988.1	0	0	0	0	0	0	0	0	0	0	0	0	FALSE	FALSE	0	FALSE	0	FALSE
PRPF3	1546	1546	1629	1837	1837	1843	2672	2672	2926	4108	4108	4113	FALSE	FALSE	0.0453064	FALSE	-0.0322038	FALSE
RPRD2	2600	2600	2602	2569	2569	2578	3101	3101	3115	3737	3737	3746	FALSE	FALSE	0.00825002	FALSE	-0.00317382	FALSE
TARS2	848	848	896	548	548	557	1119	1119	1130	1675	1675	1686	FALSE	FALSE	0.279576	FALSE	-0.0473856	FALSE
ECM1	37	37	37	7	8	7	36	36	36	47	47	48	FALSE	FALSE	0.0222184	FALSE	0.000876734	FALSE
FALEC	75	75	79	52	52	55	73	73	93	122	122	123	FALSE	FALSE	0.0857834	FALSE	0.0422167	FALSE
RP11-54A4.2	1	1	1	27	27	27	40	40	40	54	54	54	FALSE	FALSE	-0.0334711	FALSE	0.016991	FALSE
ADAMTSL4	758	758	758	482	482	485	934	934	939	1168	1168	1173	FALSE	FALSE	0.112939	FALSE	-0.00114488	FALSE
MCL1	17487	17487	17520	16717	16721	17013	20700	20700	20708	25926	25926	25955	FALSE	FALSE	-0.00588587	FALSE	-0.0946428	FALSE
ENSA	9776	9776	10064	7089	7089	7153	4180	4180	9476	13213	13213	13409	FALSE	FALSE	0.235134	FALSE	0.0700971	FALSE
GOLPH3L	781	781	782	860	860	862	769	769	777	1123	1123	1124	FALSE	FALSE	-0.0450889	FALSE	0.309628	FALSE
HORMAD1	30	30	30	43	43	43	79	79	82	64	64	64	FALSE	FALSE	-0.00159423	FALSE	0.0203327	FALSE
CTSS	43532	43532	43945	63777	63780	63970	40351	40351	41024	62100	62100	62210	FALSE	FALSE	-0.331744	FALSE	-0.376039	FALSE
CTSK	111	111	111	210	210	210	183	183	183	250	250	257	FALSE	FALSE	-0.0226625	FALSE	-0.0250104	FALSE
ARNT	1086	1086	1094	1122	1123	1123	1689	1689	1709	2323	2323	2339	FALSE	FALSE	-0.08772	FALSE	-0.0511792	FALSE
SETDB1	1262	1262	1278	1367	1367	1389	2373	2373	2380	3148	3149	3160	FALSE	FALSE	-0.0370879	FALSE	-0.0464503	FALSE
CERS2	2654	2654	2661	407	407	415	4098	4098	4123	4053	4055	4062	FALSE	FALSE	1.03696	TRUE	0.263687	FALSE
RP11-316M1.12	6	6	6	6	6	7	36	36	36	154	154	154	FALSE	FALSE	-0.00398928	FALSE	-0.0510138	FALSE
RP11-316M1.3	18	18	18	3	3	3	13	13	13	1	1	1	FALSE	FALSE	0.013257	FALSE	0.0102416	FALSE
ANXA9	21	21	21	5	5	5	10	10	10	25	25	25	FALSE	FALSE	0.0126196	FALSE	-0.00630987	FALSE
FAM63A	739	739	746	866	866	883	866	866	873	1534	1534	1536	FALSE	FALSE	-0.0577928	FALSE	-0.0521097	FALSE
PRUNE	557	557	557	685	685	689	988	988	1076	1400	1400	1400	FALSE	FALSE	-0.0689567	FALSE	-0.0596488	FALSE
BNIPL	88	88	92	26	26	26	37	37	43	82	83	82	FALSE	FALSE	0.0407711	FALSE	0.0105845	FALSE
C1orf56	2462	2462	2463	3656	3656	3661	552	552	553	591	591	592	FALSE	FALSE	-0.302832	FALSE	0.122593	FALSE
CDC42SE1	7417	7417	7426	5774	5774	5794	12097	12097	12129	16629	16631	16897	FALSE	FALSE	0.148931	FALSE	-0.143032	FALSE
MLLT11	956	956	956	738	738	756	807	807	809	1000	1001	1000	FALSE	FALSE	-0.000415658	FALSE	0.0187515	FALSE
GABPB2	1944	1944	2035	2292	2292	2416	1273	1273	1321	1768	1768	1789	FALSE	FALSE	-0.0922941	FALSE	-0.0587258	FALSE
SEMA6C	46	46	46	42	42	42	82	82	82	81	83	81	FALSE	FALSE	0.00645385	FALSE	0.00794341	FALSE
TNFAIP8L2	4152	4162	4152	2524	2526	2528	5818	5837	5818	1014	11863	1015	FALSE	FALSE	0.238206	FALSE	0.0495651	FALSE
SCNM1	4882	4892	5018	6189	6193	6367	7666	7685	7689	6749	17598	6793	FALSE	FALSE	-0.155041	FALSE	0.0456196	FALSE
LYSMD1	32	32	32	37	37	37	25	25	25	41	43	41	FALSE	FALSE	-0.0081133	FALSE	0.000746693	FALSE
TMOD4	0	65	0	0	144	0	0	60	0	0	113	0	FALSE	FALSE	0.00558253	FALSE	7.01707e-05	FALSE
VPS72	1998	2063	2000	1400	1544	1404	3656	3716	3663	4924	5037	4932	FALSE	FALSE	0.147397	FALSE	-0.0239111	FALSE
PIP5K1A	1321	1321	1344	1008	1008	1042	1492	1492	1632	2118	2119	2135	FALSE	FALSE	0.234442	FALSE	0.0116764	FALSE
PSMD4	8293	8293	9266	9105	9107	9476	6601	6601	10435	14370	14370	14630	FALSE	FALSE	-0.00839101	FALSE	-0.0317144	FALSE
RP11-126K1.2	114	114	114	76	76	76	171	171	172	196	196	197	FALSE	FALSE	0.0226172	FALSE	0.0408393	FALSE
ZNF687	422	422	425	183	183	184	885	885	889	1089	1089	1091	FALSE	FALSE	0.226891	FALSE	0.0366569	FALSE
PI4KB	2113	2113	2113	1685	1685	1689	3126	3126	3133	3707	3707	3714	FALSE	FALSE	0.134362	FALSE	-0.0050018	FALSE
RP11-126K1.9	1	1	1	2	2	2	4	4	4	6	6	6	FALSE	FALSE	-0.000602811	FALSE	7.01707e-05	FALSE
RFX5	1065	1065	1073	1079	1079	1079	1946	1946	1950	2731	2731	2733	FALSE	FALSE	0.0193284	FALSE	-0.0842474	FALSE
RP11-126K1.8	6	6	6	0	0	0	51	51	52	41	41	41	FALSE	FALSE	0.00279516	FALSE	-0.0118787	FALSE
RP11-126K1.6	111	111	111	144	144	146	165	165	165	228	228	228	FALSE	FALSE	-0.0186795	FALSE	0.0121569	FALSE
SELENBP1	0	0	0	2	2	2	0	0	0	0	0	0	FALSE	FALSE	-0.00339797	FALSE	0	FALSE
PSMB4	9674	9674	9674	9931	9931	10005	9928	9928	9928	12464	12464	12476	FALSE	FALSE	0.0237957	FALSE	-0.0518129	FALSE
POGZ	2033	2033	2058	2034	2034	2042	3107	3107	3125	2826	2826	2835	FALSE	FALSE	-0.00426482	FALSE	0.263871	FALSE
CGN	7	7	7	2	2	3	12	12	13	19	19	19	FALSE	FALSE	0.0105004	FALSE	0.00364548	FALSE
TUFT1	33	33	37	21	21	21	48	48	50	87	87	87	FALSE	FALSE	0.0148918	FALSE	-0.0241855	FALSE
RP11-404E16.1	8	8	8	2	2	2	75	75	75	37	37	37	FALSE	FALSE	-0.000602811	FALSE	0.0565034	FALSE
SNX27	2447	2447	2451	3053	3053	3061	3431	3431	3452	3613	3619	3623	FALSE	FALSE	-0.195957	FALSE	0.210804	FALSE
RP11-98D18.1	0	0	0	9	9	9	0	0	0	0	0	0	FALSE	FALSE	0	FALSE	0	FALSE
CELF3	15	15	15	0	0	0	4	4	4	4	4	4	FALSE	FALSE	0	FALSE	0.00347215	FALSE
RIIAD1	2	2	2	0	0	0	0	0	0	0	6	0	FALSE	FALSE	0	FALSE	0	FALSE
RP11-98D18.15	4	4	4	0	0	0	67	67	67	178	178	178	FALSE	FALSE	0.00279516	FALSE	-0.0975822	FALSE
MRPL9	3503	3527	3503	3362	3362	3427	4708	4838	4719	661	5538	662	FALSE	FALSE	0.0477033	FALSE	1.00379	TRUE
OAZ3	26	26	26	28	28	29	100	100	102	72	73	72	FALSE	FALSE	-0.0037203	FALSE	0.0139316	FALSE
RP11-98D18.3	1	25	1	0	0	0	1	131	2	9	4887	9	FALSE	FALSE	0	FALSE	-0.00318134	FALSE
RP11-98D18.16	9	9	9	7	7	7	10	10	10	4	4	4	FALSE	FALSE	-0.00179732	FALSE	0.00353031	FALSE
TDRKH	225	225	225	199	199	201	491	491	496	573	573	573	FALSE	FALSE	-0.0112656	FALSE	-0.0051803	FALSE
RP11-98D18.9	143	143	146	76	76	77	225	225	227	243	243	243	FALSE	FALSE	0.00659703	FALSE	0.0118621	FALSE
RP11-98D18.17	4	4	4	1	1	1	0	0	0	0	0	0	FALSE	FALSE	0.00218456	FALSE	0	FALSE
LINGO4	0	5	0	0	63	0	1	1	2	6	7	6	FALSE	FALSE	-0.00678444	FALSE	-0.00326211	FALSE
RORC	183	188	183	36	99	36	404	404	405	433	434	433	FALSE	FALSE	0.0865247	FALSE	0.175561	FALSE
C2CD4D	83	83	83	23	23	23	99	99	99	21	21	21	FALSE	FALSE	0.0567034	FALSE	0.0591008	FALSE
AL450992.2	17	17	17	59	59	59	26	26	26	19	19	19	FALSE	FALSE	-0.0168161	FALSE	0.0269266	FALSE
THEM5	13	13	14	0	0	0	8	8	10	21	21	21	FALSE	FALSE	0.0138983	FALSE	0.00686259	FALSE
THEM4	2373	2373	2820	4179	4180	4205	3347	3347	5240	5143	5144	5181	FALSE	FALSE	-0.144509	FALSE	0.0698063	FALSE
S100A10	63072	63072	63079	66027	66029	66330	93505	93505	93553	107866	107867	107995	FALSE	FALSE	-0.0101141	FALSE	-0.0255145	FALSE
AL591893.1	167	167	178	11	11	11	2	2	16	29	30	29	FALSE	FALSE	0.0397023	FALSE	0.0269879	FALSE
S100A11	40442	40443	43358	27510	27510	27536	62277	62278	65345	81343	81343	81571	FALSE	FALSE	0.330905	FALSE	-0.0237665	FALSE
TCHHL1	0	0	0	0	0	0	0	1	0	0	1	0	FALSE	FALSE	0	FALSE	0	FALSE
TCHH	16	17	16	22	22	22	6	6	6	9	9	9	FALSE	FALSE	-0.00356181	FALSE	0.00013987	FALSE
AL589986.2	0	0	0	0	0	0	0	0	0	0	0	0	FALSE	FALSE	0	FALSE	0	FALSE
RPTN	0	0	0	0	0	0	0	0	0	0	0	0	FALSE	FALSE	0	FALSE	0	FALSE
FLG-AS1	3	3	4	0	0	3	13	13	21	24	24	28	FALSE	FALSE	0.00218456	FALSE	0.0102769	FALSE
RP11-107M16.2	2	2	2	8	8	8	0	0	0	5	5	5	FALSE	FALSE	-0.00120191	FALSE	-0.00334342	FALSE
HRNR	0	0	0	0	0	0	0	0	2	0	0	5	FALSE	FALSE	0	FALSE	0.00341359	FALSE
FLG	0	0	0	1	2	1	0	0	0	0	0	0	FALSE	FALSE	0	FALSE	0	FALSE
FLG2	0	0	8	2	2	14	0	0	3	0	0	0	FALSE	FALSE	0.0031318	FALSE	0.010206	FALSE
CRNN	0	0	0	0	0	0	0	0	0	0	0	0	FALSE	FALSE	0	FALSE	0	FALSE
LCE5A	0	0	0	0	0	0	0	0	0	0	0	0	FALSE	FALSE	0	FALSE	0	FALSE
LCE3C	0	0	0	0	0	0	0	0	0	0	0	0	FALSE	FALSE	0	FALSE	0	FALSE
AL135842.1	0	0	0	0	0	0	0	0	0	0	0	0	FALSE	FALSE	0	FALSE	0	FALSE
CRCT1	0	0	0	0	0	0	0	0	0	0	0	0	FALSE	FALSE	0	FALSE	0	FALSE
LCE3E	0	0	0	0	0	0	0	0	0	0	0	0	FALSE	FALSE	0	FALSE	0	FALSE
LCE3D	0	0	0	0	0	0	0	0	0	0	0	0	FALSE	FALSE	0	FALSE	0	FALSE
LCE3B	0	0	0	0	0	0	0	0	0	0	0	0	FALSE	FALSE	0	FALSE	0	FALSE
LCE3A	0	0	0	0	0	0	0	0	0	0	0	0	FALSE	FALSE	0	FALSE	0	FALSE
LINC00302	0	0	0	0	0	0	0	0	0	0	0	0	FALSE	FALSE	0	FALSE	0	FALSE
LCE2D	0	0	0	0	0	0	0	0	0	0	0	0	FALSE	FALSE	0	FALSE	0	FALSE
LCE2C	0	0	0	0	0	0	0	0	0	0	0	0	FALSE	FALSE	0	FALSE	0	FALSE
LCE2B	0	0	0	0	0	0	0	0	0	0	0	0	FALSE	FALSE	0	FALSE	0	FALSE
LCE2A	0	0	0	0	0	0	0	0	0	0	0	0	FALSE	FALSE	0	FALSE	0	FALSE
LCE4A	0	0	0	0	0	0	0	0	0	0	0	0	FALSE	FALSE	0	FALSE	0	FALSE
C1orf68	0	0	0	0	0	0	0	0	0	0	0	0	FALSE	FALSE	0	FALSE	0	FALSE
KPRP	0	0	0	0	0	0	0	0	0	0	0	0	FALSE	FALSE	0	FALSE	0	FALSE
LCE1F	0	0	0	0	0	0	0	0	0	0	0	0	FALSE	FALSE	0	FALSE	0	FALSE
LCE1E	0	0	0	0	0	0	0	0	0	0	0	0	FALSE	FALSE	0	FALSE	0	FALSE
LCE1D	0	0	0	0	0	0	0	0	0	0	0	0	FALSE	FALSE	0	FALSE	0	FALSE
LCE1C	0	0	0	0	0	0	0	0	0	0	0	0	FALSE	FALSE	0	FALSE	0	FALSE
LCE1B	0	0	0	0	0	0	0	0	0	0	0	0	FALSE	FALSE	0	FALSE	0	FALSE
LCE1A	0	0	0	0	0	0	0	0	0	0	0	0	FALSE	FALSE	0	FALSE	0	FALSE
LCE6A	0	0	0	0	0	0	0	0	0	0	0	0	FALSE	FALSE	0	FALSE	0	FALSE
SMCP	0	0	0	0	0	0	0	0	0	0	0	0	FALSE	FALSE	0	FALSE	0	FALSE
IVL	0	0	0	0	0	0	0	0	0	0	0	0	FALSE	FALSE	0	FALSE	0	FALSE
LINC01527	0	0	8	1	1	2	0	0	1	0	0	0	FALSE	FALSE	0.00711389	FALSE	0.00341359	FALSE
SPRR4	0	0	0	0	0	0	0	0	0	0	0	0	FALSE	FALSE	0	FALSE	0	FALSE
SPRR1A	0	0	0	0	0	0	0	0	0	0	0	0	FALSE	FALSE	0	FALSE	0	FALSE
SPRR3	0	0	0	0	0	0	0	0	0	0	0	0	FALSE	FALSE	0	FALSE	0	FALSE
SPRR1B	0	0	0	0	0	0	0	0	0	0	0	0	FALSE	FALSE	0	FALSE	0	FALSE
SPRR2D	0	0	0	0	0	0	0	0	0	0	0	0	FALSE	FALSE	0	FALSE	0	FALSE
SPRR2A	0	0	0	0	0	0	0	0	0	0	0	0	FALSE	FALSE	0	FALSE	0	FALSE
SPRR2B	0	0	0	0	0	0	0	0	0	0	0	0	FALSE	FALSE	0	FALSE	0	FALSE
SPRR2E	0	0	0	0	0	0	0	0	0	0	0	0	FALSE	FALSE	0	FALSE	0	FALSE
SPRR2F	0	0	0	0	0	0	0	0	0	0	0	0	FALSE	FALSE	0	FALSE	0	FALSE
SPRR2G	0	0	0	0	0	0	0	0	0	0	0	0	FALSE	FALSE	0	FALSE	0	FALSE
RP1-140J1.1	0	0	0	0	0	0	0	0	0	0	0	0	FALSE	FALSE	0	FALSE	0	FALSE
LELP1	0	0	0	0	0	0	0	0	0	0	0	0	FALSE	FALSE	0	FALSE	0	FALSE
PRR9	0	0	0	0	0	0	0	0	0	0	0	0	FALSE	FALSE	0	FALSE	0	FALSE
LOR	2	2	2	2	2	2	2	2	2	0	0	0	FALSE	FALSE	-0.00678444	FALSE	0	FALSE
PGLYRP3	0	0	0	0	0	0	0	0	0	0	0	0	FALSE	FALSE	0	FALSE	0	FALSE
PGLYRP4	0	0	0	0	0	0	1	1	1	0	1	0	FALSE	FALSE	0	FALSE	0	FALSE
S100A9	311479	311479	312465	228338	228345	228814	311083	311083	313666	390128	390130	390636	FALSE	FALSE	0.153236	FALSE	-0.0799942	FALSE
S100A12	11159	11159	11159	11271	11271	11282	20873	20873	20875	26506	26506	26549	FALSE	FALSE	-0.0459836	FALSE	-0.0827208	FALSE
S100A8	75985	75995	75996	100293	100296	100402	134781	134781	134805	181625	181625	181728	FALSE	FALSE	-0.230515	FALSE	-0.0551904	FALSE
S100A7A	0	0	0	0	0	0	0	0	0	0	0	0	FALSE	FALSE	0	FALSE	0	FALSE
S100A7L2	0	0	0	0	0	0	0	0	0	0	0	0	FALSE	FALSE	0	FALSE	0	FALSE
S100A7	0	0	0	0	0	0	0	0	0	0	0	0	FALSE	FALSE	0	FALSE	0	FALSE
BX470102.3	0	0	0	0	0	0	3	3	3	14	14	14	FALSE	FALSE	0	FALSE	-0.00334342	FALSE
S100A6	53839	53839	53864	40040	40040	40230	127271	127272	127323	138629	138629	138754	FALSE	FALSE	0.225386	FALSE	0.0171317	FALSE
S100A5	92	92	92	77	77	77	49	49	49	2	184	2	FALSE	FALSE	0.0212493	FALSE	0.0400857	FALSE
S100A4	129447	129448	129539	91962	91963	92558	172924	172926	172990	223815	224018	224020	FALSE	FALSE	0.281821	FALSE	-0.0461087	FALSE
S100A3	8	8	8	7	7	7	12	12	12	10	17	10	FALSE	FALSE	0.00373885	FALSE	7.01707e-05	FALSE
S100A2	12	12	12	6	6	6	8	8	8	18	18	18	FALSE	FALSE	0.0031318	FALSE	0.0069093	FALSE
S100A16	0	0	0	11	11	11	0	0	0	0	0	0	FALSE	FALSE	-0.00339797	FALSE	0	FALSE
S100A14	0	11	0	0	0	0	0	0	0	0	1	0	FALSE	FALSE	0	FALSE	0	FALSE
S100A13	244	244	244	265	265	266	107	107	107	101	112	106	FALSE	FALSE	0.0119991	FALSE	0.00813977	FALSE
S100A1	0	0	0	0	0	0	9	9	9	2	2	2	FALSE	FALSE	0	FALSE	0	FALSE
RP1-178F15.4	63	63	63	63	64	63	380	380	381	549	560	550	FALSE	FALSE	0.0309237	FALSE	-0.0440174	FALSE
CHTOP	3704	3704	3723	5055	5063	5063	4283	4283	4300	5782	5784	5791	FALSE	FALSE	-0.129165	FALSE	-0.0888828	FALSE
SNAPIN	2676	2676	2683	1571	1571	1575	4494	4494	4540	5400	5400	5408	FALSE	FALSE	0.279164	FALSE	-0.0270895	FALSE
ILF2	6543	6543	6551	8299	8300	8343	7562	7564	7665	11651	11651	11679	FALSE	FALSE	-0.136094	FALSE	-0.0441558	FALSE
NPR1	0	0	0	1	2	1	0	0	0	0	0	0	FALSE	FALSE	0	FALSE	0	FALSE
INTS3	1342	1424	1363	1597	1713	1622	1817	1870	1823	2448	2480	2454	FALSE	FALSE	-0.0779498	FALSE	0.145312	FALSE
RP11-216N14.8	0	0	0	0	0	0	27	29	27	134	141	134	FALSE	FALSE	0	FALSE	0	FALSE
RP11-216N14.9	0	0	0	0	0	0	4	6	4	5	12	5	FALSE	FALSE	0	FALSE	0	FALSE
AL513523.2	11	11	11	131	131	131	82	83	82	146	146	146	FALSE	FALSE	-0.0218118	FALSE	-0.0229335	FALSE
SLC27A3	1799	1881	1847	2029	2144	2032	2123	2176	2133	2679	2712	2687	FALSE	FALSE	-0.0626312	FALSE	-0.0559642	FALSE
GATAD2B	2296	2296	2322	2939	2939	2950	3528	3528	3587	2548	2560	2559	FALSE	FALSE	-0.0450085	FALSE	0.371529	FALSE
DENND4B	2341	2341	2341	1345	1345	1347	3353	3353	3365	3987	3987	4031	FALSE	FALSE	0.293815	FALSE	0.066275	FALSE
CRTC2	1308	1308	1309	45	45	45	3504	3504	3522	4115	4116	4124	FALSE	FALSE	0.926517	TRUE	0.151182	FALSE
SLC39A1	1477	1477	1477	1444	1444	1450	1957	1957	1982	1766	1766	1766	FALSE	FALSE	0.0222679	FALSE	0.0916924	FALSE
RP11-422P24.12	127	127	132	377	378	382	16	16	17	10	10	10	FALSE	FALSE	-0.269458	FALSE	0.000346183	FALSE
RP11-422P24.10	13	13	13	28	28	28	10	10	14	18	18	18	FALSE	FALSE	0.00192877	FALSE	-0.00948689	FALSE
CREB3L4	368	368	368	557	558	560	553	553	555	878	878	879	FALSE	FALSE	-0.0763771	FALSE	0.0381571	FALSE
JTB	15549	15550	15572	15540	15540	15619	21065	21065	21087	21961	21961	21993	FALSE	FALSE	0.0887773	FALSE	0.0368717	FALSE
RP11-422P24.11	133	133	133	172	172	172	274	274	274	357	357	359	FALSE	FALSE	-0.0243166	FALSE	0.017625	FALSE
RAB13	474	474	649	773	773	909	193	193	685	667	667	730	FALSE	FALSE	-0.130603	FALSE	0.110002	FALSE
RPS27	20580	20580	209434	259525	259527	391148	14106	14106	371149	563768	563769	567554	FALSE	FALSE	-0.522436	FALSE	-0.216072	FALSE
NUP210L	71	71	72	9	9	9	41	41	42	45	45	45	FALSE	FALSE	0.0491551	FALSE	-0.00595366	FALSE
TPM3	17903	17904	25232	15316	15316	30173	22089	22089	40975	51211	51212	52654	FALSE	FALSE	-0.136339	FALSE	-0.0599143	FALSE
C1orf189	4	4	4	0	0	0	4	4	4	20	20	20	FALSE	FALSE	0	FALSE	7.01707e-05	FALSE
C1orf43	6568	6568	6577	4117	4117	4150	7692	7692	7755	10021	10021	10036	FALSE	FALSE	0.267448	FALSE	-0.0230105	FALSE
UBAP2L	1822	1822	1823	1695	1696	1709	3474	3476	3509	4389	4389	4400	FALSE	FALSE	0.00532982	FALSE	-0.0131863	FALSE
HAX1	6764	6764	6985	7627	7627	7777	7228	7230	8324	12172	12172	12186	FALSE	FALSE	-0.152081	FALSE	-0.07825	FALSE
AQP10	42	42	46	36	36	36	41	41	45	45	45	45	FALSE	FALSE	-0.00654206	FALSE	0.000811925	FALSE
ATP8B2	1817	1817	1829	1409	1410	1427	2411	2411	2444	2603	2603	2605	FALSE	FALSE	0.178379	FALSE	0.204263	FALSE
RP11-350G8.5	118	118	128	197	197	197	196	196	202	100	101	100	FALSE	FALSE	-0.0430195	FALSE	0.126508	FALSE
IL6R	4394	4394	4407	4841	4842	4859	5343	5343	5382	5182	5182	5196	FALSE	FALSE	-0.135245	FALSE	0.0894123	FALSE
SHE	7	7	9	11	11	15	0	0	1	1	3	1	FALSE	FALSE	-0.00631845	FALSE	-0.00334342	FALSE
RP11-350G8.9	6	6	6	12	12	12	4	4	4	6	6	6	FALSE	FALSE	0.00434963	FALSE	0.00353031	FALSE
TDRD10	0	0	0	0	0	0	0	0	0	1	1	1	FALSE	FALSE	0	FALSE	-0.00334342	FALSE
UBE2Q1	4855	4855	4858	6231	6232	6255	5351	5351	5368	1794	1794	1798	FALSE	FALSE	-0.119713	FALSE	1.09974	TRUE
UBE2Q1-AS1	2	2	2	0	0	0	35	35	35	177	177	177	FALSE	FALSE	0	FALSE	-0.0158679	FALSE
CHRNB2	5	5	5	0	0	0	3	3	3	2	2	2	FALSE	FALSE	0	FALSE	7.01707e-05	FALSE
RP11-61L14.6	2	2	2	4	4	4	0	0	0	0	0	0	FALSE	FALSE	-0.000602811	FALSE	0	FALSE
ADAR	6206	6206	6436	8410	8411	8610	10323	10323	10531	12276	12279	12332	FALSE	FALSE	-0.239004	FALSE	0.0377225	FALSE
KCNN3	41	43	43	24	25	24	13	13	15	22	22	22	FALSE	FALSE	-0.00802839	FALSE	0.00370249	FALSE
PMVK	3760	3760	3763	4142	4142	4149	4871	4871	4945	6351	6351	6357	FALSE	FALSE	-0.0395885	FALSE	-0.0263737	FALSE
RP11-307C12.13	595	595	595	647	647	651	484	484	484	649	649	649	FALSE	FALSE	-0.0849888	FALSE	0.0696485	FALSE
PBXIP1	6172	6173	6203	5168	5169	5237	9173	9174	9262	12152	12152	12209	FALSE	FALSE	0.0625781	FALSE	0.10359	FALSE
PYGO2	990	1120	993	646	656	646	1774	1856	1777	1974	2119	1980	FALSE	FALSE	0.148549	FALSE	0.398363	FALSE
RP11-307C12.12	813	813	813	340	340	340	816	816	817	331	331	331	FALSE	FALSE	0.392534	FALSE	0.246928	FALSE
SHC1	1034	1162	1050	910	920	929	2035	2117	2086	2942	3087	2957	FALSE	FALSE	0.086372	FALSE	-0.01534	FALSE
CKS1B	147	147	1737	870	870	1450	61	61	1737	2435	2435	2508	FALSE	FALSE	0.085831	FALSE	0.0273796	FALSE
FLAD1	2081	2081	2103	1922	1922	1930	2583	2583	2587	3490	3491	3496	FALSE	FALSE	0.0868979	FALSE	0.449697	FALSE
LENEP	0	0	0	0	0	0	0	0	0	5	5	5	FALSE	FALSE	0	FALSE	-0.00334342	FALSE
ZBTB7B	1459	1459	1462	231	231	235	1910	1910	1918	2019	2021	2028	FALSE	FALSE	0.758927	TRUE	0.197205	FALSE
DCST2	20	21	20	2	2	2	13	14	13	21	21	21	FALSE	FALSE	0.00157772	FALSE	0.000277871	FALSE
[truncated: 31,661 more rows]
