# Supplementary material for: Mostly natural sequencing-by-synthesis for scRNA-seq using Ultima sequencing
Source: Nat Biotechnol. 2022 Sep 15;41(2):204–11. doi: 10.1038/s41587-022-01452-6 (PMC9931582; doi:10.1038/s41587-022-01452-6)
Supplement: Supplementary file 4 — Antibody, Perturb-Seq and hashing DNA barcodes. [file 41587_2022_1452_MOESM4_ESM.xlsx]

## Sheet: table S4
id	name	read	pattern	sequence	feature_type
Cite1	Cite1	R2	5P(BC)	CAGCCCACTGCAATA	Antibody Capture
Cite2	Cite2	R2	5P(BC)	TGTGTATTCCCTTGT	Antibody Capture
Cite3	Cite3	R2	5P(BC)	ATGCGCCGAGAATTA	Antibody Capture
Cite4	Cite4	R2	5P(BC)	TCAGGTCCTTTCAAC	Antibody Capture
Cite5	Cite5	R2	5P(BC)	GTTGTCCGACAATAC	Antibody Capture
Cite6	Cite6	R2	5P(BC)	GTATTCCCTCAGTCA	Antibody Capture
Cite7	Cite7	R2	5P(BC)	AATCCTTCCGAATGT	Antibody Capture
Cite8	Cite8	R2	5P(BC)	GCATTCTGTCACCTA	Antibody Capture
Cite9	Cite9	R2	5P(BC)	TTCCGAGGATGATCT	Antibody Capture
Cite10	Cite10	R2	5P(BC)	CATTAACGGGATGCC	Antibody Capture
Cite11	Cite11	R2	5P(BC)	GTTCCTATGGACGAC	Antibody Capture
Cite12	Cite12	R2	5P(BC)	AATTAGCCGTCGAGA	Antibody Capture
Cite13	Cite13	R2	5P(BC)	AGGTTGGAGTAGACT	Antibody Capture
Cite14	Cite14	R2	5P(BC)	TATGCGAGGCTTATC	Antibody Capture
Cite15	Cite15	R2	5P(BC)	AAGTCAGGTTCGTTT	Antibody Capture
Cite16	Cite16	R2	5P(BC)	GCCGGACGACATTAA	Antibody Capture
Cite17	Cite17	R2	5P(BC)	CTCCTACCTAAACTG	Antibody Capture
Cite18	Cite18	R2	5P(BC)	ATATGTATCACGCGA	Antibody Capture
Cite19	Cite19	R2	5P(BC)	GAGTCGAGAAATCAT	Antibody Capture
Cite20	Cite20	R2	5P(BC)	AATAGCGAGCAAGTA	Antibody Capture
NO_SITE_1	NO_SITE_1	R2	5P(BC)	ACCACCGTTCGTACCGGTCG	CRISPR Guide Capture
NO_SITE_2	NO_SITE_2	R2	5P(BC)	AGACCGTCGTCGATCGATAC	CRISPR Guide Capture
NO_SITE_3	NO_SITE_3	R2	5P(BC)	AGCCGATCGATTCGCAATCG	CRISPR Guide Capture
NO_SITE_4	NO_SITE_4	R2	5P(BC)	ATATCGCGCGACGATTCGTA	CRISPR Guide Capture
NO_SITE_5	NO_SITE_5	R2	5P(BC)	CAACGTACGACGCGATAATA	CRISPR Guide Capture
NO_SITE_6	NO_SITE_6	R2	5P(BC)	CAACGTCGCGAACGTCGTAT	CRISPR Guide Capture
NO_SITE_7	NO_SITE_7	R2	5P(BC)	CACACGACGCCGTACGATCG	CRISPR Guide Capture
NO_SITE_8	NO_SITE_8	R2	5P(BC)	CCCCGATCTTACGTCGCGTA	CRISPR Guide Capture
NO_SITE_9	NO_SITE_9	R2	5P(BC)	CCCCGTCGCGGTATGATCGG	CRISPR Guide Capture
NO_SITE_10	NO_SITE_10	R2	5P(BC)	CCTTAACGGCAATCGCGCGT	CRISPR Guide Capture
NO_SITE_11	NO_SITE_11	R2	5P(BC)	CGTCGGTCGACCGATTACGG	CRISPR Guide Capture
NO_SITE_12	NO_SITE_12	R2	5P(BC)	CTACGTCGCGCCGATAATAG	CRISPR Guide Capture
NO_SITE_13	NO_SITE_13	R2	5P(BC)	GTACGTCGATCGTATATCGA	CRISPR Guide Capture
NO_SITE_14	NO_SITE_14	R2	5P(BC)	GTCCGCGACGTATCGATATT	CRISPR Guide Capture
NO_SITE_15	NO_SITE_15	R2	5P(BC)	GTCGTACGGATTCGCGCGTA	CRISPR Guide Capture
NO_SITE_16	NO_SITE_16	R2	5P(BC)	GTTGTCGAACTCGAACGTCG	CRISPR Guide Capture
NO_SITE_17	NO_SITE_17	R2	5P(BC)	TGGCGCCGATACGTCGGCTA	CRISPR Guide Capture
NO_SITE_18	NO_SITE_18	R2	5P(BC)	TGGCGCGACGTTATACGCGT	CRISPR Guide Capture
NO_SITE_19	NO_SITE_19	R2	5P(BC)	TTTCGTATCGAACGTCGACG	CRISPR Guide Capture
NO_SITE_20	NO_SITE_20	R2	5P(BC)	AATAGCGAATTATCGCGCGC	CRISPR Guide Capture
NO_SITE_21	NO_SITE_21	R2	5P(BC)	AGTTCGTCGGTTCGTTCGAA	CRISPR Guide Capture
NO_SITE_22	NO_SITE_22	R2	5P(BC)	ATATTCGCGTTACGCGCATT	CRISPR Guide Capture
NO_SITE_23	NO_SITE_23	R2	5P(BC)	CCCACGTCGGTCGCGCGATA	CRISPR Guide Capture
NO_SITE_24	NO_SITE_24	R2	5P(BC)	GCGCTACGAACGCTCGTCGT	CRISPR Guide Capture
NO_SITE_25	NO_SITE_25	R2	5P(BC)	GTTCGATCATCGCGACGCGT	CRISPR Guide Capture
NO_SITE_26	NO_SITE_26	R2	5P(BC)	TAGAACCGGCGTAATTCGCG	CRISPR Guide Capture
NO_SITE_27	NO_SITE_27	R2	5P(BC)	TATATCGCGGCGTCGTTACA	CRISPR Guide Capture
NO_SITE_28	NO_SITE_28	R2	5P(BC)	TGCCGTTACGCCCGACGAAT	CRISPR Guide Capture
NO_SITE_29	NO_SITE_29	R2	5P(BC)	TTATTCGCGCGATACGATTC	CRISPR Guide Capture
NO_SITE_30	NO_SITE_30	R2	5P(BC)	AAGCGACGTTCGTCCGATAG	CRISPR Guide Capture
NO_SITE_31	NO_SITE_31	R2	5P(BC)	CTCGTACGTACTCCGCCGTA	CRISPR Guide Capture
NO_SITE_32	NO_SITE_32	R2	5P(BC)	TGTTTCGATCGTACCGTCGA	CRISPR Guide Capture
NO_SITE_33	NO_SITE_33	R2	5P(BC)	CCAAATTCGCGATCGACGTC	CRISPR Guide Capture
NO_SITE_34	NO_SITE_34	R2	5P(BC)	TGCACGACACGATCGTACGA	CRISPR Guide Capture
NO_SITE_35	NO_SITE_35	R2	5P(BC)	TGGCCGTATCGCTACGCGGT	CRISPR Guide Capture
NO_SITE_36	NO_SITE_36	R2	5P(BC)	AGCCGTCGTTGGACGTAACG	CRISPR Guide Capture
NO_SITE_37	NO_SITE_37	R2	5P(BC)	AGGACCGTTAACGATACGCG	CRISPR Guide Capture
NO_SITE_38	NO_SITE_38	R2	5P(BC)	CATCGCCGTTAACGGTCGTT	CRISPR Guide Capture
NO_SITE_39	NO_SITE_39	R2	5P(BC)	CCACGCGACCGTATTGTCGA	CRISPR Guide Capture
NO_SITE_40	NO_SITE_40	R2	5P(BC)	CGACGTCCGTACGACGAATA	CRISPR Guide Capture
NO_SITE_41	NO_SITE_41	R2	5P(BC)	CTCTAAGCGTTACGCGCGAC	CRISPR Guide Capture
ONE_NON-GENE_SITE_1	ONE_NON-GENE_SITE_1	R2	5P(BC)	CTCTAATCTATACGCGCTGA	CRISPR Guide Capture
ONE_NON-GENE_SITE_2	ONE_NON-GENE_SITE_2	R2	5P(BC)	CTCACGTGGAGCCGACCGAC	CRISPR Guide Capture
ONE_NON-GENE_SITE_3	ONE_NON-GENE_SITE_3	R2	5P(BC)	CAGTGTAACAGTCCGTACCG	CRISPR Guide Capture
ONE_NON-GENE_SITE_4	ONE_NON-GENE_SITE_4	R2	5P(BC)	TGATTGCGATCGCGGACACG	CRISPR Guide Capture
ONE_NON-GENE_SITE_5	ONE_NON-GENE_SITE_5	R2	5P(BC)	TCAGTGACTTAAATCGACTA	CRISPR Guide Capture
ONE_NON-GENE_SITE_6	ONE_NON-GENE_SITE_6	R2	5P(BC)	TTTCGGACCACGGTCGACCA	CRISPR Guide Capture
ONE_NON-GENE_SITE_7	ONE_NON-GENE_SITE_7	R2	5P(BC)	TAACACAACACACTCGAACC	CRISPR Guide Capture
ONE_NON-GENE_SITE_8	ONE_NON-GENE_SITE_8	R2	5P(BC)	TGTAATTAACACTCCGTACG	CRISPR Guide Capture
ONE_NON-GENE_SITE_9	ONE_NON-GENE_SITE_9	R2	5P(BC)	TTATTTACCACGCATACCCG	CRISPR Guide Capture
ONE_NON-GENE_SITE_10	ONE_NON-GENE_SITE_10	R2	5P(BC)	CGGCGTACAGCCTATCCGCG	CRISPR Guide Capture
ONE_NON-GENE_SITE_11	ONE_NON-GENE_SITE_11	R2	5P(BC)	AAACTCACTCTATCCGTCGG	CRISPR Guide Capture
ONE_NON-GENE_SITE_12	ONE_NON-GENE_SITE_12	R2	5P(BC)	CTTAATATCCTCGCGCCACG	CRISPR Guide Capture
ONE_NON-GENE_SITE_13	ONE_NON-GENE_SITE_13	R2	5P(BC)	TCCACGTAGTTCAACGTCCA	CRISPR Guide Capture
ONE_NON-GENE_SITE_14	ONE_NON-GENE_SITE_14	R2	5P(BC)	TGATAATTGTGACGGTCGGT	CRISPR Guide Capture
ONE_NON-GENE_SITE_15	ONE_NON-GENE_SITE_15	R2	5P(BC)	AGTGACCTCGTCATAAGCGG	CRISPR Guide Capture
ONE_NON-GENE_SITE_16	ONE_NON-GENE_SITE_16	R2	5P(BC)	CCTTCGATTTGCGTCACACG	CRISPR Guide Capture
ONE_NON-GENE_SITE_17	ONE_NON-GENE_SITE_17	R2	5P(BC)	GTACGTATCGGAGTTATAGC	CRISPR Guide Capture
ONE_NON-GENE_SITE_18	ONE_NON-GENE_SITE_18	R2	5P(BC)	AGGCGGACGGATCGGCCTTG	CRISPR Guide Capture
ONE_NON-GENE_SITE_19	ONE_NON-GENE_SITE_19	R2	5P(BC)	AGAACCGACCCGGCAATCCG	CRISPR Guide Capture
ONE_NON-GENE_SITE_20	ONE_NON-GENE_SITE_20	R2	5P(BC)	AGAACGTCGTCTCAATTCGC	CRISPR Guide Capture
ONE_NON-GENE_SITE_21	ONE_NON-GENE_SITE_21	R2	5P(BC)	TTGACCTAGAGCGTCAACGC	CRISPR Guide Capture
ONE_NON-GENE_SITE_22	ONE_NON-GENE_SITE_22	R2	5P(BC)	CAGAATTGATTGTTCGCTCG	CRISPR Guide Capture
ONE_NON-GENE_SITE_23	ONE_NON-GENE_SITE_23	R2	5P(BC)	GAGGATGAGACAGTTACGCC	CRISPR Guide Capture
ONE_NON-GENE_SITE_24	ONE_NON-GENE_SITE_24	R2	5P(BC)	CGCATGTGTTATAACGATCG	CRISPR Guide Capture
ONE_NON-GENE_SITE_25	ONE_NON-GENE_SITE_25	R2	5P(BC)	AGCCGGCCTTTAGCACGTAA	CRISPR Guide Capture
ONE_NON-GENE_SITE_26	ONE_NON-GENE_SITE_26	R2	5P(BC)	CCTCTATACCATAACGCCAG	CRISPR Guide Capture
ONE_NON-GENE_SITE_27	ONE_NON-GENE_SITE_27	R2	5P(BC)	GAGACCTCGTGACTACGCGG	CRISPR Guide Capture
ONE_NON-GENE_SITE_28	ONE_NON-GENE_SITE_28	R2	5P(BC)	TGACGCGTTGATACCGAACT	CRISPR Guide Capture
ONE_NON-GENE_SITE_29	ONE_NON-GENE_SITE_29	R2	5P(BC)	AAAACTTGTAACGATCCGGC	CRISPR Guide Capture
ONE_NON-GENE_SITE_30	ONE_NON-GENE_SITE_30	R2	5P(BC)	CCTGTGCTAGCGCTTGACGT	CRISPR Guide Capture
ONE_NON-GENE_SITE_31	ONE_NON-GENE_SITE_31	R2	5P(BC)	CCAGATCGTCGATGCTCGCT	CRISPR Guide Capture
ONE_NON-GENE_SITE_32	ONE_NON-GENE_SITE_32	R2	5P(BC)	ACAGCTGCGCAGACCGATGA	CRISPR Guide Capture
ONE_NON-GENE_SITE_33	ONE_NON-GENE_SITE_33	R2	5P(BC)	AAGGGCGCAACACTACCATT	CRISPR Guide Capture
ONE_NON-GENE_SITE_34	ONE_NON-GENE_SITE_34	R2	5P(BC)	AACTTTCCGATAACGCGGAG	CRISPR Guide Capture
ONE_NON-GENE_SITE_35	ONE_NON-GENE_SITE_35	R2	5P(BC)	ACCAGCTATGACGACGCGAC	CRISPR Guide Capture
ONE_NON-GENE_SITE_36	ONE_NON-GENE_SITE_36	R2	5P(BC)	AGGCCCGTCGTCTGATCGGA	CRISPR Guide Capture
ONE_NON-GENE_SITE_37	ONE_NON-GENE_SITE_37	R2	5P(BC)	GCTCGCATTAACGTAACCGC	CRISPR Guide Capture
ONE_NON-GENE_SITE_38	ONE_NON-GENE_SITE_38	R2	5P(BC)	TATGACGATCCACATCGCAT	CRISPR Guide Capture
ONE_NON-GENE_SITE_39	ONE_NON-GENE_SITE_39	R2	5P(BC)	TCTGGGATACATCCCGAACT	CRISPR Guide Capture
ONE_NON-GENE_SITE_40	ONE_NON-GENE_SITE_40	R2	5P(BC)	ATTAGTACACCGAACGACAA	CRISPR Guide Capture
ONE_NON-GENE_SITE_41	ONE_NON-GENE_SITE_41	R2	5P(BC)	CTGGAGCTTAACCCCGGCGA	CRISPR Guide Capture
Background	Background	R2	5P(BC)	GAGACGCTTTTTTCGTCTCA	CRISPR Guide Capture
ONE_NON-GENE_SITE_42	ONE_NON-GENE_SITE_42	R2	5P(BC)	TATATGACGTCCTCACGCCG	CRISPR Guide Capture
ONE_NON-GENE_SITE_43	ONE_NON-GENE_SITE_43	R2	5P(BC)	GAAACCTTCTCAGATCGACG	CRISPR Guide Capture
ONE_NON-GENE_SITE_44	ONE_NON-GENE_SITE_44	R2	5P(BC)	ATTTCGCAGATCATCGACAT	CRISPR Guide Capture
ONE_NON-GENE_SITE_45	ONE_NON-GENE_SITE_45	R2	5P(BC)	AGTGTGATCAAACGCGTGCG	CRISPR Guide Capture
ONE_NON-GENE_SITE_46	ONE_NON-GENE_SITE_46	R2	5P(BC)	TTGATATTGGGCAACGCCCA	CRISPR Guide Capture
ONE_NON-GENE_SITE_47	ONE_NON-GENE_SITE_47	R2	5P(BC)	CTGTTCAATTCGCTTAGCGT	CRISPR Guide Capture
ONE_NON-GENE_SITE_48	ONE_NON-GENE_SITE_48	R2	5P(BC)	AAGTAACTGACGATCCGTGA	CRISPR Guide Capture
ONE_NON-GENE_SITE_49	ONE_NON-GENE_SITE_49	R2	5P(BC)	GTCACTATGGCATTCGTGTA	CRISPR Guide Capture
ONE_NON-GENE_SITE_50	ONE_NON-GENE_SITE_50	R2	5P(BC)	AGAGGCCGTTTTTTCGTGCA	CRISPR Guide Capture
ONE_NON-GENE_SITE_51	ONE_NON-GENE_SITE_51	R2	5P(BC)	AGGACGTCATAGTTAATGCG	CRISPR Guide Capture
ONE_NON-GENE_SITE_52	ONE_NON-GENE_SITE_52	R2	5P(BC)	TCTTACTCCCCGCATCGCGT	CRISPR Guide Capture
ONE_NON-GENE_SITE_53	ONE_NON-GENE_SITE_53	R2	5P(BC)	CGGCTGGTAAAAAGTCGCGA	CRISPR Guide Capture
ONE_NON-GENE_SITE_54	ONE_NON-GENE_SITE_54	R2	5P(BC)	TACTAACTGAATGACGCTCC	CRISPR Guide Capture
ONE_NON-GENE_SITE_55	ONE_NON-GENE_SITE_55	R2	5P(BC)	CTAGGTCAGTCTACGACCAG	CRISPR Guide Capture
ONE_NON-GENE_SITE_56	ONE_NON-GENE_SITE_56	R2	5P(BC)	CAGTTCCATCGAACCGCCCA	CRISPR Guide Capture
ONE_NON-GENE_SITE_57	ONE_NON-GENE_SITE_57	R2	5P(BC)	ATCAGACGTTAGTCGCCCAC	CRISPR Guide Capture
ONE_NON-GENE_SITE_58	ONE_NON-GENE_SITE_58	R2	5P(BC)	GCAGGACAGACGACCCGCGT	CRISPR Guide Capture
ONE_NON-GENE_SITE_59	ONE_NON-GENE_SITE_59	R2	5P(BC)	CCTCGTGTGACGCAAATCGA	CRISPR Guide Capture
ONE_NON-GENE_SITE_60	ONE_NON-GENE_SITE_60	R2	5P(BC)	CTTACGATTGCTGTCGACAC	CRISPR Guide Capture
ONE_NON-GENE_SITE_61	ONE_NON-GENE_SITE_61	R2	5P(BC)	CACATTGCGAAACGGACGGT	CRISPR Guide Capture
ONE_NON-GENE_SITE_62	ONE_NON-GENE_SITE_62	R2	5P(BC)	TTCCCGGCGTACCATCACTC	CRISPR Guide Capture
ONE_NON-GENE_SITE_63	ONE_NON-GENE_SITE_63	R2	5P(BC)	ACAGCGTTGCTGATCGGTCG	CRISPR Guide Capture
ONE_NON-GENE_SITE_64	ONE_NON-GENE_SITE_64	R2	5P(BC)	GGTCAGAAGTCACGCGCATG	CRISPR Guide Capture
ONE_NON-GENE_SITE_65	ONE_NON-GENE_SITE_65	R2	5P(BC)	ATGCTAACGGGCCCATACGA	CRISPR Guide Capture
ONE_NON-GENE_SITE_66	ONE_NON-GENE_SITE_66	R2	5P(BC)	CGTGGACATTAACACGACTA	CRISPR Guide Capture
ONE_NON-GENE_SITE_67	ONE_NON-GENE_SITE_67	R2	5P(BC)	GCTCCTTGCGAAGCGAAACG	CRISPR Guide Capture
ONE_NON-GENE_SITE_68	ONE_NON-GENE_SITE_68	R2	5P(BC)	TATTGCGAACCGAATGTACG	CRISPR Guide Capture
ONE_NON-GENE_SITE_69	ONE_NON-GENE_SITE_69	R2	5P(BC)	ACAGAGAGGTACACGACCAT	CRISPR Guide Capture
ONE_NON-GENE_SITE_70	ONE_NON-GENE_SITE_70	R2	5P(BC)	TGAGTTTAATAACGCCCGCC	CRISPR Guide Capture
ONE_NON-GENE_SITE_71	ONE_NON-GENE_SITE_71	R2	5P(BC)	TGCTCAGCATACCCTACCGT	CRISPR Guide Capture
ONE_NON-GENE_SITE_72	ONE_NON-GENE_SITE_72	R2	5P(BC)	ATTAGACTCCCACTCGACAT	CRISPR Guide Capture
ONE_NON-GENE_SITE_73	ONE_NON-GENE_SITE_73	R2	5P(BC)	AAAAATTGTAACCGCGCAGT	CRISPR Guide Capture
ONE_NON-GENE_SITE_74	ONE_NON-GENE_SITE_74	R2	5P(BC)	GGCGGCGGGCCAAAAAACCG	CRISPR Guide Capture
ONE_NON-GENE_SITE_75	ONE_NON-GENE_SITE_75	R2	5P(BC)	TCTTCAATCCGTTTCGTACA	CRISPR Guide Capture
ONE_NON-GENE_SITE_76	ONE_NON-GENE_SITE_76	R2	5P(BC)	CTCCTGCCATGCTACGTCAT	CRISPR Guide Capture
ONE_NON-GENE_SITE_77	ONE_NON-GENE_SITE_77	R2	5P(BC)	GTGCCCACGTTCATAATACT	CRISPR Guide Capture
ONE_NON-GENE_SITE_78	ONE_NON-GENE_SITE_78	R2	5P(BC)	AAGAAACCGATGGGACGCCG	CRISPR Guide Capture
ONE_NON-GENE_SITE_79	ONE_NON-GENE_SITE_79	R2	5P(BC)	AGCCACTAGGCAAGTCGACC	CRISPR Guide Capture
ONE_NON-GENE_SITE_80	ONE_NON-GENE_SITE_80	R2	5P(BC)	GTTCTAGCTTCAGACGAATG	CRISPR Guide Capture
ONE_NON-GENE_SITE_81	ONE_NON-GENE_SITE_81	R2	5P(BC)	TAAACACATCAAGGCGATTG	CRISPR Guide Capture
ONE_NON-GENE_SITE_82	ONE_NON-GENE_SITE_82	R2	5P(BC)	TGAACACGAGACCTACACTC	CRISPR Guide Capture
ONE_NON-GENE_SITE_83	ONE_NON-GENE_SITE_83	R2	5P(BC)	TCATGGCCCTAATTTCGACG	CRISPR Guide Capture
ONE_NON-GENE_SITE_84	ONE_NON-GENE_SITE_84	R2	5P(BC)	CAGAAGAGTAAGCTCGACCA	CRISPR Guide Capture
ONE_NON-GENE_SITE_85	ONE_NON-GENE_SITE_85	R2	5P(BC)	CTGCGATTGAGCCACGCACT	CRISPR Guide Capture
ONE_NON-GENE_SITE_86	ONE_NON-GENE_SITE_86	R2	5P(BC)	AAGGAGTCATTCGCTCGCAG	CRISPR Guide Capture
ONE_NON-GENE_SITE_87	ONE_NON-GENE_SITE_87	R2	5P(BC)	AAAGCTACAACCAACCGTAC	CRISPR Guide Capture
ONE_NON-GENE_SITE_88	ONE_NON-GENE_SITE_88	R2	5P(BC)	TGAGGTCAGACATGCGACGA	CRISPR Guide Capture
ONE_NON-GENE_SITE_89	ONE_NON-GENE_SITE_89	R2	5P(BC)	AGCGCGGGCTTATCACGTTG	CRISPR Guide Capture
ONE_NON-GENE_SITE_90	ONE_NON-GENE_SITE_90	R2	5P(BC)	TAATATATAGCGGCGACCAC	CRISPR Guide Capture
ONE_NON-GENE_SITE_91	ONE_NON-GENE_SITE_91	R2	5P(BC)	CTGTAGTAGGGAACCCGCGA	CRISPR Guide Capture
ONE_NON-GENE_SITE_92	ONE_NON-GENE_SITE_92	R2	5P(BC)	ACTACCCGACCTTAGCGACC	CRISPR Guide Capture
ONE_NON-GENE_SITE_93	ONE_NON-GENE_SITE_93	R2	5P(BC)	GATATCGATCCACTTCGATC	CRISPR Guide Capture
ONE_NON-GENE_SITE_94	ONE_NON-GENE_SITE_94	R2	5P(BC)	TGGCGCTAGGTACGATAACA	CRISPR Guide Capture
ONE_NON-GENE_SITE_95	ONE_NON-GENE_SITE_95	R2	5P(BC)	TTTTCAATATTGATCGCACT	CRISPR Guide Capture
ONE_NON-GENE_SITE_96	ONE_NON-GENE_SITE_96	R2	5P(BC)	GGCCGGAACGGGTTAAGCGA	CRISPR Guide Capture
ONE_NON-GENE_SITE_97	ONE_NON-GENE_SITE_97	R2	5P(BC)	AGAGTAATAAGGCGAGCCGT	CRISPR Guide Capture
ONE_NON-GENE_SITE_98	ONE_NON-GENE_SITE_98	R2	5P(BC)	AGCCAGTTTATCGATCCGCA	CRISPR Guide Capture
ONE_NON-GENE_SITE_99	ONE_NON-GENE_SITE_99	R2	5P(BC)	CAAGTCTACGCAGCCGTAAG	CRISPR Guide Capture
ONE_NON-GENE_SITE_100	ONE_NON-GENE_SITE_100	R2	5P(BC)	GGCCGTGCCTGTTAACGCCG	CRISPR Guide Capture
ONE_NON-GENE_SITE_101	ONE_NON-GENE_SITE_101	R2	5P(BC)	ACATTAACAGCAATCGCCAC	CRISPR Guide Capture
ONE_NON-GENE_SITE_102	ONE_NON-GENE_SITE_102	R2	5P(BC)	GAAATGATCAAACGCCGTGT	CRISPR Guide Capture
ONE_NON-GENE_SITE_103	ONE_NON-GENE_SITE_103	R2	5P(BC)	GATTTCGATTTCTCGCGCTG	CRISPR Guide Capture
ONE_NON-GENE_SITE_104	ONE_NON-GENE_SITE_104	R2	5P(BC)	CCGCTTAATTTGGCGACGTG	CRISPR Guide Capture
ONE_NON-GENE_SITE_105	ONE_NON-GENE_SITE_105	R2	5P(BC)	CAAGTCTAGAGTACGTTACG	CRISPR Guide Capture
ONE_NON-GENE_SITE_106	ONE_NON-GENE_SITE_106	R2	5P(BC)	AAAACGACCACCCGAAACCT	CRISPR Guide Capture
ONE_NON-GENE_SITE_107	ONE_NON-GENE_SITE_107	R2	5P(BC)	CACAATTCCCTTAGCGACGT	CRISPR Guide Capture
ONE_NON-GENE_SITE_108	ONE_NON-GENE_SITE_108	R2	5P(BC)	CGTCCTTTGTTCCGTACGGA	CRISPR Guide Capture
ONE_NON-GENE_SITE_109	ONE_NON-GENE_SITE_109	R2	5P(BC)	TTACCTTAGTAACGGTACAC	CRISPR Guide Capture
ONE_NON-GENE_SITE_110	ONE_NON-GENE_SITE_110	R2	5P(BC)	AACATTTTTCACTTCGCGTG	CRISPR Guide Capture
ONE_NON-GENE_SITE_111	ONE_NON-GENE_SITE_111	R2	5P(BC)	TTTTAATGCTAAGGCGATTG	CRISPR Guide Capture
ONE_NON-GENE_SITE_112	ONE_NON-GENE_SITE_112	R2	5P(BC)	GCATACCCGGCCGCATTGGG	CRISPR Guide Capture
ONE_NON-GENE_SITE_113	ONE_NON-GENE_SITE_113	R2	5P(BC)	CAATTGGGATGACGCACCCC	CRISPR Guide Capture
ONE_NON-GENE_SITE_114	ONE_NON-GENE_SITE_114	R2	5P(BC)	TCTAGCTCCTTGACCCGAAT	CRISPR Guide Capture
ONE_NON-GENE_SITE_115	ONE_NON-GENE_SITE_115	R2	5P(BC)	CAGCACCTCACAAGCGATTG	CRISPR Guide Capture
ONE_NON-GENE_SITE_116	ONE_NON-GENE_SITE_116	R2	5P(BC)	ACAAAGGACCCCGGCGAAAG	CRISPR Guide Capture
ONE_NON-GENE_SITE_117	ONE_NON-GENE_SITE_117	R2	5P(BC)	TAAGATGAGACTATCGTAGC	CRISPR Guide Capture
ONE_NON-GENE_SITE_118	ONE_NON-GENE_SITE_118	R2	5P(BC)	GGGTCTGATCACCGCAATAG	CRISPR Guide Capture
ONE_NON-GENE_SITE_119	ONE_NON-GENE_SITE_119	R2	5P(BC)	GCTGGACGTATGATCGTAGC	CRISPR Guide Capture
ONE_NON-GENE_SITE_120	ONE_NON-GENE_SITE_120	R2	5P(BC)	GAAACTCACTCTATCCGTCG	CRISPR Guide Capture
ONE_NON-GENE_SITE_121	ONE_NON-GENE_SITE_121	R2	5P(BC)	GTGGCTCACCCCGTCAGTCG	CRISPR Guide Capture
ONE_NON-GENE_SITE_122	ONE_NON-GENE_SITE_122	R2	5P(BC)	TCAGAGCCTTTACGTTACGT	CRISPR Guide Capture
ONE_NON-GENE_SITE_123	ONE_NON-GENE_SITE_123	R2	5P(BC)	CACCAATAACGTACGCCCTG	CRISPR Guide Capture
ONE_NON-GENE_SITE_124	ONE_NON-GENE_SITE_124	R2	5P(BC)	CGACCGTCCGTTTCGCAATG	CRISPR Guide Capture
ONE_NON-GENE_SITE_125	ONE_NON-GENE_SITE_125	R2	5P(BC)	TAACTATAGTAGACGTCCGA	CRISPR Guide Capture
ONE_NON-GENE_SITE_126	ONE_NON-GENE_SITE_126	R2	5P(BC)	GTTAACACTTAAGCCGAACG	CRISPR Guide Capture
ONE_NON-GENE_SITE_127	ONE_NON-GENE_SITE_127	R2	5P(BC)	CTGCAAACTTTCCGATAACG	CRISPR Guide Capture
ONE_NON-GENE_SITE_128	ONE_NON-GENE_SITE_128	R2	5P(BC)	GATGTATAAACACTCCGTTA	CRISPR Guide Capture
ONE_NON-GENE_SITE_129	ONE_NON-GENE_SITE_129	R2	5P(BC)	CTTTATTCATCCATCGAGGG	CRISPR Guide Capture
ONE_NON-GENE_SITE_130	ONE_NON-GENE_SITE_130	R2	5P(BC)	CCCGGTCTATTAACGGACCC	CRISPR Guide Capture
ONE_NON-GENE_SITE_131	ONE_NON-GENE_SITE_131	R2	5P(BC)	CTGACACCAGCATACGGCTT	CRISPR Guide Capture
ONE_NON-GENE_SITE_132	ONE_NON-GENE_SITE_132	R2	5P(BC)	TGCCTGTGCCATTACGCTAA	CRISPR Guide Capture
ONE_NON-GENE_SITE_133	ONE_NON-GENE_SITE_133	R2	5P(BC)	AGTGTGCCTCATGTTAATCG	CRISPR Guide Capture
ONE_NON-GENE_SITE_134	ONE_NON-GENE_SITE_134	R2	5P(BC)	AAACAAAAGACCACGTCACG	CRISPR Guide Capture
ONE_NON-GENE_SITE_135	ONE_NON-GENE_SITE_135	R2	5P(BC)	GAGTACGTGTACTTAGCCGG	CRISPR Guide Capture
ONE_NON-GENE_SITE_136	ONE_NON-GENE_SITE_136	R2	5P(BC)	TTGTTGCGCGTCTTAGCATG	CRISPR Guide Capture
ONE_NON-GENE_SITE_137	ONE_NON-GENE_SITE_137	R2	5P(BC)	TATAGGGGAACCCATACGTA	CRISPR Guide Capture
ONE_NON-GENE_SITE_138	ONE_NON-GENE_SITE_138	R2	5P(BC)	CATGGGGTTATATACGTCAG	CRISPR Guide Capture
ONE_NON-GENE_SITE_139	ONE_NON-GENE_SITE_139	R2	5P(BC)	AAATGTCCATAACGTTACTA	CRISPR Guide Capture
ONE_NON-GENE_SITE_140	ONE_NON-GENE_SITE_140	R2	5P(BC)	CTTACCTACCATGCGAGTCA	CRISPR Guide Capture
ONE_NON-GENE_SITE_141	ONE_NON-GENE_SITE_141	R2	5P(BC)	CCAGATCCAACGTCTAACCT	CRISPR Guide Capture
ONE_NON-GENE_SITE_142	ONE_NON-GENE_SITE_142	R2	5P(BC)	GAAGTCGGGGTATAACAGTC	CRISPR Guide Capture
ONE_NON-GENE_SITE_143	ONE_NON-GENE_SITE_143	R2	5P(BC)	CCTTCGGTCATATAAACGTG	CRISPR Guide Capture
ONE_NON-GENE_SITE_144	ONE_NON-GENE_SITE_144	R2	5P(BC)	ATGTCATCCAATTCGTGTGC	CRISPR Guide Capture
ONE_NON-GENE_SITE_145	ONE_NON-GENE_SITE_145	R2	5P(BC)	CCAAATGTCCCTCGTGCGAG	CRISPR Guide Capture
ONE_NON-GENE_SITE_146	ONE_NON-GENE_SITE_146	R2	5P(BC)	CCCAAATATCTAGACGACGG	CRISPR Guide Capture
ONE_NON-GENE_SITE_147	ONE_NON-GENE_SITE_147	R2	5P(BC)	CAGTTGCAGCTCCGTATCAT	CRISPR Guide Capture
ONE_NON-GENE_SITE_148	ONE_NON-GENE_SITE_148	R2	5P(BC)	TGTTACGGGTTACCCGCCTC	CRISPR Guide Capture
ONE_NON-GENE_SITE_149	ONE_NON-GENE_SITE_149	R2	5P(BC)	ATGGGCACGCCGTCACAGCG	CRISPR Guide Capture
ONE_NON-GENE_SITE_150	ONE_NON-GENE_SITE_150	R2	5P(BC)	ATTGGGACTATACACGGTCC	CRISPR Guide Capture
ONE_NON-GENE_SITE_151	ONE_NON-GENE_SITE_151	R2	5P(BC)	ATGCATCACTAAGCCGTGGT	CRISPR Guide Capture
ONE_NON-GENE_SITE_152	ONE_NON-GENE_SITE_152	R2	5P(BC)	AGCACGGGCTTAAACGCTCA	CRISPR Guide Capture
ONE_NON-GENE_SITE_153	ONE_NON-GENE_SITE_153	R2	5P(BC)	ACCCAGTGGTACGACGCTGG	CRISPR Guide Capture
ONE_NON-GENE_SITE_154	ONE_NON-GENE_SITE_154	R2	5P(BC)	TGCATCGGAGCAGCTATCGT	CRISPR Guide Capture
ONE_NON-GENE_SITE_155	ONE_NON-GENE_SITE_155	R2	5P(BC)	ACTTGGCCAAACAACGGTAA	CRISPR Guide Capture
ONE_NON-GENE_SITE_156	ONE_NON-GENE_SITE_156	R2	5P(BC)	ATTATACCCACGACGAGCTG	CRISPR Guide Capture
ONE_NON-GENE_SITE_157	ONE_NON-GENE_SITE_157	R2	5P(BC)	AGGCCTATTCGGTCGTCAAG	CRISPR Guide Capture
ONE_NON-GENE_SITE_158	ONE_NON-GENE_SITE_158	R2	5P(BC)	GGTCTTGGTAGTCACGAACT	CRISPR Guide Capture
ONE_NON-GENE_SITE_159	ONE_NON-GENE_SITE_159	R2	5P(BC)	AGAGAAACCACGCACGGCAA	CRISPR Guide Capture
ONE_NON-GENE_SITE_160	ONE_NON-GENE_SITE_160	R2	5P(BC)	TCATGGAGTTTGAGCGACGA	CRISPR Guide Capture
ONE_NON-GENE_SITE_161	ONE_NON-GENE_SITE_161	R2	5P(BC)	AAGGCAGCGACGTCTCAACT	CRISPR Guide Capture
ONE_NON-GENE_SITE_162	ONE_NON-GENE_SITE_162	R2	5P(BC)	AGTGTCCAATAACGCAAACC	CRISPR Guide Capture
ONE_NON-GENE_SITE_163	ONE_NON-GENE_SITE_163	R2	5P(BC)	TACCAGTCGGTATCTCGTCC	CRISPR Guide Capture
ONE_NON-GENE_SITE_164	ONE_NON-GENE_SITE_164	R2	5P(BC)	TGACATGATCCGCCTATGCT	CRISPR Guide Capture
ONE_NON-GENE_SITE_165	ONE_NON-GENE_SITE_165	R2	5P(BC)	CAGTTTATTCATCGGACGTG	CRISPR Guide Capture
ONE_NON-GENE_SITE_166	ONE_NON-GENE_SITE_166	R2	5P(BC)	AGCTGGTAGAGTGCGGTCGT	CRISPR Guide Capture
ONE_NON-GENE_SITE_167	ONE_NON-GENE_SITE_167	R2	5P(BC)	ATATCGATATCAATTAACCC	CRISPR Guide Capture
ONE_NON-GENE_SITE_168	ONE_NON-GENE_SITE_168	R2	5P(BC)	TGTGGGTCCTGAAACGGGTA	CRISPR Guide Capture
ONE_NON-GENE_SITE_169	ONE_NON-GENE_SITE_169	R2	5P(BC)	GAGGCCTAGATGTCACGTAA	CRISPR Guide Capture
ONE_NON-GENE_SITE_170	ONE_NON-GENE_SITE_170	R2	5P(BC)	ACTGCACCACACTACCGTAA	CRISPR Guide Capture
ONE_NON-GENE_SITE_171	ONE_NON-GENE_SITE_171	R2	5P(BC)	TCGTATGGGCCCGTTAGCAT	CRISPR Guide Capture
ONE_NON-GENE_SITE_172	ONE_NON-GENE_SITE_172	R2	5P(BC)	GAAATGGGCTCGGCTTACAT	CRISPR Guide Capture
ONE_NON-GENE_SITE_173	ONE_NON-GENE_SITE_173	R2	5P(BC)	TGGGGATAGCCATACACGCT	CRISPR Guide Capture
ONE_NON-GENE_SITE_174	ONE_NON-GENE_SITE_174	R2	5P(BC)	ATATAGGGCTTATAAACCCG	CRISPR Guide Capture
ONE_NON-GENE_SITE_175	ONE_NON-GENE_SITE_175	R2	5P(BC)	TATAATTCATATACGGTACG	CRISPR Guide Capture
ONE_NON-GENE_SITE_176	ONE_NON-GENE_SITE_176	R2	5P(BC)	AAGCAGTGGAATTCGACTCG	CRISPR Guide Capture
ONE_NON-GENE_SITE_177	ONE_NON-GENE_SITE_177	R2	5P(BC)	AGCCAAATGTCCCTCGTGCG	CRISPR Guide Capture
ONE_NON-GENE_SITE_178	ONE_NON-GENE_SITE_178	R2	5P(BC)	GGGCTTCGACGACTAAGTAG	CRISPR Guide Capture
ONE_NON-GENE_SITE_179	ONE_NON-GENE_SITE_179	R2	5P(BC)	CCTCGCCGATTACCTTATCA	CRISPR Guide Capture
ONE_NON-GENE_SITE_180	ONE_NON-GENE_SITE_180	R2	5P(BC)	GTGGAGCAGTAATGCGGCTA	CRISPR Guide Capture
ONE_NON-GENE_SITE_181	ONE_NON-GENE_SITE_181	R2	5P(BC)	AGAACCGTTCGCTGCACCAT	CRISPR Guide Capture
ONE_NON-GENE_SITE_182	ONE_NON-GENE_SITE_182	R2	5P(BC)	TATATAGTGTCATCGAACCC	CRISPR Guide Capture
ONE_NON-GENE_SITE_183	ONE_NON-GENE_SITE_183	R2	5P(BC)	ATCGACCTTGGGCTTAACCG	CRISPR Guide Capture
ONE_NON-GENE_SITE_184	ONE_NON-GENE_SITE_184	R2	5P(BC)	CTTGTGAGTTACGCACCTGT	CRISPR Guide Capture
ONE_NON-GENE_SITE_185	ONE_NON-GENE_SITE_185	R2	5P(BC)	AAAGAGTAAGTAACGATACC	CRISPR Guide Capture
ONE_NON-GENE_SITE_186	ONE_NON-GENE_SITE_186	R2	5P(BC)	TATGCCCCTTCGCTGTACAT	CRISPR Guide Capture
ONE_NON-GENE_SITE_187	ONE_NON-GENE_SITE_187	R2	5P(BC)	CGTTGTAAATAGACCGCGTG	CRISPR Guide Capture
ONE_NON-GENE_SITE_188	ONE_NON-GENE_SITE_188	R2	5P(BC)	AATACTGGGATACTGTCGCG	CRISPR Guide Capture
ONE_NON-GENE_SITE_189	ONE_NON-GENE_SITE_189	R2	5P(BC)	CTTTGTGTTACAAGCGATGG	CRISPR Guide Capture
ONE_NON-GENE_SITE_190	ONE_NON-GENE_SITE_190	R2	5P(BC)	TATAATTGGTGATACGCACA	CRISPR Guide Capture
ONE_NON-GENE_SITE_191	ONE_NON-GENE_SITE_191	R2	5P(BC)	GAAGGGGGAGTTATTAGACG	CRISPR Guide Capture
ONE_NON-GENE_SITE_192	ONE_NON-GENE_SITE_192	R2	5P(BC)	CTGTGTGCTTGAACCCTACG	CRISPR Guide Capture
ONE_NON-GENE_SITE_193	ONE_NON-GENE_SITE_193	R2	5P(BC)	AATAAGGATGCCGTTACCTA	CRISPR Guide Capture
ONE_NON-GENE_SITE_194	ONE_NON-GENE_SITE_194	R2	5P(BC)	TGCGCACAACACGTTTATGC	CRISPR Guide Capture
ONE_NON-GENE_SITE_195	ONE_NON-GENE_SITE_195	R2	5P(BC)	TCAACGGACCGCCAACACGG	CRISPR Guide Capture
ONE_NON-GENE_SITE_196	ONE_NON-GENE_SITE_196	R2	5P(BC)	GGAATGAGAGGCCGACGTAC	CRISPR Guide Capture
ONE_NON-GENE_SITE_197	ONE_NON-GENE_SITE_197	R2	5P(BC)	AAACTATCGGAACTAGCTAC	CRISPR Guide Capture
ONE_NON-GENE_SITE_198	ONE_NON-GENE_SITE_198	R2	5P(BC)	ATTGGGGTGTTCTCCGATTG	CRISPR Guide Capture
ONE_NON-GENE_SITE_199	ONE_NON-GENE_SITE_199	R2	5P(BC)	CCTATCTCGCTCCCATACGC	CRISPR Guide Capture
ONE_NON-GENE_SITE_200	ONE_NON-GENE_SITE_200	R2	5P(BC)	TGAGCACAGGAAATCGCTAC	CRISPR Guide Capture
ONE_NON-GENE_SITE_201	ONE_NON-GENE_SITE_201	R2	5P(BC)	CAGTGCCGCTGCTCGTACAA	CRISPR Guide Capture
ONE_NON-GENE_SITE_202	ONE_NON-GENE_SITE_202	R2	5P(BC)	GTACATTGTATAAGCGCTGT	CRISPR Guide Capture
ONE_NON-GENE_SITE_203	ONE_NON-GENE_SITE_203	R2	5P(BC)	CAACCCTATTCCATACGAGC	CRISPR Guide Capture
ONE_NON-GENE_SITE_204	ONE_NON-GENE_SITE_204	R2	5P(BC)	ATGATACCCATGAACGACTC	CRISPR Guide Capture
ONE_NON-GENE_SITE_205	ONE_NON-GENE_SITE_205	R2	5P(BC)	TATATGCCAGATATCGGGTT	CRISPR Guide Capture
ONE_NON-GENE_SITE_206	ONE_NON-GENE_SITE_206	R2	5P(BC)	AAGGAACCGTCCTAGACGGC	CRISPR Guide Capture
ONE_NON-GENE_SITE_207	ONE_NON-GENE_SITE_207	R2	5P(BC)	ATCACCCATCCCAACGGGTA	CRISPR Guide Capture
ONE_NON-GENE_SITE_208	ONE_NON-GENE_SITE_208	R2	5P(BC)	CCATACACAATCGTTTCCGC	CRISPR Guide Capture
ONE_NON-GENE_SITE_209	ONE_NON-GENE_SITE_209	R2	5P(BC)	TCAAAATAATCGTTCACGCT	CRISPR Guide Capture
ONE_NON-GENE_SITE_210	ONE_NON-GENE_SITE_210	R2	5P(BC)	TCACGTTAACAGCTCTAACG	CRISPR Guide Capture
ONE_NON-GENE_SITE_211	ONE_NON-GENE_SITE_211	R2	5P(BC)	GACACAAGTGTGAACGTTCG	CRISPR Guide Capture
ONE_NON-GENE_SITE_212	ONE_NON-GENE_SITE_212	R2	5P(BC)	AAGCCTAAGGGTTATACGGT	CRISPR Guide Capture
ONE_NON-GENE_SITE_213	ONE_NON-GENE_SITE_213	R2	5P(BC)	GCGATGTCTTAGAGCGCTTA	CRISPR Guide Capture
ONE_NON-GENE_SITE_214	ONE_NON-GENE_SITE_214	R2	5P(BC)	TTATAGACAACAAACGGCTA	CRISPR Guide Capture
ONE_NON-GENE_SITE_215	ONE_NON-GENE_SITE_215	R2	5P(BC)	AGCTAACGGGGTTCCACACG	CRISPR Guide Capture
ONE_NON-GENE_SITE_216	ONE_NON-GENE_SITE_216	R2	5P(BC)	CTGGAGATTTATCGAAAGCG	CRISPR Guide Capture
ONE_NON-GENE_SITE_217	ONE_NON-GENE_SITE_217	R2	5P(BC)	CAGCTGGAACCGATTGAACG	CRISPR Guide Capture
ONE_NON-GENE_SITE_218	ONE_NON-GENE_SITE_218	R2	5P(BC)	TCAGGCCCCAGCTTAACCGT	CRISPR Guide Capture
ONE_NON-GENE_SITE_219	ONE_NON-GENE_SITE_219	R2	5P(BC)	TATGCCACGAGTATTGCCAT	CRISPR Guide Capture
ONE_NON-GENE_SITE_220	ONE_NON-GENE_SITE_220	R2	5P(BC)	CATTAGCACGTTGACATGCG	CRISPR Guide Capture
ONE_NON-GENE_SITE_221	ONE_NON-GENE_SITE_221	R2	5P(BC)	ACTACGACTCGCCTAGGAGT	CRISPR Guide Capture
ONE_NON-GENE_SITE_222	ONE_NON-GENE_SITE_222	R2	5P(BC)	CCACATTCATGGTCCACGTA	CRISPR Guide Capture
ONE_NON-GENE_SITE_223	ONE_NON-GENE_SITE_223	R2	5P(BC)	GGTTCAACCTCCTACGATAG	CRISPR Guide Capture
ONE_NON-GENE_SITE_224	ONE_NON-GENE_SITE_224	R2	5P(BC)	AATATAACTACTCCGCAACC	CRISPR Guide Capture
ONE_NON-GENE_SITE_225	ONE_NON-GENE_SITE_225	R2	5P(BC)	TCACGCCAATACTGACTACC	CRISPR Guide Capture
ONE_NON-GENE_SITE_226	ONE_NON-GENE_SITE_226	R2	5P(BC)	AAAGCTCACCTCGAGCCGTA	CRISPR Guide Capture
ONE_NON-GENE_SITE_227	ONE_NON-GENE_SITE_227	R2	5P(BC)	GAGTGTCTCATGGACGATAC	CRISPR Guide Capture
ONE_NON-GENE_SITE_228	ONE_NON-GENE_SITE_228	R2	5P(BC)	TAAGAGTCTAAACGCATCCA	CRISPR Guide Capture
ONE_NON-GENE_SITE_229	ONE_NON-GENE_SITE_229	R2	5P(BC)	TCTCCTGTTAGACCCGAACA	CRISPR Guide Capture
ONE_NON-GENE_SITE_230	ONE_NON-GENE_SITE_230	R2	5P(BC)	CGTGGGTGCGATCTATGGTC	CRISPR Guide Capture
ONE_NON-GENE_SITE_231	ONE_NON-GENE_SITE_231	R2	5P(BC)	TGAACGCAGTCGTATTGTGA	CRISPR Guide Capture
ONE_NON-GENE_SITE_232	ONE_NON-GENE_SITE_232	R2	5P(BC)	GACCTCAAGTGATCCGGACA	CRISPR Guide Capture
ONE_NON-GENE_SITE_233	ONE_NON-GENE_SITE_233	R2	5P(BC)	GAGCTCAATGGTCACGAACT	CRISPR Guide Capture
ONE_NON-GENE_SITE_234	ONE_NON-GENE_SITE_234	R2	5P(BC)	CCTTTCAAGTCGTACCAGAT	CRISPR Guide Capture
ONE_NON-GENE_SITE_235	ONE_NON-GENE_SITE_235	R2	5P(BC)	CAGGCAACTTAGCATTATGC	CRISPR Guide Capture
ONE_NON-GENE_SITE_236	ONE_NON-GENE_SITE_236	R2	5P(BC)	GGTTCTAGGGATTATGACCG	CRISPR Guide Capture
ONE_NON-GENE_SITE_237	ONE_NON-GENE_SITE_237	R2	5P(BC)	CTGTGGTTCAAAGTCGACTT	CRISPR Guide Capture
ONE_NON-GENE_SITE_238	ONE_NON-GENE_SITE_238	R2	5P(BC)	GAAGAAACACCTTTCGATCC	CRISPR Guide Capture
ONE_NON-GENE_SITE_239	ONE_NON-GENE_SITE_239	R2	5P(BC)	GAAAAATTGTGGACCGTAAG	CRISPR Guide Capture
ONE_NON-GENE_SITE_240	ONE_NON-GENE_SITE_240	R2	5P(BC)	TCAGCCTGATCGTTGGCATA	CRISPR Guide Capture
ONE_NON-GENE_SITE_241	ONE_NON-GENE_SITE_241	R2	5P(BC)	ATATATCTCATTATCGCCCG	CRISPR Guide Capture
ONE_NON-GENE_SITE_242	ONE_NON-GENE_SITE_242	R2	5P(BC)	ATGGATTGTGCTCCCCGCGT	CRISPR Guide Capture
ONE_NON-GENE_SITE_243	ONE_NON-GENE_SITE_243	R2	5P(BC)	AGGATGAATAAATCGCCCGT	CRISPR Guide Capture
ONE_NON-GENE_SITE_244	ONE_NON-GENE_SITE_244	R2	5P(BC)	ATCACAGTGTACAAGTCGTC	CRISPR Guide Capture
ONE_NON-GENE_SITE_245	ONE_NON-GENE_SITE_245	R2	5P(BC)	CCCTCAAACCCCACGTGACG	CRISPR Guide Capture
ONE_NON-GENE_SITE_246	ONE_NON-GENE_SITE_246	R2	5P(BC)	CACGCGCGTAAAATCCCTAG	CRISPR Guide Capture
ONE_NON-GENE_SITE_247	ONE_NON-GENE_SITE_247	R2	5P(BC)	TTAGTATGGGACGCACAACT	CRISPR Guide Capture
ONE_NON-GENE_SITE_248	ONE_NON-GENE_SITE_248	R2	5P(BC)	CACAGAGAGGTACACGACCA	CRISPR Guide Capture
ONE_NON-GENE_SITE_249	ONE_NON-GENE_SITE_249	R2	5P(BC)	CCTGCCTCGCAACCCACGAC	CRISPR Guide Capture
ONE_NON-GENE_SITE_250	ONE_NON-GENE_SITE_250	R2	5P(BC)	CAAAGCCAACCGCCCATATG	CRISPR Guide Capture
ONE_NON-GENE_SITE_251	ONE_NON-GENE_SITE_251	R2	5P(BC)	AGGAAGTTCCGGTACACCTT	CRISPR Guide Capture
ONE_NON-GENE_SITE_252	ONE_NON-GENE_SITE_252	R2	5P(BC)	ATATAACAACGTTCACGAAG	CRISPR Guide Capture
ONE_NON-GENE_SITE_253	ONE_NON-GENE_SITE_253	R2	5P(BC)	CTTGATGGGACAATACGTCA	CRISPR Guide Capture
ONE_NON-GENE_SITE_254	ONE_NON-GENE_SITE_254	R2	5P(BC)	CCTGTTAGCAAATCGAGCAC	CRISPR Guide Capture
ONE_NON-GENE_SITE_255	ONE_NON-GENE_SITE_255	R2	5P(BC)	CCCGGCGTACAGCCTATCCG	CRISPR Guide Capture
ONE_NON-GENE_SITE_256	ONE_NON-GENE_SITE_256	R2	5P(BC)	CCCAACCCGTTACCCCGTCA	CRISPR Guide Capture
ONE_NON-GENE_SITE_257	ONE_NON-GENE_SITE_257	R2	5P(BC)	TCAGTCAAGTCGAATTGTAC	CRISPR Guide Capture
ONE_NON-GENE_SITE_258	ONE_NON-GENE_SITE_258	R2	5P(BC)	ATGAAATTTATCGTGTCGAC	CRISPR Guide Capture
ONE_NON-GENE_SITE_259	ONE_NON-GENE_SITE_259	R2	5P(BC)	AGGTAACGAATTGAACGTAC	CRISPR Guide Capture
ONE_NON-GENE_SITE_260	ONE_NON-GENE_SITE_260	R2	5P(BC)	AGGGAGACCTTACGTTAAGC	CRISPR Guide Capture
ONE_NON-GENE_SITE_261	ONE_NON-GENE_SITE_261	R2	5P(BC)	ATGTATAACGGTGCCCCCGG	CRISPR Guide Capture
ONE_NON-GENE_SITE_262	ONE_NON-GENE_SITE_262	R2	5P(BC)	ACACGGTACTCACAACGTAG	CRISPR Guide Capture
ONE_NON-GENE_SITE_263	ONE_NON-GENE_SITE_263	R2	5P(BC)	GCCCACATCTCGGGAACCGT	CRISPR Guide Capture
ONE_NON-GENE_SITE_264	ONE_NON-GENE_SITE_264	R2	5P(BC)	GCTGATTAGATAAACGACAC	CRISPR Guide Capture
ONE_NON-GENE_SITE_265	ONE_NON-GENE_SITE_265	R2	5P(BC)	GCAAACGTTCGCTTCAAGGG	CRISPR Guide Capture
ONE_NON-GENE_SITE_266	ONE_NON-GENE_SITE_266	R2	5P(BC)	AAGGCGTCCTTCCAACGTTA	CRISPR Guide Capture
ONE_NON-GENE_SITE_267	ONE_NON-GENE_SITE_267	R2	5P(BC)	GCTGCCTCATTAGTACCGTG	CRISPR Guide Capture
ONE_NON-GENE_SITE_268	ONE_NON-GENE_SITE_268	R2	5P(BC)	GAAGGGGCCAGCACGATCAT	CRISPR Guide Capture
ONE_NON-GENE_SITE_269	ONE_NON-GENE_SITE_269	R2	5P(BC)	AGGGTATAGCCTGACTCGGA	CRISPR Guide Capture
ONE_NON-GENE_SITE_270	ONE_NON-GENE_SITE_270	R2	5P(BC)	CTTGCCCTCATGTGCAACTA	CRISPR Guide Capture
ONE_NON-GENE_SITE_271	ONE_NON-GENE_SITE_271	R2	5P(BC)	CATCAACATCGCACCAATGG	CRISPR Guide Capture
ONE_NON-GENE_SITE_272	ONE_NON-GENE_SITE_272	R2	5P(BC)	TGAAACCAGCTGGCTCGTCT	CRISPR Guide Capture
ONE_NON-GENE_SITE_273	ONE_NON-GENE_SITE_273	R2	5P(BC)	CTATACTGCACTATCTACGT	CRISPR Guide Capture
ONE_NON-GENE_SITE_274	ONE_NON-GENE_SITE_274	R2	5P(BC)	CCTTCCAGGCCTTTTCGGCG	CRISPR Guide Capture
ONE_NON-GENE_SITE_275	ONE_NON-GENE_SITE_275	R2	5P(BC)	TGATATCTGTTCACTACGGT	CRISPR Guide Capture
ONE_NON-GENE_SITE_276	ONE_NON-GENE_SITE_276	R2	5P(BC)	GAAGATGAGGCCACTTAACG	CRISPR Guide Capture
ONE_NON-GENE_SITE_277	ONE_NON-GENE_SITE_277	R2	5P(BC)	ATTGTTGGCGACGCTATGCT	CRISPR Guide Capture
ONE_NON-GENE_SITE_278	ONE_NON-GENE_SITE_278	R2	5P(BC)	TTCCTCAAGTACCGAATGGT	CRISPR Guide Capture
ONE_NON-GENE_SITE_279	ONE_NON-GENE_SITE_279	R2	5P(BC)	CCACGTCAAGCGCTAGCACA	CRISPR Guide Capture
ONE_NON-GENE_SITE_280	ONE_NON-GENE_SITE_280	R2	5P(BC)	AAGCTAGGGACGATCATCAT	CRISPR Guide Capture
ONE_NON-GENE_SITE_281	ONE_NON-GENE_SITE_281	R2	5P(BC)	GTTATAGTCCCCGGCAGTAT	CRISPR Guide Capture
ONE_NON-GENE_SITE_282	ONE_NON-GENE_SITE_282	R2	5P(BC)	TCTCGCCGAGGTTCAACTGT	CRISPR Guide Capture
NO_SITE_42	NO_SITE_42	R2	5P(BC)	GACACGATAGCGCGCAATCG	CRISPR Guide Capture
NO_SITE_43	NO_SITE_43	R2	5P(BC)	GACCGCGCGTAGATCGATAC	CRISPR Guide Capture
NO_SITE_44	NO_SITE_44	R2	5P(BC)	GAGATCGGACCGTCGCGTTA	CRISPR Guide Capture
NO_SITE_45	NO_SITE_45	R2	5P(BC)	GCAACTCGTAATTCGCGCGA	CRISPR Guide Capture
NO_SITE_46	NO_SITE_46	R2	5P(BC)	GGACGTATCGATATCGGCCG	CRISPR Guide Capture
NO_SITE_47	NO_SITE_47	R2	5P(BC)	GTCCGACTCGACGCGTATCG	CRISPR Guide Capture
NO_SITE_48	NO_SITE_48	R2	5P(BC)	TCAGCGACGCGCGATCGTAT	CRISPR Guide Capture
NO_SITE_49	NO_SITE_49	R2	5P(BC)	TCGGTCGTATCGCGCGTTAC	CRISPR Guide Capture
NO_SITE_50	NO_SITE_50	R2	5P(BC)	TGTATTATACCGTACGCGCG	CRISPR Guide Capture
NO_SITE_51	NO_SITE_51	R2	5P(BC)	TTGGTCGCGACGAATTCGCA	CRISPR Guide Capture
NO_SITE_52	NO_SITE_52	R2	5P(BC)	CCAGACGCGACGATATATCG	CRISPR Guide Capture
NO_SITE_53	NO_SITE_53	R2	5P(BC)	GCTCTACGCGACGCCGTTAA	CRISPR Guide Capture
NO_SITE_54	NO_SITE_54	R2	5P(BC)	GCTGGTCGCGTACCGTAATA	CRISPR Guide Capture
NO_SITE_55	NO_SITE_55	R2	5P(BC)	GGATCGAAACGTCGTACGCG	CRISPR Guide Capture
NO_SITE_56	NO_SITE_56	R2	5P(BC)	TAATCGAACGCTTACGACGC	CRISPR Guide Capture
NO_SITE_57	NO_SITE_57	R2	5P(BC)	AAGCGTCGCGATACCGCTAA	CRISPR Guide Capture
NO_SITE_58	NO_SITE_58	R2	5P(BC)	ACAGGTATATCGCGCGACTA	CRISPR Guide Capture
NO_SITE_59	NO_SITE_59	R2	5P(BC)	CCGCGTCCTACGGTCGCGAA	CRISPR Guide Capture
NO_SITE_60	NO_SITE_60	R2	5P(BC)	AGTCCGCAATTTGCGACGAT	CRISPR Guide Capture
NO_SITE_61	NO_SITE_61	R2	5P(BC)	AGTCGCGAATCGTCGTCAGT	CRISPR Guide Capture
NO_SITE_62	NO_SITE_62	R2	5P(BC)	CAGCGACGACGCGATATAGT	CRISPR Guide Capture
NO_SITE_63	NO_SITE_63	R2	5P(BC)	GGCTCAAAACGGCGCGCGAT	CRISPR Guide Capture
NO_SITE_64	NO_SITE_64	R2	5P(BC)	ATCACGCGTAAATGCGTCGT	CRISPR Guide Capture
NO_SITE_65	NO_SITE_65	R2	5P(BC)	GAAATGATCGCGCGACGATC	CRISPR Guide Capture
NO_SITE_66	NO_SITE_66	R2	5P(BC)	CGGACGATATGCGTCGCGAA	CRISPR Guide Capture
NO_SITE_67	NO_SITE_67	R2	5P(BC)	GCTTTCGCGCGTACGACCAA	CRISPR Guide Capture
NO_SITE_68	NO_SITE_68	R2	5P(BC)	GTACTACGATCTATCGCGAC	CRISPR Guide Capture
NO_SITE_69	NO_SITE_69	R2	5P(BC)	TAACCCGATACGCGTTACGC	CRISPR Guide Capture
NO_SITE_70	NO_SITE_70	R2	5P(BC)	TCACGATACGAAGTCGTGCG	CRISPR Guide Capture
NO_SITE_71	NO_SITE_71	R2	5P(BC)	ATATCGTCGGCGTACGATCT	CRISPR Guide Capture
NO_SITE_72	NO_SITE_72	R2	5P(BC)	TGTCGATGTTCGATCGAACG	CRISPR Guide Capture
NO_SITE_73	NO_SITE_73	R2	5P(BC)	GTGGTGCGATACGACTCGCG	CRISPR Guide Capture
NO_SITE_74	NO_SITE_74	R2	5P(BC)	AAGCGCTTATTACGCGCAGT	CRISPR Guide Capture
NO_SITE_75	NO_SITE_75	R2	5P(BC)	TACACGCGTTCGTCCGCATA	CRISPR Guide Capture
NO_SITE_76	NO_SITE_76	R2	5P(BC)	AGCTCGGCGTGCGTCGAATA	CRISPR Guide Capture
NO_SITE_77	NO_SITE_77	R2	5P(BC)	CCAATTAGATCGATCGCGCG	CRISPR Guide Capture
NO_SITE_78	NO_SITE_78	R2	5P(BC)	ATCACGCCGATCGCCGATTA	CRISPR Guide Capture
NO_SITE_79	NO_SITE_79	R2	5P(BC)	GCGACGCGACGACTCGGTTA	CRISPR Guide Capture
NO_SITE_80	NO_SITE_80	R2	5P(BC)	GTTTAATCGCACTCGACGCG	CRISPR Guide Capture
NO_SITE_81	NO_SITE_81	R2	5P(BC)	CATTGTCGCGTATCGACGGG	CRISPR Guide Capture
NO_SITE_82	NO_SITE_82	R2	5P(BC)	ATTTCGATAACTTACGCGAG	CRISPR Guide Capture
NO_SITE_83	NO_SITE_83	R2	5P(BC)	AAGGCGGATCGAATCGACGT	CRISPR Guide Capture
NO_SITE_84	NO_SITE_84	R2	5P(BC)	CATACGCCGCGATACGATAG	CRISPR Guide Capture
NO_SITE_85	NO_SITE_85	R2	5P(BC)	TCCGTACGATTGATCGCCGG	CRISPR Guide Capture
NO_SITE_86	NO_SITE_86	R2	5P(BC)	TACCGTCGACCGGTCGAAAA	CRISPR Guide Capture
NO_SITE_87	NO_SITE_87	R2	5P(BC)	TTCCGCATCGACTCGACGAA	CRISPR Guide Capture
NO_SITE_88	NO_SITE_88	R2	5P(BC)	AAACGATCAGTTCGCGTGTA	CRISPR Guide Capture
NO_SITE_89	NO_SITE_89	R2	5P(BC)	TTTCTATAATCTCGCGCCGA	CRISPR Guide Capture
NO_SITE_90	NO_SITE_90	R2	5P(BC)	ATGCGAATTCGATTCGCGCC	CRISPR Guide Capture
NO_SITE_91	NO_SITE_91	R2	5P(BC)	TCGTCGTATAGCGTCGTCGA	CRISPR Guide Capture
NO_SITE_92	NO_SITE_92	R2	5P(BC)	CAAGCTCGATTCGTCGTAAT	CRISPR Guide Capture
NO_SITE_93	NO_SITE_93	R2	5P(BC)	AGTGCGTACGTCCGTATACG	CRISPR Guide Capture
NO_SITE_94	NO_SITE_94	R2	5P(BC)	TAACCGCGCGTATACGAATC	CRISPR Guide Capture
NO_SITE_95	NO_SITE_95	R2	5P(BC)	TTTCCGATCGTAGCGACCGT	CRISPR Guide Capture
NO_SITE_96	NO_SITE_96	R2	5P(BC)	ACTTCGACGCCGTTTACCGA	CRISPR Guide Capture
NO_SITE_97	NO_SITE_97	R2	5P(BC)	ATACGTCGACCGTCGACGTA	CRISPR Guide Capture
NO_SITE_98	NO_SITE_98	R2	5P(BC)	GGACGCGTTATGCGCGATTA	CRISPR Guide Capture
NO_SITE_99	NO_SITE_99	R2	5P(BC)	AGATATCACGCGTATCGTCG	CRISPR Guide Capture
NO_SITE_100	NO_SITE_100	R2	5P(BC)	GTGGATCGTCCGCGCGTATT	CRISPR Guide Capture
NO_SITE_101	NO_SITE_101	R2	5P(BC)	CATCGTCCGCGACGTATAAC	CRISPR Guide Capture
NO_SITE_102	NO_SITE_102	R2	5P(BC)	CCTCCCGTACGATCGTACGT	CRISPR Guide Capture
NO_SITE_103	NO_SITE_103	R2	5P(BC)	TTTACGCTCGACCGCGATAG	CRISPR Guide Capture
NO_SITE_104	NO_SITE_104	R2	5P(BC)	CGACGAGAGCGCGTTCGTAT	CRISPR Guide Capture
NO_SITE_105	NO_SITE_105	R2	5P(BC)	GCTCGGATTAGACCGCCGTA	CRISPR Guide Capture
NO_SITE_106	NO_SITE_106	R2	5P(BC)	TACCGATCGGCGAGCGTTAT	CRISPR Guide Capture
NO_SITE_107	NO_SITE_107	R2	5P(BC)	TCCATACGCGCGACCGGATA	CRISPR Guide Capture
NO_SITE_108	NO_SITE_108	R2	5P(BC)	TGTTCGATCGCGGGCGTATA	CRISPR Guide Capture
NO_SITE_109	NO_SITE_109	R2	5P(BC)	ATGTAGGCGCGATACGAGCG	CRISPR Guide Capture
NO_SITE_110	NO_SITE_110	R2	5P(BC)	GCCATCGCGAGCCGTAATCG	CRISPR Guide Capture
NO_SITE_111	NO_SITE_111	R2	5P(BC)	CACATGTCGACGTACGCCCG	CRISPR Guide Capture
NO_SITE_112	NO_SITE_112	R2	5P(BC)	GTACGCGAATACGACGTTTA	CRISPR Guide Capture
NO_SITE_113	NO_SITE_113	R2	5P(BC)	GATTATCGCGAATTCGCCGG	CRISPR Guide Capture
NO_SITE_114	NO_SITE_114	R2	5P(BC)	GGTCTACCGTAATCCGCGAG	CRISPR Guide Capture
NO_SITE_115	NO_SITE_115	R2	5P(BC)	AGTGTCGACGCATTCGACGG	CRISPR Guide Capture
NO_SITE_116	NO_SITE_116	R2	5P(BC)	AATCGACTACGGTCGCCGTT	CRISPR Guide Capture
NO_SITE_117	NO_SITE_117	R2	5P(BC)	TCATTGCGCCCGAGCGTAAT	CRISPR Guide Capture
NO_SITE_118	NO_SITE_118	R2	5P(BC)	CAAGGCGCCCGTTACGATAA	CRISPR Guide Capture
NO_SITE_119	NO_SITE_119	R2	5P(BC)	CTCCGAACCGCGTACGTCGT	CRISPR Guide Capture
NO_SITE_120	NO_SITE_120	R2	5P(BC)	ACCCGCCGATTTAACGAGCG	CRISPR Guide Capture
NO_SITE_121	NO_SITE_121	R2	5P(BC)	CGGCTATACGATCGCGCGCT	CRISPR Guide Capture
NO_SITE_122	NO_SITE_122	R2	5P(BC)	GCCCGAATCGTCGTCGCATT	CRISPR Guide Capture
NO_SITE_123	NO_SITE_123	R2	5P(BC)	CTCCGGTTATTTCGCGACCG	CRISPR Guide Capture
NO_SITE_124	NO_SITE_124	R2	5P(BC)	CGACCCGAAAACGTCGCGTA	CRISPR Guide Capture
NO_SITE_125	NO_SITE_125	R2	5P(BC)	AAAACAATCCGTTGCGCGAC	CRISPR Guide Capture
NO_SITE_126	NO_SITE_126	R2	5P(BC)	GTGTTGGCGATCGTCGATAG	CRISPR Guide Capture
NO_SITE_127	NO_SITE_127	R2	5P(BC)	CGGCCGTCCGAGAACGTTAT	CRISPR Guide Capture
NO_SITE_128	NO_SITE_128	R2	5P(BC)	TCACGGTATAGTTCGCGACG	CRISPR Guide Capture
NO_SITE_129	NO_SITE_129	R2	5P(BC)	ATTCGATCGGATCCGTCGAT	CRISPR Guide Capture
NO_SITE_130	NO_SITE_130	R2	5P(BC)	TTTCTCGCGTTCGAACGACG	CRISPR Guide Capture
NO_SITE_131	NO_SITE_131	R2	5P(BC)	CTATTCGACGCTCGGATCGT	CRISPR Guide Capture
NO_SITE_132	NO_SITE_132	R2	5P(BC)	TACTCGTCGTACGTCGTTCG	CRISPR Guide Capture
NO_SITE_133	NO_SITE_133	R2	5P(BC)	TACCGCGCGGATCAACGATA	CRISPR Guide Capture
NO_SITE_134	NO_SITE_134	R2	5P(BC)	TTACGTATACGTTTCGCGCA	CRISPR Guide Capture
NO_SITE_135	NO_SITE_135	R2	5P(BC)	CTTCGATACGCGTCGACCGT	CRISPR Guide Capture
NO_SITE_136	NO_SITE_136	R2	5P(BC)	ACAGCGCGATCGTTCGACGA	CRISPR Guide Capture
NO_SITE_137	NO_SITE_137	R2	5P(BC)	ATTTATCGTTCCGACGAACG	CRISPR Guide Capture
NO_SITE_138	NO_SITE_138	R2	5P(BC)	AGCACGACGCTCGAATCGAT	CRISPR Guide Capture
NO_SITE_139	NO_SITE_139	R2	5P(BC)	TCCCGCGACTCGCGATACAT	CRISPR Guide Capture
NO_SITE_140	NO_SITE_140	R2	5P(BC)	GCTACGGTATCCGTCGACGC	CRISPR Guide Capture
NO_SITE_141	NO_SITE_141	R2	5P(BC)	GCGCGCGTTAAACGCGCGAC	CRISPR Guide Capture
NO_SITE_142	NO_SITE_142	R2	5P(BC)	TAATGCCCGTCGATCGACGT	CRISPR Guide Capture
NO_SITE_143	NO_SITE_143	R2	5P(BC)	AGCAATCGGGTCGTCGCGAT	CRISPR Guide Capture
NO_SITE_144	NO_SITE_144	R2	5P(BC)	TATCGTCTATCGACGAGTCT	CRISPR Guide Capture
NO_SITE_145	NO_SITE_145	R2	5P(BC)	AATCGAGTCGGCGATATCGT	CRISPR Guide Capture
NO_SITE_146	NO_SITE_146	R2	5P(BC)	GAGGGACGTAATCCCGATCG	CRISPR Guide Capture
NO_SITE_147	NO_SITE_147	R2	5P(BC)	TAAGTTCGACGATCCGTAAT	CRISPR Guide Capture
NO_SITE_148	NO_SITE_148	R2	5P(BC)	TTAACGAACTCGAACGAGCG	CRISPR Guide Capture
NO_SITE_149	NO_SITE_149	R2	5P(BC)	TCACCGAACACTACGCGCAT	CRISPR Guide Capture
NO_SITE_150	NO_SITE_150	R2	5P(BC)	GGAAGTTTACCGCTCGTCCG	CRISPR Guide Capture
NO_SITE_151	NO_SITE_151	R2	5P(BC)	GCATAGCGGTCGTGCGTCAC	CRISPR Guide Capture
NO_SITE_152	NO_SITE_152	R2	5P(BC)	CTACGCTCGACGGATACGAT	CRISPR Guide Capture
NO_SITE_153	NO_SITE_153	R2	5P(BC)	CTATCGCGACGCGTAAACGA	CRISPR Guide Capture
NO_SITE_154	NO_SITE_154	R2	5P(BC)	AATCGACTACGAACGCCGAT	CRISPR Guide Capture
NO_SITE_155	NO_SITE_155	R2	5P(BC)	CTATACATAACGCGCGCGTC	CRISPR Guide Capture
NO_SITE_156	NO_SITE_156	R2	5P(BC)	TAGCGGATACGTCCTACGTC	CRISPR Guide Capture
NO_SITE_157	NO_SITE_157	R2	5P(BC)	GAGCCGCCGAACGACGTATA	CRISPR Guide Capture
NO_SITE_158	NO_SITE_158	R2	5P(BC)	TGCCGCACCTCGATCGAACG	CRISPR Guide Capture
NO_SITE_159	NO_SITE_159	R2	5P(BC)	CCCGTATAACGGGTCGTCGC	CRISPR Guide Capture
NO_SITE_160	NO_SITE_160	R2	5P(BC)	CGTCGCGATTTATCCGCGGT	CRISPR Guide Capture
NO_SITE_161	NO_SITE_161	R2	5P(BC)	AAGACGCGTAAAGCGCCCGT	CRISPR Guide Capture
NO_SITE_162	NO_SITE_162	R2	5P(BC)	ATTCCGTCGTTCGTCGATCA	CRISPR Guide Capture
NO_SITE_163	NO_SITE_163	R2	5P(BC)	TAGAGATCCGCTCTCGCGTA	CRISPR Guide Capture
NO_SITE_164	NO_SITE_164	R2	5P(BC)	TTCAGCCGACCGGTCGTACG	CRISPR Guide Capture
NO_SITE_165	NO_SITE_165	R2	5P(BC)	CCCTCGCGGTCGATCGACCT	CRISPR Guide Capture
NO_SITE_166	NO_SITE_166	R2	5P(BC)	GATACGCTCGCGCGACGTAT	CRISPR Guide Capture
NO_SITE_167	NO_SITE_167	R2	5P(BC)	CCCCGTACGATCGACGTGTT	CRISPR Guide Capture
NO_SITE_168	NO_SITE_168	R2	5P(BC)	CGGGACATCGCCGTCGTATC	CRISPR Guide Capture
NO_SITE_169	NO_SITE_169	R2	5P(BC)	AGAGCGGTATCGATCGTAAT	CRISPR Guide Capture
NO_SITE_170	NO_SITE_170	R2	5P(BC)	CTGGCACGGTCGTTCGTCGG	CRISPR Guide Capture
NO_SITE_171	NO_SITE_171	R2	5P(BC)	CCGCGCGCGGTTATACACCG	CRISPR Guide Capture
NO_SITE_172	NO_SITE_172	R2	5P(BC)	TTACCGCTCGCGCGTCATAT	CRISPR Guide Capture
NO_SITE_173	NO_SITE_173	R2	5P(BC)	TAACTCGCCCGTAGCGATAC	CRISPR Guide Capture
NO_SITE_174	NO_SITE_174	R2	5P(BC)	GATACGACTCGCCGCCCGTT	CRISPR Guide Capture
NO_SITE_175	NO_SITE_175	R2	5P(BC)	GAAGACTTTACGCGCGCTAA	CRISPR Guide Capture
NO_SITE_176	NO_SITE_176	R2	5P(BC)	AATCGAACGATTATACGCGC	CRISPR Guide Capture
NO_SITE_177	NO_SITE_177	R2	5P(BC)	ACGACGCGACCGCTATCAAT	CRISPR Guide Capture
NO_SITE_178	NO_SITE_178	R2	5P(BC)	ACTCGGTACTATCGTCGACG	CRISPR Guide Capture
NO_SITE_179	NO_SITE_179	R2	5P(BC)	ATGTCGCGCCGATGCGTATA	CRISPR Guide Capture
NO_SITE_180	NO_SITE_180	R2	5P(BC)	CACTACGACGCGCTAGTCGT	CRISPR Guide Capture
NO_SITE_181	NO_SITE_181	R2	5P(BC)	CCACTAACGTCGCGATTGCG	CRISPR Guide Capture
NO_SITE_182	NO_SITE_182	R2	5P(BC)	CCGGCGCGACGCTCGTATTA	CRISPR Guide Capture
NO_SITE_183	NO_SITE_183	R2	5P(BC)	GTACGTCCGACTATCGTACG	CRISPR Guide Capture
NO_SITE_184	NO_SITE_184	R2	5P(BC)	TAGTACGTCCGCCGAATCGT	CRISPR Guide Capture
NO_SITE_185	NO_SITE_185	R2	5P(BC)	TATTCGCGCGCGATCCGATA	CRISPR Guide Capture
NO_SITE_186	NO_SITE_186	R2	5P(BC)	TCCATATCGCGCGCATTCGA	CRISPR Guide Capture
NO_SITE_187	NO_SITE_187	R2	5P(BC)	TGGTATCGGCGCGCTATAGG	CRISPR Guide Capture
NO_SITE_188	NO_SITE_188	R2	5P(BC)	ACGCGCGAAAACCGCTCGAT	CRISPR Guide Capture
NO_SITE_189	NO_SITE_189	R2	5P(BC)	CTGCGTATCGATAACGACCG	CRISPR Guide Capture
NO_SITE_190	NO_SITE_190	R2	5P(BC)	GGTTACGTATCGCGCGTGAC	CRISPR Guide Capture
NO_SITE_191	NO_SITE_191	R2	5P(BC)	TAACGTCAAACGATCGTTCG	CRISPR Guide Capture
NO_SITE_192	NO_SITE_192	R2	5P(BC)	CAACCGTTATCGACGCGGTA	CRISPR Guide Capture
NO_SITE_193	NO_SITE_193	R2	5P(BC)	GATATTATACGCGATCGTCG	CRISPR Guide Capture
NO_SITE_194	NO_SITE_194	R2	5P(BC)	GCTAATTCGTCGCGAACGTC	CRISPR Guide Capture
NO_SITE_195	NO_SITE_195	R2	5P(BC)	GTATCGAACGAATCGCGTCT	CRISPR Guide Capture
NO_SITE_196	NO_SITE_196	R2	5P(BC)	ATCGACCGATCGTTCGGTAC	CRISPR Guide Capture
NO_SITE_197	NO_SITE_197	R2	5P(BC)	GCACGACGACGTAACCCGTT	CRISPR Guide Capture
NO_SITE_198	NO_SITE_198	R2	5P(BC)	TATAGTACGTACGCGTCGAT	CRISPR Guide Capture
NO_SITE_199	NO_SITE_199	R2	5P(BC)	GACGTAACGATCTCGCGCGA	CRISPR Guide Capture
NO_SITE_200	NO_SITE_200	R2	5P(BC)	TAATACGCCGCTCGCGTATA	CRISPR Guide Capture
NO_SITE_201	NO_SITE_201	R2	5P(BC)	TATACGTACTTCGTAACGCG	CRISPR Guide Capture
NO_SITE_202	NO_SITE_202	R2	5P(BC)	TCTACGTCGCGATACGGGTA	CRISPR Guide Capture
NO_SITE_203	NO_SITE_203	R2	5P(BC)	TATATCGTTCGGACGGCGTA	CRISPR Guide Capture
NO_SITE_204	NO_SITE_204	R2	5P(BC)	CCCTAGATATCGTTCGCGAC	CRISPR Guide Capture
NO_SITE_205	NO_SITE_205	R2	5P(BC)	CTCCGGACGTCTTACGTACC	CRISPR Guide Capture
NO_SITE_206	NO_SITE_206	R2	5P(BC)	GGCCGAACATCGCGCGATCG	CRISPR Guide Capture
NO_SITE_207	NO_SITE_207	R2	5P(BC)	TTTATCGCGACGGCGTATAT	CRISPR Guide Capture
NO_SITE_208	NO_SITE_208	R2	5P(BC)	AAGTCACGCGCGACGATTTA	CRISPR Guide Capture
NO_SITE_209	NO_SITE_209	R2	5P(BC)	ACAAGCATATCGACCGCGTA	CRISPR Guide Capture
NO_SITE_210	NO_SITE_210	R2	5P(BC)	ATACGCGTACGACGAAAGAC	CRISPR Guide Capture
NO_SITE_211	NO_SITE_211	R2	5P(BC)	TACACGACGTCGCGTTTATC	CRISPR Guide Capture
NO_SITE_212	NO_SITE_212	R2	5P(BC)	TACCGCGCGTATACGGTTGA	CRISPR Guide Capture
NO_SITE_213	NO_SITE_213	R2	5P(BC)	GCCACCGACTACGACGCGTG	CRISPR Guide Capture
NO_SITE_214	NO_SITE_214	R2	5P(BC)	AAATTCGGTCGCACGCGAAT	CRISPR Guide Capture
NO_SITE_215	NO_SITE_215	R2	5P(BC)	CCCTATCGCCCGACCGACAA	CRISPR Guide Capture
NO_SITE_216	NO_SITE_216	R2	5P(BC)	TGGTACATACCGCTCGCGTA	CRISPR Guide Capture
NO_SITE_217	NO_SITE_217	R2	5P(BC)	GATGATTAATCGCGCGCCAA	CRISPR Guide Capture
NO_SITE_218	NO_SITE_218	R2	5P(BC)	CGGCGTAACGCTAACGTGCG	CRISPR Guide Capture
NO_SITE_219	NO_SITE_219	R2	5P(BC)	TGCCAACGTATCGCCGCGAA	CRISPR Guide Capture
NO_SITE_220	NO_SITE_220	R2	5P(BC)	CCTGCGGTCGATTCGTTCGT	CRISPR Guide Capture
NO_SITE_221	NO_SITE_221	R2	5P(BC)	ACAATCCGGTCGCGTACGCA	CRISPR Guide Capture
NO_SITE_222	NO_SITE_222	R2	5P(BC)	TCAGGACCGAATCGCGATAC	CRISPR Guide Capture
NO_SITE_223	NO_SITE_223	R2	5P(BC)	CCTCGTCCGCCATCGATCGA	CRISPR Guide Capture
NO_SITE_224	NO_SITE_224	R2	5P(BC)	CTTCGATGCGATCGCGTCAT	CRISPR Guide Capture
NO_SITE_225	NO_SITE_225	R2	5P(BC)	ACACGAACGTTACGCGACAC	CRISPR Guide Capture
NO_SITE_226	NO_SITE_226	R2	5P(BC)	CATCCGTACGGTTTCGACGT	CRISPR Guide Capture
NO_SITE_227	NO_SITE_227	R2	5P(BC)	CTTTAATCGATCGTCGGCGC	CRISPR Guide Capture
NO_SITE_228	NO_SITE_228	R2	5P(BC)	TGCACCGTAATGATCGGTCG	CRISPR Guide Capture
NO_SITE_229	NO_SITE_229	R2	5P(BC)	GGTTACGCTGCGTCGTGACG	CRISPR Guide Capture
NO_SITE_230	NO_SITE_230	R2	5P(BC)	TGGGGTTTCATACGCGCGCA	CRISPR Guide Capture
NO_SITE_231	NO_SITE_231	R2	5P(BC)	CTTGCATTACGCTCCGATCG	CRISPR Guide Capture
NO_SITE_232	NO_SITE_232	R2	5P(BC)	TCAGCGAATATGTTCGCCGA	CRISPR Guide Capture
NO_SITE_233	NO_SITE_233	R2	5P(BC)	TGGCCGTTGCGCATCGAAAC	CRISPR Guide Capture
NO_SITE_234	NO_SITE_234	R2	5P(BC)	ACCAACCGTTAGTACGACGT	CRISPR Guide Capture
NO_SITE_235	NO_SITE_235	R2	5P(BC)	CAGCGTATTGCCGACGCTAG	CRISPR Guide Capture
NO_SITE_236	NO_SITE_236	R2	5P(BC)	CGGCGCGTGACTATTCGACG	CRISPR Guide Capture
NO_SITE_237	NO_SITE_237	R2	5P(BC)	TTTACCGCGTCGACCGCTTA	CRISPR Guide Capture
NO_SITE_238	NO_SITE_238	R2	5P(BC)	TTCGTACCTCCGCGCGTTAA	CRISPR Guide Capture
NO_SITE_239	NO_SITE_239	R2	5P(BC)	TATAATCGCCGGTTCGCGAC	CRISPR Guide Capture
NO_SITE_240	NO_SITE_240	R2	5P(BC)	ACCCGTTAACGACTATCGCG	CRISPR Guide Capture
NO_SITE_241	NO_SITE_241	R2	5P(BC)	GCGCGGTCGATAGCGACCGA	CRISPR Guide Capture
NO_SITE_242	NO_SITE_242	R2	5P(BC)	TCTTCGGTAACGCGTCGGAT	CRISPR Guide Capture
NO_SITE_243	NO_SITE_243	R2	5P(BC)	GGGGCACTCGTCGATCGTTA	CRISPR Guide Capture
NO_SITE_244	NO_SITE_244	R2	5P(BC)	CCCGATGCGTACGTCGCGCT	CRISPR Guide Capture
NO_SITE_245	NO_SITE_245	R2	5P(BC)	TAGCCGCCAACGCGTACGAT	CRISPR Guide Capture
NO_SITE_246	NO_SITE_246	R2	5P(BC)	TGTCGCGTTCGCGATTTGCG	CRISPR Guide Capture
NO_SITE_247	NO_SITE_247	R2	5P(BC)	TTAATATGTAGTAGCGCGCG	CRISPR Guide Capture
NO_SITE_248	NO_SITE_248	R2	5P(BC)	TGCCGCCTCGGTATCGCGTA	CRISPR Guide Capture
NO_SITE_249	NO_SITE_249	R2	5P(BC)	TGCTCGCCGTCAAACGGTAT	CRISPR Guide Capture
NO_SITE_250	NO_SITE_250	R2	5P(BC)	CCACGGTCTAAGTTCGCGTC	CRISPR Guide Capture
NO_SITE_251	NO_SITE_251	R2	5P(BC)	TCGCGCGAGCGTACGATTGA	CRISPR Guide Capture
NO_SITE_252	NO_SITE_252	R2	5P(BC)	CATGCGCTTATCGGCGAATT	CRISPR Guide Capture
NO_SITE_253	NO_SITE_253	R2	5P(BC)	CGTGTCGTTATTCGCGAATC	CRISPR Guide Capture
NO_SITE_254	NO_SITE_254	R2	5P(BC)	ATTCGTTACGGACCGAACGG	CRISPR Guide Capture
NO_SITE_255	NO_SITE_255	R2	5P(BC)	GGCTTCGACGCGACCGATGC	CRISPR Guide Capture
NO_SITE_256	NO_SITE_256	R2	5P(BC)	GACGTTACGACAACGCGCGA	CRISPR Guide Capture
NO_SITE_257	NO_SITE_257	R2	5P(BC)	GGGTCGGTCTAATCGACGCG	CRISPR Guide Capture
NO_SITE_258	NO_SITE_258	R2	5P(BC)	TGGTCACGTCGATACGCCGA	CRISPR Guide Capture
NO_SITE_259	NO_SITE_259	R2	5P(BC)	TACACAACGCGGTCCGCGTA	CRISPR Guide Capture
NO_SITE_260	NO_SITE_260	R2	5P(BC)	AGGCTAGTTAGCGCGAATCG	CRISPR Guide Capture
NO_SITE_261	NO_SITE_261	R2	5P(BC)	GCCGACGTAACGACCGACGT	CRISPR Guide Capture
NO_SITE_262	NO_SITE_262	R2	5P(BC)	TTGTACACTCGACTCGCGAG	CRISPR Guide Capture
NO_SITE_263	NO_SITE_263	R2	5P(BC)	ATACGAAGATATCGCGTACG	CRISPR Guide Capture
NO_SITE_264	NO_SITE_264	R2	5P(BC)	CTTACGCGATTCGGCGTAAT	CRISPR Guide Capture
NO_SITE_265	NO_SITE_265	R2	5P(BC)	CCGCGCGTCGTACCGATCGG	CRISPR Guide Capture
NO_SITE_266	NO_SITE_266	R2	5P(BC)	GCTCGCGGATCGTATCGTTA	CRISPR Guide Capture
NO_SITE_267	NO_SITE_267	R2	5P(BC)	AGGTTATCGCGCGCGAACCA	CRISPR Guide Capture
NO_SITE_268	NO_SITE_268	R2	5P(BC)	GCACCGGCTACGTCGATCGA	CRISPR Guide Capture
NO_SITE_269	NO_SITE_269	R2	5P(BC)	TCGTCGGTCAAAACGCGCGT	CRISPR Guide Capture
NO_SITE_270	NO_SITE_270	R2	5P(BC)	GGCTTCGCGCCGACTACGGA	CRISPR Guide Capture
NO_SITE_271	NO_SITE_271	R2	5P(BC)	ACGCATCAACGTCGCGTTAG	CRISPR Guide Capture
NO_SITE_272	NO_SITE_272	R2	5P(BC)	ACTCGCGCGTTCGTACGATT	CRISPR Guide Capture
NO_SITE_273	NO_SITE_273	R2	5P(BC)	CTACGCGTAAACTCCGCTAT	CRISPR Guide Capture
NO_SITE_274	NO_SITE_274	R2	5P(BC)	CTTTACGCCGTCGTACGCCG	CRISPR Guide Capture
NO_SITE_275	NO_SITE_275	R2	5P(BC)	GACCGCGTCGCGCTTACGAA	CRISPR Guide Capture
NO_SITE_276	NO_SITE_276	R2	5P(BC)	TCCGTTCCGGCGCGCGTATT	CRISPR Guide Capture
NO_SITE_277	NO_SITE_277	R2	5P(BC)	ATAGATTCGATCGACCGACG	CRISPR Guide Capture
NO_SITE_278	NO_SITE_278	R2	5P(BC)	ATGCGTCGCACGACGCTTAA	CRISPR Guide Capture
NO_SITE_279	NO_SITE_279	R2	5P(BC)	CCTATCGACGGTTCGTACGA	CRISPR Guide Capture
NO_SITE_280	NO_SITE_280	R2	5P(BC)	GACACGCGCGACGGTACTAT	CRISPR Guide Capture
NO_SITE_281	NO_SITE_281	R2	5P(BC)	AGCTACGACTAGTATCGGCG	CRISPR Guide Capture
NO_SITE_282	NO_SITE_282	R2	5P(BC)	CGAGCGATCGAACCGTATAT	CRISPR Guide Capture
MEF2C_1	MEF2C_1	R2	5P(BC)	CCGGACAAACTCAGACATCG	CRISPR Guide Capture
MEF2C_2	MEF2C_2	R2	5P(BC)	AAGGATAAATAACTCCCAGT	CRISPR Guide Capture
MEF2C_3	MEF2C_3	R2	5P(BC)	GGAGGTCGATGTGTTACACC	CRISPR Guide Capture
MEF2B_1	MEF2B_1	R2	5P(BC)	GAGGTGTTTAGTCCCCCTCG	CRISPR Guide Capture
MEF2B_2	MEF2B_2	R2	5P(BC)	CAGCCCAGATGTGGTATACG	CRISPR Guide Capture
MEF2B_3	MEF2B_3	R2	5P(BC)	CACCAACACTGACATCCTCG	CRISPR Guide Capture
MEF2A_1	MEF2A_1	R2	5P(BC)	GCTGAGTACACAAGTCCTTG	CRISPR Guide Capture
MEF2A_2	MEF2A_2	R2	5P(BC)	AGGAATTTGATAATATGATG	CRISPR Guide Capture
MEF2A_3	MEF2A_3	R2	5P(BC)	TGATCTCACAGAATACCCAG	CRISPR Guide Capture
ZNF781_1	ZNF781_1	R2	5P(BC)	CATAATCGAATTCACACTGG	CRISPR Guide Capture
ZNF781_2	ZNF781_2	R2	5P(BC)	AATGTAGAAAGACGTTTAGG	CRISPR Guide Capture
ZNF781_3	ZNF781_3	R2	5P(BC)	TAAATGTAAGCAATGTTGGA	CRISPR Guide Capture
ZNF782_1	ZNF782_1	R2	5P(BC)	GCCTTGTAAATGTGACATTG	CRISPR Guide Capture
ZNF782_2	ZNF782_2	R2	5P(BC)	ACTCACAAAACTCTCACAGG	CRISPR Guide Capture
ZNF782_3	ZNF782_3	R2	5P(BC)	TGAATTCAGTAACTCACCTG	CRISPR Guide Capture
RORC_1	RORC_1	R2	5P(BC)	CCTCAAAACGAAGTCCACAT	CRISPR Guide Capture
RORC_2	RORC_2	R2	5P(BC)	AGGAAGTGACTGGCTACCAG	CRISPR Guide Capture
RORC_3	RORC_3	R2	5P(BC)	GTCGTCTGGGATCCACTACG	CRISPR Guide Capture
RORB_1	RORB_1	R2	5P(BC)	CACTCACGCCATCCAATACG	CRISPR Guide Capture
RORB_2	RORB_2	R2	5P(BC)	GGAGACATGTCAATACACCA	CRISPR Guide Capture
RORB_3	RORB_3	R2	5P(BC)	ACAAGTTGGGTACGGATGTG	CRISPR Guide Capture
RORA_1	RORA_1	R2	5P(BC)	ATAGCTCTGTCTGCGCACCG	CRISPR Guide Capture
RORA_2	RORA_2	R2	5P(BC)	ACCATCTCGAGACATCCCTA	CRISPR Guide Capture
RORA_3	RORA_3	R2	5P(BC)	AGTTGGGGAAGTCTCGCCGT	CRISPR Guide Capture
BSX_1	BSX_1	R2	5P(BC)	GTCTAGCAGAGGCACCCGAG	CRISPR Guide Capture
BSX_2	BSX_2	R2	5P(BC)	GCGAGTCAGAGAAAACCGTG	CRISPR Guide Capture
BSX_3	BSX_3	R2	5P(BC)	AGGTTCCTGTTACTTACCCG	CRISPR Guide Capture
TBPL2_1	TBPL2_1	R2	5P(BC)	GACCGTAATCCCACTGTTGG	CRISPR Guide Capture
TBPL2_2	TBPL2_2	R2	5P(BC)	TGGCGGCAGCCTCACCTGAG	CRISPR Guide Capture
TBPL2_3	TBPL2_3	R2	5P(BC)	CCTACCAGATGAAGTTACCC	CRISPR Guide Capture
ZNF778_1	ZNF778_1	R2	5P(BC)	TCGCGTGCAAGTCCACCCTG	CRISPR Guide Capture
ZNF778_2	ZNF778_2	R2	5P(BC)	GCACGTGCGGGAAGTCACAA	CRISPR Guide Capture
ZNF778_3	ZNF778_3	R2	5P(BC)	AATGGCGACTTAAAACCAAA	CRISPR Guide Capture
ZNF777_1	ZNF777_1	R2	5P(BC)	GAGGTACAGACCAACGACGA	CRISPR Guide Capture
ZNF777_2	ZNF777_2	R2	5P(BC)	CAGATGGTTCGCGAACTCCA	CRISPR Guide Capture
ZNF777_3	ZNF777_3	R2	5P(BC)	CAACATCATCAAATGTGACA	CRISPR Guide Capture
ZSCAN9_1	ZSCAN9_1	R2	5P(BC)	GAGGCCACATGTGAGCACAA	CRISPR Guide Capture
ZSCAN9_2	ZSCAN9_2	R2	5P(BC)	TGGCAAGGGAAATCTTCCGA	CRISPR Guide Capture
ZSCAN9_3	ZSCAN9_3	R2	5P(BC)	GCTCGATGAACCACAACATG	CRISPR Guide Capture
ZNF776_1	ZNF776_1	R2	5P(BC)	CTGGGAGATATCTTACACCA	CRISPR Guide Capture
ZNF776_2	ZNF776_2	R2	5P(BC)	TCGTACAGAAGCAATGCCAA	CRISPR Guide Capture
ZNF776_3	ZNF776_3	R2	5P(BC)	CAAACTTTGAAACTAAGCAT	CRISPR Guide Capture
ZNF775_1	ZNF775_1	R2	5P(BC)	AACATATTTCAGCAGCACCG	CRISPR Guide Capture
ZNF775_2	ZNF775_2	R2	5P(BC)	TACAAAGTGACCCTCGCCGG	CRISPR Guide Capture
ZNF775_3	ZNF775_3	R2	5P(BC)	GCCAGAAGCCCAACTTGACG	CRISPR Guide Capture
ZNF774_1	ZNF774_1	R2	5P(BC)	TCCGGCTGGGAGATTACACT	CRISPR Guide Capture
ZNF774_2	ZNF774_2	R2	5P(BC)	AGAAGCCCTACCAATGCAAG	CRISPR Guide Capture
ZNF774_3	ZNF774_3	R2	5P(BC)	TTCCCGCATTCTGCACACAT	CRISPR Guide Capture
FOXF1_1	FOXF1_1	R2	5P(BC)	GGCGGCCACTCGTACATGGG	CRISPR Guide Capture
FOXF1_2	FOXF1_2	R2	5P(BC)	GTGCTTCATCAAGCTACCCA	CRISPR Guide Capture
FOXF1_3	FOXF1_3	R2	5P(BC)	AAGGCCAAGAAGACCAACGC	CRISPR Guide Capture
ZNF773_1	ZNF773_1	R2	5P(BC)	GTGACTTCAGCCATACTGAG	CRISPR Guide Capture
ZNF773_2	ZNF773_2	R2	5P(BC)	ACACGGGAGAGAAGTCACAT	CRISPR Guide Capture
ZNF773_3	ZNF773_3	R2	5P(BC)	GCACCAGAGACTGCACACTG	CRISPR Guide Capture
FOXF2_1	FOXF2_1	R2	5P(BC)	CCAAGCCGCTCACCACGCGG	CRISPR Guide Capture
FOXF2_2	FOXF2_2	R2	5P(BC)	CCGCACATGTCGCCCAACCC	CRISPR Guide Capture
FOXF2_3	FOXF2_3	R2	5P(BC)	AGCTGCCTAAGGGCCTCGGG	CRISPR Guide Capture
ZNF772_1	ZNF772_1	R2	5P(BC)	ACTCAGAAGGCTTACCCCTG	CRISPR Guide Capture
ZNF772_2	ZNF772_2	R2	5P(BC)	CTCACTACCCATCACCAGTG	CRISPR Guide Capture
ZNF772_3	ZNF772_3	R2	5P(BC)	AGGTTGTTGGCATGGAATGG	CRISPR Guide Capture
MYRFL_1	MYRFL_1	R2	5P(BC)	GAGTCGGATGCAGAATAGGG	CRISPR Guide Capture
MYRFL_2	MYRFL_2	R2	5P(BC)	TGCCAAGGAACACTATGGCA	CRISPR Guide Capture
MYRFL_3	MYRFL_3	R2	5P(BC)	CCAGAATCTATTGTCTGTCA	CRISPR Guide Capture
ZNF397_1	ZNF397_1	R2	5P(BC)	AATGCCAGAGTTGCACACAA	CRISPR Guide Capture
ZNF397_2	ZNF397_2	R2	5P(BC)	ATCTCAGAAGAAAAATCACA	CRISPR Guide Capture
ZNF397_3	ZNF397_3	R2	5P(BC)	ACATAATCCAGAAAGCGGCG	CRISPR Guide Capture
ZNF396_1	ZNF396_1	R2	5P(BC)	TTGGCTACCAGGATTCACCT	CRISPR Guide Capture
ZNF396_2	ZNF396_2	R2	5P(BC)	CTTCAGTCCTTAAGACCACA	CRISPR Guide Capture
ZNF396_3	ZNF396_3	R2	5P(BC)	AGAGGAAACTGTGACTATGC	CRISPR Guide Capture
ZNF395_1	ZNF395_1	R2	5P(BC)	CAGGTTTATGTGTGGTACGG	CRISPR Guide Capture
ZNF395_2	ZNF395_2	R2	5P(BC)	AAGCATCCCCCAAATACTTG	CRISPR Guide Capture
ZNF395_3	ZNF395_3	R2	5P(BC)	GGACTCTGATCAGTTCAAGC	CRISPR Guide Capture
ZNF394_1	ZNF394_1	R2	5P(BC)	TTGGGAGCCCAACTATCCCG	CRISPR Guide Capture
ZNF394_2	ZNF394_2	R2	5P(BC)	AAAGTTTCCACATGGTGACG	CRISPR Guide Capture
ZNF394_3	ZNF394_3	R2	5P(BC)	TAAGTGTGGCAGTACCCATG	CRISPR Guide Capture
TBPL1_1	TBPL1_1	R2	5P(BC)	GTAATTTATAAACGTGATGT	CRISPR Guide Capture
TBPL1_2	TBPL1_2	R2	5P(BC)	CAGACTACGGGCTAAGCGTC	CRISPR Guide Capture
TBPL1_3	TBPL1_3	R2	5P(BC)	TCAGGAAAAATTATTTGCAC	CRISPR Guide Capture
ZNF391_1	ZNF391_1	R2	5P(BC)	GCACAACAGAAAATTCCAAA	CRISPR Guide Capture
ZNF391_2	ZNF391_2	R2	5P(BC)	GAAGAAGACTATAAAAACGA	CRISPR Guide Capture
ZNF391_3	ZNF391_3	R2	5P(BC)	GTACACAGTAGAATTCATGG	CRISPR Guide Capture
BARHL1_1	BARHL1_1	R2	5P(BC)	TTTATACTCAGAGTCCGATG	CRISPR Guide Capture
BARHL1_2	BARHL1_2	R2	5P(BC)	TGTGCACCCTACTCTAGCAG	CRISPR Guide Capture
BARHL1_3	BARHL1_3	R2	5P(BC)	AAGGATGTCCCTGATCAGAA	CRISPR Guide Capture
BARHL2_1	BARHL2_1	R2	5P(BC)	ACGGTATCAATCTCCGAACA	CRISPR Guide Capture
BARHL2_2	BARHL2_2	R2	5P(BC)	CAGAGCGACATCAAATGCCA	CRISPR Guide Capture
BARHL2_3	BARHL2_3	R2	5P(BC)	AGGCTGCAAACTTTGCGTCG	CRISPR Guide Capture
EOMES_1	EOMES_1	R2	5P(BC)	GCTTAGTGACACCGACGCCG	CRISPR Guide Capture
EOMES_2	EOMES_2	R2	5P(BC)	CCACTACAATGTGTTCGTAG	CRISPR Guide Capture
EOMES_3	EOMES_3	R2	5P(BC)	TGTGTACCCGGCTCCTAACG	CRISPR Guide Capture
ZNF790_1	ZNF790_1	R2	5P(BC)	AACACTTCAAGATAATCAAG	CRISPR Guide Capture
ZNF790_2	ZNF790_2	R2	5P(BC)	TGAATGAATTTAAAGAACTG	CRISPR Guide Capture
ZNF790_3	ZNF790_3	R2	5P(BC)	ATCAGAATGTTCATGTTGGT	CRISPR Guide Capture
ZNF791_1	ZNF791_1	R2	5P(BC)	GTGTGTTAGAACACTTGTGT	CRISPR Guide Capture
ZNF791_2	ZNF791_2	R2	5P(BC)	GAAGATCAACACAAAAACCA	CRISPR Guide Capture
ZNF791_3	ZNF791_3	R2	5P(BC)	CATCCCTTACTAGACACATG	CRISPR Guide Capture
ZNF792_1	ZNF792_1	R2	5P(BC)	CGTACACAACCCTATCAGAA	CRISPR Guide Capture
ZNF792_2	ZNF792_2	R2	5P(BC)	TGAGGTCACTCCCAGCGATG	CRISPR Guide Capture
ZNF792_3	ZNF792_3	R2	5P(BC)	CACAGTCACCACACACGTGA	CRISPR Guide Capture
ZNF793_1	ZNF793_1	R2	5P(BC)	TCTGGCGAGTTAATATCCAG	CRISPR Guide Capture
ZNF793_2	ZNF793_2	R2	5P(BC)	CCTAGTAACTGGAACCCTTG	CRISPR Guide Capture
ZNF793_3	ZNF793_3	R2	5P(BC)	GAAAGCTTTCACCCAGAACC	CRISPR Guide Capture
ZNF37A_1	ZNF37A_1	R2	5P(BC)	CATCAGAGAACACACACAGG	CRISPR Guide Capture
ZNF37A_2	ZNF37A_2	R2	5P(BC)	TGTAACCTCTCTTATGTACA	CRISPR Guide Capture
ZNF37A_3	ZNF37A_3	R2	5P(BC)	ACATCAAAGAACGCACACAG	CRISPR Guide Capture
ZNF788P_1	ZNF788P_1	R2	5P(BC)	AGACACATGAAGATAGACAC	CRISPR Guide Capture
ZNF788P_2	ZNF788P_2	R2	5P(BC)	ATATCCTTTCAAAAACATGA	CRISPR Guide Capture
ZNF788P_3	ZNF788P_3	R2	5P(BC)	AGTTCTGAGGCGCATCCAAA	CRISPR Guide Capture
ZNF787_1	ZNF787_1	R2	5P(BC)	AGAGCCTCGCGCGTCACCTG	CRISPR Guide Capture
ZNF787_2	ZNF787_2	R2	5P(BC)	ATGGCCAGTCACGAGAACCC	CRISPR Guide Capture
ZNF787_3	ZNF787_3	R2	5P(BC)	GCCACTGGTCCAAGCTGACG	CRISPR Guide Capture
ZNF789_1	ZNF789_1	R2	5P(BC)	GAGTGGGGCCACCTCAACTG	CRISPR Guide Capture
ZNF789_2	ZNF789_2	R2	5P(BC)	TCCTGGATCTACCGAGAACT	CRISPR Guide Capture
ZNF789_3	ZNF789_3	R2	5P(BC)	ATCAGAATGCGCAAACAAGG	CRISPR Guide Capture
ZNF784_1	ZNF784_1	R2	5P(BC)	CAGCGGCCGTTGCAGAACAG	CRISPR Guide Capture
ZNF784_2	ZNF784_2	R2	5P(BC)	ATCTCGATGAGGTCACTCGG	CRISPR Guide Capture
ZNF784_3	ZNF784_3	R2	5P(BC)	GAGCTGCTGTTCCACGAACA	CRISPR Guide Capture
ZNF783_1	ZNF783_1	R2	5P(BC)	CCGAGTGTAGAATCCCCCGA	CRISPR Guide Capture
ZNF783_2	ZNF783_2	R2	5P(BC)	GGAAATCACACTGTGGACGG	CRISPR Guide Capture
ZNF783_3	ZNF783_3	R2	5P(BC)	GAGCCTTGTCTTGACCGGTG	CRISPR Guide Capture
JUN_1	JUN_1	R2	5P(BC)	GTAGCCATAAGGTCCGCTCT	CRISPR Guide Capture
JUN_2	JUN_2	R2	5P(BC)	GGCGGCGCAGCCGGTCAACG	CRISPR Guide Capture
JUN_3	JUN_3	R2	5P(BC)	CTGAGGTTTGCGTAGACCGG	CRISPR Guide Capture
ZNF786_1	ZNF786_1	R2	5P(BC)	ATATCCTGGATTGAACACGG	CRISPR Guide Capture
ZNF786_2	ZNF786_2	R2	5P(BC)	CATTTAGTAATGCACCAGAG	CRISPR Guide Capture
ZNF786_3	ZNF786_3	R2	5P(BC)	GGCAGGAACTTCCGTCAGAG	CRISPR Guide Capture
ZNF785_1	ZNF785_1	R2	5P(BC)	ATGAAGTGGCTGTCAAGGAG	CRISPR Guide Capture
ZNF785_2	ZNF785_2	R2	5P(BC)	TTCCACCCACGAGATAAAAG	CRISPR Guide Capture
ZNF785_3	ZNF785_3	R2	5P(BC)	GGCCGTGTACTTCTCTCCCG	CRISPR Guide Capture
FOXG1_1	FOXG1_1	R2	5P(BC)	AGCGCGTTGTAGCTGAACGG	CRISPR Guide Capture
FOXG1_2	FOXG1_2	R2	5P(BC)	CCGCGCCACTACGACGACCC	CRISPR Guide Capture
FOXG1_3	FOXG1_3	R2	5P(BC)	AGGGACAGGAAGGGCGACAT	CRISPR Guide Capture
ZNF384_1	ZNF384_1	R2	5P(BC)	GGTAGCATCGACCCTAACCG	CRISPR Guide Capture
ZNF384_2	ZNF384_2	R2	5P(BC)	GCACATCCGTATACACTCAG	CRISPR Guide Capture
ZNF384_3	ZNF384_3	R2	5P(BC)	TCAGTCCTGTAGACGGCACA	CRISPR Guide Capture
SHOX_1	SHOX_1	R2	5P(BC)	GGACCACGTAGACAATGACA	CRISPR Guide Capture
SHOX_2	SHOX_2	R2	5P(BC)	AAAAGCAAGGACGGTAACGG	CRISPR Guide Capture
SHOX_3	SHOX_3	R2	5P(BC)	GAGAATCAGATGCATAAAGG	CRISPR Guide Capture
ZNF383_1	ZNF383_1	R2	5P(BC)	GTTGGCAGAGAGCTTACAAG	CRISPR Guide Capture
ZNF383_2	ZNF383_2	R2	5P(BC)	AGCCACCTTGCAAAACAACT	CRISPR Guide Capture
ZNF383_3	ZNF383_3	R2	5P(BC)	TGTATAAGTCCCTCTGAACA	CRISPR Guide Capture
ZNF382_1	ZNF382_1	R2	5P(BC)	TCTTACCCACAGATACGAAG	CRISPR Guide Capture
ZNF382_2	ZNF382_2	R2	5P(BC)	GATTACTTGGATGGACACTG	CRISPR Guide Capture
ZNF382_3	ZNF382_3	R2	5P(BC)	GGGGTCTAGAATGCCTGTCT	CRISPR Guide Capture
UNCX_1	UNCX_1	R2	5P(BC)	CAAGGCCAGCCCATTCAGCG	CRISPR Guide Capture
UNCX_2	UNCX_2	R2	5P(BC)	TCCATCGACGGCCTGCTCGG	CRISPR Guide Capture
UNCX_3	UNCX_3	R2	5P(BC)	AGAACACGAAAAAGGGCCCG	CRISPR Guide Capture
MYBL1_1	MYBL1_1	R2	5P(BC)	AGGGATGGCTCATTGAACGA	CRISPR Guide Capture
MYBL1_2	MYBL1_2	R2	5P(BC)	GTGACACATACTGATACCCA	CRISPR Guide Capture
MYBL1_3	MYBL1_3	R2	5P(BC)	AATTCTCATTAATTTAACTG	CRISPR Guide Capture
MYBL2_1	MYBL2_1	R2	5P(BC)	CTCCAGCAGCAAGTACACTG	CRISPR Guide Capture
MYBL2_2	MYBL2_2	R2	5P(BC)	TCAGGTCACACCAAGCATCA	CRISPR Guide Capture
MYBL2_3	MYBL2_3	R2	5P(BC)	TCGAAGGAACAGGAGCCCAT	CRISPR Guide Capture
ARX_1	ARX_1	R2	5P(BC)	CAAGTCGTACCGCGAGAACG	CRISPR Guide Capture
ARX_2	ARX_2	R2	5P(BC)	CTGCACCCGGAAGACGCTGA	CRISPR Guide Capture
ARX_3	ARX_3	R2	5P(BC)	GTGCAGCTCGGCCTCGAACG	CRISPR Guide Capture
FOXH1_1	FOXH1_1	R2	5P(BC)	AGCATCAAGTCCCTGCTAGG	CRISPR Guide Capture
FOXH1_2	FOXH1_2	R2	5P(BC)	TTCTTCAGGGAAGACTACGA	CRISPR Guide Capture
FOXH1_3	FOXH1_3	R2	5P(BC)	TGCCGGCGCTGGCAGAACGG	CRISPR Guide Capture
JRK_1	JRK_1	R2	5P(BC)	GAACGATGCCATATTCAGCG	CRISPR Guide Capture
JRK_2	JRK_2	R2	5P(BC)	CTGAAGTGCTCTCTCACCGA	CRISPR Guide Capture
JRK_3	JRK_3	R2	5P(BC)	GGAACCACTCGTACAGGACG	CRISPR Guide Capture
TBXT_1	TBXT_1	R2	5P(BC)	CCGCTGGAAGTACGTGAACG	CRISPR Guide Capture
TBXT_2	TBXT_2	R2	5P(BC)	TGGCTGGTGATCATGCGCTG	CRISPR Guide Capture
TBXT_3	TBXT_3	R2	5P(BC)	TCACCAACAAGCTCAACGGA	CRISPR Guide Capture
CENPBD1_1	CENPBD1_1	R2	5P(BC)	TCGATGGCGAGTCAACCGAG	CRISPR Guide Capture
CENPBD1_2	CENPBD1_2	R2	5P(BC)	AGTGTTACGACGATTTGAAG	CRISPR Guide Capture
CENPBD1_3	CENPBD1_3	R2	5P(BC)	CTCAGCCTTCTCCTGAACGA	CRISPR Guide Capture
ZNF799_1	ZNF799_1	R2	5P(BC)	ACTCACTTCAAACACATGAG	CRISPR Guide Capture
ZNF799_2	ZNF799_2	R2	5P(BC)	ATGAGTGGAGAAGTCATCAT	CRISPR Guide Capture
ZNF799_3	ZNF799_3	R2	5P(BC)	ATGCATGAGAGAACGCACAC	CRISPR Guide Capture
ARNTL2_1	ARNTL2_1	R2	5P(BC)	ATAGCCAAACTGAAAAGCGG	CRISPR Guide Capture
ARNTL2_2	ARNTL2_2	R2	5P(BC)	GGACAAGACCAACAGCTATG	CRISPR Guide Capture
ARNTL2_3	ARNTL2_3	R2	5P(BC)	TTACCTATCTTCTTTCAACA	CRISPR Guide Capture
ZNF398_1	ZNF398_1	R2	5P(BC)	TGGAACCTCAGGGCACAACG	CRISPR Guide Capture
ZNF398_2	ZNF398_2	R2	5P(BC)	TATTAAGGGAGATATCCCAA	CRISPR Guide Capture
ZNF398_3	ZNF398_3	R2	5P(BC)	AACACCTGCTCGCCAACTGG	CRISPR Guide Capture
ESRRA_1	ESRRA_1	R2	5P(BC)	AGACACCAGTGCATTCACTG	CRISPR Guide Capture
ESRRA_2	ESRRA_2	R2	5P(BC)	CCACAATCTCTCGGTCAAAG	CRISPR Guide Capture
ESRRA_3	ESRRA_3	R2	5P(BC)	CTCCGGCTACCACTATGGTG	CRISPR Guide Capture
ESRRB_1	ESRRB_1	R2	5P(BC)	TGGCGTCGGACGAGCCACTG	CRISPR Guide Capture
ESRRB_2	ESRRB_2	R2	5P(BC)	AGTGCGAGATCACCAAACGG	CRISPR Guide Capture
ESRRB_3	ESRRB_3	R2	5P(BC)	CGACAAGCTGGTGTACGCTG	CRISPR Guide Capture
ESRRG_1	ESRRG_1	R2	5P(BC)	GTACAAGCGCAGGATAGATG	CRISPR Guide Capture
ESRRG_2	ESRRG_2	R2	5P(BC)	AAGAGACTGTGTTTAGTGTG	CRISPR Guide Capture
ESRRG_3	ESRRG_3	R2	5P(BC)	GATAACCACCAACTCTCGGT	CRISPR Guide Capture
ZSCAN4_1	ZSCAN4_1	R2	5P(BC)	ACAGCAATAATTCATATGCA	CRISPR Guide Capture
ZSCAN4_2	ZSCAN4_2	R2	5P(BC)	CCATCACCATAGGGACACCT	CRISPR Guide Capture
ZSCAN4_3	ZSCAN4_3	R2	5P(BC)	CCACAAGAGAAGCAAACATG	CRISPR Guide Capture
ZSCAN1_1	ZSCAN1_1	R2	5P(BC)	CCAGGACTGGAGTTTCGGTG	CRISPR Guide Capture
ZSCAN1_2	ZSCAN1_2	R2	5P(BC)	ACTGTGATCTCGAGCCCCAA	CRISPR Guide Capture
ZSCAN1_3	ZSCAN1_3	R2	5P(BC)	GCAGAGTCTGCACACCAGGG	CRISPR Guide Capture
USF1_1	USF1_1	R2	5P(BC)	ATGATGCAGTTGACACGGAG	CRISPR Guide Capture
USF1_2	USF1_2	R2	5P(BC)	GACTCGGGATGAGAAACGCA	CRISPR Guide Capture
USF1_3	USF1_3	R2	5P(BC)	TCGGAAGACGTACTTGACGT	CRISPR Guide Capture
ZSCAN2_1	ZSCAN2_1	R2	5P(BC)	ACACCAAACCACTCACACCG	CRISPR Guide Capture
ZSCAN2_2	ZSCAN2_2	R2	5P(BC)	AAGTGCTCAGCACTCCGATG	CRISPR Guide Capture
ZSCAN2_3	ZSCAN2_3	R2	5P(BC)	GCTGAACCTCTGCCCACAGT	CRISPR Guide Capture
USF2_1	USF2_1	R2	5P(BC)	AGCCGTAGTATCTCCCACAC	CRISPR Guide Capture
USF2_2	USF2_2	R2	5P(BC)	CATCAGTCACCTGGACTACG	CRISPR Guide Capture
USF2_3	USF2_3	R2	5P(BC)	CCTGCACATACGGAGAGTAA	CRISPR Guide Capture
USF3_1	USF3_1	R2	5P(BC)	AGCAGTCCATCATTACAGGG	CRISPR Guide Capture
USF3_2	USF3_2	R2	5P(BC)	ACAAAAGCAGACCGCCAATG	CRISPR Guide Capture
USF3_3	USF3_3	R2	5P(BC)	CTGTAGCCACATATCTACTG	CRISPR Guide Capture
FOXI2_1	FOXI2_1	R2	5P(BC)	CTACGCGGCCCCGAGCTACG	CRISPR Guide Capture
FOXI2_2	FOXI2_2	R2	5P(BC)	TTGACAACGGGAACTTCCGA	CRISPR Guide Capture
FOXI2_3	FOXI2_3	R2	5P(BC)	GGAAGTTACCAGCCACGTAC	CRISPR Guide Capture
FOXI3_1	FOXI3_1	R2	5P(BC)	GATGAGCGCCGAATACGAGT	CRISPR Guide Capture
FOXI3_2	FOXI3_2	R2	5P(BC)	GAAGCGAAAGCGCCGCTCTG	CRISPR Guide Capture
FOXI3_3	FOXI3_3	R2	5P(BC)	CACTCCAGACCCCAATCCTG	CRISPR Guide Capture
TRAFD1_1	TRAFD1_1	R2	5P(BC)	GGTGCCCGGACGGAACTATG	CRISPR Guide Capture
TRAFD1_2	TRAFD1_2	R2	5P(BC)	CCAGAGCCTCAATTTGTCTG	CRISPR Guide Capture
TRAFD1_3	TRAFD1_3	R2	5P(BC)	CCTGAGCAATTCACACCCTG	CRISPR Guide Capture
FOXI1_1	FOXI1_1	R2	5P(BC)	CAGCGGCCCTCCTTCGAGGG	CRISPR Guide Capture
FOXI1_2	FOXI1_2	R2	5P(BC)	CATAGTAGAGGTTCATCTCG	CRISPR Guide Capture
FOXI1_3	FOXI1_3	R2	5P(BC)	GACAGAGAGCAGTCTCCCGG	CRISPR Guide Capture
FOXA2_1	FOXA2_1	R2	5P(BC)	ATGAACATGTCGTCGTACGT	CRISPR Guide Capture
FOXA2_2	FOXA2_2	R2	5P(BC)	TCCGTGAGCAACATGAACGC	CRISPR Guide Capture
FOXA2_3	FOXA2_3	R2	5P(BC)	GGCCTCACAGGCTCAACTCG	CRISPR Guide Capture
FOXA3_1	FOXA3_1	R2	5P(BC)	TTTCCCCTAGGTCTACTCGC	CRISPR Guide Capture
FOXA3_2	FOXA3_2	R2	5P(BC)	AGATGCCGAAGGGGTATCGG	CRISPR Guide Capture
FOXA3_3	FOXA3_3	R2	5P(BC)	CCACTGGTAGATTTCACTCA	CRISPR Guide Capture
YBX3_1	YBX3_1	R2	5P(BC)	GGTCAAAGGTCTGTCCCACG	CRISPR Guide Capture
YBX3_2	YBX3_2	R2	5P(BC)	AGACAACGTACATTCCGGGG	CRISPR Guide Capture
YBX3_3	YBX3_3	R2	5P(BC)	CACTGCGCAGATATTTCCGT	CRISPR Guide Capture
SPI1_1	SPI1_1	R2	5P(BC)	GCACGTCCTCGATACCCCCA	CRISPR Guide Capture
SPI1_2	SPI1_2	R2	5P(BC)	GGGTACTGGAGGCACATCCG	CRISPR Guide Capture
SPI1_3	SPI1_3	R2	5P(BC)	AGACCTGGTGCCCTATGACA	CRISPR Guide Capture
ZNF347_1	ZNF347_1	R2	5P(BC)	ATGAAAGATTTACTACACAA	CRISPR Guide Capture
ZNF347_2	ZNF347_2	R2	5P(BC)	TCACACCTTGTAAGACATCG	CRISPR Guide Capture
ZNF347_3	ZNF347_3	R2	5P(BC)	GGGCAAAAAGCAAATAATTG	CRISPR Guide Capture
ZNF346_1	ZNF346_1	R2	5P(BC)	CAGGGTCGTTGAAAGTTGCA	CRISPR Guide Capture
ZNF346_2	ZNF346_2	R2	5P(BC)	CTGGGACTCAGAAATAAGCA	CRISPR Guide Capture
ZNF346_3	ZNF346_3	R2	5P(BC)	CAGCAGTCCACTAAGGTGGA	CRISPR Guide Capture
ZNF345_1	ZNF345_1	R2	5P(BC)	AAGGTTTGCACCACTACCAA	CRISPR Guide Capture
ZNF345_2	ZNF345_2	R2	5P(BC)	AACCAGTTTGAGAGAAAACA	CRISPR Guide Capture
ZNF345_3	ZNF345_3	R2	5P(BC)	AAGGGCTGATCCAAAACTAA	CRISPR Guide Capture
YBX1_1	YBX1_1	R2	5P(BC)	GTCTTGCAGGAATGACACCA	CRISPR Guide Capture
YBX1_2	YBX1_2	R2	5P(BC)	GGACAAGAAGGTCATCGGTG	CRISPR Guide Capture
YBX1_3	YBX1_3	R2	5P(BC)	GCAAATGTTACAGGTCCTGG	CRISPR Guide Capture
YBX2_1	YBX2_1	R2	5P(BC)	TGAATCGGCGGGACTTACGT	CRISPR Guide Capture
YBX2_2	YBX2_2	R2	5P(BC)	TGGCAGAGATCCCCTCGGCG	CRISPR Guide Capture
YBX2_3	YBX2_3	R2	5P(BC)	CCCTGGCAATCCGGCGACGG	CRISPR Guide Capture
ZNF343_1	ZNF343_1	R2	5P(BC)	CAAACTTTATTACAAACCCG	CRISPR Guide Capture
ZNF343_2	ZNF343_2	R2	5P(BC)	ACACCATCGTATACACTCGA	CRISPR Guide Capture
ZNF343_3	ZNF343_3	R2	5P(BC)	TCTGAAGTACATGTTGACTG	CRISPR Guide Capture
ZNF350_1	ZNF350_1	R2	5P(BC)	CACCTGAACAGGCTCCACTG	CRISPR Guide Capture
ZNF350_2	ZNF350_2	R2	5P(BC)	GGAAAAGGCTTCATCCAGAA	CRISPR Guide Capture
ZNF350_3	ZNF350_3	R2	5P(BC)	GTCTTGGCTAACTGATCACC	CRISPR Guide Capture
ZNF736_1	ZNF736_1	R2	5P(BC)	TAGCTGACAAACATTGATGA	CRISPR Guide Capture
ZNF736_2	ZNF736_2	R2	5P(BC)	TTGGAAAGTGAAGAGACAGG	CRISPR Guide Capture
ZNF736_3	ZNF736_3	R2	5P(BC)	CTTGTGTTTAACAAGGGTTG	CRISPR Guide Capture
ZNF737_1	ZNF737_1	R2	5P(BC)	TATGTGTAGTAAGGACAGAG	CRISPR Guide Capture
ZNF737_2	ZNF737_2	R2	5P(BC)	GACCATGAAGAAACATGAGA	CRISPR Guide Capture
ZNF737_3	ZNF737_3	R2	5P(BC)	AAGGTATGAAAACCGGCTAA	CRISPR Guide Capture
ZNF735_1	ZNF735_1	R2	5P(BC)	ATTGAGGTTAACCTCACCCA	CRISPR Guide Capture
ZNF735_2	ZNF735_2	R2	5P(BC)	GAGATGGCAGCCAAACACCC	CRISPR Guide Capture
ZNF735_3	ZNF735_3	R2	5P(BC)	TCCTTTAACCACTCCTCAAG	CRISPR Guide Capture
FOXB2_1	FOXB2_1	R2	5P(BC)	GCTTCATCAAGATTCCGCGG	CRISPR Guide Capture
FOXB2_2	FOXB2_2	R2	5P(BC)	TGGAAATAGTGTACCATGTG	CRISPR Guide Capture
FOXB2_3	FOXB2_3	R2	5P(BC)	GGGGTGCTTGAAGCCTGACG	CRISPR Guide Capture
SPIB_1	SPIB_1	R2	5P(BC)	CCAGCTACCCTGATTCAGAG	CRISPR Guide Capture
SPIB_2	SPIB_2	R2	5P(BC)	GCTGGGGCTACTGACGCGCG	CRISPR Guide Capture
SPIB_3	SPIB_3	R2	5P(BC)	CAGCTTCTTGCGAGTCCCTG	CRISPR Guide Capture
ZNF732_1	ZNF732_1	R2	5P(BC)	TCAGACCTAACTCAACATCA	CRISPR Guide Capture
ZNF732_2	ZNF732_2	R2	5P(BC)	CAGAACTGAGGACCTACTAA	CRISPR Guide Capture
ZNF732_3	ZNF732_3	R2	5P(BC)	AAGAAAAAGCTGTAAAAGGA	CRISPR Guide Capture
FOXB1_1	FOXB1_1	R2	5P(BC)	CCATCGAGAACATCATCGCG	CRISPR Guide Capture
FOXB1_2	FOXB1_2	R2	5P(BC)	GCTTCATCAAGATCCCGCGG	CRISPR Guide Capture
FOXB1_3	FOXB1_3	R2	5P(BC)	GCCGCCGCCTACAACTTGGG	CRISPR Guide Capture
SPIC_1	SPIC_1	R2	5P(BC)	ATTTATATAGAACAGTGCTG	CRISPR Guide Capture
SPIC_2	SPIC_2	R2	5P(BC)	GATTATACAGGGATTCGTGA	CRISPR Guide Capture
SPIC_3	SPIC_3	R2	5P(BC)	ACTCTTCTCCAGCAAAAGGG	CRISPR Guide Capture
BHLHE41_1	BHLHE41_1	R2	5P(BC)	TTGATCAGCTGGACACACCG	CRISPR Guide Capture
BHLHE41_2	BHLHE41_2	R2	5P(BC)	GGTGTCCGTGTCGTTCTCGG	CRISPR Guide Capture
BHLHE41_3	BHLHE41_3	R2	5P(BC)	ATGAAGCTGGATTCCCGCGG	CRISPR Guide Capture
ZNF730_1	ZNF730_1	R2	5P(BC)	AAGAAAAGGCTGTAAAAATG	CRISPR Guide Capture
ZNF730_2	ZNF730_2	R2	5P(BC)	ATTTACTGTCACCTACCTGG	CRISPR Guide Capture
ZNF730_3	ZNF730_3	R2	5P(BC)	CCATACAAATGCGAAAAATG	CRISPR Guide Capture
ZNF33A_1	ZNF33A_1	R2	5P(BC)	GTATTGTGTTCACAAACCAG	CRISPR Guide Capture
ZNF33A_2	ZNF33A_2	R2	5P(BC)	AAGGTGCGAAGTCACACGGA	CRISPR Guide Capture
ZNF33A_3	ZNF33A_3	R2	5P(BC)	TGTCTGTCACACCTTCAGAA	CRISPR Guide Capture
BRF2_1	BRF2_1	R2	5P(BC)	AACATATTCCCGAAGCACAG	CRISPR Guide Capture
BRF2_2	BRF2_2	R2	5P(BC)	GCTGTCTCGAACAATGCAGT	CRISPR Guide Capture
BRF2_3	BRF2_3	R2	5P(BC)	CTGTTGGTAGTAGGCAACCG	CRISPR Guide Capture
ADNP_1	ADNP_1	R2	5P(BC)	TGGAGACTGATTAAGCCGAG	CRISPR Guide Capture
ADNP_2	ADNP_2	R2	5P(BC)	TTGCACATCACTTACGAGAG	CRISPR Guide Capture
ADNP_3	ADNP_3	R2	5P(BC)	GTGAACCATCCGCATGTGTG	CRISPR Guide Capture
ZNF337_1	ZNF337_1	R2	5P(BC)	CTAAACCAGAACTCATCAGG	CRISPR Guide Capture
ZNF337_2	ZNF337_2	R2	5P(BC)	ATCTTGGACTTGCACATCAG	CRISPR Guide Capture
ZNF337_3	ZNF337_3	R2	5P(BC)	GTGGAAATAGAGTCTAGTCA	CRISPR Guide Capture
RHOXF2B_1	RHOXF2B_1	R2	5P(BC)	CCTATGGGAAGGAAACCTCG	CRISPR Guide Capture
RHOXF2B_2	RHOXF2B_2	R2	5P(BC)	GGTGCTGTCGCTTACTGAAG	CRISPR Guide Capture
RHOXF2B_3	RHOXF2B_3	R2	5P(BC)	GCTTACCGCAGGAACTCACT	CRISPR Guide Capture
ZNF333_1	ZNF333_1	R2	5P(BC)	GTGCCCGAGAAAATCCGTAG	CRISPR Guide Capture
ZNF333_2	ZNF333_2	R2	5P(BC)	CAGAAACACCCATTCTTCTG	CRISPR Guide Capture
ZNF333_3	ZNF333_3	R2	5P(BC)	GGAGACACCATTGACTCGAG	CRISPR Guide Capture
ZNF335_1	ZNF335_1	R2	5P(BC)	GAAGCCCCACATGTGTGACA	CRISPR Guide Capture
ZNF335_2	ZNF335_2	R2	5P(BC)	ACACAGACGATGAATCAGGG	CRISPR Guide Capture
ZNF335_3	ZNF335_3	R2	5P(BC)	TGCTGAACATGAGTGCTCAG	CRISPR Guide Capture
ZNF334_1	ZNF334_1	R2	5P(BC)	AATACAGATACAATCCAATG	CRISPR Guide Capture
ZNF334_2	ZNF334_2	R2	5P(BC)	AGAAGAGCCATGGATAGTGG	CRISPR Guide Capture
ZNF334_3	ZNF334_3	R2	5P(BC)	TGACCTGAAATGTTCAGCCA	CRISPR Guide Capture
ZNF341_1	ZNF341_1	R2	5P(BC)	CAGCGTTTATGACCCACAAG	CRISPR Guide Capture
ZNF341_2	ZNF341_2	R2	5P(BC)	GGTCACAGAGTTTCGAGACA	CRISPR Guide Capture
ZNF341_3	ZNF341_3	R2	5P(BC)	CGTTGCTGGAGAGTCAAAGG	CRISPR Guide Capture
ZNF747_1	ZNF747_1	R2	5P(BC)	CCGACAGAAGCGGACCCAGG	CRISPR Guide Capture
ZNF747_2	ZNF747_2	R2	5P(BC)	GCTGCTCCAACCCGGCAAAG	CRISPR Guide Capture
ZNF747_3	ZNF747_3	R2	5P(BC)	GGAGCACATTTACAGCCACA	CRISPR Guide Capture
ZNF749_1	ZNF749_1	R2	5P(BC)	GTGAACCACAGTGCTCACGT	CRISPR Guide Capture
ZNF749_2	ZNF749_2	R2	5P(BC)	TTTATGGACAGCTTCACACT	CRISPR Guide Capture
ZNF749_3	ZNF749_3	R2	5P(BC)	AGAGGATTGACATTAGGCCA	CRISPR Guide Capture
FOXC2_1	FOXC2_1	R2	5P(BC)	CTGCGAACGTCGCCGCCGGG	CRISPR Guide Capture
FOXC2_2	FOXC2_2	R2	5P(BC)	GGTGGTGATCAAGAGCGAGG	CRISPR Guide Capture
FOXC2_3	FOXC2_3	R2	5P(BC)	GTTGTAGGAGTCCGGGTCCA	CRISPR Guide Capture
FOXC1_1	FOXC1_1	R2	5P(BC)	AACATCATGACGTCGCTGCG	CRISPR Guide Capture
FOXC1_2	FOXC1_2	R2	5P(BC)	GGTGCGAGTACACGCTCATG	CRISPR Guide Capture
FOXC1_3	FOXC1_3	R2	5P(BC)	TTCTACCGGGACAACAAGCA	CRISPR Guide Capture
ZNF746_1	ZNF746_1	R2	5P(BC)	TTCCGGTGTAAACCGCCAGT	CRISPR Guide Capture
ZNF746_2	ZNF746_2	R2	5P(BC)	TGAGTGTCAGGCCTTACCCA	CRISPR Guide Capture
ZNF746_3	ZNF746_3	R2	5P(BC)	GCCACCTGTACCTTCCGTGG	CRISPR Guide Capture
ZNF33B_1	ZNF33B_1	R2	5P(BC)	CCTGTGAAACACTATGATTG	CRISPR Guide Capture
ZNF33B_2	ZNF33B_2	R2	5P(BC)	GTATTGTGCTCACAAACCAG	CRISPR Guide Capture
ZNF33B_3	ZNF33B_3	R2	5P(BC)	TTCTGTCAGTATGACTCACG	CRISPR Guide Capture
ZNF740_1	ZNF740_1	R2	5P(BC)	TAGGTGGTAACTGCTCCGAA	CRISPR Guide Capture
ZNF740_2	ZNF740_2	R2	5P(BC)	TCGAGCACCTCAGCACATCA	CRISPR Guide Capture
ZNF740_3	ZNF740_3	R2	5P(BC)	GAAAAGACAGTGATAAGTCC	CRISPR Guide Capture
SCML4_1	SCML4_1	R2	5P(BC)	CCCCACAGGCTCTCACAGGT	CRISPR Guide Capture
SCML4_2	SCML4_2	R2	5P(BC)	TGTAGCGGTTCATGCCCACA	CRISPR Guide Capture
SCML4_3	SCML4_3	R2	5P(BC)	TGGAGCCGTACCTTGTACCC	CRISPR Guide Capture
ZNF367_1	ZNF367_1	R2	5P(BC)	CAACAGGATGGAATCCGACG	CRISPR Guide Capture
ZNF367_2	ZNF367_2	R2	5P(BC)	GCCGCACGTTGGCTTGATCG	CRISPR Guide Capture
ZNF367_3	ZNF367_3	R2	5P(BC)	TCGTGGCAGAAGATGACGGG	CRISPR Guide Capture
ZNF366_1	ZNF366_1	R2	5P(BC)	GTGTGAAGGAGCATAAGTGT	CRISPR Guide Capture
ZNF366_2	ZNF366_2	R2	5P(BC)	AGCTACTACGTGGACGTGGG	CRISPR Guide Capture
ZNF366_3	ZNF366_3	R2	5P(BC)	ATGATCGACCTGTGCAACGT	CRISPR Guide Capture
ZNF75A_1	ZNF75A_1	R2	5P(BC)	AGAGGGAATCTGGTCAAACA	CRISPR Guide Capture
ZNF75A_2	ZNF75A_2	R2	5P(BC)	CCGGAGTTTAAGGATAGTGC	CRISPR Guide Capture
ZNF75A_3	ZNF75A_3	R2	5P(BC)	TCCTTACCCCTCTCATACAC	CRISPR Guide Capture
ZNF365_1	ZNF365_1	R2	5P(BC)	GGCAGTGTAGGTCTGCACAT	CRISPR Guide Capture
ZNF365_2	ZNF365_2	R2	5P(BC)	TGGAAATGATAGCTGTACTG	CRISPR Guide Capture
ZNF365_3	ZNF365_3	R2	5P(BC)	CTGGTATGGTCTCCACACCT	CRISPR Guide Capture
ZNF75D_1	ZNF75D_1	R2	5P(BC)	AGTTGGCTGATAGTCTCAAG	CRISPR Guide Capture
ZNF75D_2	ZNF75D_2	R2	5P(BC)	TGTACACTGTGTGTATCACC	CRISPR Guide Capture
ZNF75D_3	ZNF75D_3	R2	5P(BC)	AGAGCCTGTTTGACATTCTG	CRISPR Guide Capture
ZNF750_1	ZNF750_1	R2	5P(BC)	GTTCGAAAGTCCAATTCCTG	CRISPR Guide Capture
ZNF750_2	ZNF750_2	R2	5P(BC)	TCGGCGAGCACAGACTCAAG	CRISPR Guide Capture
ZNF750_3	ZNF750_3	R2	5P(BC)	AAACCTGTAGTGATCGTATG	CRISPR Guide Capture
FOXD2_1	FOXD2_1	R2	5P(BC)	AGCCGAGGCAGACTTAGCCG	CRISPR Guide Capture
FOXD2_2	FOXD2_2	R2	5P(BC)	GGCCGACGCAGACATAGACG	CRISPR Guide Capture
FOXD2_3	FOXD2_3	R2	5P(BC)	GCACGCCTTCGCTTTCGCCG	CRISPR Guide Capture
FOXD1_1	FOXD1_1	R2	5P(BC)	GTATATCGCGCTCATCACTA	CRISPR Guide Capture
FOXD1_2	FOXD1_2	R2	5P(BC)	GCCGTAGCCGTAGGCATGCG	CRISPR Guide Capture
FOXD1_3	FOXD1_3	R2	5P(BC)	GCGGCGCTCGTACGCCGGGG	CRISPR Guide Capture
FOXD4_1	FOXD4_1	R2	5P(BC)	AGCGCGATGTACGAGGAGGG	CRISPR Guide Capture
FOXD4_2	FOXD4_2	R2	5P(BC)	CCGGGGGCCTACCCCAACAC	CRISPR Guide Capture
FOXD4_3	FOXD4_3	R2	5P(BC)	CCAGCGCCACCAACCGACCC	CRISPR Guide Capture
FOXD3_1	FOXD3_1	R2	5P(BC)	CAGGTTGCGATAGCCCCGCG	CRISPR Guide Capture
FOXD3_2	FOXD3_2	R2	5P(BC)	GAACTCGCAGATGCCGCTCA	CRISPR Guide Capture
FOXD3_3	FOXD3_3	R2	5P(BC)	TGCCGGGTGCGAATAGGCAC	CRISPR Guide Capture
ZNF771_1	ZNF771_1	R2	5P(BC)	AGTTGGAGCTCTGCGCGAAG	CRISPR Guide Capture
ZNF771_2	ZNF771_2	R2	5P(BC)	CAAGATCCCCATGGACAACA	CRISPR Guide Capture
ZNF771_3	ZNF771_3	R2	5P(BC)	AAGTCGGCGCTGACCAAACA	CRISPR Guide Capture
ZNF770_1	ZNF770_1	R2	5P(BC)	ATGGGATCAGACTTAGAGCA	CRISPR Guide Capture
ZNF770_2	ZNF770_2	R2	5P(BC)	TGGCCAAGCTTAAGCGTGCT	CRISPR Guide Capture
ZNF770_3	ZNF770_3	R2	5P(BC)	TAAATTGAGTGGACATCAAG	CRISPR Guide Capture
ZNF358_1	ZNF358_1	R2	5P(BC)	GGTCGAAACTCGAAGACATG	CRISPR Guide Capture
ZNF358_2	ZNF358_2	R2	5P(BC)	GCGCAGGTGGTGTTGCAAGT	CRISPR Guide Capture
ZNF358_3	ZNF358_3	R2	5P(BC)	GCACAGCACCTGCGCACGCA	CRISPR Guide Capture
MEF2D_1	MEF2D_1	R2	5P(BC)	GAAATATAAAAAGATAGACG	CRISPR Guide Capture
MEF2D_2	MEF2D_2	R2	5P(BC)	CATCATCCCTCACGGACCCG	CRISPR Guide Capture
MEF2D_3	MEF2D_3	R2	5P(BC)	CAATGGCAACAGCCTAAACA	CRISPR Guide Capture
PLSCR1_1	PLSCR1_1	R2	5P(BC)	TATACTGGCTGATTATACAC	CRISPR Guide Capture
PLSCR1_2	PLSCR1_2	R2	5P(BC)	CCAGGATATAGTGGCTACCC	CRISPR Guide Capture
PLSCR1_3	PLSCR1_3	R2	5P(BC)	GCTGTACCCGAAATTGCTGT	CRISPR Guide Capture
PHF19_1	PHF19_1	R2	5P(BC)	AATTATCTTCGAAAGTCACG	CRISPR Guide Capture
PHF19_2	PHF19_2	R2	5P(BC)	AGCACCCCAGTGACAGATCG	CRISPR Guide Capture
PHF19_3	PHF19_3	R2	5P(BC)	TTGATGTCCAAACTGACGGA	CRISPR Guide Capture
ZNF362_1	ZNF362_1	R2	5P(BC)	CCACTCCAAGTCGCACACAG	CRISPR Guide Capture
ZNF362_2	ZNF362_2	R2	5P(BC)	CTCAGAAGTGCTCACAGACG	CRISPR Guide Capture
ZNF362_3	ZNF362_3	R2	5P(BC)	GGCCCCCCCAAGTCCGAACG	CRISPR Guide Capture
BNC2_1	BNC2_1	R2	5P(BC)	GAACGACTACGGCTGAACCA	CRISPR Guide Capture
BNC2_2	BNC2_2	R2	5P(BC)	TTTGGTTAGATCACTGACTG	CRISPR Guide Capture
BNC2_3	BNC2_3	R2	5P(BC)	TGGAGAAACCAAATCCATTG	CRISPR Guide Capture
BNC1_1	BNC1_1	R2	5P(BC)	AGGCCACACACAATTCAGAG	CRISPR Guide Capture
BNC1_2	BNC1_2	R2	5P(BC)	GTACCTGCAGTACGTATCCA	CRISPR Guide Capture
BNC1_3	BNC1_3	R2	5P(BC)	CATGTATCCAACAAGCCAGG	CRISPR Guide Capture
ZNF761_1	ZNF761_1	R2	5P(BC)	AATCAATACTTGAAAGACAT	CRISPR Guide Capture
ZNF761_2	ZNF761_2	R2	5P(BC)	AGTGTGGAAAGACCTTTAGC	CRISPR Guide Capture
ZNF761_3	ZNF761_3	R2	5P(BC)	GTATTTGCAATGTCCCTGCA	CRISPR Guide Capture
FOXE1_1	FOXE1_1	R2	5P(BC)	GGCGCTTGACCCCAACGCGG	CRISPR Guide Capture
FOXE1_2	FOXE1_2	R2	5P(BC)	GCCTCCAGTCTACTACCCCG	CRISPR Guide Capture
FOXE1_3	FOXE1_3	R2	5P(BC)	CCCGGCTTACATGCACGACG	CRISPR Guide Capture
ZNF763_1	ZNF763_1	R2	5P(BC)	TTCGCAGAGGAAACTCTACA	CRISPR Guide Capture
ZNF763_2	ZNF763_2	R2	5P(BC)	ACACAAGAAAGGAATCACAC	CRISPR Guide Capture
ZNF763_3	ZNF763_3	R2	5P(BC)	TTCAGGCATTCGAAGACGCA	CRISPR Guide Capture
ZNF764_1	ZNF764_1	R2	5P(BC)	GAGCACGTCTACAGTCACAC	CRISPR Guide Capture
ZNF764_2	ZNF764_2	R2	5P(BC)	CTGTCCAAGGCACCGCACCG	CRISPR Guide Capture
ZNF764_3	ZNF764_3	R2	5P(BC)	TGTCAGACACAAACGGACCC	CRISPR Guide Capture
ZNF765_1	ZNF765_1	R2	5P(BC)	TCTTTCCAATGCAATGACAG	CRISPR Guide Capture
ZNF765_2	ZNF765_2	R2	5P(BC)	TAGGTAATATGTCTGACTGA	CRISPR Guide Capture
ZNF765_3	ZNF765_3	R2	5P(BC)	GAGTTCTCGTCAACAGCACA	CRISPR Guide Capture
ZNF766_1	ZNF766_1	R2	5P(BC)	ACTTCAAAGAATTTACTCTG	CRISPR Guide Capture
ZNF766_2	ZNF766_2	R2	5P(BC)	GGTATCAAAGATATCAACAC	CRISPR Guide Capture
ZNF766_3	ZNF766_3	R2	5P(BC)	TTCTGGCAGAGGTAACTGAA	CRISPR Guide Capture
FOXE3_1	FOXE3_1	R2	5P(BC)	CGAACATGTCTGCGGCCGCG	CRISPR Guide Capture
FOXE3_2	FOXE3_2	R2	5P(BC)	CAAAGCGTTCGGTGATGAAG	CRISPR Guide Capture
FOXE3_3	FOXE3_3	R2	5P(BC)	AGTCGTTGAGCGTGAGATTG	CRISPR Guide Capture
ZNF768_1	ZNF768_1	R2	5P(BC)	GGAGCCCCGGGTATGAACCC	CRISPR Guide Capture
ZNF768_2	ZNF768_2	R2	5P(BC)	GCGAAGGCCTTGCCGCAACG	CRISPR Guide Capture
ZNF768_3	ZNF768_3	R2	5P(BC)	CCTGTGGGCATCTCAAAAGG	CRISPR Guide Capture
JDP2_1	JDP2_1	R2	5P(BC)	TTGGTATACAGGAATCCGAG	CRISPR Guide Capture
JDP2_2	JDP2_2	R2	5P(BC)	TGTGCCCTCACAGCTAGATG	CRISPR Guide Capture
JDP2_3	JDP2_3	R2	5P(BC)	AGGGTGCAATCATGGCCCCG	CRISPR Guide Capture
BORCS8-MEF2B_1	BORCS8-MEF2B_1	R2	5P(BC)	TGTCCCCATAGACGCTGAAG	CRISPR Guide Capture
BORCS8-MEF2B_2	BORCS8-MEF2B_2	R2	5P(BC)	TGTACCTGCCGACGGAAGGG	CRISPR Guide Capture
BORCS8-MEF2B_3	BORCS8-MEF2B_3	R2	5P(BC)	GAGTCACTTACATACAGCCG	CRISPR Guide Capture
NR2E3_1	NR2E3_1	R2	5P(BC)	TCTTCAAGAGGAGCGTACGG	CRISPR Guide Capture
NR2E3_2	NR2E3_2	R2	5P(BC)	CATGAAGAGTAGGCGAGCCG	CRISPR Guide Capture
NR2E3_3	NR2E3_3	R2	5P(BC)	TGGAGTCCAACACTGAGTCC	CRISPR Guide Capture
NFXL1_1	NFXL1_1	R2	5P(BC)	TCACATGTGTGATTACCACA	CRISPR Guide Capture
NFXL1_2	NFXL1_2	R2	5P(BC)	CCTTGGCACTGCACCTACGA	CRISPR Guide Capture
NFXL1_3	NFXL1_3	R2	5P(BC)	CGGAGGAGTCGCGACCACGG	CRISPR Guide Capture
NR2E1_1	NR2E1_1	R2	5P(BC)	TGATTCACACACCGACTCCG	CRISPR Guide Capture
NR2E1_2	NR2E1_2	R2	5P(BC)	CGGTGTCCACCACTCCAGAG	CRISPR Guide Capture
NR2E1_3	NR2E1_3	R2	5P(BC)	CTGGTCTTGCAAAGACAGCG	CRISPR Guide Capture
ZNF304_1	ZNF304_1	R2	5P(BC)	GTGGGTCACACATCTCACAT	CRISPR Guide Capture
ZNF304_2	ZNF304_2	R2	5P(BC)	TGGAGAGAATTGCTTCAGAG	CRISPR Guide Capture
ZNF304_3	ZNF304_3	R2	5P(BC)	TCCAGTCTCAGGCAACACCA	CRISPR Guide Capture
BHLHA15_1	BHLHA15_1	R2	5P(BC)	GTGGGGGATGACTTCACGCA	CRISPR Guide Capture
BHLHA15_2	BHLHA15_2	R2	5P(BC)	ACGGGTCCCTGCCGAACCCG	CRISPR Guide Capture
BHLHA15_3	BHLHA15_3	R2	5P(BC)	GCTGGATGCTGCTGTCACGA	CRISPR Guide Capture
ZNF300_1	ZNF300_1	R2	5P(BC)	GGCATAAATATAATCCACTG	CRISPR Guide Capture
ZNF300_2	ZNF300_2	R2	5P(BC)	GAATTGCTCTTATAACAACT	CRISPR Guide Capture
ZNF300_3	ZNF300_3	R2	5P(BC)	AGCTGTGTATGTGTTACATG	CRISPR Guide Capture
ZNF302_1	ZNF302_1	R2	5P(BC)	AAAAGTGAGAGAATAAATGG	CRISPR Guide Capture
ZNF302_2	ZNF302_2	R2	5P(BC)	GTCGTGTAAGGGATGAACCA	CRISPR Guide Capture
ZNF302_3	ZNF302_3	R2	5P(BC)	CACAAAACAATTCTGCTGAA	CRISPR Guide Capture
ZNF8_1	ZNF8_1	R2	5P(BC)	CACACCTTACCGTCCATCGG	CRISPR Guide Capture
ZNF8_2	ZNF8_2	R2	5P(BC)	CACCACGTTAGGGAAAGACA	CRISPR Guide Capture
ZNF8_3	ZNF8_3	R2	5P(BC)	TGAAAGCCAAGCATCACGCA	CRISPR Guide Capture
ZNF7_1	ZNF7_1	R2	5P(BC)	AAGGACCTCCAAGACAGGTG	CRISPR Guide Capture
ZNF7_2	ZNF7_2	R2	5P(BC)	TTCACCAAGGACGCACCCCA	CRISPR Guide Capture
ZNF7_3	ZNF7_3	R2	5P(BC)	CAGTGTGGCTGGACTAGGTG	CRISPR Guide Capture
ZNF3_1	ZNF3_1	R2	5P(BC)	TCACATCAGAGACTCCCCGT	CRISPR Guide Capture
ZNF3_2	ZNF3_2	R2	5P(BC)	TGAAGACACAAGATCACATG	CRISPR Guide Capture
ZNF3_3	ZNF3_3	R2	5P(BC)	GAGGAGAAGCTAACCCCCAG	CRISPR Guide Capture
ZNF2_1	ZNF2_1	R2	5P(BC)	GATGGACAGTTAGGGACGAA	CRISPR Guide Capture
ZNF2_2	ZNF2_2	R2	5P(BC)	ACTTCAAATTTAGGACACAG	CRISPR Guide Capture
ZNF2_3	ZNF2_3	R2	5P(BC)	GTCGTCTGGTCCCCATACAG	CRISPR Guide Capture
ASCL2_1	ASCL2_1	R2	5P(BC)	GCTGCAGCGCAACAGTTCCG	CRISPR Guide Capture
ASCL2_2	ASCL2_2	R2	5P(BC)	CGGCAGCACGTGCCGCACGG	CRISPR Guide Capture
ASCL2_3	ASCL2_3	R2	5P(BC)	CCTGCGCCCCCCGTCCCTGT	CRISPR Guide Capture
ASCL1_1	ASCL1_1	R2	5P(BC)	CCAGGTTGACCAACTTGACG	CRISPR Guide Capture
ASCL1_2	ASCL1_2	R2	5P(BC)	AAACGCCGGCTCAACTTCAG	CRISPR Guide Capture
ASCL1_3	ASCL1_3	R2	5P(BC)	GGAGCACGTCCCCAACGGCG	CRISPR Guide Capture
SKOR1_1	SKOR1_1	R2	5P(BC)	GAGAGCTGTTGTAACGCGCA	CRISPR Guide Capture
SKOR1_2	SKOR1_2	R2	5P(BC)	TTCCACCGAGGTCAACGTGT	CRISPR Guide Capture
SKOR1_3	SKOR1_3	R2	5P(BC)	AAGGCCGTAGGGAAGCCGTA	CRISPR Guide Capture
SKOR2_1	SKOR2_1	R2	5P(BC)	GCACTCGTGTGACACGTCGA	CRISPR Guide Capture
SKOR2_2	SKOR2_2	R2	5P(BC)	ACACGATGGGAATGCCGTAG	CRISPR Guide Capture
SKOR2_3	SKOR2_3	R2	5P(BC)	CGGCATGATCACCAAACGCG	CRISPR Guide Capture
HIF1A_1	HIF1A_1	R2	5P(BC)	TGGTATCATATACGTGAATG	CRISPR Guide Capture
HIF1A_2	HIF1A_2	R2	5P(BC)	ACTAAAGGACAAGTCACCAC	CRISPR Guide Capture
HIF1A_3	HIF1A_3	R2	5P(BC)	ACTTTGTCTAGTGCTTCCAT	CRISPR Guide Capture
ZFP69B_1	ZFP69B_1	R2	5P(BC)	TCGTGGGAAGAACTACATTG	CRISPR Guide Capture
ZFP69B_2	ZFP69B_2	R2	5P(BC)	TCACCGGAATCTGTACCGGG	CRISPR Guide Capture
ZFP69B_3	ZFP69B_3	R2	5P(BC)	GATCGTAAATATGACACACC	CRISPR Guide Capture
NFE2L1_1	NFE2L1_1	R2	5P(BC)	GATCAATATCCTGTCGCCAA	CRISPR Guide Capture
NFE2L1_2	NFE2L1_2	R2	5P(BC)	TCATCTAACAGACCCCCCAA	CRISPR Guide Capture
NFE2L1_3	NFE2L1_3	R2	5P(BC)	TCCATCATGGAAATGCAGGT	CRISPR Guide Capture
NFE2L2_1	NFE2L2_1	R2	5P(BC)	CATACCGTCTAAATCAACAG	CRISPR Guide Capture
NFE2L2_2	NFE2L2_2	R2	5P(BC)	CTTCCACTTCAGAATCACTG	CRISPR Guide Capture
NFE2L2_3	NFE2L2_3	R2	5P(BC)	CACATCCAGTCAGAAACCAG	CRISPR Guide Capture
NFE2L3_1	NFE2L3_1	R2	5P(BC)	ATGCATCCACGCTGGTGCGA	CRISPR Guide Capture
NFE2L3_2	NFE2L3_2	R2	5P(BC)	TTATGTCAAGGTCATACAGT	CRISPR Guide Capture
NFE2L3_3	NFE2L3_3	R2	5P(BC)	GGCCACTCCGAGCCGCTCGG	CRISPR Guide Capture
ASCL5_1	ASCL5_1	R2	5P(BC)	GCGAGTCAAGTGCGTCAACG	CRISPR Guide Capture
ASCL5_2	ASCL5_2	R2	5P(BC)	GCATAGGCGTCGTAGTAGGG	CRISPR Guide Capture
ASCL5_3	ASCL5_3	R2	5P(BC)	GGGGTATTCGTAGACCCCGA	CRISPR Guide Capture
ASCL4_1	ASCL4_1	R2	5P(BC)	GCACGCGGCGTCCAGACGCA	CRISPR Guide Capture
ASCL4_2	ASCL4_2	R2	5P(BC)	CGGGTGCGCTGCGTGAACGA	CRISPR Guide Capture
ASCL4_3	ASCL4_3	R2	5P(BC)	AGACAAGCGCCTCAGCAAAG	CRISPR Guide Capture
ASCL3_1	ASCL3_1	R2	5P(BC)	GAGGGTGCGAGTACTCCTAC	CRISPR Guide Capture
ASCL3_2	ASCL3_2	R2	5P(BC)	AGAGTAAGGGGATGACACCG	CRISPR Guide Capture
ASCL3_3	ASCL3_3	R2	5P(BC)	TGCACGTGGAAAGTGACCAT	CRISPR Guide Capture
TFE3_1	TFE3_1	R2	5P(BC)	TGTGTACAGTAGTCAAGGCG	CRISPR Guide Capture
TFE3_2	TFE3_2	R2	5P(BC)	AGTACCTGTCCACCACACTC	CRISPR Guide Capture
TFE3_3	TFE3_3	R2	5P(BC)	CATACATACCTTGAGCGAAG	CRISPR Guide Capture
TFEB_1	TFEB_1	R2	5P(BC)	TGAAATGCAGATGCCCAACA	CRISPR Guide Capture
TFEB_2	TFEB_2	R2	5P(BC)	CCTCTGTGGATTACATCCGG	CRISPR Guide Capture
TFEB_3	TFEB_3	R2	5P(BC)	GGCAGCAAACTTGTTCCCAT	CRISPR Guide Capture
CXXC4_1	CXXC4_1	R2	5P(BC)	ACCACCGAAACGACTCCCAG	CRISPR Guide Capture
CXXC4_2	CXXC4_2	R2	5P(BC)	TTTCCGAGTTGTAATCCACA	CRISPR Guide Capture
CXXC4_3	CXXC4_3	R2	5P(BC)	CCCCTGGAACTGCGACAACG	CRISPR Guide Capture
CXXC5_1	CXXC5_1	R2	5P(BC)	GCTCTTGTTCCGACGCTCGG	CRISPR Guide Capture
CXXC5_2	CXXC5_2	R2	5P(BC)	GCATCTCCCGCTGATGAGCG	CRISPR Guide Capture
CXXC5_3	CXXC5_3	R2	5P(BC)	GGGCGGAGAGTCTGCTGACA	CRISPR Guide Capture
ATF1_1	ATF1_1	R2	5P(BC)	TTATCTTCTGAAGATACACG	CRISPR Guide Capture
ATF1_2	ATF1_2	R2	5P(BC)	CAGGACTCATCCGACAGCAT	CRISPR Guide Capture
ATF1_3	ATF1_3	R2	5P(BC)	CCCATCTATCAGACTAGCAG	CRISPR Guide Capture
NR2C2_1	NR2C2_1	R2	5P(BC)	GAACGTCACCTTAGAATCCG	CRISPR Guide Capture
NR2C2_2	NR2C2_2	R2	5P(BC)	CCAGTCGACACCCATCATTG	CRISPR Guide Capture
NR2C2_3	NR2C2_3	R2	5P(BC)	AACCTGGAACTACATACCGG	CRISPR Guide Capture
ZNF331_1	ZNF331_1	R2	5P(BC)	GAATCCTCTTATGAATAACG	CRISPR Guide Capture
ZNF331_2	ZNF331_2	R2	5P(BC)	ACATATCCAGTTACGGCCAA	CRISPR Guide Capture
ZNF331_3	ZNF331_3	R2	5P(BC)	GCTGAATAAGTTTATACACA	CRISPR Guide Capture
ATF2_1	ATF2_1	R2	5P(BC)	GCTCGTTCGACCAGTCACCA	CRISPR Guide Capture
ATF2_2	ATF2_2	R2	5P(BC)	TCCTCGTTGGTAAAACGCTG	CRISPR Guide Capture
ATF2_3	ATF2_3	R2	5P(BC)	GGACGAACAATAGCTGATGT	CRISPR Guide Capture
NR2C1_1	NR2C1_1	R2	5P(BC)	TTGCAGTTAATGGGCTACGA	CRISPR Guide Capture
NR2C1_2	NR2C1_2	R2	5P(BC)	TTCATTCTGACAAATCACGA	CRISPR Guide Capture
NR2C1_3	NR2C1_3	R2	5P(BC)	TGTGCTGATGACATCAGATA	CRISPR Guide Capture
CXXC1_1	CXXC1_1	R2	5P(BC)	AGAAGGAGGAGCGATACAAG	CRISPR Guide Capture
CXXC1_2	CXXC1_2	R2	5P(BC)	CCAAGCTAGAGATTCGCTAT	CRISPR Guide Capture
CXXC1_3	CXXC1_3	R2	5P(BC)	GGTGTGACAACTGCAATGAG	CRISPR Guide Capture
ZNF322_1	ZNF322_1	R2	5P(BC)	CAGATCTTACTTCACACCAG	CRISPR Guide Capture
ZNF322_2	ZNF322_2	R2	5P(BC)	TATAATGTATGCCCTCGGAA	CRISPR Guide Capture
ZNF322_3	ZNF322_3	R2	5P(BC)	CAATGAAGGCTGAACGGTGT	CRISPR Guide Capture
ZNF324_1	ZNF324_1	R2	5P(BC)	TCCAGTTGGATGACCACACG	CRISPR Guide Capture
ZNF324_2	ZNF324_2	R2	5P(BC)	AAAAGCCTGCAGAGACAACG	CRISPR Guide Capture
ZNF324_3	ZNF324_3	R2	5P(BC)	GCCCTCGGGAGGCCTAAGCG	CRISPR Guide Capture
ZNF326_1	ZNF326_1	R2	5P(BC)	AGAGTCAAGGCTATTCCGGT	CRISPR Guide Capture
ZNF326_2	ZNF326_2	R2	5P(BC)	AAAAGCGGCGAATTGAGGCT	CRISPR Guide Capture
ZNF326_3	ZNF326_3	R2	5P(BC)	AGACTCATAAGGTCCAAACC	CRISPR Guide Capture
TFEC_1	TFEC_1	R2	5P(BC)	AAGAAGATGACAATGCACAA	CRISPR Guide Capture
TFEC_2	TFEC_2	R2	5P(BC)	GATGTGTATAGCGGTGAACA	CRISPR Guide Capture
TFEC_3	TFEC_3	R2	5P(BC)	TAATATTAATTACCGAATCA	CRISPR Guide Capture
TFDP2_1	TFDP2_1	R2	5P(BC)	ACTTGCAACACTCTTACCCA	CRISPR Guide Capture
TFDP2_2	TFDP2_2	R2	5P(BC)	CAAAATGAGCAGCAAAACCA	CRISPR Guide Capture
TFDP2_3	TFDP2_3	R2	5P(BC)	CATTCCTGAGCAGAATTGGT	CRISPR Guide Capture
ZNF329_1	ZNF329_1	R2	5P(BC)	TCACCTAAACTGGACAAGCA	CRISPR Guide Capture
ZNF329_2	ZNF329_2	R2	5P(BC)	AAAAGGCTTCAACCATTCCA	CRISPR Guide Capture
ZNF329_3	ZNF329_3	R2	5P(BC)	GAAAACCAGAGAAATCTCCC	CRISPR Guide Capture
TFDP3_1	TFDP3_1	R2	5P(BC)	GAACTGTCAGAACTTACGGG	CRISPR Guide Capture
TFDP3_2	TFDP3_2	R2	5P(BC)	CTTCCCGAGCGGGTTCACGG	CRISPR Guide Capture
TFDP3_3	TFDP3_3	R2	5P(BC)	CTGACTCGTTTGGTGAGGCG	CRISPR Guide Capture
RHOXF1_1	RHOXF1_1	R2	5P(BC)	CAGGGTTCATATTACCCATG	CRISPR Guide Capture
RHOXF1_2	RHOXF1_2	R2	5P(BC)	CGGGGATCATGCCGCCATCG	CRISPR Guide Capture
RHOXF1_3	RHOXF1_3	R2	5P(BC)	AACTTCGTGCGCCGAGTTCG	CRISPR Guide Capture
RHOXF2_1	RHOXF2_1	R2	5P(BC)	CTATGGGAAGGAGACCTCGA	CRISPR Guide Capture
RHOXF2_2	RHOXF2_2	R2	5P(BC)	TGTGACTGAACTCGCAGTGC	CRISPR Guide Capture
RHOXF2_3	RHOXF2_3	R2	5P(BC)	CTTACCGCAGGAACTCACTG	CRISPR Guide Capture
TFDP1_1	TFDP1_1	R2	5P(BC)	ACCGGCAGCGTCAAACACCC	CRISPR Guide Capture
TFDP1_2	TFDP1_2	R2	5P(BC)	CCTTCATGGAGAAATGCCGT	CRISPR Guide Capture
TFDP1_3	TFDP1_3	R2	5P(BC)	GGTGCAGAGAAACCGGCATG	CRISPR Guide Capture
GSX2_1	GSX2_1	R2	5P(BC)	TGATGCGCATGGTTCACCCG	CRISPR Guide Capture
GSX2_2	GSX2_2	R2	5P(BC)	AGGTGCGAAGTGACGCAGAG	CRISPR Guide Capture
GSX2_3	GSX2_3	R2	5P(BC)	GACACGGACATCACCAATGG	CRISPR Guide Capture
CREBZF_1	CREBZF_1	R2	5P(BC)	AGGCTGTTAAACGGTATCGG	CRISPR Guide Capture
CREBZF_2	CREBZF_2	R2	5P(BC)	GGCGGAGGCTCGGATAGCGG	CRISPR Guide Capture
CREBZF_3	CREBZF_3	R2	5P(BC)	CGTCGCCAAACTGCTGCTTG	CRISPR Guide Capture
FOXA1_1	FOXA1_1	R2	5P(BC)	AACATGTCCTATGCCAACCC	CRISPR Guide Capture
FOXA1_2	FOXA1_2	R2	5P(BC)	TGGACGGCGCGTACGCCATG	CRISPR Guide Capture
FOXA1_3	FOXA1_3	R2	5P(BC)	AGGCGCCAGAGGGGTCCTTG	CRISPR Guide Capture
GSX1_1	GSX1_1	R2	5P(BC)	GCACTCTGCTGTGTCGCCCG	CRISPR Guide Capture
GSX1_2	GSX1_2	R2	5P(BC)	CAGTACTGCGAGCCGAAGGG	CRISPR Guide Capture
GSX1_3	GSX1_3	R2	5P(BC)	GCGGCGGGGGCACAGCGTAG	CRISPR Guide Capture
ZNF320_1	ZNF320_1	R2	5P(BC)	GAACTGCCTTATGAATTACG	CRISPR Guide Capture
ZNF320_2	ZNF320_2	R2	5P(BC)	AGACAAGCAAGTTATCACAT	CRISPR Guide Capture
ZNF320_3	ZNF320_3	R2	5P(BC)	GCAGTCTATGATGGTACACA	CRISPR Guide Capture
ATF6_1	ATF6_1	R2	5P(BC)	TTGTAGGACAGGTTTAGTCA	CRISPR Guide Capture
ATF6_2	ATF6_2	R2	5P(BC)	TTTGCCAATGGCATAAGCGT	CRISPR Guide Capture
ATF6_3	ATF6_3	R2	5P(BC)	GAATAAGAGTCCACTGACCG	CRISPR Guide Capture
ATF5_1	ATF5_1	R2	5P(BC)	TCCAGAGTATCCAAGACAGG	CRISPR Guide Capture
ATF5_2	ATF5_2	R2	5P(BC)	AGACTATGGGAAACTCCCCC	CRISPR Guide Capture
ATF5_3	ATF5_3	R2	5P(BC)	CATAGCTTCCAGGTCAGGTG	CRISPR Guide Capture
ATF4_1	ATF4_1	R2	5P(BC)	AGATGACCTTCTGACCACGT	CRISPR Guide Capture
ATF4_2	ATF4_2	R2	5P(BC)	TAATAAGCAGCCCCCCCAGA	CRISPR Guide Capture
ATF4_3	ATF4_3	R2	5P(BC)	AGTGAAGTGGATATCACTGA	CRISPR Guide Capture
NRF1_1	NRF1_1	R2	5P(BC)	AGTAGTATATTCATCTAACG	CRISPR Guide Capture
NRF1_2	NRF1_2	R2	5P(BC)	AAGATGAGCTATACTATGTG	CRISPR Guide Capture
NRF1_3	NRF1_3	R2	5P(BC)	AGTTCTGAGTTAACCTCCTG	CRISPR Guide Capture
ATF3_1	ATF3_1	R2	5P(BC)	TGTCAGCGACAGACCCCTCG	CRISPR Guide Capture
ATF3_2	ATF3_2	R2	5P(BC)	TCAAACACCAGTGACCCAGG	CRISPR Guide Capture
ATF3_3	ATF3_3	R2	5P(BC)	GGCAGAAGCACTCACTTCCG	CRISPR Guide Capture
ZNF311_1	ZNF311_1	R2	5P(BC)	ATTAGTGTGATATCTGCTTG	CRISPR Guide Capture
ZNF311_2	ZNF311_2	R2	5P(BC)	TCCAGATGAGAGATTAAAGG	CRISPR Guide Capture
ZNF311_3	ZNF311_3	R2	5P(BC)	AAGGGAATGCTTAAACTGGA	CRISPR Guide Capture
ZNF316_1	ZNF316_1	R2	5P(BC)	GAGACCACGTGCGACGTGTG	CRISPR Guide Capture
ZNF316_2	ZNF316_2	R2	5P(BC)	CTGGCGTGCGACCCTTTCGG	CRISPR Guide Capture
ZNF316_3	ZNF316_3	R2	5P(BC)	CCCTACCCGTGTTCGCACTG	CRISPR Guide Capture
ZNF317_1	ZNF317_1	R2	5P(BC)	ACGCTACCCCATAGTCGCGG	CRISPR Guide Capture
ZNF317_2	ZNF317_2	R2	5P(BC)	ACGAACAGGTCCAAATTCTG	CRISPR Guide Capture
ZNF317_3	ZNF317_3	R2	5P(BC)	AGCACGTGAGGAATCACACG	CRISPR Guide Capture
ATF7_1	ATF7_1	R2	5P(BC)	CAAGTCTCCTCAATCAATGG	CRISPR Guide Capture
ATF7_2	ATF7_2	R2	5P(BC)	CCCAACCTCTGTCATCACAC	CRISPR Guide Capture
ATF7_3	ATF7_3	R2	5P(BC)	AGCCACTACTGTTAACTGGT	CRISPR Guide Capture
ZNF318_1	ZNF318_1	R2	5P(BC)	TGAAAAGTATCGGTCAACTG	CRISPR Guide Capture
ZNF318_2	ZNF318_2	R2	5P(BC)	CAGGGCAACCTCTACCAATG	CRISPR Guide Capture
ZNF318_3	ZNF318_3	R2	5P(BC)	TGAGCGATATATTTCCCAGG	CRISPR Guide Capture
ZNF319_1	ZNF319_1	R2	5P(BC)	AGCGCACACACAGCGCCGAG	CRISPR Guide Capture
ZNF319_2	ZNF319_2	R2	5P(BC)	ACTGTGTGCACTGGAATGAG	CRISPR Guide Capture
ZNF319_3	ZNF319_3	R2	5P(BC)	GCCCAAAGCCCTTCTCACAT	CRISPR Guide Capture
E2F1_1	E2F1_1	R2	5P(BC)	CACAGGTGTGAAATCCCCGG	CRISPR Guide Capture
E2F1_2	E2F1_2	R2	5P(BC)	AAGGTCCTGACACGTCACGT	CRISPR Guide Capture
E2F1_3	E2F1_3	R2	5P(BC)	CTGGATGCCCTCAAGGACGT	CRISPR Guide Capture
E2F2_1	E2F2_1	R2	5P(BC)	GATATCCTGGTAAGTCACAT	CRISPR Guide Capture
E2F2_2	E2F2_2	R2	5P(BC)	ACTTGGCCCTCGGGTCCGTG	CRISPR Guide Capture
E2F2_3	E2F2_3	R2	5P(BC)	GGAAGTGCCCGACAGGACTG	CRISPR Guide Capture
HSFY1_1	HSFY1_1	R2	5P(BC)	ACACAATGGAGACCTAGTGG	CRISPR Guide Capture
HSFY1_2	HSFY1_2	R2	5P(BC)	ACCGTAAGTCTGAGTCCCCA	CRISPR Guide Capture
HSFY1_3	HSFY1_3	R2	5P(BC)	CAGGAAACTTTGGAAAATAG	CRISPR Guide Capture
E2F3_1	E2F3_1	R2	5P(BC)	GGACCTCAAACTGTTAACCG	CRISPR Guide Capture
E2F3_2	E2F3_2	R2	5P(BC)	GGAGGGAGGGTATTACCGGA	CRISPR Guide Capture
E2F3_3	E2F3_3	R2	5P(BC)	GATCTGGATGTACGCGCCCG	CRISPR Guide Capture
E2F4_1	E2F4_1	R2	5P(BC)	GAGTGTGAGTGGTCCCATTG	CRISPR Guide Capture
E2F4_2	E2F4_2	R2	5P(BC)	GATGTCCTCATGAGTGACGT	CRISPR Guide Capture
E2F4_3	E2F4_3	R2	5P(BC)	ACTAGACCAGCACAAGGTGT	CRISPR Guide Capture
E2F5_1	E2F5_1	R2	5P(BC)	AGTCAAAAAACAGTATCCAG	CRISPR Guide Capture
E2F5_2	E2F5_2	R2	5P(BC)	ATGGCCAAAAGTGTATCACC	CRISPR Guide Capture
E2F5_3	E2F5_3	R2	5P(BC)	ATAACTTCAAAGGGTCAGAA	CRISPR Guide Capture
HSFY2_1	HSFY2_1	R2	5P(BC)	AGAATCGTCTGTCTTAAGCA	CRISPR Guide Capture
HSFY2_2	HSFY2_2	R2	5P(BC)	TTCACACAATGGAGACCTAG	CRISPR Guide Capture
HSFY2_3	HSFY2_3	R2	5P(BC)	TTTAAATATGCCTCTAACAA	CRISPR Guide Capture
E2F6_1	E2F6_1	R2	5P(BC)	GTGCCGAGACCCCATCAACG	CRISPR Guide Capture
E2F6_2	E2F6_2	R2	5P(BC)	ACCAGCGATACATCAAAACG	CRISPR Guide Capture
E2F6_3	E2F6_3	R2	5P(BC)	CTTGTCAGATCTGCTCCCGG	CRISPR Guide Capture
E2F7_1	E2F7_1	R2	5P(BC)	GCAGAGGGCACATACACTAG	CRISPR Guide Capture
E2F7_2	E2F7_2	R2	5P(BC)	GTTACAATGGACTCACAAGA	CRISPR Guide Capture
E2F7_3	E2F7_3	R2	5P(BC)	ACAGACAGCAAGCGGAACCA	CRISPR Guide Capture
E2F8_1	E2F8_1	R2	5P(BC)	GCCAAAGACTGTATACACGT	CRISPR Guide Capture
E2F8_2	E2F8_2	R2	5P(BC)	ACTTCTAGGCTTACTATCTG	CRISPR Guide Capture
E2F8_3	E2F8_3	R2	5P(BC)	AGCCCTATCAAGACCAACAA	CRISPR Guide Capture
PAX6_1	PAX6_1	R2	5P(BC)	CGAGACAGATTACTGTCCGA	CRISPR Guide Capture
PAX6_2	PAX6_2	R2	5P(BC)	AGAATTCGGGAAATGTCGCA	CRISPR Guide Capture
PAX6_3	PAX6_3	R2	5P(BC)	AAGTCCCCGGATACCAACCA	CRISPR Guide Capture
PAX5_1	PAX5_1	R2	5P(BC)	GATGGAACTGACGCTAGGCA	CRISPR Guide Capture
PAX5_2	PAX5_2	R2	5P(BC)	TCCCGGATGTAGTCCGCCAG	CRISPR Guide Capture
PAX5_3	PAX5_3	R2	5P(BC)	AATTGGAGGATCCAAACCAA	CRISPR Guide Capture
PAX4_1	PAX4_1	R2	5P(BC)	AGGATCCGTGAGATGTCACA	CRISPR Guide Capture
PAX4_2	PAX4_2	R2	5P(BC)	GGAGTCTCAGAGCCACTATG	CRISPR Guide Capture
PAX4_3	PAX4_3	R2	5P(BC)	GAGGGAAGGGTACTTACACT	CRISPR Guide Capture
PAX3_1	PAX3_1	R2	5P(BC)	AATCCGAGACAAATTACTCA	CRISPR Guide Capture
PAX3_2	PAX3_2	R2	5P(BC)	GCAGGTGACAACGCCTGACG	CRISPR Guide Capture
PAX3_3	PAX3_3	R2	5P(BC)	CTTGCCAACGTACCAGCTGT	CRISPR Guide Capture
PAX2_1	PAX2_1	R2	5P(BC)	GAACCCGACTATGTTCGCCT	CRISPR Guide Capture
PAX2_2	PAX2_2	R2	5P(BC)	AGAGTGGTGTGGACAGTTTG	CRISPR Guide Capture
PAX2_3	PAX2_3	R2	5P(BC)	AGCGCCTCCAATGACCCAGT	CRISPR Guide Capture
PAX1_1	PAX1_1	R2	5P(BC)	CCTCTATGCCTCTCACGCGG	CRISPR Guide Capture
PAX1_2	PAX1_2	R2	5P(BC)	TCACGCAGCCGTGGGATACG	CRISPR Guide Capture
PAX1_3	PAX1_3	R2	5P(BC)	CGCCCCTTACCCATAGCGAG	CRISPR Guide Capture
TMF1_1	TMF1_1	R2	5P(BC)	GATGAAAAGGTACTAACAGG	CRISPR Guide Capture
TMF1_2	TMF1_2	R2	5P(BC)	CAATCACAAAGCCAGTTCGG	CRISPR Guide Capture
TMF1_3	TMF1_3	R2	5P(BC)	ACAGACTGTGTTAGACAAGG	CRISPR Guide Capture
PRMT3_1	PRMT3_1	R2	5P(BC)	GAATTCATGTACTCAACTGT	CRISPR Guide Capture
PRMT3_2	PRMT3_2	R2	5P(BC)	TAGATGTTATCATATCTGAG	CRISPR Guide Capture
PRMT3_3	PRMT3_3	R2	5P(BC)	GTCATCTACTAGTGTCATTG	CRISPR Guide Capture
OSR2_1	OSR2_1	R2	5P(BC)	CTTAGGCGGATCCTCTTGCG	CRISPR Guide Capture
OSR2_2	OSR2_2	R2	5P(BC)	GGGCCTGTACGGTCTCAGCG	CRISPR Guide Capture
OSR2_3	OSR2_3	R2	5P(BC)	GGGCCTCAGTAAATTGACTC	CRISPR Guide Capture
PAX9_1	PAX9_1	R2	5P(BC)	GCGGCATGGCCACCGAACCG	CRISPR Guide Capture
PAX9_2	PAX9_2	R2	5P(BC)	CCTGGCGCGATACAACGAGA	CRISPR Guide Capture
PAX9_3	PAX9_3	R2	5P(BC)	ATCCGCTCCATCACCGACCA	CRISPR Guide Capture
OSR1_1	OSR1_1	R2	5P(BC)	CAGCTTGGTCACGTCGAGGA	CRISPR Guide Capture
OSR1_2	OSR1_2	R2	5P(BC)	CAGATGGTCCGAAGGCACTG	CRISPR Guide Capture
OSR1_3	OSR1_3	R2	5P(BC)	TCCGGCCAAGCTCGGTCGCG	CRISPR Guide Capture
PAX7_1	PAX7_1	R2	5P(BC)	CCCAGACATATACACCCGCG	CRISPR Guide Capture
PAX7_2	PAX7_2	R2	5P(BC)	CGAACTTGATTCTGAGCACG	CRISPR Guide Capture
PAX7_3	PAX7_3	R2	5P(BC)	CAAGGCCGGGTCAATCAGCT	CRISPR Guide Capture
PAX8_1	PAX8_1	R2	5P(BC)	ACCCCGAAAGCACCTTCGCA	CRISPR Guide Capture
PAX8_2	PAX8_2	R2	5P(BC)	GAGCCCAGGGAATCCGACTG	CRISPR Guide Capture
PAX8_3	PAX8_3	R2	5P(BC)	GCAACCATTCAACCTCCCTA	CRISPR Guide Capture
HOXC10_1	HOXC10_1	R2	5P(BC)	GGGAGTAGAGAGCTGCCTCG	CRISPR Guide Capture
HOXC10_2	HOXC10_2	R2	5P(BC)	GATTCCAGATGTTCGGCGCG	CRISPR Guide Capture
HOXC10_3	HOXC10_3	R2	5P(BC)	TATCGCCTGGAACAACCTGT	CRISPR Guide Capture
HOXC12_1	HOXC12_1	R2	5P(BC)	AAGTACGACTACGCGGCGGG	CRISPR Guide Capture
HOXC12_2	HOXC12_2	R2	5P(BC)	CGGCGTGGGTAGGACAGCGA	CRISPR Guide Capture
HOXC12_3	HOXC12_3	R2	5P(BC)	CCGCTGGTAAACATCCACAC	CRISPR Guide Capture
HOXC11_1	HOXC11_1	R2	5P(BC)	GTTGTCGAAGAAACGGTCGA	CRISPR Guide Capture
HOXC11_2	HOXC11_2	R2	5P(BC)	GGGATAGGAGATCTGACGAG	CRISPR Guide Capture
HOXC11_3	HOXC11_3	R2	5P(BC)	AAAAACGAAGGCTCCTACGG	CRISPR Guide Capture
HOXC13_1	HOXC13_1	R2	5P(BC)	AGTGCTGGTAGCCTTCGACG	CRISPR Guide Capture
HOXC13_2	HOXC13_2	R2	5P(BC)	TCCGTATAGACGGCGCCCTG	CRISPR Guide Capture
HOXC13_3	HOXC13_3	R2	5P(BC)	GGTTCACGTTGTGCGACAGG	CRISPR Guide Capture
ZFPM2_1	ZFPM2_1	R2	5P(BC)	AGTCGACAGCAACTTCCAGT	CRISPR Guide Capture
ZFPM2_2	ZFPM2_2	R2	5P(BC)	GCTTTGGTGTACAACTACGA	CRISPR Guide Capture
ZFPM2_3	ZFPM2_3	R2	5P(BC)	AAAGGGCTGTAAATGACGGG	CRISPR Guide Capture
ZFPM1_1	ZFPM1_1	R2	5P(BC)	GGGTGAGATCTACTCGCCAG	CRISPR Guide Capture
ZFPM1_2	ZFPM1_2	R2	5P(BC)	TCGGGCCCGAACACGTACTG	CRISPR Guide Capture
ZFPM1_3	ZFPM1_3	R2	5P(BC)	AGGCAGATCAGGCACACGAA	CRISPR Guide Capture
ARID2_1	ARID2_1	R2	5P(BC)	GTAAGCCAGCCAGCTCAACA	CRISPR Guide Capture
ARID2_2	ARID2_2	R2	5P(BC)	GCAGTCTCCATTACACACAG	CRISPR Guide Capture
ARID2_3	ARID2_3	R2	5P(BC)	TGTGGTAGGAGTAAAACGGA	CRISPR Guide Capture
CEBPZ_1	CEBPZ_1	R2	5P(BC)	CAGCTCATGAGCCACGGTAA	CRISPR Guide Capture
CEBPZ_2	CEBPZ_2	R2	5P(BC)	AAAGCTCCACATATAAATGG	CRISPR Guide Capture
CEBPZ_3	CEBPZ_3	R2	5P(BC)	TACTTAGATACAACATCCTG	CRISPR Guide Capture
CEBPA_1	CEBPA_1	R2	5P(BC)	CAGTTCCAGATCGCGCACTG	CRISPR Guide Capture
CEBPA_2	CEBPA_2	R2	5P(BC)	TTGGCTTCATCCTCCTCGCG	CRISPR Guide Capture
CEBPA_3	CEBPA_3	R2	5P(BC)	GGCGGCGCCGTCATGCCCGG	CRISPR Guide Capture
HSFX2_1	HSFX2_1	R2	5P(BC)	CCCAACACCCAAATCAGGAG	CRISPR Guide Capture
HSFX2_2	HSFX2_2	R2	5P(BC)	TTCTCTTCATCCTCACGAGG	CRISPR Guide Capture
HSFX2_3	HSFX2_3	R2	5P(BC)	CCACTGGGAGCCCTAACTTG	CRISPR Guide Capture
HSFX1_1	HSFX1_1	R2	5P(BC)	GAGAGGACAGGATCATGGCT	CRISPR Guide Capture
HSFX1_2	HSFX1_2	R2	5P(BC)	GAAGCTCTTTATCGAAGTTG	CRISPR Guide Capture
HSFX1_3	HSFX1_3	R2	5P(BC)	GTCTGCACCAAGACATCAGG	CRISPR Guide Capture
CEBPB_1	CEBPB_1	R2	5P(BC)	CTCTTCTCCGACGACTACGG	CRISPR Guide Capture
CEBPB_2	CEBPB_2	R2	5P(BC)	GTCCGCCTCGTAGTAGAAGT	CRISPR Guide Capture
CEBPB_3	CEBPB_3	R2	5P(BC)	TGAAGTCGATGGCGCGCTCG	CRISPR Guide Capture
CEBPE_1	CEBPE_1	R2	5P(BC)	CTTACCTTGAGAACGCGCAG	CRISPR Guide Capture
CEBPE_2	CEBPE_2	R2	5P(BC)	TTCCCCAGACTCGATGTAGG	CRISPR Guide Capture
CEBPE_3	CEBPE_3	R2	5P(BC)	CAGTACCAAGTGGCACACTG	CRISPR Guide Capture
CEBPD_1	CEBPD_1	R2	5P(BC)	GGCGGCCATGGAGTCGATGT	CRISPR Guide Capture
CEBPD_2	CEBPD_2	R2	5P(BC)	CTTCAACAGCAATCACAAGG	CRISPR Guide Capture
CEBPD_3	CEBPD_3	R2	5P(BC)	CTTCTACGAACCGGGCCGGG	CRISPR Guide Capture
CEBPG_1	CEBPG_1	R2	5P(BC)	AATTAGTGTTATCCATACCC	CRISPR Guide Capture
CEBPG_2	CEBPG_2	R2	5P(BC)	AGTATCGGCAACGCCGAGAG	CRISPR Guide Capture
CEBPG_3	CEBPG_3	R2	5P(BC)	GCAGCAAAACAGCACTCCAG	CRISPR Guide Capture
ISL1_1	ISL1_1	R2	5P(BC)	GAAGCGCAAATTCGTCCCCA	CRISPR Guide Capture
ISL1_2	ISL1_2	R2	5P(BC)	ACACTCGATGTGATACACCT	CRISPR Guide Capture
ISL1_3	ISL1_3	R2	5P(BC)	AACCAGACCCGGATCACACG	CRISPR Guide Capture
ISL2_1	ISL2_1	R2	5P(BC)	GGGTGTCGCCCGACCTCGAG	CRISPR Guide Capture
ISL2_2	ISL2_2	R2	5P(BC)	GACATAGTCCCGCTTGCAGT	CRISPR Guide Capture
ISL2_3	ISL2_3	R2	5P(BC)	GCGGCCCGACGCTCTCATGA	CRISPR Guide Capture
HIF3A_1	HIF3A_1	R2	5P(BC)	CCACGCGCTGGACTCCGATG	CRISPR Guide Capture
HIF3A_2	HIF3A_2	R2	5P(BC)	AAGAGTACACTCACCAGCCG	CRISPR Guide Capture
HIF3A_3	HIF3A_3	R2	5P(BC)	GTCATGGTGCTCACCGCCGA	CRISPR Guide Capture
MESP1_1	MESP1_1	R2	5P(BC)	CCGCTATATCGGCCACCTGT	CRISPR Guide Capture
MESP1_2	MESP1_2	R2	5P(BC)	GGTGCTGCCCCATGAGTCTG	CRISPR Guide Capture
MESP1_3	MESP1_3	R2	5P(BC)	CGCCGCGCCTACCTACGGAG	CRISPR Guide Capture
MESP2_1	MESP2_1	R2	5P(BC)	GCACGAACCCGACGAATCGG	CRISPR Guide Capture
MESP2_2	MESP2_2	R2	5P(BC)	ACGGGGGCGACTGTATCTTG	CRISPR Guide Capture
MESP2_3	MESP2_3	R2	5P(BC)	TGAGACCCAGCACGGCCGAT	CRISPR Guide Capture
C11orf95_1	C11orf95_1	R2	5P(BC)	TCATGGACTATGACCCGCGG	CRISPR Guide Capture
C11orf95_2	C11orf95_2	R2	5P(BC)	GCTACTACCACGACCACTGG	CRISPR Guide Capture
C11orf95_3	C11orf95_3	R2	5P(BC)	GAGCCAGAGGAAGACGAAGG	CRISPR Guide Capture
HKR1_1	HKR1_1	R2	5P(BC)	CCTCCAGAAGACACAAACTG	CRISPR Guide Capture
HKR1_2	HKR1_2	R2	5P(BC)	AATGTGGGCGAGGCTTTACG	CRISPR Guide Capture
HKR1_3	HKR1_3	R2	5P(BC)	TAGGGTCCAGCCCTGAACGG	CRISPR Guide Capture
PRR12_1	PRR12_1	R2	5P(BC)	GGGGTGGCGAGACCCCCGAG	CRISPR Guide Capture
PRR12_2	PRR12_2	R2	5P(BC)	GTAGGCCCACCAAACTCGGA	CRISPR Guide Capture
PRR12_3	PRR12_3	R2	5P(BC)	TCAGTCGCCTGGGTACAAGA	CRISPR Guide Capture
STAT5A_1	STAT5A_1	R2	5P(BC)	ACATTCTGTACAATGAACAG	CRISPR Guide Capture
STAT5A_2	STAT5A_2	R2	5P(BC)	ATCAAGCGTGCTGACCGGCG	CRISPR Guide Capture
STAT5A_3	STAT5A_3	R2	5P(BC)	GGGACTCACCGGCTCAGCAA	CRISPR Guide Capture
STAT5B_1	STAT5B_1	R2	5P(BC)	TAAGAGGTCAGACCGTCGTG	CRISPR Guide Capture
STAT5B_2	STAT5B_2	R2	5P(BC)	GTTCATTGTACAATATATGG	CRISPR Guide Capture
STAT5B_3	STAT5B_3	R2	5P(BC)	GGAAGCTGCACAATTACTTG	CRISPR Guide Capture
BBX_1	BBX_1	R2	5P(BC)	CACCCCAGGCTTGATAACCG	CRISPR Guide Capture
BBX_2	BBX_2	R2	5P(BC)	TCAATGATCATAATTCCATG	CRISPR Guide Capture
BBX_3	BBX_3	R2	5P(BC)	AAAGCAAAAGAATCCGATGG	CRISPR Guide Capture
ZFP92_1	ZFP92_1	R2	5P(BC)	GCCACCGCAGGATTGCACAT	CRISPR Guide Capture
ZFP92_2	ZFP92_2	R2	5P(BC)	TTCTGGACGACAACTCCCCG	CRISPR Guide Capture
ZFP92_3	ZFP92_3	R2	5P(BC)	ACAAAAGGTCCTCTACAAGC	CRISPR Guide Capture
ZFP91_1	ZFP91_1	R2	5P(BC)	TCACTGACCTGCAAATAGCG	CRISPR Guide Capture
ZFP91_2	ZFP91_2	R2	5P(BC)	GCTGCATCTAGACCTAGCCG	CRISPR Guide Capture
ZFP91_3	ZFP91_3	R2	5P(BC)	GCACTGTACCATAATCAAGT	CRISPR Guide Capture
ZFP90_1	ZFP90_1	R2	5P(BC)	CACATCCCTCACTCAACACG	CRISPR Guide Capture
ZFP90_2	ZFP90_2	R2	5P(BC)	CCTTACCAAGAGAAACCAGG	CRISPR Guide Capture
ZFP90_3	ZFP90_3	R2	5P(BC)	GAAGAGACATCTGGGATCAG	CRISPR Guide Capture
CREB3L2_1	CREB3L2_1	R2	5P(BC)	TACTTACATGAGGAGCCGTG	CRISPR Guide Capture
CREB3L2_2	CREB3L2_2	R2	5P(BC)	GACAGACGGAACGAGTCCTG	CRISPR Guide Capture
CREB3L2_3	CREB3L2_3	R2	5P(BC)	TCTGGCACGAGGAATCAACC	CRISPR Guide Capture
CREB3L1_1	CREB3L1_1	R2	5P(BC)	TCCTCAAAGTGACACCGGGT	CRISPR Guide Capture
CREB3L1_2	CREB3L1_2	R2	5P(BC)	CCCTACGCCAGGCATCCAGG	CRISPR Guide Capture
CREB3L1_3	CREB3L1_3	R2	5P(BC)	ACTTCCTACAGAAATTACAG	CRISPR Guide Capture
CREB3L4_1	CREB3L4_1	R2	5P(BC)	GTCAGGAACAGGGTTTGACA	CRISPR Guide Capture
CREB3L4_2	CREB3L4_2	R2	5P(BC)	GTAACTAGGCTACAGGAACA	CRISPR Guide Capture
CREB3L4_3	CREB3L4_3	R2	5P(BC)	GGAAGCATGTTACCTTGGTG	CRISPR Guide Capture
CREB3L3_1	CREB3L3_1	R2	5P(BC)	TTCACGGTGAGATTGCATCG	CRISPR Guide Capture
CREB3L3_2	CREB3L3_2	R2	5P(BC)	AGTTGCCAGGATGATAGGAG	CRISPR Guide Capture
CREB3L3_3	CREB3L3_3	R2	5P(BC)	GAGTGCTGAAAAAAATCCGC	CRISPR Guide Capture
FIZ1_1	FIZ1_1	R2	5P(BC)	TGGAGTCGCGGAACCCCTTG	CRISPR Guide Capture
FIZ1_2	FIZ1_2	R2	5P(BC)	GCACGCAAATGGGGGCAAGG	CRISPR Guide Capture
FIZ1_3	FIZ1_3	R2	5P(BC)	TTGAAACCCTTGCCGCAGCG	CRISPR Guide Capture
EMX1_1	EMX1_1	R2	5P(BC)	GCTTGGGCTTGCGTGCGAAG	CRISPR Guide Capture
EMX1_2	EMX1_2	R2	5P(BC)	CAACTACCCTCACCCCAGCG	CRISPR Guide Capture
EMX1_3	EMX1_3	R2	5P(BC)	CGGGCCCACCGTAGAGCGAG	CRISPR Guide Capture
EMX2_1	EMX2_1	R2	5P(BC)	TGTGCAAAAGGAAACTCTCG	CRISPR Guide Capture
EMX2_2	EMX2_2	R2	5P(BC)	GGAGTAGACGCCCCTACCGG	CRISPR Guide Capture
EMX2_3	EMX2_3	R2	5P(BC)	GATGACCCAGATATCGGTAG	CRISPR Guide Capture
ZFP82_1	ZFP82_1	R2	5P(BC)	TGTGATGAAAAGTAAGCTGT	CRISPR Guide Capture
ZFP82_2	ZFP82_2	R2	5P(BC)	TGTGGGGAAGCTTTCATATG	CRISPR Guide Capture
ZFP82_3	ZFP82_3	R2	5P(BC)	AAGAGCCTTGGAAAGTTGTG	CRISPR Guide Capture
ZIM3_1	ZIM3_1	R2	5P(BC)	GAAACGCTGACTACGCAGAA	CRISPR Guide Capture
ZIM3_2	ZIM3_2	R2	5P(BC)	TAGCTGTGGAAGAGCATTCG	CRISPR Guide Capture
ZIM3_3	ZIM3_3	R2	5P(BC)	TTCCAACCTCAAGATCACAT	CRISPR Guide Capture
ZIM2_1	ZIM2_1	R2	5P(BC)	GATCCATTGGAACCACACCA	CRISPR Guide Capture
ZIM2_2	ZIM2_2	R2	5P(BC)	AAACAATCAAAGGATCCTCT	CRISPR Guide Capture
ZIM2_3	ZIM2_3	R2	5P(BC)	GGAGAAGGCATACTTACCCA	CRISPR Guide Capture
DEAF1_1	DEAF1_1	R2	5P(BC)	GAAAAGAAGCATTCGCTACG	CRISPR Guide Capture
DEAF1_2	DEAF1_2	R2	5P(BC)	CGGGACAGATCACGACCTCG	CRISPR Guide Capture
DEAF1_3	DEAF1_3	R2	5P(BC)	ACTCTGTACAAGAACAGGCT	CRISPR Guide Capture
TFCP2L1_1	TFCP2L1_1	R2	5P(BC)	ACACTTACGTCACTGCCCAC	CRISPR Guide Capture
TFCP2L1_2	TFCP2L1_2	R2	5P(BC)	TCCCCAGAGCATCATCCGTG	CRISPR Guide Capture
TFCP2L1_3	TFCP2L1_3	R2	5P(BC)	GGGGACCGGATCCTGGACAT	CRISPR Guide Capture
HOXB13_1	HOXB13_1	R2	5P(BC)	GGCAACAGGGAGTCATGTCG	CRISPR Guide Capture
HOXB13_2	HOXB13_2	R2	5P(BC)	CGAGCCTGGCAGATCCAAGG	CRISPR Guide Capture
HOXB13_3	HOXB13_3	R2	5P(BC)	GATAGAAGGCAAACTCAGTG	CRISPR Guide Capture
DUXA_1	DUXA_1	R2	5P(BC)	GTGTAACTGAGAGGCGCTGT	CRISPR Guide Capture
DUXA_2	DUXA_2	R2	5P(BC)	AGCCAGGGGCAAGATCAACC	CRISPR Guide Capture
DUXA_3	DUXA_3	R2	5P(BC)	AGATGGTAAAAACAAATCAT	CRISPR Guide Capture
OTP_1	OTP_1	R2	5P(BC)	CCTCACGCATAAAGATGTCG	CRISPR Guide Capture
OTP_2	OTP_2	R2	5P(BC)	GCCGGGCGCACGGAACACGT	CRISPR Guide Capture
OTP_3	OTP_3	R2	5P(BC)	AGCCCCTCGTACCTGCACTC	CRISPR Guide Capture
PLAGL1_1	PLAGL1_1	R2	5P(BC)	TCTTCTCACAGTGAGCACAC	CRISPR Guide Capture
PLAGL1_2	PLAGL1_2	R2	5P(BC)	AAGATGCTTCTACACCCGGA	CRISPR Guide Capture
PLAGL1_3	PLAGL1_3	R2	5P(BC)	GAGAGCCAGGGGATACCGAG	CRISPR Guide Capture
TAL2_1	TAL2_1	R2	5P(BC)	AAACGCTTCGCCTGGCAATG	CRISPR Guide Capture
TAL2_2	TAL2_2	R2	5P(BC)	AAGCCTGCAACAAACGGGAG	CRISPR Guide Capture
TAL2_3	TAL2_3	R2	5P(BC)	TCTTCACAAATACCAGGGAG	CRISPR Guide Capture
NR1H2_1	NR1H2_1	R2	5P(BC)	CGAGGGTGTCCAGCTAACAG	CRISPR Guide Capture
NR1H2_2	NR1H2_2	R2	5P(BC)	CACAGACACGGCAAAGCTCG	CRISPR Guide Capture
NR1H2_3	NR1H2_3	R2	5P(BC)	GCCAGATGGACGCTTTCATG	CRISPR Guide Capture
TAL1_1	TAL1_1	R2	5P(BC)	GCGGCCCTTTAAGTCTCTCG	CRISPR Guide Capture
TAL1_2	TAL1_2	R2	5P(BC)	TATGAGATGGAGATTACTGA	CRISPR Guide Capture
TAL1_3	TAL1_3	R2	5P(BC)	GCGCCCAGTTCGATGACTGG	CRISPR Guide Capture
AHRR_1	AHRR_1	R2	5P(BC)	CATTTATGACTACATCCACG	CRISPR Guide Capture
AHRR_2	AHRR_2	R2	5P(BC)	AGGAAGGCCGAGTACTCGGT	CRISPR Guide Capture
AHRR_3	AHRR_3	R2	5P(BC)	TTCCGATTCGCACAGACTGG	CRISPR Guide Capture
DUX4_1	DUX4_1	R2	5P(BC)	GGAGATCCCCTCTGCCGGCG	CRISPR Guide Capture
DUX4_2	DUX4_2	R2	5P(BC)	CGGACGCCTCCGCCTCCGCG	CRISPR Guide Capture
DUX4_3	DUX4_3	R2	5P(BC)	TCTGAATCCTGGACTCCGGG	CRISPR Guide Capture
NR1H4_1	NR1H4_1	R2	5P(BC)	TGTGTACAAGTGTAAAAACG	CRISPR Guide Capture
NR1H4_2	NR1H4_2	R2	5P(BC)	CTCGACAACAAAGTCATGCA	CRISPR Guide Capture
NR1H4_3	NR1H4_3	R2	5P(BC)	AATGGCAACCAATCATGTAC	CRISPR Guide Capture
PLAGL2_1	PLAGL2_1	R2	5P(BC)	ATACTCGTAAGGATGTACGG	CRISPR Guide Capture
PLAGL2_2	PLAGL2_2	R2	5P(BC)	GGTCCCCATTACGTCCCGAG	CRISPR Guide Capture
PLAGL2_3	PLAGL2_3	R2	5P(BC)	GACCCATGATCCTAACAAAG	CRISPR Guide Capture
NR1H3_1	NR1H3_1	R2	5P(BC)	CTACAATGTTCTGAGCTGCG	CRISPR Guide Capture
NR1H3_2	NR1H3_2	R2	5P(BC)	CAAGTACCGTGACTCGAAGC	CRISPR Guide Capture
NR1H3_3	NR1H3_3	R2	5P(BC)	GACTTTGCTAAACAGCTACC	CRISPR Guide Capture
IKZF5_1	IKZF5_1	R2	5P(BC)	ATCAGCTCTCGACTCTAGCA	CRISPR Guide Capture
IKZF5_2	IKZF5_2	R2	5P(BC)	GCAAAAACCACACCAACTGG	CRISPR Guide Capture
IKZF5_3	IKZF5_3	R2	5P(BC)	AGTTACTTCGATCACTGCAG	CRISPR Guide Capture
AEBP2_1	AEBP2_1	R2	5P(BC)	GTAGACAGCACAATTTCCAG	CRISPR Guide Capture
AEBP2_2	AEBP2_2	R2	5P(BC)	GAGGAGCCCAAGGGACCGCG	CRISPR Guide Capture
AEBP2_3	AEBP2_3	R2	5P(BC)	GCGGCGCTGCTGCTGAACGG	CRISPR Guide Capture
IKZF4_1	IKZF4_1	R2	5P(BC)	GACCAGTGAGTGCATCACGC	CRISPR Guide Capture
IKZF4_2	IKZF4_2	R2	5P(BC)	TGCTGCACTCATCCTCTGAG	CRISPR Guide Capture
IKZF4_3	IKZF4_3	R2	5P(BC)	AGGAGTCAAGCAGACTGCTG	CRISPR Guide Capture
IKZF3_1	IKZF3_1	R2	5P(BC)	GGACAGATTAGCAAGCAATG	CRISPR Guide Capture
IKZF3_2	IKZF3_2	R2	5P(BC)	AAGATGAACTGCGATGTGTG	CRISPR Guide Capture
IKZF3_3	IKZF3_3	R2	5P(BC)	GCTCATACAGACCCGCATGA	CRISPR Guide Capture
IKZF2_1	IKZF2_1	R2	5P(BC)	TGACATTCTGGAGATAGTTG	CRISPR Guide Capture
IKZF2_2	IKZF2_2	R2	5P(BC)	GAGTAAAAGAAGCTCCACAC	CRISPR Guide Capture
IKZF2_3	IKZF2_3	R2	5P(BC)	GAACTTAACATATGAGAAGG	CRISPR Guide Capture
IKZF1_1	IKZF1_1	R2	5P(BC)	GATGGCTTGGTCCATCACGT	CRISPR Guide Capture
IKZF1_2	IKZF1_2	R2	5P(BC)	GAAAATGAATGGCTCCCACA	CRISPR Guide Capture
IKZF1_3	IKZF1_3	R2	5P(BC)	CTTCCAGTGCAATCAGTGCG	CRISPR Guide Capture
UBP1_1	UBP1_1	R2	5P(BC)	ACATCACATACTGAAAGGGT	CRISPR Guide Capture
UBP1_2	UBP1_2	R2	5P(BC)	GGAAGGGCTGTTATTCACAT	CRISPR Guide Capture
UBP1_3	UBP1_3	R2	5P(BC)	TTTACTCCACGGAAGCACGG	CRISPR Guide Capture
DLX3_1	DLX3_1	R2	5P(BC)	TAGCTGGAGTAGATCGTACG	CRISPR Guide Capture
DLX3_2	DLX3_2	R2	5P(BC)	AGCCTCCTACCGGCAATACG	CRISPR Guide Capture
DLX3_3	DLX3_3	R2	5P(BC)	GTTTCTTGAACTTGGAACGG	CRISPR Guide Capture
DLX2_1	DLX2_1	R2	5P(BC)	TCCTACCAGTACCAAGCCAG	CRISPR Guide Capture
DLX2_2	DLX2_2	R2	5P(BC)	GGTTCCATAGGGAGCGTAGG	CRISPR Guide Capture
DLX2_3	DLX2_3	R2	5P(BC)	CCTGAAATTCGGATAGTGAA	CRISPR Guide Capture
DLX1_1	DLX1_1	R2	5P(BC)	TGCTGACCGAGTTGACGTAG	CRISPR Guide Capture
DLX1_2	DLX1_2	R2	5P(BC)	AGTTCGGTGCAGTCCTACCC	CRISPR Guide Capture
DLX1_3	DLX1_3	R2	5P(BC)	GAAAAAAGATCCGTAAACCC	CRISPR Guide Capture
NR1I3_1	NR1I3_1	R2	5P(BC)	TCTGCGAAGTGTGTGACCAG	CRISPR Guide Capture
NR1I3_2	NR1I3_2	R2	5P(BC)	GCCTGGCACAGTGATACTGT	CRISPR Guide Capture
NR1I3_3	NR1I3_3	R2	5P(BC)	TCTTCAATTGTGTAGCGAAG	CRISPR Guide Capture
ZFHX4_1	ZFHX4_1	R2	5P(BC)	ATTCTCAGTTCAAACGCCCA	CRISPR Guide Capture
ZFHX4_2	ZFHX4_2	R2	5P(BC)	GAAAAGCGCTCCATAAACCG	CRISPR Guide Capture
ZFHX4_3	ZFHX4_3	R2	5P(BC)	GGAGTAGGAACCATTACCTG	CRISPR Guide Capture
NR1I2_1	NR1I2_1	R2	5P(BC)	GGAAGAAAAGTGAACGGACA	CRISPR Guide Capture
NR1I2_2	NR1I2_2	R2	5P(BC)	CCAAATCTGCCGTGTATGTG	CRISPR Guide Capture
NR1I2_3	NR1I2_3	R2	5P(BC)	AGGTTGACATGTCAGCCATG	CRISPR Guide Capture
DLX6_1	DLX6_1	R2	5P(BC)	AACTACAGTGATTGAAAACG	CRISPR Guide Capture
DLX6_2	DLX6_2	R2	5P(BC)	GGCTCGCCCTACGCGTCGGG	CRISPR Guide Capture
DLX6_3	DLX6_3	R2	5P(BC)	AGGCTGGAATAAATGGTCCG	CRISPR Guide Capture
DMTF1_1	DMTF1_1	R2	5P(BC)	TGGGGGTACTGAATGGACCA	CRISPR Guide Capture
DMTF1_2	DMTF1_2	R2	5P(BC)	GAAACTTCCTCGTTACCCAA	CRISPR Guide Capture
DMTF1_3	DMTF1_3	R2	5P(BC)	TGACTGGGCAACAATAGGGG	CRISPR Guide Capture
DLX5_1	DLX5_1	R2	5P(BC)	CAAAGAAAGTTCGTAAACCC	CRISPR Guide Capture
DLX5_2	DLX5_2	R2	5P(BC)	TGTTTGTGTCAATCCCAGCG	CRISPR Guide Capture
DLX5_3	DLX5_3	R2	5P(BC)	CTGACTACTACAGCCCTACG	CRISPR Guide Capture
DLX4_1	DLX4_1	R2	5P(BC)	AGGGGACAAGCCAAGCGGGT	CRISPR Guide Capture
DLX4_2	DLX4_2	R2	5P(BC)	TACACCGAGCCAGCGAACCC	CRISPR Guide Capture
DLX4_3	DLX4_3	R2	5P(BC)	GCCTGGAGTAGGACAAATTG	CRISPR Guide Capture
ZIK1_1	ZIK1_1	R2	5P(BC)	CGGCACAATTACTGAATGTG	CRISPR Guide Capture
ZIK1_2	ZIK1_2	R2	5P(BC)	AAGTGAGTACTTGCCACGGA	CRISPR Guide Capture
ZIK1_3	ZIK1_3	R2	5P(BC)	TCTGACCAGAATGTTTCTGT	CRISPR Guide Capture
RBPJ_1	RBPJ_1	R2	5P(BC)	AAAGAACAAATGGAACGCGA	CRISPR Guide Capture
RBPJ_2	RBPJ_2	R2	5P(BC)	AAATTATTTAAAAGAGCGAG	CRISPR Guide Capture
RBPJ_3	RBPJ_3	R2	5P(BC)	GAAGAATTCACAGTCCGAGA	CRISPR Guide Capture
ZFHX2_1	ZFHX2_1	R2	5P(BC)	GCTTATCCTCAAGACACACG	CRISPR Guide Capture
ZFHX2_2	ZFHX2_2	R2	5P(BC)	GGATCACACACAGTCTCATG	CRISPR Guide Capture
ZFHX2_3	ZFHX2_3	R2	5P(BC)	AACTACTCTACAACCACCAA	CRISPR Guide Capture
ZFHX3_1	ZFHX3_1	R2	5P(BC)	GAGCACGTTAGGCATTAAGG	CRISPR Guide Capture
ZFHX3_2	ZFHX3_2	R2	5P(BC)	CCGTTCGTTTGTGACCCACG	CRISPR Guide Capture
ZFHX3_3	ZFHX3_3	R2	5P(BC)	GTGTGATTATGAGACCAACG	CRISPR Guide Capture
AHDC1_1	AHDC1_1	R2	5P(BC)	GTCACCCCAAGTACGCCTTG	CRISPR Guide Capture
AHDC1_2	AHDC1_2	R2	5P(BC)	ATTATTCTCAAACGTAAGCG	CRISPR Guide Capture
AHDC1_3	AHDC1_3	R2	5P(BC)	TTGGGGCACCCACGCAAACG	CRISPR Guide Capture
ZMAT1_1	ZMAT1_1	R2	5P(BC)	ACCATACCATATTTCACCAG	CRISPR Guide Capture
ZMAT1_2	ZMAT1_2	R2	5P(BC)	AAAACTGAAGCAATTAATGG	CRISPR Guide Capture
ZMAT1_3	ZMAT1_3	R2	5P(BC)	AGAACTCTGTGGATACTCAT	CRISPR Guide Capture
EVX1_1	EVX1_1	R2	5P(BC)	TTACATGATGAGCCATGCGG	CRISPR Guide Capture
EVX1_2	EVX1_2	R2	5P(BC)	TCACCCGAGAGCAGATTGCG	CRISPR Guide Capture
EVX1_3	EVX1_3	R2	5P(BC)	TGGTCGGCAGTCCGAACGGA	CRISPR Guide Capture
ZFP41_1	ZFP41_1	R2	5P(BC)	GCAGAAGAGTGCGCTCAGAG	CRISPR Guide Capture
ZFP41_2	ZFP41_2	R2	5P(BC)	AAAGAAGACGCCGACCCCAA	CRISPR Guide Capture
ZFP41_3	ZFP41_3	R2	5P(BC)	TCGTCTTCAGGACTCAGGCA	CRISPR Guide Capture
EVX2_1	EVX2_1	R2	5P(BC)	ACCGGGAGAACTATGTGTCG	CRISPR Guide Capture
EVX2_2	EVX2_2	R2	5P(BC)	CTGCACTACTACCCGCACGT	CRISPR Guide Capture
EVX2_3	EVX2_3	R2	5P(BC)	GGCCGCGTGCGTCATCATGT	CRISPR Guide Capture
ZMAT4_1	ZMAT4_1	R2	5P(BC)	GATCTCCGAATCGCAGCGTG	CRISPR Guide Capture
ZMAT4_2	ZMAT4_2	R2	5P(BC)	AAGGCAAAATCCACGCCAAG	CRISPR Guide Capture
ZMAT4_3	ZMAT4_3	R2	5P(BC)	GAGATTCAGACAGATACTGT	CRISPR Guide Capture
ZFP42_1	ZFP42_1	R2	5P(BC)	GGAAATAGAACCTGTCAGCG	CRISPR Guide Capture
ZFP42_2	ZFP42_2	R2	5P(BC)	GAGTATTCTGAGTACATGAC	CRISPR Guide Capture
ZFP42_3	ZFP42_3	R2	5P(BC)	GTGGATGCACTAGGAAGTTG	CRISPR Guide Capture
CPEB1_1	CPEB1_1	R2	5P(BC)	ATGGGGTTCTTATAGTTCCG	CRISPR Guide Capture
CPEB1_2	CPEB1_2	R2	5P(BC)	TCCACCAAGTCAGACCCAAG	CRISPR Guide Capture
CPEB1_3	CPEB1_3	R2	5P(BC)	CAAAGAGCCAAAAACACGGA	CRISPR Guide Capture
FOXS1_1	FOXS1_1	R2	5P(BC)	TGCCACGACATGTTTGAGCA	CRISPR Guide Capture
FOXS1_2	FOXS1_2	R2	5P(BC)	CCTGGCTTGCGGTCATCGCG	CRISPR Guide Capture
FOXS1_3	FOXS1_3	R2	5P(BC)	CGAATCGGCCCATGATGTAG	CRISPR Guide Capture
CCDC169-SOHLH2_1	CCDC169-SOHLH2_1	R2	5P(BC)	AGGTCCTACAGCGAACACCT	CRISPR Guide Capture
CCDC169-SOHLH2_2	CCDC169-SOHLH2_2	R2	5P(BC)	CATCACCATCAGTGACACGA	CRISPR Guide Capture
CCDC169-SOHLH2_3	CCDC169-SOHLH2_3	R2	5P(BC)	AACAGGTGGATCAACTGCCT	CRISPR Guide Capture
ZFP30_1	ZFP30_1	R2	5P(BC)	AATGCCTGAACTCATATCAG	CRISPR Guide Capture
ZFP30_2	ZFP30_2	R2	5P(BC)	AGAACAAGAAAGTCCTCATG	CRISPR Guide Capture
ZFP30_3	ZFP30_3	R2	5P(BC)	GTGGAAAGGCCTTTAGAGTG	CRISPR Guide Capture
FOXR1_1	FOXR1_1	R2	5P(BC)	AAGGCAAACCGCTTCCGAGG	CRISPR Guide Capture
FOXR1_2	FOXR1_2	R2	5P(BC)	AGCTGGAGGTCTCAGGACGT	CRISPR Guide Capture
FOXR1_3	FOXR1_3	R2	5P(BC)	AGGTGGAAGTAATTGAGAGG	CRISPR Guide Capture
ZFP37_1	ZFP37_1	R2	5P(BC)	AAGGTTCTCAGCCATAAACA	CRISPR Guide Capture
ZFP37_2	ZFP37_2	R2	5P(BC)	GAGTGCATGTTTATGACCAT	CRISPR Guide Capture
ZFP37_3	ZFP37_3	R2	5P(BC)	GCAGTGACTGTGGTTCACTG	CRISPR Guide Capture
FOXR2_1	FOXR2_1	R2	5P(BC)	AAGGTGGCTACAATTGAGAG	CRISPR Guide Capture
FOXR2_2	FOXR2_2	R2	5P(BC)	CAGTCTCCTTTACAGAAGCA	CRISPR Guide Capture
FOXR2_3	FOXR2_3	R2	5P(BC)	AGCCCCCACAAAAAGACGAA	CRISPR Guide Capture
LIN54_1	LIN54_1	R2	5P(BC)	TTGTTAATACAACCCCAGTG	CRISPR Guide Capture
LIN54_2	LIN54_2	R2	5P(BC)	CTTCGTGATTACTGGACCAG	CRISPR Guide Capture
LIN54_3	LIN54_3	R2	5P(BC)	AAGTAGTTACCATTGGAGGG	CRISPR Guide Capture
SPZ1_1	SPZ1_1	R2	5P(BC)	CTGGGGCTAAACTAACAGGC	CRISPR Guide Capture
SPZ1_2	SPZ1_2	R2	5P(BC)	CAACATGGAGCAGTTACTAC	CRISPR Guide Capture
SPZ1_3	SPZ1_3	R2	5P(BC)	GCCCACAAAGAAAATATCAG	CRISPR Guide Capture
THAP8_1	THAP8_1	R2	5P(BC)	CTCACTTGTAGAAGCTCACA	CRISPR Guide Capture
THAP8_2	THAP8_2	R2	5P(BC)	TTGTCTTCCAGAGTCAGCGG	CRISPR Guide Capture
THAP8_3	THAP8_3	R2	5P(BC)	CTCTGGCCCAGTGCGCCTAG	CRISPR Guide Capture
ZFP62_1	ZFP62_1	R2	5P(BC)	AATATAAAGACAGAACAGGA	CRISPR Guide Capture
ZFP62_2	ZFP62_2	R2	5P(BC)	TCATAAAAGTGTACACCCTG	CRISPR Guide Capture
ZFP62_3	ZFP62_3	R2	5P(BC)	AAAACGTTCAGAAACAATGC	CRISPR Guide Capture
THAP7_1	THAP7_1	R2	5P(BC)	TTAGCCTGTGATATCCACTG	CRISPR Guide Capture
THAP7_2	THAP7_2	R2	5P(BC)	TCAGCCGGCTCAGACGATGC	CRISPR Guide Capture
THAP7_3	THAP7_3	R2	5P(BC)	GGAGCAGAAGTAGATGTACT	CRISPR Guide Capture
ZFP64_1	ZFP64_1	R2	5P(BC)	AGAATGGATACCTACCCGTG	CRISPR Guide Capture
ZFP64_2	ZFP64_2	R2	5P(BC)	TTTGTAGCTCACAAGCAAAG	CRISPR Guide Capture
ZFP64_3	ZFP64_3	R2	5P(BC)	ACAGGCAGGACTCACCCGTG	CRISPR Guide Capture
THAP9_1	THAP9_1	R2	5P(BC)	CCAGTGCTACTAACTCCACG	CRISPR Guide Capture
THAP9_2	THAP9_2	R2	5P(BC)	TCTTGGCTTCAATTAACACG	CRISPR Guide Capture
THAP9_3	THAP9_3	R2	5P(BC)	ATTGGTAAACTGAGTGACAT	CRISPR Guide Capture
THAP4_1	THAP4_1	R2	5P(BC)	GGGGGCGTGACAGATAAGAG	CRISPR Guide Capture
THAP4_2	THAP4_2	R2	5P(BC)	AATGGTTAAAAGCTGTTCAG	CRISPR Guide Capture
THAP4_3	THAP4_3	R2	5P(BC)	AGCAGCCTGGGACCCGACAA	CRISPR Guide Capture
THAP3_1	THAP3_1	R2	5P(BC)	GTCCTGAAAGGCGAACACCG	CRISPR Guide Capture
THAP3_2	THAP3_2	R2	5P(BC)	AAGGAATGGGTGCTGAACAT	CRISPR Guide Capture
THAP3_3	THAP3_3	R2	5P(BC)	CTTCAAGCCCAAGCAGCACA	CRISPR Guide Capture
THAP6_1	THAP6_1	R2	5P(BC)	TTTACTTACAAAAATGAACT	CRISPR Guide Capture
THAP6_2	THAP6_2	R2	5P(BC)	AAGATGGTGATTGTAGTTAG	CRISPR Guide Capture
THAP6_3	THAP6_3	R2	5P(BC)	CCAAATATTAAACTGAAACC	CRISPR Guide Capture
ZFP69_1	ZFP69_1	R2	5P(BC)	TTAGTCACATCCTCCCACAG	CRISPR Guide Capture
ZFP69_2	ZFP69_2	R2	5P(BC)	TTCTGCTGTCGGGAGTCCAG	CRISPR Guide Capture
ZFP69_3	ZFP69_3	R2	5P(BC)	TCACCAGAATCTATACCGAG	CRISPR Guide Capture
THAP5_1	THAP5_1	R2	5P(BC)	GTTAACCAAGATACAGGTAG	CRISPR Guide Capture
THAP5_2	THAP5_2	R2	5P(BC)	GTTTGGATTAGCAAGATGAC	CRISPR Guide Capture
THAP5_3	THAP5_3	R2	5P(BC)	AGTAATTCTGGATGTTGATG	CRISPR Guide Capture
ZNF324B_1	ZNF324B_1	R2	5P(BC)	ACCAGAGTTGAGCCTCCCGT	CRISPR Guide Capture
ZNF324B_2	ZNF324B_2	R2	5P(BC)	AATGACCACACGAGGTCGGG	CRISPR Guide Capture
ZNF324B_3	ZNF324B_3	R2	5P(BC)	CAGGTCCGAGGCATTCCCGA	CRISPR Guide Capture
KIN_1	KIN_1	R2	5P(BC)	GGGACCCAGAAACTATCCGC	CRISPR Guide Capture
KIN_2	KIN_2	R2	5P(BC)	CCGAGTGCACTGAAGACGAT	CRISPR Guide Capture
KIN_3	KIN_3	R2	5P(BC)	AAATAATCCATAAACTGCTG	CRISPR Guide Capture
NR1D1_1	NR1D1_1	R2	5P(BC)	TTCTGGGGCTGCATACACGT	CRISPR Guide Capture
NR1D1_2	NR1D1_2	R2	5P(BC)	GTAGGTGAAGATCTCTCGAT	CRISPR Guide Capture
NR1D1_3	NR1D1_3	R2	5P(BC)	CACACCGTAGTGGAAGCCCG	CRISPR Guide Capture
NR1D2_1	NR1D2_1	R2	5P(BC)	TTCCTAAGCGTGAAAAACAG	CRISPR Guide Capture
NR1D2_2	NR1D2_2	R2	5P(BC)	AGTTACCTGTGCAACACTGG	CRISPR Guide Capture
NR1D2_3	NR1D2_3	R2	5P(BC)	CGCAAGCATGAACTCCATAG	CRISPR Guide Capture
XBP1_1	XBP1_1	R2	5P(BC)	CAATACCGCCAGAATCCATG	CRISPR Guide Capture
XBP1_2	XBP1_2	R2	5P(BC)	AGGAGTTAAGACAGCGCTTG	CRISPR Guide Capture
XBP1_3	XBP1_3	R2	5P(BC)	CTAAAGTTCTGCTTCTGTCG	CRISPR Guide Capture
BCL11B_1	BCL11B_1	R2	5P(BC)	TGTTACCTGACAACTGACAC	CRISPR Guide Capture
BCL11B_2	BCL11B_2	R2	5P(BC)	AGCAAGTCGTGCGAGTTCTG	CRISPR Guide Capture
BCL11B_3	BCL11B_3	R2	5P(BC)	TCCATGCTGAAGCTCGACTC	CRISPR Guide Capture
RBSN_1	RBSN_1	R2	5P(BC)	AGGGGTTGATCCTTACATGT	CRISPR Guide Capture
RBSN_2	RBSN_2	R2	5P(BC)	TGCACATAATAGACCCGCAG	CRISPR Guide Capture
RBSN_3	RBSN_3	R2	5P(BC)	CTTTCTGCACTTCCACTCGA	CRISPR Guide Capture
BCL11A_1	BCL11A_1	R2	5P(BC)	ACCAGGATCAGTATCGAGAG	CRISPR Guide Capture
BCL11A_2	BCL11A_2	R2	5P(BC)	ATCTACTTAGAAAGCGAACA	CRISPR Guide Capture
BCL11A_3	BCL11A_3	R2	5P(BC)	ATGACGGTCAAGTCCGACGA	CRISPR Guide Capture
THAP1_1	THAP1_1	R2	5P(BC)	GAAAACTGAGAGATTAACAG	CRISPR Guide Capture
THAP1_2	THAP1_2	R2	5P(BC)	CTGTGACCACAACTATACTG	CRISPR Guide Capture
THAP1_3	THAP1_3	R2	5P(BC)	CTGCAAGAACCGCTACGACA	CRISPR Guide Capture
THAP2_1	THAP2_1	R2	5P(BC)	ACCCATATAAAGTCTATGGT	CRISPR Guide Capture
THAP2_2	THAP2_2	R2	5P(BC)	TCCTGTTAGGTCAAAACAGG	CRISPR Guide Capture
THAP2_3	THAP2_3	R2	5P(BC)	ACATTAACATCAGCTTCCAC	CRISPR Guide Capture
BAZ2B_1	BAZ2B_1	R2	5P(BC)	AGGGCAATGGAAGGTCGTAG	CRISPR Guide Capture
BAZ2B_2	BAZ2B_2	R2	5P(BC)	GTCTGGGATTCAGACGCAAG	CRISPR Guide Capture
BAZ2B_3	BAZ2B_3	R2	5P(BC)	AGAACAAGTCCTGGAATACG	CRISPR Guide Capture
BAZ2A_1	BAZ2A_1	R2	5P(BC)	AGTGTCAGACTACTATCCAA	CRISPR Guide Capture
BAZ2A_2	BAZ2A_2	R2	5P(BC)	ACGGTACCCAGAGTCCCATG	CRISPR Guide Capture
BAZ2A_3	BAZ2A_3	R2	5P(BC)	GATGTCACTGAAGCCGTCAA	CRISPR Guide Capture
ZFP57_1	ZFP57_1	R2	5P(BC)	CTGGGATGCTTGAAGCACCC	CRISPR Guide Capture
ZFP57_2	ZFP57_2	R2	5P(BC)	CCACACACAGAGCATGAATG	CRISPR Guide Capture
ZFP57_3	ZFP57_3	R2	5P(BC)	GGATGTGAACCATGCACCAG	CRISPR Guide Capture
SNAI2_1	SNAI2_1	R2	5P(BC)	GTAACTCTCATAGAGATACG	CRISPR Guide Capture
SNAI2_2	SNAI2_2	R2	5P(BC)	ACTCACTCGCCCCAAAGATG	CRISPR Guide Capture
SNAI2_3	SNAI2_3	R2	5P(BC)	GGTCCGAATATGCATCTTCA	CRISPR Guide Capture
SNAI1_1	SNAI1_1	R2	5P(BC)	GGGACTCTCCTGGAGCCGAA	CRISPR Guide Capture
SNAI1_2	SNAI1_2	R2	5P(BC)	TGTAGTTAGGCTTCCGATTG	CRISPR Guide Capture
SNAI1_3	SNAI1_3	R2	5P(BC)	CCCACTGTCCTCATCTGACA	CRISPR Guide Capture
SNAI3_1	SNAI3_1	R2	5P(BC)	ACAGGGTCCCCAACTACCGG	CRISPR Guide Capture
SNAI3_2	SNAI3_2	R2	5P(BC)	AAGGTCGGGGACCACCGTGT	CRISPR Guide Capture
SNAI3_3	SNAI3_3	R2	5P(BC)	CCACAAACCCTACCACACGC	CRISPR Guide Capture
MEOX2_1	MEOX2_1	R2	5P(BC)	GATGTCTTCCCCACCGAGTG	CRISPR Guide Capture
MEOX2_2	MEOX2_2	R2	5P(BC)	TCCCGCGATTATGCAAGATG	CRISPR Guide Capture
MEOX2_3	MEOX2_3	R2	5P(BC)	CGGGTGCAAGCCTTGCGCCG	CRISPR Guide Capture
MEOX1_1	MEOX1_1	R2	5P(BC)	AGGCCCAGGCGATGACTACG	CRISPR Guide Capture
MEOX1_2	MEOX1_2	R2	5P(BC)	CTTCGAAACCCCCACTCGGA	CRISPR Guide Capture
MEOX1_3	MEOX1_3	R2	5P(BC)	GACAGGGAAGTGCCAGTTGG	CRISPR Guide Capture
NHLH2_1	NHLH2_1	R2	5P(BC)	AGATTCGGACCATCCCAGCT	CRISPR Guide Capture
NHLH2_2	NHLH2_2	R2	5P(BC)	GGCACGGACACCAAGGTGCT	CRISPR Guide Capture
NHLH2_3	NHLH2_3	R2	5P(BC)	CTGCGGGTGCGGGTAGAGCG	CRISPR Guide Capture
NHLH1_1	NHLH1_1	R2	5P(BC)	CACGCGAGAACGCATCCGCG	CRISPR Guide Capture
NHLH1_2	NHLH1_2	R2	5P(BC)	GCCCGACTCAGTCTCTGAGT	CRISPR Guide Capture
NHLH1_3	NHLH1_3	R2	5P(BC)	GAGTCGGGCTTCAGTGACTG	CRISPR Guide Capture
MYOD1_1	MYOD1_1	R2	5P(BC)	GTCATAGAAGTCGTCCGTTG	CRISPR Guide Capture
MYOD1_2	MYOD1_2	R2	5P(BC)	GACCCGCGCCTGATGCACGT	CRISPR Guide Capture
MYOD1_3	MYOD1_3	R2	5P(BC)	AACGCCATCCGCTATATCGA	CRISPR Guide Capture
ZNF823_1	ZNF823_1	R2	5P(BC)	CTGTCACATGGATTTACTCG	CRISPR Guide Capture
ZNF823_2	ZNF823_2	R2	5P(BC)	AAACCTCCGAAGACACATGG	CRISPR Guide Capture
ZNF823_3	ZNF823_3	R2	5P(BC)	CCATATACACATAAACAACG	CRISPR Guide Capture
ZNF821_1	ZNF821_1	R2	5P(BC)	GACTCCCAGTGTACGCAAGT	CRISPR Guide Capture
ZNF821_2	ZNF821_2	R2	5P(BC)	ACTGGCAGAGTTCAAGCAAG	CRISPR Guide Capture
ZNF821_3	ZNF821_3	R2	5P(BC)	CACTGGAGGGACCCTCATTG	CRISPR Guide Capture
ZNF827_1	ZNF827_1	R2	5P(BC)	GTTCGAGCCAACGTTTACGG	CRISPR Guide Capture
ZNF827_2	ZNF827_2	R2	5P(BC)	ACTCCAGAGAGGACTAGCCA	CRISPR Guide Capture
ZNF827_3	ZNF827_3	R2	5P(BC)	GCACACCGGAATGGACAGAG	CRISPR Guide Capture
FOXO1_1	FOXO1_1	R2	5P(BC)	TAGCATTTGAGCTAGTTCGA	CRISPR Guide Capture
FOXO1_2	FOXO1_2	R2	5P(BC)	GGTGGCGCAAACGAGTAGCA	CRISPR Guide Capture
FOXO1_3	FOXO1_3	R2	5P(BC)	GGAGTTTAGCCAGTCCAACT	CRISPR Guide Capture
FOXO3_1	FOXO3_1	R2	5P(BC)	CGTGCACGGTGGAACTGCCA	CRISPR Guide Capture
FOXO3_2	FOXO3_2	R2	5P(BC)	CAGAGTGAGCCGTTTGTCCG	CRISPR Guide Capture
FOXO3_3	FOXO3_3	R2	5P(BC)	ACTGTCGTCAGCTGATTCGG	CRISPR Guide Capture
FOXO4_1	FOXO4_1	R2	5P(BC)	GTTCATCAAGGTTCACAACG	CRISPR Guide Capture
FOXO4_2	FOXO4_2	R2	5P(BC)	TCAGTCAGCAGTTATGCAGG	CRISPR Guide Capture
FOXO4_3	FOXO4_3	R2	5P(BC)	CTTCACGGTTTCGAGAGCAA	CRISPR Guide Capture
FOXO6_1	FOXO6_1	R2	5P(BC)	CCTTGAAGTAGGGCACGTAA	CRISPR Guide Capture
FOXO6_2	FOXO6_2	R2	5P(BC)	GAGGCTTGGGCCGACTTCCG	CRISPR Guide Capture
FOXO6_3	FOXO6_3	R2	5P(BC)	GGAAAGCGAAGAGCTCTCGG	CRISPR Guide Capture
ZNF829_1	ZNF829_1	R2	5P(BC)	GTTGATAGAGAGCTGACTAG	CRISPR Guide Capture
ZNF829_2	ZNF829_2	R2	5P(BC)	ACTTCTACAAGCAGTATCCA	CRISPR Guide Capture
ZNF829_3	ZNF829_3	R2	5P(BC)	TTCAGCAACCTGGTTTCAGT	CRISPR Guide Capture
ATOH1_1	ATOH1_1	R2	5P(BC)	GGAATGTAGCAAATACTGGG	CRISPR Guide Capture
ATOH1_2	ATOH1_2	R2	5P(BC)	GCTACAAACGCCCAGCGGAG	CRISPR Guide Capture
ATOH1_3	ATOH1_3	R2	5P(BC)	GCTGTGCAAGCTGAAAGGCG	CRISPR Guide Capture
OLIG3_1	OLIG3_1	R2	5P(BC)	TCAACGGACGCGAACGCAAG	CRISPR Guide Capture
OLIG3_2	OLIG3_2	R2	5P(BC)	CGCAGTGAAAGGCCGAGTGG	CRISPR Guide Capture
OLIG3_3	OLIG3_3	R2	5P(BC)	TGGACGAGACCGAGTTGAGA	CRISPR Guide Capture
OLIG1_1	OLIG1_1	R2	5P(BC)	CGCAACTACATCCTACTGCT	CRISPR Guide Capture
OLIG1_2	OLIG1_2	R2	5P(BC)	GCTTCTCGCGCGCAGCCTTG	CRISPR Guide Capture
OLIG1_3	OLIG1_3	R2	5P(BC)	GCAAGATCAACAGCCGCGAG	CRISPR Guide Capture
ATOH8_1	ATOH8_1	R2	5P(BC)	CGGTCGTTTCCTAGGCGACG	CRISPR Guide Capture
ATOH8_2	ATOH8_2	R2	5P(BC)	GGTGCGCACAGCAAGATGCG	CRISPR Guide Capture
ATOH8_3	ATOH8_3	R2	5P(BC)	ACGAGTAGGAACTTTCCCCG	CRISPR Guide Capture
OLIG2_1	OLIG2_1	R2	5P(BC)	CTGGTGAGCGAGATCTACGG	CRISPR Guide Capture
OLIG2_2	OLIG2_2	R2	5P(BC)	GAGGTCATGCCGTACGCACA	CRISPR Guide Capture
OLIG2_3	OLIG2_3	R2	5P(BC)	GGCTGCGTCGTCCACCAAGA	CRISPR Guide Capture
ATOH7_1	ATOH7_1	R2	5P(BC)	CTTCGACCGCTTACGCAGGG	CRISPR Guide Capture
ATOH7_2	ATOH7_2	R2	5P(BC)	CAGAGCCATGATGTAGCTCA	CRISPR Guide Capture
ATOH7_3	ATOH7_3	R2	5P(BC)	CAGTGTTGAGCCCCTGCATG	CRISPR Guide Capture
LBX1_1	LBX1_1	R2	5P(BC)	CAAAGATGGTCATACCGTCG	CRISPR Guide Capture
LBX1_2	LBX1_2	R2	5P(BC)	GAGAAGTTACTCGCTGTGCG	CRISPR Guide Capture
LBX1_3	LBX1_3	R2	5P(BC)	CGATTTGGTCGCGATCGGCG	CRISPR Guide Capture
FOXN1_1	FOXN1_1	R2	5P(BC)	ACACTATCAGTACCAGCGAA	CRISPR Guide Capture
FOXN1_2	FOXN1_2	R2	5P(BC)	TCAGGAAGTTCCTCCCGCAA	CRISPR Guide Capture
FOXN1_3	FOXN1_3	R2	5P(BC)	CCGGGTACTTACACTCTGTG	CRISPR Guide Capture
MLXIPL_1	MLXIPL_1	R2	5P(BC)	GCAGGCTCCGAATACCCCAA	CRISPR Guide Capture
MLXIPL_2	MLXIPL_2	R2	5P(BC)	AGTGTGGGGTCGATACTGCG	CRISPR Guide Capture
MLXIPL_3	MLXIPL_3	R2	5P(BC)	TGTCGGACAAAAAGCAATTG	CRISPR Guide Capture
ZNF814_1	ZNF814_1	R2	5P(BC)	GAACTCGCTGGTGTAGAACG	CRISPR Guide Capture
ZNF814_2	ZNF814_2	R2	5P(BC)	GTGTCTCCCATTCAGTGTGG	CRISPR Guide Capture
ZNF814_3	ZNF814_3	R2	5P(BC)	GGAGAAAGACCTTTCAAGTG	CRISPR Guide Capture
FOXN2_1	FOXN2_1	R2	5P(BC)	TTTATTTGGAGAGTGCTCAA	CRISPR Guide Capture
FOXN2_2	FOXN2_2	R2	5P(BC)	CATAAACACTGACCTTGCCA	CRISPR Guide Capture
FOXN2_3	FOXN2_3	R2	5P(BC)	AGTCCATTGTATGACATAGA	CRISPR Guide Capture
ZNF813_1	ZNF813_1	R2	5P(BC)	GTTACTCACACAAAAACAGG	CRISPR Guide Capture
ZNF813_2	ZNF813_2	R2	5P(BC)	CCATCGTAGATGTCACACTG	CRISPR Guide Capture
ZNF813_3	ZNF813_3	R2	5P(BC)	AATCAAACCTTAAAAGACAT	CRISPR Guide Capture
ZNF816_1	ZNF816_1	R2	5P(BC)	TTTGTGTGAATGAAGAATGG	CRISPR Guide Capture
ZNF816_2	ZNF816_2	R2	5P(BC)	TGATGGAGTTCTCATCAACC	CRISPR Guide Capture
ZNF816_3	ZNF816_3	R2	5P(BC)	TAGGAAGATTCATACTGGAG	CRISPR Guide Capture
AHR_1	AHR_1	R2	5P(BC)	TTATAACAGACTACTGTCTG	CRISPR Guide Capture
AHR_2	AHR_2	R2	5P(BC)	AGACTCATCTTGTTGCATCA	CRISPR Guide Capture
AHR_3	AHR_3	R2	5P(BC)	CTTACTTCGGATATGGGACT	CRISPR Guide Capture
FOXN3_1	FOXN3_1	R2	5P(BC)	CATCGTAGGGCATGTCAGAG	CRISPR Guide Capture
FOXN3_2	FOXN3_2	R2	5P(BC)	GCTGCCAATCACTCCCATTG	CRISPR Guide Capture
FOXN3_3	FOXN3_3	R2	5P(BC)	GGACTGAGTCAGTGTTACGG	CRISPR Guide Capture
SP140_1	SP140_1	R2	5P(BC)	GCACCCAGCCTACTACCAGG	CRISPR Guide Capture
SP140_2	SP140_2	R2	5P(BC)	CTAGCTCCCTAGCAAGACGT	CRISPR Guide Capture
SP140_3	SP140_3	R2	5P(BC)	AGATGAAGGAGCGGTCTCGG	CRISPR Guide Capture
FOXN4_1	FOXN4_1	R2	5P(BC)	GCTGACTCACGCCACCACAG	CRISPR Guide Capture
FOXN4_2	FOXN4_2	R2	5P(BC)	CCCATCTACTCGTACAGGTG	CRISPR Guide Capture
FOXN4_3	FOXN4_3	R2	5P(BC)	CACCGGAGTATGGCCAACCC	CRISPR Guide Capture
LBX2_1	LBX2_1	R2	5P(BC)	GCCGGCTCTATACCTTCAGA	CRISPR Guide Capture
LBX2_2	LBX2_2	R2	5P(BC)	GACGGGCTAGCTACGCGACT	CRISPR Guide Capture
LBX2_3	LBX2_3	R2	5P(BC)	TTGCGCCGTTTGCGGCCGAA	CRISPR Guide Capture
ZNF845_1	ZNF845_1	R2	5P(BC)	GAAGTCTACGATGGTACACA	CRISPR Guide Capture
ZNF845_2	ZNF845_2	R2	5P(BC)	TCCACATGTTTCAGACCGAA	CRISPR Guide Capture
ZNF845_3	ZNF845_3	R2	5P(BC)	TTGTAGCATTACTAAAGACT	CRISPR Guide Capture
ZNF844_1	ZNF844_1	R2	5P(BC)	ATAAGATATATGCTGAGACA	CRISPR Guide Capture
ZNF844_2	ZNF844_2	R2	5P(BC)	ACCTTATAAATGTAAGACTG	CRISPR Guide Capture
ZNF844_3	ZNF844_3	R2	5P(BC)	TGTGTGTGGAGAAGTCTTCG	CRISPR Guide Capture
ZNF843_1	ZNF843_1	R2	5P(BC)	GATGTTGAAGGAAGGACCCG	CRISPR Guide Capture
ZNF843_2	ZNF843_2	R2	5P(BC)	AGCACCGGCAGATTCACCCA	CRISPR Guide Capture
ZNF843_3	ZNF843_3	R2	5P(BC)	CGGGAGAAGCCATTCGTCTG	CRISPR Guide Capture
ZNF841_1	ZNF841_1	R2	5P(BC)	TGAGCCAAGTGAAAATAGCG	CRISPR Guide Capture
ZNF841_2	ZNF841_2	R2	5P(BC)	AAGAGTTCGACATAGTCAAG	CRISPR Guide Capture
ZNF841_3	ZNF841_3	R2	5P(BC)	GACATCTCATATGAACCGAA	CRISPR Guide Capture
SP110_1	SP110_1	R2	5P(BC)	TGCCCGAAAGTCGAGATCAG	CRISPR Guide Capture
SP110_2	SP110_2	R2	5P(BC)	GGGACAGCCTCATCTAGACA	CRISPR Guide Capture
SP110_3	SP110_3	R2	5P(BC)	CATCCAAGAGAAGCTCCAAG	CRISPR Guide Capture
ZNF846_1	ZNF846_1	R2	5P(BC)	GATTTGCAACTCAAAACCAA	CRISPR Guide Capture
ZNF846_2	ZNF846_2	R2	5P(BC)	GATGTGTAATTTAAGTCCTG	CRISPR Guide Capture
ZNF846_3	ZNF846_3	R2	5P(BC)	ACAAGAAAAGTCATGCTGAG	CRISPR Guide Capture
FOXQ1_1	FOXQ1_1	R2	5P(BC)	GCAGCAAGCCATATACGCGG	CRISPR Guide Capture
FOXQ1_2	FOXQ1_2	R2	5P(BC)	AGCGAGTACACCTTCGCCGA	CRISPR Guide Capture
FOXQ1_3	FOXQ1_3	R2	5P(BC)	GGCGGCGCCAGAGATACGCA	CRISPR Guide Capture
NKX3-2_1	NKX3-2_1	R2	5P(BC)	AACAAGAAAGAGGAGCGCGG	CRISPR Guide Capture
NKX3-2_2	NKX3-2_2	R2	5P(BC)	AGCCCAAGGACCGAGGACGA	CRISPR Guide Capture
NKX3-2_3	NKX3-2_3	R2	5P(BC)	CAGCTCGAAGACCTGCGCGT	CRISPR Guide Capture
NKX3-1_1	NKX3-1_1	R2	5P(BC)	CAACTCGATCACCTGAGTGT	CRISPR Guide Capture
NKX3-1_2	NKX3-1_2	R2	5P(BC)	AGTACCTGTCGGCCCCTGAA	CRISPR Guide Capture
NKX3-1_3	NKX3-1_3	R2	5P(BC)	GTGAGCGGCTTGGACGGGGT	CRISPR Guide Capture
BHLHE40_1	BHLHE40_1	R2	5P(BC)	CAAGTGTACAAGTCAAGACG	CRISPR Guide Capture
BHLHE40_2	BHLHE40_2	R2	5P(BC)	GACTTTCGCTCACTCGAGTG	CRISPR Guide Capture
BHLHE40_3	BHLHE40_3	R2	5P(BC)	TCAAAAGTGACCACGGACGC	CRISPR Guide Capture
SETDB1_1	SETDB1_1	R2	5P(BC)	AGATGTGAGTGGATCTATCG	CRISPR Guide Capture
SETDB1_2	SETDB1_2	R2	5P(BC)	AAGGAAAGAGTCTACTGTCG	CRISPR Guide Capture
SETDB1_3	SETDB1_3	R2	5P(BC)	CGTTACTATATGACTTCCGG	CRISPR Guide Capture
RFX8_1	RFX8_1	R2	5P(BC)	GAATGGTATTGAAAAGTAAG	CRISPR Guide Capture
RFX8_2	RFX8_2	R2	5P(BC)	AAATACTCCTGTAATATGGT	CRISPR Guide Capture
RFX8_3	RFX8_3	R2	5P(BC)	ATCTCATACATGAGACAGCG	CRISPR Guide Capture
SREBF1_1	SREBF1_1	R2	5P(BC)	ATGCCTCCAGAAGTACACGG	CRISPR Guide Capture
SREBF1_2	SREBF1_2	R2	5P(BC)	CAGCAACCAGAAACTCAAGC	CRISPR Guide Capture
SREBF1_3	SREBF1_3	R2	5P(BC)	ACCAGCTGCACACCATGGGT	CRISPR Guide Capture
ZNF831_1	ZNF831_1	R2	5P(BC)	GTCCGCATTTGCCGACAGAG	CRISPR Guide Capture
ZNF831_2	ZNF831_2	R2	5P(BC)	GACTGAACCCACTAAGCATG	CRISPR Guide Capture
ZNF831_3	ZNF831_3	R2	5P(BC)	GGCACACTTAGTTCAGGACA	CRISPR Guide Capture
KAT7_1	KAT7_1	R2	5P(BC)	AGAGCCAAACGATACTCCGC	CRISPR Guide Capture
KAT7_2	KAT7_2	R2	5P(BC)	ATGAACGAGTCTGCCGAAGA	CRISPR Guide Capture
KAT7_3	KAT7_3	R2	5P(BC)	AATATGAAGTGTCCTACACC	CRISPR Guide Capture
SETDB2_1	SETDB2_1	R2	5P(BC)	TGGAAGGAGTCTACGAAACG	CRISPR Guide Capture
SETDB2_2	SETDB2_2	R2	5P(BC)	GAAGTGAATGCCCAAAGCAG	CRISPR Guide Capture
SETDB2_3	SETDB2_3	R2	5P(BC)	AAAGTTCAGTAATAATCCCA	CRISPR Guide Capture
BHLHE23_1	BHLHE23_1	R2	5P(BC)	GGCTGCGGGTCTCGCCTACG	CRISPR Guide Capture
BHLHE23_2	BHLHE23_2	R2	5P(BC)	GACCTAAACGACGCGCTGGA	CRISPR Guide Capture
BHLHE23_3	BHLHE23_3	R2	5P(BC)	AGGACGACGCCTTCGAGCAG	CRISPR Guide Capture
RFX4_1	RFX4_1	R2	5P(BC)	GTGGTCCTGTTTCGGCACAA	CRISPR Guide Capture
RFX4_2	RFX4_2	R2	5P(BC)	CAAGCAAACCCTTTACACCA	CRISPR Guide Capture
RFX4_3	RFX4_3	R2	5P(BC)	AGAACTATGAGATTGCAGAG	CRISPR Guide Capture
BHLHE22_1	BHLHE22_1	R2	5P(BC)	TACGGCGAAAGCGCGAGCCG	CRISPR Guide Capture
BHLHE22_2	BHLHE22_2	R2	5P(BC)	GGGCTGCTAGTAGGTTCAGC	CRISPR Guide Capture
BHLHE22_3	BHLHE22_3	R2	5P(BC)	AGGGACAGGTCCATGCCCGG	CRISPR Guide Capture
RFX5_1	RFX5_1	R2	5P(BC)	GCCCCGGCCCTACTAGACAG	CRISPR Guide Capture
RFX5_2	RFX5_2	R2	5P(BC)	TGTTTATGATGCCTATCGGT	CRISPR Guide Capture
RFX5_3	RFX5_3	R2	5P(BC)	GAATGGTTTAGAGAACCCAG	CRISPR Guide Capture
ZNF830_1	ZNF830_1	R2	5P(BC)	GGAAAGGAGAGAAAACACCG	CRISPR Guide Capture
ZNF830_2	ZNF830_2	R2	5P(BC)	CCAAGATGTCAAGAGAGCGA	CRISPR Guide Capture
ZNF830_3	ZNF830_3	R2	5P(BC)	CTTAACCGGAGTGTTACACA	CRISPR Guide Capture
RFX6_1	RFX6_1	R2	5P(BC)	GGAGATAGGTTGTCTCCACG	CRISPR Guide Capture
RFX6_2	RFX6_2	R2	5P(BC)	TTCCCCTCCTAACAACAAGG	CRISPR Guide Capture
RFX6_3	RFX6_3	R2	5P(BC)	CCATAGAATTAACGACATGC	CRISPR Guide Capture
RFX7_1	RFX7_1	R2	5P(BC)	CTGGATTCGGAATACCCTAG	CRISPR Guide Capture
RFX7_2	RFX7_2	R2	5P(BC)	GAAGCGGGCTAATTCCAAGA	CRISPR Guide Capture
RFX7_3	RFX7_3	R2	5P(BC)	TGAGGCAGAATGTTTAAGAG	CRISPR Guide Capture
FOXP3_1	FOXP3_1	R2	5P(BC)	CCCACCCACAGGGATCAACG	CRISPR Guide Capture
FOXP3_2	FOXP3_2	R2	5P(BC)	ACCCAGGCATCATCCGACAA	CRISPR Guide Capture
FOXP3_3	FOXP3_3	R2	5P(BC)	GAGGGTGCCACCATGACTAG	CRISPR Guide Capture
TET2_1	TET2_1	R2	5P(BC)	TGGAGAAAGACGTAACTTCG	CRISPR Guide Capture
TET2_2	TET2_2	R2	5P(BC)	TCTGCCCTGAGGTATGCGAT	CRISPR Guide Capture
TET2_3	TET2_3	R2	5P(BC)	GATTCCGCTTGGTGAAAACG	CRISPR Guide Capture
ZNF836_1	ZNF836_1	R2	5P(BC)	ATCAGATAGTCCATACAAGG	CRISPR Guide Capture
ZNF836_2	ZNF836_2	R2	5P(BC)	CCTTCCTAAATGTATGACCA	CRISPR Guide Capture
ZNF836_3	ZNF836_3	R2	5P(BC)	TGTGGGAAAACCTTCAAACA	CRISPR Guide Capture
FOXP4_1	FOXP4_1	R2	5P(BC)	TGCAGCCCAACCAAGCCTCG	CRISPR Guide Capture
FOXP4_2	FOXP4_2	R2	5P(BC)	TCCCACCCCCTGTACGGACA	CRISPR Guide Capture
FOXP4_3	FOXP4_3	R2	5P(BC)	TGTTGCGGGGTAAGCATCTG	CRISPR Guide Capture
TET1_1	TET1_1	R2	5P(BC)	CCACCCCATCAAGAGATCGG	CRISPR Guide Capture
TET1_2	TET1_2	R2	5P(BC)	TCCTGCCAGCTAACACTCAG	CRISPR Guide Capture
TET1_3	TET1_3	R2	5P(BC)	CAGTTAACTGATCACGTGAA	CRISPR Guide Capture
ZNF835_1	ZNF835_1	R2	5P(BC)	CCGACGACAGCAGTTCCCGG	CRISPR Guide Capture
ZNF835_2	ZNF835_2	R2	5P(BC)	CTGCGTCAGGTGCGACACCT	CRISPR Guide Capture
ZNF835_3	ZNF835_3	R2	5P(BC)	GGTGCTCTATCAGGGACGAG	CRISPR Guide Capture
FOXP1_1	FOXP1_1	R2	5P(BC)	CTGCTGAAAAGCCAACTGCT	CRISPR Guide Capture
FOXP1_2	FOXP1_2	R2	5P(BC)	TGCTGGGGAGTGATAACTTG	CRISPR Guide Capture
FOXP1_3	FOXP1_3	R2	5P(BC)	CACTCTCTCCAAGTCCGCAT	CRISPR Guide Capture
SREBF2_1	SREBF2_1	R2	5P(BC)	CATGTGTACATCGGAACAGG	CRISPR Guide Capture
SREBF2_2	SREBF2_2	R2	5P(BC)	TCCTGTCATTCGAGTCAGGT	CRISPR Guide Capture
SREBF2_3	SREBF2_3	R2	5P(BC)	TGAATGACCGTTGCACTGAA	CRISPR Guide Capture
FOXP2_1	FOXP2_1	R2	5P(BC)	CCAGTCACCCCGATTACCCA	CRISPR Guide Capture
FOXP2_2	FOXP2_2	R2	5P(BC)	TTGCTACAGCTCGTCACATG	CRISPR Guide Capture
FOXP2_3	FOXP2_3	R2	5P(BC)	TCAGTGTCGAGTGCAAATGC	CRISPR Guide Capture
ZNF837_1	ZNF837_1	R2	5P(BC)	CTGAGCTGGTTATCCCCGAG	CRISPR Guide Capture
ZNF837_2	ZNF837_2	R2	5P(BC)	GAGCCGCCCCACTCAAAAGG	CRISPR Guide Capture
ZNF837_3	ZNF837_3	R2	5P(BC)	ACTGTTGGCCGTGCCAACCA	CRISPR Guide Capture
TET3_1	TET3_1	R2	5P(BC)	GTGACTCCAAGAAGCCACTG	CRISPR Guide Capture
TET3_2	TET3_2	R2	5P(BC)	CCTCTACAATGGGTGCACCG	CRISPR Guide Capture
TET3_3	TET3_3	R2	5P(BC)	ACATCCAGTCAGTATTCAAG	CRISPR Guide Capture
RFX1_1	RFX1_1	R2	5P(BC)	GGCAAGCACCAGCTACTACG	CRISPR Guide Capture
RFX1_2	RFX1_2	R2	5P(BC)	GTTCACCATGACGTCGACAA	CRISPR Guide Capture
RFX1_3	RFX1_3	R2	5P(BC)	GTAGCCGCCTTGGATCACGT	CRISPR Guide Capture
RFX3_1	RFX3_1	R2	5P(BC)	GCACTACCATTACCGAATCG	CRISPR Guide Capture
RFX3_2	RFX3_2	R2	5P(BC)	TTCTTGCAGACGATTAAGAG	CRISPR Guide Capture
RFX3_3	RFX3_3	R2	5P(BC)	TGAGACCACGGTAGTCACCT	CRISPR Guide Capture
RFX2_1	RFX2_1	R2	5P(BC)	GGAATCACATCACACAAAAG	CRISPR Guide Capture
RFX2_2	RFX2_2	R2	5P(BC)	GGAGCCTATCTCATCCACGG	CRISPR Guide Capture
RFX2_3	RFX2_3	R2	5P(BC)	TCTTACTTCGAGGCCCCAGG	CRISPR Guide Capture
SCMH1_1	SCMH1_1	R2	5P(BC)	CTGTCTTGGAACATCAACCA	CRISPR Guide Capture
SCMH1_2	SCMH1_2	R2	5P(BC)	CTGAGGGATAGCCTACCTTG	CRISPR Guide Capture
SCMH1_3	SCMH1_3	R2	5P(BC)	GGGTTTACTTACTCACCAAG	CRISPR Guide Capture
GLYR1_1	GLYR1_1	R2	5P(BC)	GAATCGACGTAATTCCAGTG	CRISPR Guide Capture
GLYR1_2	GLYR1_2	R2	5P(BC)	GGTTGGCTGCCATTTAAACG	CRISPR Guide Capture
GLYR1_3	GLYR1_3	R2	5P(BC)	CCAGATTGTTAATCCACCAA	CRISPR Guide Capture
POU6F1_1	POU6F1_1	R2	5P(BC)	GGCTTGAACACTCCCCCCGT	CRISPR Guide Capture
POU6F1_2	POU6F1_2	R2	5P(BC)	TGGAAGGGTTCCAATAACCT	CRISPR Guide Capture
POU6F1_3	POU6F1_3	R2	5P(BC)	GTGAAGTGAAGTCACCCCCG	CRISPR Guide Capture
AEBP1_1	AEBP1_1	R2	5P(BC)	GCGCCGAATGTACTCAACTG	CRISPR Guide Capture
AEBP1_2	AEBP1_2	R2	5P(BC)	CAGGACCCAGTGGATAGAGG	CRISPR Guide Capture
AEBP1_3	AEBP1_3	R2	5P(BC)	TGTGCCGAGAGTACCGCGAT	CRISPR Guide Capture
FOXK1_1	FOXK1_1	R2	5P(BC)	GCATTACCCCTACTACCGGA	CRISPR Guide Capture
FOXK1_2	FOXK1_2	R2	5P(BC)	AACAGGCATTCCGGAAACGG	CRISPR Guide Capture
FOXK1_3	FOXK1_3	R2	5P(BC)	AGGTCACGTTCTGCACAAAG	CRISPR Guide Capture
TERB1_1	TERB1_1	R2	5P(BC)	GCAGTTGTGAAGCACAAATG	CRISPR Guide Capture
TERB1_2	TERB1_2	R2	5P(BC)	CATCTCCATGCAGATCGGAT	CRISPR Guide Capture
TERB1_3	TERB1_3	R2	5P(BC)	GTTGTATTACAGTTCTGTCA	CRISPR Guide Capture
POU6F2_1	POU6F2_1	R2	5P(BC)	TGTGGAATCAAATGACAGCG	CRISPR Guide Capture
POU6F2_2	POU6F2_2	R2	5P(BC)	AATCCTCATTCCCTTCAACA	CRISPR Guide Capture
POU6F2_3	POU6F2_3	R2	5P(BC)	CATACCTGTAGAGGATTGGG	CRISPR Guide Capture
FOXK2_1	FOXK2_1	R2	5P(BC)	TCATCAGATACTCGAACTCG	CRISPR Guide Capture
FOXK2_2	FOXK2_2	R2	5P(BC)	AGCTGCGCGTAGGAGTAAGG	CRISPR Guide Capture
FOXK2_3	FOXK2_3	R2	5P(BC)	GGGGCGTGAAGATCTCGAGG	CRISPR Guide Capture
FOS_1	FOS_1	R2	5P(BC)	ACTGATACACTCCAAGCGGT	CRISPR Guide Capture
FOS_2	FOS_2	R2	5P(BC)	GGAAAAACTAGAGTTCATCC	CRISPR Guide Capture
FOS_3	FOS_3	R2	5P(BC)	GCTTCCCTTGATCTGACTGG	CRISPR Guide Capture
ALX4_1	ALX4_1	R2	5P(BC)	ACTACCCAGACGTGTATGCG	CRISPR Guide Capture
ALX4_2	ALX4_2	R2	5P(BC)	CCCACAGTGTCAGAGTCAGG	CRISPR Guide Capture
ALX4_3	ALX4_3	R2	5P(BC)	GTTCGGCACAACTTTCCTGT	CRISPR Guide Capture
ALX3_1	ALX3_1	R2	5P(BC)	GCCGCGCGTTACCTTCCGCG	CRISPR Guide Capture
ALX3_2	ALX3_2	R2	5P(BC)	GACGGGCCCTCTAACTTGCA	CRISPR Guide Capture
ALX3_3	ALX3_3	R2	5P(BC)	GGAATGTGCTGAAGGTCGTG	CRISPR Guide Capture
ALX1_1	ALX1_1	R2	5P(BC)	CAAAACTGATATATCATAGG	CRISPR Guide Capture
ALX1_2	ALX1_2	R2	5P(BC)	AGCATCACGTGCGCTTGGAG	CRISPR Guide Capture
ALX1_3	ALX1_3	R2	5P(BC)	GTCTCCATAACGTGCTCCAG	CRISPR Guide Capture
SP100_1	SP100_1	R2	5P(BC)	TGATGAGATCACGATCACGG	CRISPR Guide Capture
SP100_2	SP100_2	R2	5P(BC)	TTTATTACAATTAGGCCCAG	CRISPR Guide Capture
SP100_3	SP100_3	R2	5P(BC)	TGAGATGGGGAACCCGAAGG	CRISPR Guide Capture
FOXJ2_1	FOXJ2_1	R2	5P(BC)	CCAGCGGTAAATCTCGCTGA	CRISPR Guide Capture
FOXJ2_2	FOXJ2_2	R2	5P(BC)	TACATGTAGTAGTTGTTCGA	CRISPR Guide Capture
FOXJ2_3	FOXJ2_3	R2	5P(BC)	GTGACCCTGGTGAACACTTG	CRISPR Guide Capture
FOXJ1_1	FOXJ1_1	R2	5P(BC)	GCGCATTGACCCCCAGTACG	CRISPR Guide Capture
FOXJ1_2	FOXJ1_2	R2	5P(BC)	GCCTCGGTATTCACCGTCAG	CRISPR Guide Capture
FOXJ1_3	FOXJ1_3	R2	5P(BC)	CCACGTCGTCGTGCACGTCG	CRISPR Guide Capture
DMRT3_1	DMRT3_1	R2	5P(BC)	TGACAGCCCCAAGTGTCACG	CRISPR Guide Capture
DMRT3_2	DMRT3_2	R2	5P(BC)	GAGCCCTGAGATAGTGTCCG	CRISPR Guide Capture
DMRT3_3	DMRT3_3	R2	5P(BC)	CAAGTCGGCAGACAATACAG	CRISPR Guide Capture
DMRT1_1	DMRT1_1	R2	5P(BC)	AGTGCAACCTGATCGCCGAG	CRISPR Guide Capture
DMRT1_2	DMRT1_2	R2	5P(BC)	GTGGAGTCTGAAACCAGGTC	CRISPR Guide Capture
DMRT1_3	DMRT1_3	R2	5P(BC)	GGGCTTTGGCAAAGCGTCTG	CRISPR Guide Capture
DMRT2_1	DMRT2_1	R2	5P(BC)	CCAGCGGAGACTTATGTAGG	CRISPR Guide Capture
DMRT2_2	DMRT2_2	R2	5P(BC)	GGGATACTGTCTATAAGTTG	CRISPR Guide Capture
DMRT2_3	DMRT2_3	R2	5P(BC)	AGAGTTGGAGAACATTATGC	CRISPR Guide Capture
FOXJ3_1	FOXJ3_1	R2	5P(BC)	CTGTTGTTAAGGCTACTGCG	CRISPR Guide Capture
FOXJ3_2	FOXJ3_2	R2	5P(BC)	CCAGGGTCATCCTTAGATCG	CRISPR Guide Capture
FOXJ3_3	FOXJ3_3	R2	5P(BC)	AGGCTGGCATAACTGTATGG	CRISPR Guide Capture
MIXL1_1	MIXL1_1	R2	5P(BC)	GGCCCGGTACGCTGGAAACG	CRISPR Guide Capture
MIXL1_2	MIXL1_2	R2	5P(BC)	GGAAGCCCGCAAAGGTCGCT	CRISPR Guide Capture
MIXL1_3	MIXL1_3	R2	5P(BC)	GCCAAGTCTCGGCGTCAGAG	CRISPR Guide Capture
XPA_1	XPA_1	R2	5P(BC)	CAAGCTTATAACCAAAACAG	CRISPR Guide Capture
XPA_2	XPA_2	R2	5P(BC)	GGCGGCTTTAGAGCAACCCG	CRISPR Guide Capture
XPA_3	XPA_3	R2	5P(BC)	TATGTAATATGCGAAGAATG	CRISPR Guide Capture
ZNF808_1	ZNF808_1	R2	5P(BC)	GGCATAGAAGGGATGACCTG	CRISPR Guide Capture
ZNF808_2	ZNF808_2	R2	5P(BC)	AGACATCAAAGTTATCACAT	CRISPR Guide Capture
ZNF808_3	ZNF808_3	R2	5P(BC)	CATCCCAAAGAATTTCCTGT	CRISPR Guide Capture
GLIS3_1	GLIS3_1	R2	5P(BC)	GAAATCTATCCCGATGCCAT	CRISPR Guide Capture
GLIS3_2	GLIS3_2	R2	5P(BC)	CCACATCGACCAGCGCAAAG	CRISPR Guide Capture
GLIS3_3	GLIS3_3	R2	5P(BC)	GTGACCGCGCCAAACACCAG	CRISPR Guide Capture
ZNF805_1	ZNF805_1	R2	5P(BC)	AAAAGAGATTCCTTCAGACA	CRISPR Guide Capture
ZNF805_2	ZNF805_2	R2	5P(BC)	AGGGAGAACGCTTGAGACCA	CRISPR Guide Capture
ZNF805_3	ZNF805_3	R2	5P(BC)	GCCACATTCGAAGCACTCGT	CRISPR Guide Capture
FOXM1_1	FOXM1_1	R2	5P(BC)	CTTTGAAAGACATCTATACG	CRISPR Guide Capture
FOXM1_2	FOXM1_2	R2	5P(BC)	CCATACTAACGTGCGCCCAG	CRISPR Guide Capture
FOXM1_3	FOXM1_3	R2	5P(BC)	CCTGGTCCAATGTCAAGTAG	CRISPR Guide Capture
GLIS2_1	GLIS2_1	R2	5P(BC)	ACACCATCCAAATAGCGCAG	CRISPR Guide Capture
GLIS2_2	GLIS2_2	R2	5P(BC)	TGACATGGTAATCGTTGACA	CRISPR Guide Capture
GLIS2_3	GLIS2_3	R2	5P(BC)	GACAGGCTGAGGTCCACGAG	CRISPR Guide Capture
GLIS1_1	GLIS1_1	R2	5P(BC)	TGCATCGACGGACAGCCATG	CRISPR Guide Capture
GLIS1_2	GLIS1_2	R2	5P(BC)	CGCACCCACCTAGACACGGT	CRISPR Guide Capture
GLIS1_3	GLIS1_3	R2	5P(BC)	CAGACACTCGGTCAGGACGT	CRISPR Guide Capture
ZNF800_1	ZNF800_1	R2	5P(BC)	AGAAGCCATATATCCAAGTG	CRISPR Guide Capture
ZNF800_2	ZNF800_2	R2	5P(BC)	CTGTAACAATCTCAACAGGA	CRISPR Guide Capture
ZNF800_3	ZNF800_3	R2	5P(BC)	AAGTTCATAGAGGACTAAGG	CRISPR Guide Capture
ARHGAP35_1	ARHGAP35_1	R2	5P(BC)	AGCATGAGCATATCGAGCGT	CRISPR Guide Capture
ARHGAP35_2	ARHGAP35_2	R2	5P(BC)	CAACTCATTGATAAAAGTCG	CRISPR Guide Capture
ARHGAP35_3	ARHGAP35_3	R2	5P(BC)	TCTTAGCGTCCACACAAGCT	CRISPR Guide Capture
ZNF804B_1	ZNF804B_1	R2	5P(BC)	GAATCATATCCGATAAACAG	CRISPR Guide Capture
ZNF804B_2	ZNF804B_2	R2	5P(BC)	TATCTACTCAAACATGACTG	CRISPR Guide Capture
ZNF804B_3	ZNF804B_3	R2	5P(BC)	GGCCATCCTTGCTTTGAACG	CRISPR Guide Capture
POU2F3_1	POU2F3_1	R2	5P(BC)	TCCTACCAAATACTTCACTG	CRISPR Guide Capture
POU2F3_2	POU2F3_2	R2	5P(BC)	CCCACGCTTAGGGAGATGTG	CRISPR Guide Capture
POU2F3_3	POU2F3_3	R2	5P(BC)	ATCACAGTGTTACCTGACAT	CRISPR Guide Capture
SAFB_1	SAFB_1	R2	5P(BC)	TAGCTCTCTACTATCCGACA	CRISPR Guide Capture
SAFB_2	SAFB_2	R2	5P(BC)	AAACGGAATGTGGACTCGAG	CRISPR Guide Capture
SAFB_3	SAFB_3	R2	5P(BC)	TAGGAAGTCGAGGGACCGAA	CRISPR Guide Capture
POU2F2_1	POU2F2_1	R2	5P(BC)	AGTGGCTCAACGATGCAGGT	CRISPR Guide Capture
POU2F2_2	POU2F2_2	R2	5P(BC)	GACGGGCAGCCAGCTAGCTG	CRISPR Guide Capture
POU2F2_3	POU2F2_3	R2	5P(BC)	GCGGACGTTTGTCTCGATGC	CRISPR Guide Capture
HINFP_1	HINFP_1	R2	5P(BC)	TGACTACTTACGATCCAATG	CRISPR Guide Capture
HINFP_2	HINFP_2	R2	5P(BC)	CATGCGCTTTCGTCACAGTG	CRISPR Guide Capture
HINFP_3	HINFP_3	R2	5P(BC)	GGTGCTCTCGAAGTTTACTG	CRISPR Guide Capture
POU2F1_1	POU2F1_1	R2	5P(BC)	AGCTGGAGGACAGATAACTG	CRISPR Guide Capture
POU2F1_2	POU2F1_2	R2	5P(BC)	CATAGAGACCAACATCCGTG	CRISPR Guide Capture
POU2F1_3	POU2F1_3	R2	5P(BC)	ATCATCTCACAGACGCCCCA	CRISPR Guide Capture
NFAT5_1	NFAT5_1	R2	5P(BC)	CAGGCCTGATAAAATCCATG	CRISPR Guide Capture
NFAT5_2	NFAT5_2	R2	5P(BC)	CAAGTCAGTCAAATTCAGAG	CRISPR Guide Capture
NFAT5_3	NFAT5_3	R2	5P(BC)	TGGTATGAGTGGAGTCATCA	CRISPR Guide Capture
GFI1_1	GFI1_1	R2	5P(BC)	CCGGTACATTCTCTAAACGG	CRISPR Guide Capture
GFI1_2	GFI1_2	R2	5P(BC)	TTCAAACCGTACTCATGGAG	CRISPR Guide Capture
GFI1_3	GFI1_3	R2	5P(BC)	TGGGCACATTGACTTCTCCG	CRISPR Guide Capture
ZNF804A_1	ZNF804A_1	R2	5P(BC)	GGAAAATGTTAAGCATAACG	CRISPR Guide Capture
ZNF804A_2	ZNF804A_2	R2	5P(BC)	AAGTTGGGGATCAAGCCCAG	CRISPR Guide Capture
ZNF804A_3	ZNF804A_3	R2	5P(BC)	CAGCCAAAAGAGGAGTGACT	CRISPR Guide Capture
FOXL2_1	FOXL2_1	R2	5P(BC)	GAAGCCCCCGTACTCGTACG	CRISPR Guide Capture
FOXL2_2	FOXL2_2	R2	5P(BC)	AGAGACCGGTCGCACAGTCA	CRISPR Guide Capture
FOXL2_3	FOXL2_3	R2	5P(BC)	GTAGCGGCCACGAGTTGTTG	CRISPR Guide Capture
SP140L_1	SP140L_1	R2	5P(BC)	TTTGGAAGCACTGTTCAGCG	CRISPR Guide Capture
SP140L_2	SP140L_2	R2	5P(BC)	TGATGAGTTCCCGATCGCGG	CRISPR Guide Capture
SP140L_3	SP140L_3	R2	5P(BC)	AAGGAAAGTGACCAAGCATG	CRISPR Guide Capture
FOXL1_1	FOXL1_1	R2	5P(BC)	GTCACCAGCGTCCTCGTTCG	CRISPR Guide Capture
FOXL1_2	FOXL1_2	R2	5P(BC)	GCTGTAGGGAGGCTTCTGCG	CRISPR Guide Capture
FOXL1_3	FOXL1_3	R2	5P(BC)	GAGCAGAGGGTCACGCTCAA	CRISPR Guide Capture
NACC2_1	NACC2_1	R2	5P(BC)	GCCGGCGTCCTCGATCACAG	CRISPR Guide Capture
NACC2_2	NACC2_2	R2	5P(BC)	ACCCCGTAGTAGGAGACACG	CRISPR Guide Capture
NACC2_3	NACC2_3	R2	5P(BC)	GTACGGCCAGATGTACATCA	CRISPR Guide Capture
POU5F1B_1	POU5F1B_1	R2	5P(BC)	GGTGGAGAGCAACTCCAATG	CRISPR Guide Capture
POU5F1B_2	POU5F1B_2	R2	5P(BC)	CCCGCCGTATGAGTTATGTG	CRISPR Guide Capture
POU5F1B_3	POU5F1B_3	R2	5P(BC)	CAAAGCAGAAACCCTCATGC	CRISPR Guide Capture
PGR_1	PGR_1	R2	5P(BC)	GAAGACGAAAGTTACGACGG	CRISPR Guide Capture
PGR_2	PGR_2	R2	5P(BC)	GGAGGACGCAGACGAGACTG	CRISPR Guide Capture
PGR_3	PGR_3	R2	5P(BC)	CCCCTCCGACGAAAAGACGC	CRISPR Guide Capture
FLI1_1	FLI1_1	R2	5P(BC)	CCAACATGACCACCAACGAG	CRISPR Guide Capture
FLI1_2	FLI1_2	R2	5P(BC)	GGAACTGTGTAAAATGAACA	CRISPR Guide Capture
FLI1_3	FLI1_3	R2	5P(BC)	CAGTGAGGGTCAACGTCAAG	CRISPR Guide Capture
ZHX1_1	ZHX1_1	R2	5P(BC)	AGCACCTATAGCCTTGACAG	CRISPR Guide Capture
ZHX1_2	ZHX1_2	R2	5P(BC)	TGGTGTTAGTTGGACTCCCG	CRISPR Guide Capture
ZHX1_3	ZHX1_3	R2	5P(BC)	ATTGCATTCGACACAAACAT	CRISPR Guide Capture
ZNF587B_1	ZNF587B_1	R2	5P(BC)	ACACATAACATTCTTCTCGA	CRISPR Guide Capture
ZNF587B_2	ZNF587B_2	R2	5P(BC)	GTGTCTCCCTTTCAGTGTGG	CRISPR Guide Capture
ZNF587B_3	ZNF587B_3	R2	5P(BC)	GGTTCTCCAGAGTCACATCA	CRISPR Guide Capture
ZHX2_1	ZHX2_1	R2	5P(BC)	GCCATGCTTTAAGCGCTGGG	CRISPR Guide Capture
ZHX2_2	ZHX2_2	R2	5P(BC)	CACCGATATCGGTGTCAAAG	CRISPR Guide Capture
ZHX2_3	ZHX2_3	R2	5P(BC)	GCTGAGATCCTCTCGAGACT	CRISPR Guide Capture
HMG20A_1	HMG20A_1	R2	5P(BC)	CAACAATCCAGAATTTGTGG	CRISPR Guide Capture
HMG20A_2	HMG20A_2	R2	5P(BC)	TTGTAGCAACGAAGTAAACG	CRISPR Guide Capture
HMG20A_3	HMG20A_3	R2	5P(BC)	AAAACCCAGGACCGTCAGAA	CRISPR Guide Capture
ZHX3_1	ZHX3_1	R2	5P(BC)	GTGATCGTAGATACCACTGC	CRISPR Guide Capture
ZHX3_2	ZHX3_2	R2	5P(BC)	CAATGCCACATGTCACTCCG	CRISPR Guide Capture
ZHX3_3	ZHX3_3	R2	5P(BC)	TCCATGGCTGCATTGTACGT	CRISPR Guide Capture
HMG20B_1	HMG20B_1	R2	5P(BC)	GAGTTCTTGGACCAAAACAA	CRISPR Guide Capture
HMG20B_2	HMG20B_2	R2	5P(BC)	CTGCAGCCGGTGAAGAAACG	CRISPR Guide Capture
HMG20B_3	HMG20B_3	R2	5P(BC)	GTGACTGTCAAGCAAGAGCG	CRISPR Guide Capture
ZUP1_1	ZUP1_1	R2	5P(BC)	TTAACAATACCTAACAGGCA	CRISPR Guide Capture
ZUP1_2	ZUP1_2	R2	5P(BC)	CACATAGGACAATCATAGAG	CRISPR Guide Capture
ZUP1_3	ZUP1_3	R2	5P(BC)	AAAGACAACACCCTACAGTG	CRISPR Guide Capture
BHLHA9_1	BHLHA9_1	R2	5P(BC)	CCGAGCCCGGGGGCGATTCG	CRISPR Guide Capture
BHLHA9_2	BHLHA9_2	R2	5P(BC)	CTAGGCCTCACGGCGCGGAA	CRISPR Guide Capture
BHLHA9_3	BHLHA9_3	R2	5P(BC)	GCGCATCCTAGACTACAACG	CRISPR Guide Capture
ZGLP1_1	ZGLP1_1	R2	5P(BC)	GAGTCACCCCCTCGAACCCA	CRISPR Guide Capture
ZGLP1_2	ZGLP1_2	R2	5P(BC)	CCTGGGTTTAGCCGGCCAGG	CRISPR Guide Capture
ZGLP1_3	ZGLP1_3	R2	5P(BC)	ACAGACCAGGATCAGCCAAA	CRISPR Guide Capture
ZZZ3_1	ZZZ3_1	R2	5P(BC)	TCAATTGCCTGAGATCGTAT	CRISPR Guide Capture
ZZZ3_2	ZZZ3_2	R2	5P(BC)	TTCTCCTATAAAATCAGACA	CRISPR Guide Capture
ZZZ3_3	ZZZ3_3	R2	5P(BC)	AGAGTATAACGATGTTCTTG	CRISPR Guide Capture
VENTX_1	VENTX_1	R2	5P(BC)	TTTGCCGTTTGTGTTTCATG	CRISPR Guide Capture
VENTX_2	VENTX_2	R2	5P(BC)	CGGAGAGGACCATGGCCGGT	CRISPR Guide Capture
VENTX_3	VENTX_3	R2	5P(BC)	AAGACGTTGAGTAGAAAGCT	CRISPR Guide Capture
HESX1_1	HESX1_1	R2	5P(BC)	TTGGGTGATCCACCACGCTA	CRISPR Guide Capture
HESX1_2	HESX1_2	R2	5P(BC)	TTCCATTAATGAAACCCCAC	CRISPR Guide Capture
HESX1_3	HESX1_3	R2	5P(BC)	AGAGAGTTGAGTTGGTATAG	CRISPR Guide Capture
VEZF1_1	VEZF1_1	R2	5P(BC)	CTGCCACACAGGGATCAAGT	CRISPR Guide Capture
VEZF1_2	VEZF1_2	R2	5P(BC)	AACAAGGCATCAGTAAAAGT	CRISPR Guide Capture
VEZF1_3	VEZF1_3	R2	5P(BC)	TTGCCACCAAAGACAGACTG	CRISPR Guide Capture
KLF12_1	KLF12_1	R2	5P(BC)	ACAGATAACGAGTCCTCCGG	CRISPR Guide Capture
KLF12_2	KLF12_2	R2	5P(BC)	CCAGCACAAATGGACCCCCG	CRISPR Guide Capture
KLF12_3	KLF12_3	R2	5P(BC)	CGTCAACAGTATTAACTCCA	CRISPR Guide Capture
KLF13_1	KLF13_1	R2	5P(BC)	CGTGTCCATGTCGAGCCGCG	CRISPR Guide Capture
KLF13_2	KLF13_2	R2	5P(BC)	CTTTCTCGCAGCCCGCGTAG	CRISPR Guide Capture
KLF13_3	KLF13_3	R2	5P(BC)	CTCAGACAAAGGGTCCGGCG	CRISPR Guide Capture
KLF10_1	KLF10_1	R2	5P(BC)	GAACGACTGTTGTCACAACA	CRISPR Guide Capture
KLF10_2	KLF10_2	R2	5P(BC)	AAGAACCCACCTAAATGTTG	CRISPR Guide Capture
KLF10_3	KLF10_3	R2	5P(BC)	ACCAGTATCTGATTTGTCAG	CRISPR Guide Capture
KLF11_1	KLF11_1	R2	5P(BC)	TGCTGAGTAAACTGTCCGTG	CRISPR Guide Capture
KLF11_2	KLF11_2	R2	5P(BC)	TGCTACTTTGTCCAGTCACA	CRISPR Guide Capture
KLF11_3	KLF11_3	R2	5P(BC)	TAGCGTGATCCGACACACTG	CRISPR Guide Capture
KLF16_1	KLF16_1	R2	5P(BC)	CAGGTGCGACTTTAGGTGCG	CRISPR Guide Capture
KLF16_2	KLF16_2	R2	5P(BC)	TCGGGCGCCGTGGTGCACCG	CRISPR Guide Capture
KLF16_3	KLF16_3	R2	5P(BC)	AGTCCGGGAAGGGACAGCGG	CRISPR Guide Capture
KLF17_1	KLF17_1	R2	5P(BC)	GGGCCCCAACTAATGCCCGT	CRISPR Guide Capture
KLF17_2	KLF17_2	R2	5P(BC)	AAGGAGTGAGAGTCGCTTGG	CRISPR Guide Capture
KLF17_3	KLF17_3	R2	5P(BC)	CCCGACTGTGCCTTCCACTG	CRISPR Guide Capture
KLF14_1	KLF14_1	R2	5P(BC)	GCTGGCTGCAAGCGTCTGGG	CRISPR Guide Capture
KLF14_2	KLF14_2	R2	5P(BC)	CCCTCCAGAGAACCCACCAG	CRISPR Guide Capture
KLF14_3	KLF14_3	R2	5P(BC)	TGGGACGGCGGGCGCATCGG	CRISPR Guide Capture
KLF15_1	KLF15_1	R2	5P(BC)	ACGTCATCAGGATCACCCAA	CRISPR Guide Capture
KLF15_2	KLF15_2	R2	5P(BC)	TTGGAGGAGGGTACCACCTG	CRISPR Guide Capture
KLF15_3	KLF15_3	R2	5P(BC)	GCAGCATGTGATATGCCCGC	CRISPR Guide Capture
ZNF497_1	ZNF497_1	R2	5P(BC)	AATGTGAAGACTGCCACGAG	CRISPR Guide Capture
[truncated: 4,156 more rows]
