# Supplementary material for: Mostly natural sequencing-by-synthesis for scRNA-seq using Ultima sequencing
Source: Nat Biotechnol. 2022 Sep 15;41(2):204–11. doi: 10.1038/s41587-022-01452-6 (PMC9931582; doi:10.1038/s41587-022-01452-6)
Supplement: Source Data Fig. 2 — Statistical source data. [file 41587_2022_1452_MOESM5_ESM.xlsx]

## Sheet: fig2a
Total_number_UMIs	Total_number_reads	Sequencer	Method
3767036	7.80501e+06	Illumina	Three Prime
7202516	1.561e+07	Illumina	Three Prime
10345131	2.3415e+07	Illumina	Three Prime
13223558	3.122e+07	Illumina	Three Prime
15872748	3.9025e+07	Illumina	Three Prime
18312075	4.683e+07	Illumina	Three Prime
20562569	5.4635e+07	Illumina	Three Prime
22647409	6.244e+07	Illumina	Three Prime
24578089	7.0245e+07	Illumina	Three Prime
26377871	7.80501e+07	Illumina	Three Prime
28051337	8.58551e+07	Illumina	Three Prime
29609185	9.36601e+07	Illumina	Three Prime
31067205	1.01465e+08	Illumina	Three Prime
32431853	1.0927e+08	Illumina	Three Prime
33716309	1.17075e+08	Illumina	Three Prime
34915166	1.2488e+08	Illumina	Three Prime
36047933	1.32685e+08	Illumina	Three Prime
37115854	1.4049e+08	Illumina	Three Prime
38121302	1.48295e+08	Illumina	Three Prime
39071363	156100101	Illumina	Three Prime
4317121	9.42813e+06	Illumina	Five Prime
8000983	1.88563e+07	Illumina	Five Prime
11158184	2.82844e+07	Illumina	Five Prime
13882890	3.77125e+07	Illumina	Five Prime
16240698	47140636	Illumina	Five Prime
18293167	5.65688e+07	Illumina	Five Prime
20086509	6.59969e+07	Illumina	Five Prime
21668078	7.5425e+07	Illumina	Five Prime
23063347	8.48531e+07	Illumina	Five Prime
24302877	94281272	Illumina	Five Prime
25402839	1.03709e+08	Illumina	Five Prime
26397752	1.13138e+08	Illumina	Five Prime
27286385	1.22566e+08	Illumina	Five Prime
28094395	1.31994e+08	Illumina	Five Prime
28823036	141421908	Illumina	Five Prime
29490838	1.5085e+08	Illumina	Five Prime
30098837	1.60278e+08	Illumina	Five Prime
30659258	1.69706e+08	Illumina	Five Prime
31174961	1.79134e+08	Illumina	Five Prime
31651467	188562544	Illumina	Five Prime
12982788	2.79562e+07	Ultima	Five Prime
20423495	5.59123e+07	Ultima	Five Prime
25046379	8.38685e+07	Ultima	Five Prime
28134020	1.11825e+08	Ultima	Five Prime
30332180	139780793	Ultima	Five Prime
31978567	1.67737e+08	Ultima	Five Prime
33273748	1.95693e+08	Ultima	Five Prime
34324572	2.23649e+08	Ultima	Five Prime
35212118	2.51605e+08	Ultima	Five Prime
35971859	279561586	Ultima	Five Prime
36633917	3.07518e+08	Ultima	Five Prime
37226883	3.35474e+08	Ultima	Five Prime
37759089	3.6343e+08	Ultima	Five Prime
38248057	3.91386e+08	Ultima	Five Prime
38695584	419342379	Ultima	Five Prime
39106528	4.47299e+08	Ultima	Five Prime
39494464	4.75255e+08	Ultima	Five Prime
39857982	5.03211e+08	Ultima	Five Prime
40198772	5.31167e+08	Ultima	Five Prime
40522188	559123172	Ultima	Five Prime
7397660	1.99775e+07	Ultima	Three Prime
13212732	3.9955e+07	Ultima	Three Prime
17917115	5.99325e+07	Ultima	Three Prime
21814913	7.99099e+07	Ultima	Three Prime
25099052	9.98874e+07	Ultima	Three Prime
27926503	1.19865e+08	Ultima	Three Prime
30380900	1.39842e+08	Ultima	Three Prime
32550053	1.5982e+08	Ultima	Three Prime
34484602	1.79797e+08	Ultima	Three Prime
36225719	199774851	Ultima	Three Prime
37810388	2.19752e+08	Ultima	Three Prime
39252288	2.3973e+08	Ultima	Three Prime
40586566	2.59707e+08	Ultima	Three Prime
41820707	2.79685e+08	Ultima	Three Prime
42971031	2.99662e+08	Ultima	Three Prime
44044743	3.1964e+08	Ultima	Three Prime
45057671	3.39617e+08	Ultima	Three Prime
46011454	3.59595e+08	Ultima	Three Prime
46914076	3.79572e+08	Ultima	Three Prime
47772066	399549702	Ultima	Three Prime

## Sheet: fig2b
Number_of_Cells	Type	Method
101	Illumina Only	3 prime
91	Ultima Only	3 prime
7825	Both	3 prime
169	Illumina Only	5 prime
190	Ultima Only	5 prime
7685	Both	5 prime

## Sheet: fig2c_and_d
Number_Genes	Number_UMIs	Type	Method
3892	15972	Illumina	3 prime
1244	2987	Illumina	3 prime
1593	5825	Illumina	3 prime
1483	4889	Illumina	3 prime
1164	4076	Illumina	3 prime
1852	5981	Illumina	3 prime
1585	4132	Illumina	3 prime
1383	4845	Illumina	3 prime
1666	5635	Illumina	3 prime
1450	5771	Illumina	3 prime
1799	6886	Illumina	3 prime
1933	6549	Illumina	3 prime
1019	3069	Illumina	3 prime
1563	5179	Illumina	3 prime
2161	7262	Illumina	3 prime
1169	3391	Illumina	3 prime
2099	5594	Illumina	3 prime
1620	4501	Illumina	3 prime
965	2245	Illumina	3 prime
1448	3605	Illumina	3 prime
2469	6857	Illumina	3 prime
1447	4172	Illumina	3 prime
759	1539	Illumina	3 prime
1478	5862	Illumina	3 prime
1256	3299	Illumina	3 prime
1724	6864	Illumina	3 prime
2074	8084	Illumina	3 prime
1713	5015	Illumina	3 prime
1184	4502	Illumina	3 prime
2353	7958	Illumina	3 prime
1188	3746	Illumina	3 prime
1867	5033	Illumina	3 prime
1905	6261	Illumina	3 prime
349	565	Illumina	3 prime
1012	2053	Illumina	3 prime
1827	5497	Illumina	3 prime
1146	3579	Illumina	3 prime
1533	5381	Illumina	3 prime
356	645	Illumina	3 prime
1192	4552	Illumina	3 prime
1088	3087	Illumina	3 prime
1297	3296	Illumina	3 prime
1355	4367	Illumina	3 prime
1251	2645	Illumina	3 prime
2293	8172	Illumina	3 prime
2151	6833	Illumina	3 prime
1223	3544	Illumina	3 prime
1289	4400	Illumina	3 prime
582	1655	Illumina	3 prime
1286	4184	Illumina	3 prime
1047	2316	Illumina	3 prime
1599	4167	Illumina	3 prime
2917	9847	Illumina	3 prime
1368	4757	Illumina	3 prime
1381	4613	Illumina	3 prime
1412	4843	Illumina	3 prime
2215	6420	Illumina	3 prime
1664	3181	Illumina	3 prime
1449	3616	Illumina	3 prime
1651	6257	Illumina	3 prime
1176	3926	Illumina	3 prime
1261	3740	Illumina	3 prime
1084	3722	Illumina	3 prime
1149	2952	Illumina	3 prime
1365	4723	Illumina	3 prime
2610	8850	Illumina	3 prime
1481	4106	Illumina	3 prime
1535	3513	Illumina	3 prime
819	1813	Illumina	3 prime
1400	5073	Illumina	3 prime
1304	4608	Illumina	3 prime
1590	3970	Illumina	3 prime
1453	3895	Illumina	3 prime
1885	6596	Illumina	3 prime
1262	3736	Illumina	3 prime
948	3069	Illumina	3 prime
1249	4293	Illumina	3 prime
819	2251	Illumina	3 prime
1403	3485	Illumina	3 prime
1316	3870	Illumina	3 prime
1240	3984	Illumina	3 prime
1390	4118	Illumina	3 prime
1421	4616	Illumina	3 prime
258	897	Illumina	3 prime
1562	4751	Illumina	3 prime
1534	6077	Illumina	3 prime
1039	2526	Illumina	3 prime
1558	4501	Illumina	3 prime
1579	5829	Illumina	3 prime
989	3689	Illumina	3 prime
1252	4060	Illumina	3 prime
245	585	Illumina	3 prime
1400	3750	Illumina	3 prime
1551	3649	Illumina	3 prime
1114	4265	Illumina	3 prime
2971	9846	Illumina	3 prime
1030	3669	Illumina	3 prime
1275	2803	Illumina	3 prime
1878	6178	Illumina	3 prime
1172	3440	Illumina	3 prime
545	991	Illumina	3 prime
1889	5997	Illumina	3 prime
1933	6168	Illumina	3 prime
1741	5029	Illumina	3 prime
2247	9301	Illumina	3 prime
2075	6996	Illumina	3 prime
547	1127	Illumina	3 prime
1403	3796	Illumina	3 prime
1140	2651	Illumina	3 prime
1271	3521	Illumina	3 prime
496	1605	Illumina	3 prime
1437	4838	Illumina	3 prime
1441	4824	Illumina	3 prime
1618	5305	Illumina	3 prime
829	2119	Illumina	3 prime
2303	11564	Illumina	3 prime
556	1275	Illumina	3 prime
490	1212	Illumina	3 prime
1394	5699	Illumina	3 prime
1252	4597	Illumina	3 prime
1509	5371	Illumina	3 prime
1444	3351	Illumina	3 prime
1684	4001	Illumina	3 prime
1721	3952	Illumina	3 prime
1451	3263	Illumina	3 prime
1051	3576	Illumina	3 prime
1890	6207	Illumina	3 prime
991	2690	Illumina	3 prime
2236	9185	Illumina	3 prime
1459	3063	Illumina	3 prime
1175	4035	Illumina	3 prime
1217	2881	Illumina	3 prime
1426	4855	Illumina	3 prime
1311	3412	Illumina	3 prime
1098	2405	Illumina	3 prime
772	1558	Illumina	3 prime
1565	4031	Illumina	3 prime
1935	5950	Illumina	3 prime
1043	2234	Illumina	3 prime
1240	3593	Illumina	3 prime
933	2640	Illumina	3 prime
1302	4152	Illumina	3 prime
1677	6254	Illumina	3 prime
1689	5052	Illumina	3 prime
1474	4300	Illumina	3 prime
1552	12541	Illumina	3 prime
1556	5681	Illumina	3 prime
2501	8942	Illumina	3 prime
1360	3749	Illumina	3 prime
1480	4778	Illumina	3 prime
1693	6142	Illumina	3 prime
395	643	Illumina	3 prime
1315	4565	Illumina	3 prime
1524	3944	Illumina	3 prime
1367	4258	Illumina	3 prime
1383	2770	Illumina	3 prime
1325	3863	Illumina	3 prime
518	1440	Illumina	3 prime
1220	3927	Illumina	3 prime
2632	7514	Illumina	3 prime
1410	5116	Illumina	3 prime
1860	5735	Illumina	3 prime
1230	4267	Illumina	3 prime
2307	8441	Illumina	3 prime
3239	11659	Illumina	3 prime
1962	7868	Illumina	3 prime
1552	5122	Illumina	3 prime
1315	3640	Illumina	3 prime
1585	5841	Illumina	3 prime
1442	4745	Illumina	3 prime
1324	3164	Illumina	3 prime
1778	6074	Illumina	3 prime
1216	4057	Illumina	3 prime
1038	2787	Illumina	3 prime
796	1868	Illumina	3 prime
1348	3879	Illumina	3 prime
1284	2931	Illumina	3 prime
845	2005	Illumina	3 prime
1134	3371	Illumina	3 prime
1590	3614	Illumina	3 prime
1774	4622	Illumina	3 prime
1547	5146	Illumina	3 prime
1041	3384	Illumina	3 prime
1296	4850	Illumina	3 prime
1396	4579	Illumina	3 prime
1128	2484	Illumina	3 prime
1221	2953	Illumina	3 prime
476	930	Illumina	3 prime
293	874	Illumina	3 prime
507	1181	Illumina	3 prime
1014	2953	Illumina	3 prime
2596	7091	Illumina	3 prime
631	1124	Illumina	3 prime
2169	5393	Illumina	3 prime
1164	3902	Illumina	3 prime
1243	3133	Illumina	3 prime
1324	3642	Illumina	3 prime
1872	4081	Illumina	3 prime
1454	5489	Illumina	3 prime
1207	3902	Illumina	3 prime
324	775	Illumina	3 prime
1603	5335	Illumina	3 prime
2913	10251	Illumina	3 prime
1377	3960	Illumina	3 prime
1451	3496	Illumina	3 prime
1173	3632	Illumina	3 prime
1188	3711	Illumina	3 prime
525	1190	Illumina	3 prime
1181	2995	Illumina	3 prime
1631	4480	Illumina	3 prime
1526	3889	Illumina	3 prime
1049	3129	Illumina	3 prime
1319	4478	Illumina	3 prime
1851	6665	Illumina	3 prime
1549	4776	Illumina	3 prime
648	1288	Illumina	3 prime
371	776	Illumina	3 prime
1123	2980	Illumina	3 prime
564	979	Illumina	3 prime
1081	2743	Illumina	3 prime
1011	3411	Illumina	3 prime
1154	3804	Illumina	3 prime
2022	7019	Illumina	3 prime
2153	5391	Illumina	3 prime
1233	2761	Illumina	3 prime
1442	3732	Illumina	3 prime
1189	4366	Illumina	3 prime
1354	3730	Illumina	3 prime
1649	6282	Illumina	3 prime
2139	6138	Illumina	3 prime
1385	4947	Illumina	3 prime
1455	5103	Illumina	3 prime
1091	2500	Illumina	3 prime
1613	6207	Illumina	3 prime
1314	4922	Illumina	3 prime
1609	4025	Illumina	3 prime
1493	5580	Illumina	3 prime
1320	3377	Illumina	3 prime
1432	4931	Illumina	3 prime
1408	4009	Illumina	3 prime
1352	5145	Illumina	3 prime
1277	3367	Illumina	3 prime
1407	5162	Illumina	3 prime
1705	4712	Illumina	3 prime
1240	4229	Illumina	3 prime
2813	9340	Illumina	3 prime
1235	2876	Illumina	3 prime
912	3566	Illumina	3 prime
1509	5735	Illumina	3 prime
1468	4899	Illumina	3 prime
1351	5986	Illumina	3 prime
1489	5117	Illumina	3 prime
1190	3229	Illumina	3 prime
1428	5282	Illumina	3 prime
1304	4111	Illumina	3 prime
1331	3420	Illumina	3 prime
1354	2827	Illumina	3 prime
1345	4947	Illumina	3 prime
376	976	Illumina	3 prime
1030	3119	Illumina	3 prime
1095	3467	Illumina	3 prime
1046	2960	Illumina	3 prime
3654	14109	Illumina	3 prime
2765	10228	Illumina	3 prime
1191	3148	Illumina	3 prime
1293	4843	Illumina	3 prime
741	2572	Illumina	3 prime
1231	3686	Illumina	3 prime
996	2730	Illumina	3 prime
1131	2448	Illumina	3 prime
1661	5826	Illumina	3 prime
1387	5121	Illumina	3 prime
1244	4236	Illumina	3 prime
1591	4195	Illumina	3 prime
1520	4474	Illumina	3 prime
2091	6411	Illumina	3 prime
1492	5182	Illumina	3 prime
2534	9366	Illumina	3 prime
1249	3422	Illumina	3 prime
955	2936	Illumina	3 prime
1243	3907	Illumina	3 prime
1959	5262	Illumina	3 prime
1516	4852	Illumina	3 prime
1497	3501	Illumina	3 prime
1708	4750	Illumina	3 prime
1242	4181	Illumina	3 prime
790	1669	Illumina	3 prime
1227	4216	Illumina	3 prime
1248	3630	Illumina	3 prime
1378	3304	Illumina	3 prime
1381	4301	Illumina	3 prime
1166	2800	Illumina	3 prime
1449	3159	Illumina	3 prime
2116	6581	Illumina	3 prime
1675	5850	Illumina	3 prime
1453	4877	Illumina	3 prime
1553	6443	Illumina	3 prime
1398	5023	Illumina	3 prime
1260	4028	Illumina	3 prime
1975	5795	Illumina	3 prime
2164	7474	Illumina	3 prime
610	1564	Illumina	3 prime
1709	6721	Illumina	3 prime
1701	5765	Illumina	3 prime
1723	6115	Illumina	3 prime
1679	3488	Illumina	3 prime
841	2713	Illumina	3 prime
1544	6261	Illumina	3 prime
955	2922	Illumina	3 prime
2016	6191	Illumina	3 prime
1169	4155	Illumina	3 prime
1571	3465	Illumina	3 prime
1186	3086	Illumina	3 prime
1322	5042	Illumina	3 prime
2034	5966	Illumina	3 prime
825	2134	Illumina	3 prime
1310	2999	Illumina	3 prime
1099	3466	Illumina	3 prime
799	1749	Illumina	3 prime
1520	6412	Illumina	3 prime
1232	4043	Illumina	3 prime
1546	5129	Illumina	3 prime
1624	5541	Illumina	3 prime
1090	3634	Illumina	3 prime
1465	3519	Illumina	3 prime
1231	2583	Illumina	3 prime
1389	3171	Illumina	3 prime
1161	3862	Illumina	3 prime
1863	5626	Illumina	3 prime
364	967	Illumina	3 prime
2054	6665	Illumina	3 prime
1611	5429	Illumina	3 prime
1199	3821	Illumina	3 prime
1624	4098	Illumina	3 prime
2169	6383	Illumina	3 prime
1455	3652	Illumina	3 prime
858	2007	Illumina	3 prime
1404	5098	Illumina	3 prime
1264	3641	Illumina	3 prime
1615	5377	Illumina	3 prime
1449	5439	Illumina	3 prime
798	2653	Illumina	3 prime
1191	2738	Illumina	3 prime
1181	3527	Illumina	3 prime
2671	9299	Illumina	3 prime
1462	5842	Illumina	3 prime
1389	4393	Illumina	3 prime
2067	5810	Illumina	3 prime
1647	5948	Illumina	3 prime
2175	5769	Illumina	3 prime
826	1886	Illumina	3 prime
1362	5274	Illumina	3 prime
1767	5879	Illumina	3 prime
1941	5659	Illumina	3 prime
1587	3892	Illumina	3 prime
1255	4235	Illumina	3 prime
1321	5184	Illumina	3 prime
1600	5462	Illumina	3 prime
1458	5603	Illumina	3 prime
1331	4284	Illumina	3 prime
2612	8669	Illumina	3 prime
1395	3487	Illumina	3 prime
1339	4022	Illumina	3 prime
1269	4106	Illumina	3 prime
517	1568	Illumina	3 prime
1620	5810	Illumina	3 prime
1129	3404	Illumina	3 prime
1460	3846	Illumina	3 prime
1451	4589	Illumina	3 prime
1526	4797	Illumina	3 prime
1024	2263	Illumina	3 prime
1013	2332	Illumina	3 prime
1023	2519	Illumina	3 prime
1322	4807	Illumina	3 prime
1743	5654	Illumina	3 prime
2737	9690	Illumina	3 prime
1842	5119	Illumina	3 prime
1408	4680	Illumina	3 prime
3744	28019	Illumina	3 prime
613	1543	Illumina	3 prime
1245	3818	Illumina	3 prime
3116	12451	Illumina	3 prime
1265	4560	Illumina	3 prime
2228	9017	Illumina	3 prime
1601	4417	Illumina	3 prime
3009	9580	Illumina	3 prime
1478	4549	Illumina	3 prime
1376	4557	Illumina	3 prime
1327	3349	Illumina	3 prime
1888	5162	Illumina	3 prime
1162	3029	Illumina	3 prime
461	1095	Illumina	3 prime
1307	4263	Illumina	3 prime
1005	3195	Illumina	3 prime
1028	3141	Illumina	3 prime
525	923	Illumina	3 prime
1363	4691	Illumina	3 prime
1585	5426	Illumina	3 prime
2398	8706	Illumina	3 prime
2709	9688	Illumina	3 prime
2742	10095	Illumina	3 prime
1117	3054	Illumina	3 prime
1543	4166	Illumina	3 prime
1755	5994	Illumina	3 prime
1492	4618	Illumina	3 prime
949	2302	Illumina	3 prime
2148	7498	Illumina	3 prime
2443	6935	Illumina	3 prime
2525	8540	Illumina	3 prime
2389	8108	Illumina	3 prime
1226	4671	Illumina	3 prime
1373	3060	Illumina	3 prime
787	2129	Illumina	3 prime
1406	4555	Illumina	3 prime
1161	2860	Illumina	3 prime
1212	4561	Illumina	3 prime
1581	5842	Illumina	3 prime
1844	3909	Illumina	3 prime
1279	4102	Illumina	3 prime
1539	4630	Illumina	3 prime
1436	4979	Illumina	3 prime
2075	6031	Illumina	3 prime
4264	18350	Illumina	3 prime
614	1213	Illumina	3 prime
1329	4051	Illumina	3 prime
1510	5522	Illumina	3 prime
1756	4976	Illumina	3 prime
1281	4849	Illumina	3 prime
1627	6142	Illumina	3 prime
1233	3578	Illumina	3 prime
424	1076	Illumina	3 prime
1993	5798	Illumina	3 prime
3231	12746	Illumina	3 prime
1421	4076	Illumina	3 prime
950	2728	Illumina	3 prime
1128	2814	Illumina	3 prime
1199	3048	Illumina	3 prime
1854	6542	Illumina	3 prime
1617	4909	Illumina	3 prime
1291	3978	Illumina	3 prime
1466	4868	Illumina	3 prime
2330	7059	Illumina	3 prime
2479	9373	Illumina	3 prime
1847	4457	Illumina	3 prime
1453	4720	Illumina	3 prime
1151	2593	Illumina	3 prime
1168	3850	Illumina	3 prime
1513	5052	Illumina	3 prime
1460	3756	Illumina	3 prime
1433	5187	Illumina	3 prime
1864	6713	Illumina	3 prime
1457	5444	Illumina	3 prime
1365	4941	Illumina	3 prime
3424	14496	Illumina	3 prime
3092	12272	Illumina	3 prime
1359	4560	Illumina	3 prime
1649	6339	Illumina	3 prime
1558	4082	Illumina	3 prime
540	1031	Illumina	3 prime
1931	4513	Illumina	3 prime
2420	8591	Illumina	3 prime
1383	4304	Illumina	3 prime
889	1781	Illumina	3 prime
378	1003	Illumina	3 prime
1417	4479	Illumina	3 prime
1137	2824	Illumina	3 prime
1405	4931	Illumina	3 prime
1250	2952	Illumina	3 prime
2609	9328	Illumina	3 prime
1238	2789	Illumina	3 prime
1238	2860	Illumina	3 prime
1375	3675	Illumina	3 prime
1828	4843	Illumina	3 prime
823	2650	Illumina	3 prime
1338	4780	Illumina	3 prime
408	609	Illumina	3 prime
1228	3653	Illumina	3 prime
1368	4688	Illumina	3 prime
1052	2435	Illumina	3 prime
480	851	Illumina	3 prime
1724	4347	Illumina	3 prime
1779	6068	Illumina	3 prime
2073	6437	Illumina	3 prime
2092	6449	Illumina	3 prime
2097	8308	Illumina	3 prime
1362	4878	Illumina	3 prime
1228	4665	Illumina	3 prime
1515	4812	Illumina	3 prime
1968	5100	Illumina	3 prime
2480	7234	Illumina	3 prime
1235	4018	Illumina	3 prime
2912	10340	Illumina	3 prime
1550	5377	Illumina	3 prime
1407	4378	Illumina	3 prime
1761	5728	Illumina	3 prime
548	1134	Illumina	3 prime
1712	4137	Illumina	3 prime
466	751	Illumina	3 prime
1803	6620	Illumina	3 prime
4026	18912	Illumina	3 prime
1603	5195	Illumina	3 prime
2031	7080	Illumina	3 prime
2235	6091	Illumina	3 prime
3699	14317	Illumina	3 prime
1849	6467	Illumina	3 prime
1203	4172	Illumina	3 prime
1518	5724	Illumina	3 prime
1342	3427	Illumina	3 prime
1220	3465	Illumina	3 prime
1588	3780	Illumina	3 prime
1598	4748	Illumina	3 prime
1654	6012	Illumina	3 prime
1323	4686	Illumina	3 prime
1445	4694	Illumina	3 prime
1190	3671	Illumina	3 prime
1390	4791	Illumina	3 prime
645	1178	Illumina	3 prime
1359	4664	Illumina	3 prime
1230	3499	Illumina	3 prime
1019	2889	Illumina	3 prime
1736	4453	Illumina	3 prime
1704	5268	Illumina	3 prime
1460	4470	Illumina	3 prime
1785	5721	Illumina	3 prime
1450	5077	Illumina	3 prime
1440	4245	Illumina	3 prime
1424	3886	Illumina	3 prime
646	1782	Illumina	3 prime
1412	3868	Illumina	3 prime
1614	5217	Illumina	3 prime
3350	11982	Illumina	3 prime
2147	6971	Illumina	3 prime
1363	3886	Illumina	3 prime
3492	14738	Illumina	3 prime
1446	5244	Illumina	3 prime
2522	9243	Illumina	3 prime
1088	4251	Illumina	3 prime
1367	4193	Illumina	3 prime
270	730	Illumina	3 prime
1425	3503	Illumina	3 prime
1518	4779	Illumina	3 prime
1782	4434	Illumina	3 prime
1769	6429	Illumina	3 prime
1162	3252	Illumina	3 prime
2721	9393	Illumina	3 prime
549	1046	Illumina	3 prime
1771	5192	Illumina	3 prime
2548	7591	Illumina	3 prime
1750	5937	Illumina	3 prime
1610	4894	Illumina	3 prime
1278	3933	Illumina	3 prime
1645	4426	Illumina	3 prime
1368	3216	Illumina	3 prime
1535	4409	Illumina	3 prime
1329	3777	Illumina	3 prime
2029	4615	Illumina	3 prime
1859	4544	Illumina	3 prime
1327	4010	Illumina	3 prime
1265	2821	Illumina	3 prime
1343	4318	Illumina	3 prime
1631	5871	Illumina	3 prime
1388	4346	Illumina	3 prime
1567	3928	Illumina	3 prime
467	1025	Illumina	3 prime
1485	4543	Illumina	3 prime
570	1103	Illumina	3 prime
1338	4266	Illumina	3 prime
1830	4454	Illumina	3 prime
2434	7685	Illumina	3 prime
821	2309	Illumina	3 prime
1545	3703	Illumina	3 prime
1717	4235	Illumina	3 prime
1426	4182	Illumina	3 prime
3299	9394	Illumina	3 prime
1467	5212	Illumina	3 prime
1637	5024	Illumina	3 prime
405	938	Illumina	3 prime
1010	2549	Illumina	3 prime
1455	5245	Illumina	3 prime
1306	3931	Illumina	3 prime
1571	5654	Illumina	3 prime
1867	5406	Illumina	3 prime
1535	3907	Illumina	3 prime
931	2600	Illumina	3 prime
993	2407	Illumina	3 prime
1241	5044	Illumina	3 prime
723	1568	Illumina	3 prime
1623	5089	Illumina	3 prime
1301	2562	Illumina	3 prime
1694	5359	Illumina	3 prime
1187	2721	Illumina	3 prime
2161	7620	Illumina	3 prime
1935	4417	Illumina	3 prime
1613	3612	Illumina	3 prime
1663	5996	Illumina	3 prime
1509	5450	Illumina	3 prime
1644	6027	Illumina	3 prime
1790	6407	Illumina	3 prime
1376	4534	Illumina	3 prime
1657	5137	Illumina	3 prime
1588	5097	Illumina	3 prime
1723	6312	Illumina	3 prime
1675	4873	Illumina	3 prime
1408	5099	Illumina	3 prime
1268	3810	Illumina	3 prime
1575	5040	Illumina	3 prime
1288	4320	Illumina	3 prime
1094	3447	Illumina	3 prime
1166	3588	Illumina	3 prime
1525	5285	Illumina	3 prime
1264	4872	Illumina	3 prime
3432	14356	Illumina	3 prime
615	1577	Illumina	3 prime
1118	3094	Illumina	3 prime
3051	13375	Illumina	3 prime
403	797	Illumina	3 prime
893	2834	Illumina	3 prime
1426	5015	Illumina	3 prime
1107	3464	Illumina	3 prime
2094	5876	Illumina	3 prime
1517	4801	Illumina	3 prime
1444	4477	Illumina	3 prime
1552	3780	Illumina	3 prime
833	1535	Illumina	3 prime
677	1340	Illumina	3 prime
1500	3596	Illumina	3 prime
2089	5021	Illumina	3 prime
2537	9085	Illumina	3 prime
628	1527	Illumina	3 prime
3293	12879	Illumina	3 prime
1047	2481	Illumina	3 prime
1545	5660	Illumina	3 prime
1587	6400	Illumina	3 prime
2525	11416	Illumina	3 prime
391	590	Illumina	3 prime
1590	5825	Illumina	3 prime
1213	4407	Illumina	3 prime
3520	12337	Illumina	3 prime
2518	7247	Illumina	3 prime
1223	4013	Illumina	3 prime
1366	4153	Illumina	3 prime
1392	4941	Illumina	3 prime
274	786	Illumina	3 prime
1470	4725	Illumina	3 prime
1210	3707	Illumina	3 prime
1552	3291	Illumina	3 prime
1521	5453	Illumina	3 prime
1525	4939	Illumina	3 prime
1375	5371	Illumina	3 prime
1463	3735	Illumina	3 prime
1528	4886	Illumina	3 prime
1561	4718	Illumina	3 prime
1562	5891	Illumina	3 prime
1312	4440	Illumina	3 prime
1251	3005	Illumina	3 prime
253	606	Illumina	3 prime
2126	7780	Illumina	3 prime
3378	15696	Illumina	3 prime
1693	4496	Illumina	3 prime
1804	6791	Illumina	3 prime
1484	4792	Illumina	3 prime
1491	3419	Illumina	3 prime
1119	3974	Illumina	3 prime
1461	4317	Illumina	3 prime
1331	2971	Illumina	3 prime
691	1376	Illumina	3 prime
1117	3782	Illumina	3 prime
1336	4104	Illumina	3 prime
650	2076	Illumina	3 prime
794	1905	Illumina	3 prime
1366	3364	Illumina	3 prime
1073	2589	Illumina	3 prime
1226	4318	Illumina	3 prime
1528	4903	Illumina	3 prime
1344	4587	Illumina	3 prime
2823	10802	Illumina	3 prime
1264	4072	Illumina	3 prime
1454	4142	Illumina	3 prime
1737	3690	Illumina	3 prime
1410	2908	Illumina	3 prime
1248	4119	Illumina	3 prime
1406	3407	Illumina	3 prime
512	1343	Illumina	3 prime
1377	5263	Illumina	3 prime
1105	2844	Illumina	3 prime
1176	2599	Illumina	3 prime
1376	4556	Illumina	3 prime
1147	2946	Illumina	3 prime
1129	3255	Illumina	3 prime
1469	4771	Illumina	3 prime
922	2761	Illumina	3 prime
1586	4973	Illumina	3 prime
917	2233	Illumina	3 prime
1178	3050	Illumina	3 prime
1989	6503	Illumina	3 prime
552	1078	Illumina	3 prime
2352	7482	Illumina	3 prime
1547	5490	Illumina	3 prime
3534	12860	Illumina	3 prime
1175	3094	Illumina	3 prime
867	1887	Illumina	3 prime
2485	14330	Illumina	3 prime
1398	4962	Illumina	3 prime
1569	5576	Illumina	3 prime
1574	4884	Illumina	3 prime
1283	3657	Illumina	3 prime
798	1862	Illumina	3 prime
2173	9080	Illumina	3 prime
845	1817	Illumina	3 prime
2109	6297	Illumina	3 prime
248	838	Illumina	3 prime
1905	7063	Illumina	3 prime
1611	5847	Illumina	3 prime
1828	3988	Illumina	3 prime
1607	5441	Illumina	3 prime
1427	4411	Illumina	3 prime
1369	3242	Illumina	3 prime
770	2458	Illumina	3 prime
1469	5226	Illumina	3 prime
2396	7062	Illumina	3 prime
1113	3720	Illumina	3 prime
1166	3262	Illumina	3 prime
710	2298	Illumina	3 prime
1532	5007	Illumina	3 prime
1561	5208	Illumina	3 prime
1612	4516	Illumina	3 prime
1272	2748	Illumina	3 prime
1564	5285	Illumina	3 prime
1407	5055	Illumina	3 prime
1322	4451	Illumina	3 prime
2717	9305	Illumina	3 prime
1095	3510	Illumina	3 prime
1023	2187	Illumina	3 prime
1513	5730	Illumina	3 prime
1469	4848	Illumina	3 prime
1898	5100	Illumina	3 prime
2304	7565	Illumina	3 prime
1156	3966	Illumina	3 prime
3453	14060	Illumina	3 prime
1124	2907	Illumina	3 prime
1465	4004	Illumina	3 prime
1485	5556	Illumina	3 prime
1568	5551	Illumina	3 prime
1341	4359	Illumina	3 prime
1189	3929	Illumina	3 prime
1447	4469	Illumina	3 prime
2500	8917	Illumina	3 prime
1186	3552	Illumina	3 prime
1209	3857	Illumina	3 prime
3143	11531	Illumina	3 prime
1308	4722	Illumina	3 prime
482	815	Illumina	3 prime
294	713	Illumina	3 prime
1421	3911	Illumina	3 prime
1455	4009	Illumina	3 prime
2257	9011	Illumina	3 prime
460	1032	Illumina	3 prime
1430	3970	Illumina	3 prime
969	2018	Illumina	3 prime
507	950	Illumina	3 prime
1573	5037	Illumina	3 prime
2795	9485	Illumina	3 prime
1605	3961	Illumina	3 prime
1413	3705	Illumina	3 prime
2246	5724	Illumina	3 prime
367	925	Illumina	3 prime
1400	4990	Illumina	3 prime
2010	5573	Illumina	3 prime
1255	2782	Illumina	3 prime
1551	6150	Illumina	3 prime
3575	12916	Illumina	3 prime
1402	4236	Illumina	3 prime
1372	4249	Illumina	3 prime
1311	3017	Illumina	3 prime
1515	5426	Illumina	3 prime
3234	13459	Illumina	3 prime
1399	4353	Illumina	3 prime
1349	5089	Illumina	3 prime
1357	2733	Illumina	3 prime
2373	8297	Illumina	3 prime
1626	6270	Illumina	3 prime
1555	5940	Illumina	3 prime
3655	15938	Illumina	3 prime
1451	3870	Illumina	3 prime
1464	4631	Illumina	3 prime
1280	2907	Illumina	3 prime
2319	7433	Illumina	3 prime
1501	4774	Illumina	3 prime
1383	5065	Illumina	3 prime
1447	5277	Illumina	3 prime
1412	4890	Illumina	3 prime
1613	5486	Illumina	3 prime
2979	14506	Illumina	3 prime
1434	3426	Illumina	3 prime
1253	3010	Illumina	3 prime
1311	3068	Illumina	3 prime
1578	4796	Illumina	3 prime
1499	4731	Illumina	3 prime
795	2211	Illumina	3 prime
1255	4268	Illumina	3 prime
1451	4916	Illumina	3 prime
2322	5670	Illumina	3 prime
2217	8551	Illumina	3 prime
1231	3142	Illumina	3 prime
1473	4401	Illumina	3 prime
924	2421	Illumina	3 prime
1950	6052	Illumina	3 prime
1362	2856	Illumina	3 prime
2206	5379	Illumina	3 prime
1455	5605	Illumina	3 prime
1315	3871	Illumina	3 prime
1083	3717	Illumina	3 prime
1351	4884	Illumina	3 prime
1558	5674	Illumina	3 prime
770	1572	Illumina	3 prime
1520	3790	Illumina	3 prime
1485	5310	Illumina	3 prime
2060	5807	Illumina	3 prime
1066	3892	Illumina	3 prime
1318	2833	Illumina	3 prime
3561	14459	Illumina	3 prime
618	1102	Illumina	3 prime
1036	2604	Illumina	3 prime
583	1320	Illumina	3 prime
1256	3720	Illumina	3 prime
1136	4157	Illumina	3 prime
1107	3882	Illumina	3 prime
1175	2620	Illumina	3 prime
2266	7227	Illumina	3 prime
1529	4750	Illumina	3 prime
365	1348	Illumina	3 prime
582	1001	Illumina	3 prime
1158	3121	Illumina	3 prime
1265	4625	Illumina	3 prime
1805	4970	Illumina	3 prime
1763	6886	Illumina	3 prime
1136	4082	Illumina	3 prime
1297	2843	Illumina	3 prime
1631	4008	Illumina	3 prime
1797	4732	Illumina	3 prime
1341	4356	Illumina	3 prime
3200	11140	Illumina	3 prime
1414	4755	Illumina	3 prime
1524	4611	Illumina	3 prime
2446	9146	Illumina	3 prime
1601	6023	Illumina	3 prime
1201	3411	Illumina	3 prime
1010	2200	Illumina	3 prime
602	1702	Illumina	3 prime
1878	6091	Illumina	3 prime
797	1987	Illumina	3 prime
525	1246	Illumina	3 prime
479	1021	Illumina	3 prime
1194	2869	Illumina	3 prime
1382	4749	Illumina	3 prime
1495	5446	Illumina	3 prime
1245	2797	Illumina	3 prime
1028	3018	Illumina	3 prime
1377	4482	Illumina	3 prime
1727	5929	Illumina	3 prime
1375	4603	Illumina	3 prime
1137	3107	Illumina	3 prime
1470	5057	Illumina	3 prime
932	1889	Illumina	3 prime
735	1989	Illumina	3 prime
1446	5286	Illumina	3 prime
2059	6943	Illumina	3 prime
1209	3532	Illumina	3 prime
1073	3414	Illumina	3 prime
1283	4611	Illumina	3 prime
1302	3871	Illumina	3 prime
3552	15417	Illumina	3 prime
762	1824	Illumina	3 prime
1307	4544	Illumina	3 prime
2266	5211	Illumina	3 prime
1471	5194	Illumina	3 prime
1280	3666	Illumina	3 prime
1486	4491	Illumina	3 prime
2287	6762	Illumina	3 prime
1682	5637	Illumina	3 prime
1329	4743	Illumina	3 prime
1766	5962	Illumina	3 prime
1846	4802	Illumina	3 prime
1110	4295	Illumina	3 prime
763	1593	Illumina	3 prime
1746	3970	Illumina	3 prime
1569	5286	Illumina	3 prime
1809	6498	Illumina	3 prime
1390	4049	Illumina	3 prime
427	962	Illumina	3 prime
613	1137	Illumina	3 prime
2753	7620	Illumina	3 prime
1217	2598	Illumina	3 prime
1410	4350	Illumina	3 prime
1407	3301	Illumina	3 prime
1184	3719	Illumina	3 prime
691	1537	Illumina	3 prime
787	1742	Illumina	3 prime
1362	4654	Illumina	3 prime
1084	3206	Illumina	3 prime
1311	2865	Illumina	3 prime
1821	4472	Illumina	3 prime
1427	4414	Illumina	3 prime
2112	9133	Illumina	3 prime
1176	3979	Illumina	3 prime
1349	4360	Illumina	3 prime
2086	8922	Illumina	3 prime
1121	3781	Illumina	3 prime
1007	3582	Illumina	3 prime
1420	4148	Illumina	3 prime
1555	5656	Illumina	3 prime
1215	3386	Illumina	3 prime
1290	3556	Illumina	3 prime
1051	2962	Illumina	3 prime
965	2097	Illumina	3 prime
469	976	Illumina	3 prime
711	1469	Illumina	3 prime
2242	7026	Illumina	3 prime
1157	3505	Illumina	3 prime
1441	5389	Illumina	3 prime
1346	3434	Illumina	3 prime
1242	4507	Illumina	3 prime
1144	2522	Illumina	3 prime
1213	3296	Illumina	3 prime
428	881	Illumina	3 prime
3363	17475	Illumina	3 prime
2610	10427	Illumina	3 prime
1633	5608	Illumina	3 prime
2328	7314	Illumina	3 prime
343	1007	Illumina	3 prime
2993	12302	Illumina	3 prime
1117	3997	Illumina	3 prime
1878	6877	Illumina	3 prime
1327	5105	Illumina	3 prime
3324	11463	Illumina	3 prime
949	2949	Illumina	3 prime
2120	5530	Illumina	3 prime
1784	5731	Illumina	3 prime
1236	3017	Illumina	3 prime
705	1416	Illumina	3 prime
389	993	Illumina	3 prime
1477	4187	Illumina	3 prime
918	2537	Illumina	3 prime
1294	3893	Illumina	3 prime
1474	5575	Illumina	3 prime
805	1751	Illumina	3 prime
1094	3177	Illumina	3 prime
1441	4903	Illumina	3 prime
663	1885	Illumina	3 prime
991	3328	Illumina	3 prime
1207	2597	Illumina	3 prime
1975	6209	Illumina	3 prime
774	1691	Illumina	3 prime
1213	4445	Illumina	3 prime
1569	4800	Illumina	3 prime
1331	3082	Illumina	3 prime
1105	3114	Illumina	3 prime
1518	4471	Illumina	3 prime
1470	3659	Illumina	3 prime
1400	4085	Illumina	3 prime
1508	5218	Illumina	3 prime
1108	2508	Illumina	3 prime
1245	3704	Illumina	3 prime
1085	4258	Illumina	3 prime
2489	8177	Illumina	3 prime
1301	4065	Illumina	3 prime
1275	4361	Illumina	3 prime
928	1971	Illumina	3 prime
1419	5798	Illumina	3 prime
910	2049	Illumina	3 prime
1902	6215	Illumina	3 prime
1978	5530	Illumina	3 prime
2070	5068	Illumina	3 prime
2863	10439	Illumina	3 prime
458	891	Illumina	3 prime
1101	3202	Illumina	3 prime
1224	2896	Illumina	3 prime
1680	6048	Illumina	3 prime
866	1891	Illumina	3 prime
1546	6134	Illumina	3 prime
1419	3901	Illumina	3 prime
1508	5806	Illumina	3 prime
1738	5914	Illumina	3 prime
1181	4257	Illumina	3 prime
1116	2405	Illumina	3 prime
1497	3444	Illumina	3 prime
1708	4562	Illumina	3 prime
1250	2642	Illumina	3 prime
3100	11976	Illumina	3 prime
1843	4513	Illumina	3 prime
1438	3405	Illumina	3 prime
1269	5143	Illumina	3 prime
1956	6699	Illumina	3 prime
2584	11542	Illumina	3 prime
1287	3431	Illumina	3 prime
1200	4026	Illumina	3 prime
937	2331	Illumina	3 prime
2265	8007	Illumina	3 prime
1169	5127	Illumina	3 prime
361	551	Illumina	3 prime
1771	4811	Illumina	3 prime
1676	5632	Illumina	3 prime
1126	3240	Illumina	3 prime
921	2008	Illumina	3 prime
1471	5369	Illumina	3 prime
391	757	Illumina	3 prime
2640	9257	Illumina	3 prime
1810	5383	Illumina	3 prime
1582	5864	Illumina	3 prime
1300	4033	Illumina	3 prime
1742	5551	Illumina	3 prime
1229	4810	Illumina	3 prime
402	719	Illumina	3 prime
1843	5166	Illumina	3 prime
2408	9295	Illumina	3 prime
1537	5852	Illumina	3 prime
1736	5292	Illumina	3 prime
1465	3158	Illumina	3 prime
1617	4753	Illumina	3 prime
1416	3322	Illumina	3 prime
3516	15425	Illumina	3 prime
1615	6052	Illumina	3 prime
3300	13466	Illumina	3 prime
2091	8241	Illumina	3 prime
1216	3216	Illumina	3 prime
1754	5398	Illumina	3 prime
1446	3194	Illumina	3 prime
1251	4016	Illumina	3 prime
1002	2359	Illumina	3 prime
1618	6293	Illumina	3 prime
2664	10717	Illumina	3 prime
1206	3945	Illumina	3 prime
1239	3657	Illumina	3 prime
1224	3803	Illumina	3 prime
970	1871	Illumina	3 prime
1213	4359	Illumina	3 prime
3145	11829	Illumina	3 prime
1537	5576	Illumina	3 prime
2323	7818	Illumina	3 prime
1034	2416	Illumina	3 prime
1568	3989	Illumina	3 prime
1150	2698	Illumina	3 prime
1999	5947	Illumina	3 prime
865	2532	Illumina	3 prime
300	727	Illumina	3 prime
1649	4351	Illumina	3 prime
636	1658	Illumina	3 prime
1105	2445	Illumina	3 prime
759	1668	Illumina	3 prime
729	2415	Illumina	3 prime
761	2065	Illumina	3 prime
2707	9636	Illumina	3 prime
589	1321	Illumina	3 prime
1673	5800	Illumina	3 prime
1474	3770	Illumina	3 prime
413	803	Illumina	3 prime
1237	3658	Illumina	3 prime
1432	4008	Illumina	3 prime
1299	4606	Illumina	3 prime
1506	6186	Illumina	3 prime
1232	3374	Illumina	3 prime
1238	2811	Illumina	3 prime
1738	4209	Illumina	3 prime
831	2209	Illumina	3 prime
1372	4227	Illumina	3 prime
1404	3049	Illumina	3 prime
1242	4259	Illumina	3 prime
1230	2492	Illumina	3 prime
1105	4286	Illumina	3 prime
1527	4755	Illumina	3 prime
1537	5757	Illumina	3 prime
1651	4485	Illumina	3 prime
1161	4742	Illumina	3 prime
952	2056	Illumina	3 prime
2170	9303	Illumina	3 prime
2133	6192	Illumina	3 prime
1488	5168	Illumina	3 prime
1542	6003	Illumina	3 prime
1281	4116	Illumina	3 prime
1208	4596	Illumina	3 prime
1343	4845	Illumina	3 prime
1001	3239	Illumina	3 prime
956	2189	Illumina	3 prime
1101	2827	Illumina	3 prime
531	1423	Illumina	3 prime
1042	3202	Illumina	3 prime
2850	10594	Illumina	3 prime
1246	4711	Illumina	3 prime
1258	3663	Illumina	3 prime
1412	5692	Illumina	3 prime
1090	2703	Illumina	3 prime
1270	2968	Illumina	3 prime
1464	5877	Illumina	3 prime
1431	4627	Illumina	3 prime
313	649	Illumina	3 prime
2194	6727	Illumina	3 prime
1096	3487	Illumina	3 prime
1622	6110	Illumina	3 prime
269	961	Illumina	3 prime
1211	4003	Illumina	3 prime
1162	2818	Illumina	3 prime
1052	3702	Illumina	3 prime
2022	6637	Illumina	3 prime
1309	4943	Illumina	3 prime
1008	2108	Illumina	3 prime
589	1113	Illumina	3 prime
1807	5402	Illumina	3 prime
1223	2706	Illumina	3 prime
879	2216	Illumina	3 prime
917	2347	Illumina	3 prime
1318	4989	Illumina	3 prime
1869	6165	Illumina	3 prime
1544	5505	Illumina	3 prime
1095	4248	Illumina	3 prime
1748	5847	Illumina	3 prime
1363	4207	Illumina	3 prime
1850	6058	Illumina	3 prime
1658	5303	Illumina	3 prime
1545	4886	Illumina	3 prime
1133	3951	Illumina	3 prime
914	2571	Illumina	3 prime
1675	5804	Illumina	3 prime
1492	5364	Illumina	3 prime
1667	4862	Illumina	3 prime
1253	3022	Illumina	3 prime
1329	4745	Illumina	3 prime
2900	10341	Illumina	3 prime
1311	2839	Illumina	3 prime
1885	4974	Illumina	3 prime
2516	9291	Illumina	3 prime
705	1487	Illumina	3 prime
1540	5559	Illumina	3 prime
563	983	Illumina	3 prime
1706	6368	Illumina	3 prime
1305	4857	Illumina	3 prime
2651	10735	Illumina	3 prime
2251	6141	Illumina	3 prime
1620	5466	Illumina	3 prime
511	1499	Illumina	3 prime
1577	5633	Illumina	3 prime
1573	4804	Illumina	3 prime
633	1472	Illumina	3 prime
1096	2571	Illumina	3 prime
1080	4626	Illumina	3 prime
1529	5616	Illumina	3 prime
1312	4588	Illumina	3 prime
1619	5896	Illumina	3 prime
3075	12321	Illumina	3 prime
1143	2883	Illumina	3 prime
1126	3476	Illumina	3 prime
1311	4422	Illumina	3 prime
437	1056	Illumina	3 prime
1141	2725	Illumina	3 prime
1252	4280	Illumina	3 prime
2114	7202	Illumina	3 prime
1668	5935	Illumina	3 prime
1678	5690	Illumina	3 prime
1629	5597	Illumina	3 prime
1708	6370	Illumina	3 prime
315	821	Illumina	3 prime
1421	5512	Illumina	3 prime
407	1310	Illumina	3 prime
1383	5079	Illumina	3 prime
1190	3472	Illumina	3 prime
514	820	Illumina	3 prime
2076	7375	Illumina	3 prime
671	1338	Illumina	3 prime
1180	2782	Illumina	3 prime
1683	5853	Illumina	3 prime
429	1108	Illumina	3 prime
429	1015	Illumina	3 prime
1153	3350	Illumina	3 prime
1411	3209	Illumina	3 prime
1418	3474	Illumina	3 prime
1333	4188	Illumina	3 prime
247	968	Illumina	3 prime
1467	5443	Illumina	3 prime
1226	5027	Illumina	3 prime
985	2341	Illumina	3 prime
677	1857	Illumina	3 prime
1512	5123	Illumina	3 prime
3096	10735	Illumina	3 prime
1491	4013	Illumina	3 prime
1272	2887	Illumina	3 prime
1667	5846	Illumina	3 prime
1535	5050	Illumina	3 prime
2178	7049	Illumina	3 prime
235	907	Illumina	3 prime
311	843	Illumina	3 prime
1362	4489	Illumina	3 prime
1410	5389	Illumina	3 prime
1245	4395	Illumina	3 prime
1198	2891	Illumina	3 prime
1360	4607	Illumina	3 prime
2225	9861	Illumina	3 prime
1872	7645	Illumina	3 prime
1311	3492	Illumina	3 prime
1286	3840	Illumina	3 prime
1125	3041	Illumina	3 prime
2109	5333	Illumina	3 prime
1584	5715	Illumina	3 prime
2337	6846	Illumina	3 prime
1537	5534	Illumina	3 prime
1215	4651	Illumina	3 prime
337	781	Illumina	3 prime
1329	2806	Illumina	3 prime
2154	6011	Illumina	3 prime
330	1178	Illumina	3 prime
1593	5607	Illumina	3 prime
1488	5543	Illumina	3 prime
998	2711	Illumina	3 prime
1233	4026	Illumina	3 prime
1268	4469	Illumina	3 prime
1403	5120	Illumina	3 prime
1363	4583	Illumina	3 prime
1536	4817	Illumina	3 prime
1106	4196	Illumina	3 prime
2387	7434	Illumina	3 prime
504	857	Illumina	3 prime
1158	3056	Illumina	3 prime
1171	4030	Illumina	3 prime
1949	7582	Illumina	3 prime
1167	3908	Illumina	3 prime
1124	3940	Illumina	3 prime
833	1899	Illumina	3 prime
1047	2836	Illumina	3 prime
2581	12052	Illumina	3 prime
1470	4591	Illumina	3 prime
1294	4432	Illumina	3 prime
2032	7708	Illumina	3 prime
1219	3231	Illumina	3 prime
1222	4135	Illumina	3 prime
1509	5362	Illumina	3 prime
1219	4452	Illumina	3 prime
2727	17395	Illumina	3 prime
975	3446	Illumina	3 prime
1515	5129	Illumina	3 prime
1433	4778	Illumina	3 prime
1049	3564	Illumina	3 prime
1180	3173	Illumina	3 prime
1266	3870	Illumina	3 prime
1497	5211	Illumina	3 prime
1345	5457	Illumina	3 prime
1229	4003	Illumina	3 prime
1390	2954	Illumina	3 prime
1514	4887	Illumina	3 prime
1446	4892	Illumina	3 prime
2180	6819	Illumina	3 prime
848	3196	Illumina	3 prime
1528	5949	Illumina	3 prime
757	1576	Illumina	3 prime
1247	3339	Illumina	3 prime
1368	4718	Illumina	3 prime
1115	2586	Illumina	3 prime
1319	4489	Illumina	3 prime
1703	6130	Illumina	3 prime
1842	4990	Illumina	3 prime
1712	4919	Illumina	3 prime
1104	2322	Illumina	3 prime
1232	3371	Illumina	3 prime
1228	3714	Illumina	3 prime
1439	5217	Illumina	3 prime
1211	3735	Illumina	3 prime
1752	5527	Illumina	3 prime
1275	4723	Illumina	3 prime
318	528	Illumina	3 prime
626	1756	Illumina	3 prime
1034	2755	Illumina	3 prime
1297	4428	Illumina	3 prime
239	973	Illumina	3 prime
1591	5105	Illumina	3 prime
898	3071	Illumina	3 prime
1123	3485	Illumina	3 prime
1090	4073	Illumina	3 prime
777	1980	Illumina	3 prime
1214	4280	Illumina	3 prime
1497	6386	Illumina	3 prime
1518	5444	Illumina	3 prime
2362	7815	Illumina	3 prime
1364	4241	Illumina	3 prime
1779	6750	Illumina	3 prime
1204	3967	Illumina	3 prime
1944	7758	Illumina	3 prime
1644	6036	Illumina	3 prime
1373	3728	Illumina	3 prime
1341	4848	Illumina	3 prime
1248	3832	Illumina	3 prime
1794	7025	Illumina	3 prime
3174	11265	Illumina	3 prime
1259	5034	Illumina	3 prime
1331	4716	Illumina	3 prime
1215	3945	Illumina	3 prime
1170	3334	Illumina	3 prime
949	3116	Illumina	3 prime
1655	4163	Illumina	3 prime
448	729	Illumina	3 prime
1397	4421	Illumina	3 prime
2328	7579	Illumina	3 prime
3497	12299	Illumina	3 prime
1045	2303	Illumina	3 prime
1503	3217	Illumina	3 prime
1890	4416	Illumina	3 prime
2061	7784	Illumina	3 prime
1442	4939	Illumina	3 prime
1303	4177	Illumina	3 prime
1434	3088	Illumina	3 prime
1559	4754	Illumina	3 prime
1053	2546	Illumina	3 prime
1297	3894	Illumina	3 prime
1334	3138	Illumina	3 prime
1179	3863	Illumina	3 prime
855	1999	Illumina	3 prime
1366	3991	Illumina	3 prime
2154	6896	Illumina	3 prime
1501	4164	Illumina	3 prime
3170	16400	Illumina	3 prime
1127	2468	Illumina	3 prime
1048	2830	Illumina	3 prime
989	2512	Illumina	3 prime
2143	7095	Illumina	3 prime
2014	6436	Illumina	3 prime
866	1747	Illumina	3 prime
1072	3089	Illumina	3 prime
1137	3487	Illumina	3 prime
3282	13115	Illumina	3 prime
970	2158	Illumina	3 prime
1317	5060	Illumina	3 prime
1181	2855	Illumina	3 prime
1252	3669	Illumina	3 prime
1296	2710	Illumina	3 prime
2726	11325	Illumina	3 prime
1759	6395	Illumina	3 prime
1529	5278	Illumina	3 prime
356	608	Illumina	3 prime
1473	5086	Illumina	3 prime
1400	4543	Illumina	3 prime
339	938	Illumina	3 prime
2086	8106	Illumina	3 prime
306	755	Illumina	3 prime
1686	6600	Illumina	3 prime
1524	4569	Illumina	3 prime
1689	4432	Illumina	3 prime
1295	3010	Illumina	3 prime
1062	3391	Illumina	3 prime
1295	4516	Illumina	3 prime
1408	4312	Illumina	3 prime
1450	3259	Illumina	3 prime
1266	4548	Illumina	3 prime
2573	7316	Illumina	3 prime
1756	5522	Illumina	3 prime
1350	3912	Illumina	3 prime
597	1277	Illumina	3 prime
2308	6338	Illumina	3 prime
1394	3567	Illumina	3 prime
1765	4884	Illumina	3 prime
2165	7566	Illumina	3 prime
1474	4112	Illumina	3 prime
1673	5315	Illumina	3 prime
1070	2466	Illumina	3 prime
1666	6075	Illumina	3 prime
1327	4203	Illumina	3 prime
2108	6250	Illumina	3 prime
1601	5547	Illumina	3 prime
1208	4412	Illumina	3 prime
1632	5567	Illumina	3 prime
1323	2781	Illumina	3 prime
1124	3924	Illumina	3 prime
1631	5789	Illumina	3 prime
1129	3167	Illumina	3 prime
1239	5080	Illumina	3 prime
1528	3337	Illumina	3 prime
1523	4526	Illumina	3 prime
1379	4633	Illumina	3 prime
1511	5340	Illumina	3 prime
1200	3299	Illumina	3 prime
429	960	Illumina	3 prime
1564	5375	Illumina	3 prime
1879	7597	Illumina	3 prime
1669	5221	Illumina	3 prime
3265	13041	Illumina	3 prime
922	2214	Illumina	3 prime
206	902	Illumina	3 prime
1545	5419	Illumina	3 prime
1601	4638	Illumina	3 prime
2890	9797	Illumina	3 prime
1525	4389	Illumina	3 prime
1214	4786	Illumina	3 prime
1639	5050	Illumina	3 prime
3045	11750	Illumina	3 prime
2103	6820	Illumina	3 prime
2031	6519	Illumina	3 prime
764	1790	Illumina	3 prime
1561	3561	Illumina	3 prime
1318	3735	Illumina	3 prime
809	1986	Illumina	3 prime
1359	4766	Illumina	3 prime
2840	9176	Illumina	3 prime
1469	5677	Illumina	3 prime
486	1250	Illumina	3 prime
1552	3809	Illumina	3 prime
1263	4367	Illumina	3 prime
1412	3328	Illumina	3 prime
1561	4570	Illumina	3 prime
2048	5851	Illumina	3 prime
1024	2355	Illumina	3 prime
1212	4159	Illumina	3 prime
1696	5651	Illumina	3 prime
1336	4763	Illumina	3 prime
1505	4446	Illumina	3 prime
1092	2768	Illumina	3 prime
3149	11215	Illumina	3 prime
1281	4474	Illumina	3 prime
1129	2458	Illumina	3 prime
893	1996	Illumina	3 prime
750	1921	Illumina	3 prime
1225	4175	Illumina	3 prime
1266	3915	Illumina	3 prime
1119	2494	Illumina	3 prime
1077	3753	Illumina	3 prime
785	1819	Illumina	3 prime
622	1406	Illumina	3 prime
1473	6095	Illumina	3 prime
1072	3478	Illumina	3 prime
1667	4073	Illumina	3 prime
1223	3617	Illumina	3 prime
1696	5929	Illumina	3 prime
1410	4582	Illumina	3 prime
1310	5455	Illumina	3 prime
1639	3631	Illumina	3 prime
2409	7477	Illumina	3 prime
1158	3940	Illumina	3 prime
1735	5891	Illumina	3 prime
1940	7531	Illumina	3 prime
1785	6142	Illumina	3 prime
1249	4267	Illumina	3 prime
1211	2589	Illumina	3 prime
729	1801	Illumina	3 prime
1358	3755	Illumina	3 prime
1340	3428	Illumina	3 prime
1571	5698	Illumina	3 prime
353	582	Illumina	3 prime
1435	5276	Illumina	3 prime
1674	6221	Illumina	3 prime
1453	5346	Illumina	3 prime
1392	4329	Illumina	3 prime
1161	2758	Illumina	3 prime
1566	4966	Illumina	3 prime
1524	5452	Illumina	3 prime
730	2030	Illumina	3 prime
1450	4837	Illumina	3 prime
1971	6779	Illumina	3 prime
1407	4592	Illumina	3 prime
1609	5885	Illumina	3 prime
979	2415	Illumina	3 prime
1113	3437	Illumina	3 prime
1607	4531	Illumina	3 prime
832	2942	Illumina	3 prime
1543	3300	Illumina	3 prime
2229	6882	Illumina	3 prime
2729	9916	Illumina	3 prime
1183	4052	Illumina	3 prime
1448	5583	Illumina	3 prime
1292	3161	Illumina	3 prime
1028	2637	Illumina	3 prime
1396	4609	Illumina	3 prime
1689	4161	Illumina	3 prime
1618	5708	Illumina	3 prime
1458	3399	Illumina	3 prime
1433	4680	Illumina	3 prime
1225	3737	Illumina	3 prime
2826	11764	Illumina	3 prime
2831	11720	Illumina	3 prime
2421	9505	Illumina	3 prime
1166	3684	Illumina	3 prime
1211	4135	Illumina	3 prime
1247	3774	Illumina	3 prime
1630	4134	Illumina	3 prime
1492	3566	Illumina	3 prime
997	2515	Illumina	3 prime
1651	6093	Illumina	3 prime
1572	5585	Illumina	3 prime
1685	4435	Illumina	3 prime
1524	4905	Illumina	3 prime
1250	3975	Illumina	3 prime
1741	5467	Illumina	3 prime
1512	3679	Illumina	3 prime
401	911	Illumina	3 prime
740	1931	Illumina	3 prime
1135	2795	Illumina	3 prime
1475	4979	Illumina	3 prime
1566	5949	Illumina	3 prime
1363	4353	Illumina	3 prime
1132	3481	Illumina	3 prime
1197	3349	Illumina	3 prime
1169	4264	Illumina	3 prime
1030	3590	Illumina	3 prime
1331	5007	Illumina	3 prime
1831	4850	Illumina	3 prime
1255	3902	Illumina	3 prime
1033	2030	Illumina	3 prime
1727	4429	Illumina	3 prime
1271	4503	Illumina	3 prime
1107	3340	Illumina	3 prime
1574	3969	Illumina	3 prime
1573	4122	Illumina	3 prime
1306	5468	Illumina	3 prime
1318	3026	Illumina	3 prime
968	2313	Illumina	3 prime
2686	8701	Illumina	3 prime
1349	4828	Illumina	3 prime
1498	5049	Illumina	3 prime
1805	5130	Illumina	3 prime
1636	6182	Illumina	3 prime
1365	2791	Illumina	3 prime
555	1637	Illumina	3 prime
335	670	Illumina	3 prime
1295	2976	Illumina	3 prime
1300	4353	Illumina	3 prime
1304	4495	Illumina	3 prime
1508	5322	Illumina	3 prime
999	2197	Illumina	3 prime
786	2161	Illumina	3 prime
865	2195	Illumina	3 prime
468	968	Illumina	3 prime
1287	2886	Illumina	3 prime
2004	6626	Illumina	3 prime
1421	5500	Illumina	3 prime
621	1070	Illumina	3 prime
1395	4647	Illumina	3 prime
1233	5316	Illumina	3 prime
1043	3296	Illumina	3 prime
1240	5004	Illumina	3 prime
1064	2350	Illumina	3 prime
1813	6688	Illumina	3 prime
1476	3482	Illumina	3 prime
1437	3688	Illumina	3 prime
1411	4784	Illumina	3 prime
903	2254	Illumina	3 prime
1337	3552	Illumina	3 prime
1310	4616	Illumina	3 prime
1596	5331	Illumina	3 prime
1243	4293	Illumina	3 prime
833	1766	Illumina	3 prime
1673	4091	Illumina	3 prime
2094	7045	Illumina	3 prime
1153	4290	Illumina	3 prime
1833	5102	Illumina	3 prime
1485	5308	Illumina	3 prime
1641	4269	Illumina	3 prime
978	2414	Illumina	3 prime
1364	3119	Illumina	3 prime
1313	4125	Illumina	3 prime
1784	5101	Illumina	3 prime
1103	2581	Illumina	3 prime
2134	9149	Illumina	3 prime
1190	3619	Illumina	3 prime
1271	4745	Illumina	3 prime
1844	6100	Illumina	3 prime
2470	6849	Illumina	3 prime
1427	3863	Illumina	3 prime
1283	5140	Illumina	3 prime
1732	5547	Illumina	3 prime
1039	3681	Illumina	3 prime
1339	3731	Illumina	3 prime
2265	9780	Illumina	3 prime
1178	3670	Illumina	3 prime
353	809	Illumina	3 prime
1271	4547	Illumina	3 prime
1471	4877	Illumina	3 prime
1305	3255	Illumina	3 prime
1398	4207	Illumina	3 prime
1888	5905	Illumina	3 prime
1362	4260	Illumina	3 prime
378	962	Illumina	3 prime
1388	3994	Illumina	3 prime
1618	5894	Illumina	3 prime
2359	7298	Illumina	3 prime
1528	5197	Illumina	3 prime
462	1174	Illumina	3 prime
512	934	Illumina	3 prime
1599	5973	Illumina	3 prime
1178	4401	Illumina	3 prime
1484	5143	Illumina	3 prime
1283	3973	Illumina	3 prime
1440	4821	Illumina	3 prime
1064	2394	Illumina	3 prime
847	1895	Illumina	3 prime
1288	2585	Illumina	3 prime
1205	4317	Illumina	3 prime
1353	3566	Illumina	3 prime
2382	12178	Illumina	3 prime
1355	5073	Illumina	3 prime
2427	7397	Illumina	3 prime
1351	4594	Illumina	3 prime
1511	5452	Illumina	3 prime
1150	2716	Illumina	3 prime
515	1088	Illumina	3 prime
1383	4305	Illumina	3 prime
1285	3466	Illumina	3 prime
1147	4290	Illumina	3 prime
1583	4381	Illumina	3 prime
1196	3505	Illumina	3 prime
997	3280	Illumina	3 prime
266	967	Illumina	3 prime
1348	4126	Illumina	3 prime
1893	6672	Illumina	3 prime
1084	3450	Illumina	3 prime
1139	2473	Illumina	3 prime
2006	6190	Illumina	3 prime
1305	3576	Illumina	3 prime
1109	2339	Illumina	3 prime
1478	4508	Illumina	3 prime
2151	10172	Illumina	3 prime
1363	4462	Illumina	3 prime
1503	5429	Illumina	3 prime
1413	3460	Illumina	3 prime
1194	4127	Illumina	3 prime
1517	4757	Illumina	3 prime
767	2093	Illumina	3 prime
1213	2399	Illumina	3 prime
1265	4348	Illumina	3 prime
1040	2245	Illumina	3 prime
1182	3334	Illumina	3 prime
1084	3298	Illumina	3 prime
2086	8302	Illumina	3 prime
820	2053	Illumina	3 prime
1905	6585	Illumina	3 prime
2539	10259	Illumina	3 prime
1074	3395	Illumina	3 prime
857	1989	Illumina	3 prime
1363	4191	Illumina	3 prime
2989	9687	Illumina	3 prime
541	1882	Illumina	3 prime
1651	5211	Illumina	3 prime
1974	5828	Illumina	3 prime
1572	5220	Illumina	3 prime
394	1260	Illumina	3 prime
1639	5581	Illumina	3 prime
719	1399	Illumina	3 prime
4550	21428	Illumina	3 prime
3002	10588	Illumina	3 prime
1058	3472	Illumina	3 prime
1291	3230	Illumina	3 prime
3640	16454	Illumina	3 prime
815	2144	Illumina	3 prime
1145	2829	Illumina	3 prime
1241	4061	Illumina	3 prime
1558	4110	Illumina	3 prime
1081	3621	Illumina	3 prime
1514	3565	Illumina	3 prime
1293	3975	Illumina	3 prime
1112	3845	Illumina	3 prime
3012	8351	Illumina	3 prime
2015	6094	Illumina	3 prime
2449	8048	Illumina	3 prime
1306	4534	Illumina	3 prime
1188	3507	Illumina	3 prime
1664	6505	Illumina	3 prime
476	1270	Illumina	3 prime
1754	5634	Illumina	3 prime
1654	3387	Illumina	3 prime
1745	6068	Illumina	3 prime
1786	5577	Illumina	3 prime
1284	4898	Illumina	3 prime
1267	3505	Illumina	3 prime
1470	4116	Illumina	3 prime
1364	3182	Illumina	3 prime
1373	5058	Illumina	3 prime
1992	5519	Illumina	3 prime
1461	5501	Illumina	3 prime
1451	5254	Illumina	3 prime
2131	8115	Illumina	3 prime
459	1282	Illumina	3 prime
1703	4653	Illumina	3 prime
847	2815	Illumina	3 prime
1541	5485	Illumina	3 prime
1466	5245	Illumina	3 prime
1489	4323	Illumina	3 prime
1779	5744	Illumina	3 prime
1750	4364	Illumina	3 prime
1693	4930	Illumina	3 prime
1467	3008	Illumina	3 prime
1436	3462	Illumina	3 prime
1323	2885	Illumina	3 prime
1068	2330	Illumina	3 prime
1736	4567	Illumina	3 prime
1033	2710	Illumina	3 prime
2202	8496	Illumina	3 prime
907	2076	Illumina	3 prime
1456	4777	Illumina	3 prime
1215	3515	Illumina	3 prime
1404	5050	Illumina	3 prime
470	1110	Illumina	3 prime
1551	6220	Illumina	3 prime
1369	4773	Illumina	3 prime
1485	3678	Illumina	3 prime
3065	12880	Illumina	3 prime
1757	5593	Illumina	3 prime
1324	4380	Illumina	3 prime
1386	5180	Illumina	3 prime
2857	10695	Illumina	3 prime
2541	8265	Illumina	3 prime
727	1324	Illumina	3 prime
1401	2995	Illumina	3 prime
3334	13641	Illumina	3 prime
760	1571	Illumina	3 prime
1887	4821	Illumina	3 prime
1156	2578	Illumina	3 prime
1209	3721	Illumina	3 prime
1756	6184	Illumina	3 prime
1461	4419	Illumina	3 prime
1486	3635	Illumina	3 prime
691	1433	Illumina	3 prime
1309	3693	Illumina	3 prime
1466	4995	Illumina	3 prime
282	830	Illumina	3 prime
1231	2879	Illumina	3 prime
1122	2705	Illumina	3 prime
2850	9955	Illumina	3 prime
483	1264	Illumina	3 prime
1560	5067	Illumina	3 prime
1268	4597	Illumina	3 prime
997	3374	Illumina	3 prime
1197	3754	Illumina	3 prime
364	780	Illumina	3 prime
2401	9398	Illumina	3 prime
2515	7781	Illumina	3 prime
1537	6654	Illumina	3 prime
1455	3237	Illumina	3 prime
1476	3903	Illumina	3 prime
1304	4345	Illumina	3 prime
1089	2404	Illumina	3 prime
568	1052	Illumina	3 prime
1390	4593	Illumina	3 prime
1206	3071	Illumina	3 prime
1124	2403	Illumina	3 prime
1156	3515	Illumina	3 prime
700	1397	Illumina	3 prime
852	1663	Illumina	3 prime
419	1234	Illumina	3 prime
3054	9583	Illumina	3 prime
1487	5198	Illumina	3 prime
978	2702	Illumina	3 prime
522	1315	Illumina	3 prime
1415	4579	Illumina	3 prime
2241	6468	Illumina	3 prime
1819	6683	Illumina	3 prime
695	1938	Illumina	3 prime
708	1552	Illumina	3 prime
1688	5039	Illumina	3 prime
1947	5718	Illumina	3 prime
1061	3481	Illumina	3 prime
1216	2610	Illumina	3 prime
765	1562	Illumina	3 prime
1669	4639	Illumina	3 prime
1120	2681	Illumina	3 prime
1958	5710	Illumina	3 prime
1444	4800	Illumina	3 prime
1501	4119	Illumina	3 prime
531	1041	Illumina	3 prime
719	1343	Illumina	3 prime
1417	5163	Illumina	3 prime
1264	4554	Illumina	3 prime
1190	3714	Illumina	3 prime
1502	4726	Illumina	3 prime
1872	5863	Illumina	3 prime
1418	4893	Illumina	3 prime
1112	2401	Illumina	3 prime
1717	5807	Illumina	3 prime
1164	2941	Illumina	3 prime
1318	3197	Illumina	3 prime
1484	4337	Illumina	3 prime
1433	3064	Illumina	3 prime
2476	10011	Illumina	3 prime
1531	6320	Illumina	3 prime
1775	6507	Illumina	3 prime
198	875	Illumina	3 prime
4275	18070	Illumina	3 prime
2922	9765	Illumina	3 prime
1251	3205	Illumina	3 prime
3143	11849	Illumina	3 prime
1023	2361	Illumina	3 prime
1355	4816	Illumina	3 prime
1530	5260	Illumina	3 prime
878	1806	Illumina	3 prime
1602	5322	Illumina	3 prime
1188	3659	Illumina	3 prime
1587	4884	Illumina	3 prime
1584	5286	Illumina	3 prime
1501	5096	Illumina	3 prime
1784	6825	Illumina	3 prime
1599	5361	Illumina	3 prime
1595	5368	Illumina	3 prime
2084	5868	Illumina	3 prime
60	1370	Illumina	3 prime
1374	4044	Illumina	3 prime
1582	4776	Illumina	3 prime
1554	5112	Illumina	3 prime
1835	6566	Illumina	3 prime
1327	3732	Illumina	3 prime
3587	12323	Illumina	3 prime
1604	5244	Illumina	3 prime
3514	13858	Illumina	3 prime
1467	4117	Illumina	3 prime
1303	4802	Illumina	3 prime
3051	10098	Illumina	3 prime
1102	3791	Illumina	3 prime
1371	4290	Illumina	3 prime
1836	6304	Illumina	3 prime
1414	4291	Illumina	3 prime
3405	14945	Illumina	3 prime
1561	5262	Illumina	3 prime
2349	7492	Illumina	3 prime
1195	3445	Illumina	3 prime
1584	5429	Illumina	3 prime
554	997	Illumina	3 prime
1323	4991	Illumina	3 prime
1394	3169	Illumina	3 prime
1310	4585	Illumina	3 prime
1255	3720	Illumina	3 prime
306	726	Illumina	3 prime
1445	4742	Illumina	3 prime
1800	4244	Illumina	3 prime
613	1379	Illumina	3 prime
1200	4318	Illumina	3 prime
1807	5331	Illumina	3 prime
1235	3467	Illumina	3 prime
1407	4302	Illumina	3 prime
1283	4001	Illumina	3 prime
1283	3756	Illumina	3 prime
1556	3675	Illumina	3 prime
1407	5551	Illumina	3 prime
1444	5567	Illumina	3 prime
889	1744	Illumina	3 prime
1681	5701	Illumina	3 prime
1388	5233	Illumina	3 prime
3342	12511	Illumina	3 prime
936	1724	Illumina	3 prime
1636	5732	Illumina	3 prime
1182	3454	Illumina	3 prime
921	2270	Illumina	3 prime
2073	6085	Illumina	3 prime
1691	5129	Illumina	3 prime
1411	4527	Illumina	3 prime
920	2329	Illumina	3 prime
546	1484	Illumina	3 prime
2874	10152	Illumina	3 prime
533	1115	Illumina	3 prime
1239	4982	Illumina	3 prime
1091	3203	Illumina	3 prime
913	1849	Illumina	3 prime
1744	5677	Illumina	3 prime
2107	5488	Illumina	3 prime
1097	4309	Illumina	3 prime
469	1350	Illumina	3 prime
1792	5649	Illumina	3 prime
1746	6577	Illumina	3 prime
1487	5475	Illumina	3 prime
956	2335	Illumina	3 prime
1699	5189	Illumina	3 prime
1728	5699	Illumina	3 prime
1473	3429	Illumina	3 prime
710	1360	Illumina	3 prime
1156	3173	Illumina	3 prime
1710	6493	Illumina	3 prime
1204	3259	Illumina	3 prime
1277	3945	Illumina	3 prime
351	1188	Illumina	3 prime
2844	9345	Illumina	3 prime
1615	5868	Illumina	3 prime
991	3574	Illumina	3 prime
435	1342	Illumina	3 prime
1439	5108	Illumina	3 prime
1970	5301	Illumina	3 prime
534	1389	Illumina	3 prime
909	2739	Illumina	3 prime
1077	3457	Illumina	3 prime
1489	4838	Illumina	3 prime
1469	4972	Illumina	3 prime
1376	3317	Illumina	3 prime
1418	4505	Illumina	3 prime
2251	7780	Illumina	3 prime
1502	4720	Illumina	3 prime
1064	3244	Illumina	3 prime
534	1259	Illumina	3 prime
2696	9321	Illumina	3 prime
1424	4394	Illumina	3 prime
1875	5087	Illumina	3 prime
2159	6676	Illumina	3 prime
884	2467	Illumina	3 prime
2611	8660	Illumina	3 prime
1231	3330	Illumina	3 prime
1468	4923	Illumina	3 prime
2077	5989	Illumina	3 prime
441	770	Illumina	3 prime
2649	9245	Illumina	3 prime
2005	5811	Illumina	3 prime
1539	4650	Illumina	3 prime
1720	4439	Illumina	3 prime
1451	6523	Illumina	3 prime
1346	3818	Illumina	3 prime
1478	5376	Illumina	3 prime
1287	3377	Illumina	3 prime
1372	5070	Illumina	3 prime
1484	5176	Illumina	3 prime
1255	3857	Illumina	3 prime
1716	6302	Illumina	3 prime
1670	3340	Illumina	3 prime
1781	5442	Illumina	3 prime
1091	2977	Illumina	3 prime
1148	2627	Illumina	3 prime
1599	3504	Illumina	3 prime
1408	3412	Illumina	3 prime
1386	3817	Illumina	3 prime
1920	6441	Illumina	3 prime
1347	3978	Illumina	3 prime
1139	3432	Illumina	3 prime
1277	3577	Illumina	3 prime
1101	2681	Illumina	3 prime
1073	3700	Illumina	3 prime
1668	5840	Illumina	3 prime
1380	5110	Illumina	3 prime
3257	11920	Illumina	3 prime
1475	5467	Illumina	3 prime
1356	4029	Illumina	3 prime
615	1516	Illumina	3 prime
1369	5061	Illumina	3 prime
1348	3557	Illumina	3 prime
1427	3193	Illumina	3 prime
1514	5076	Illumina	3 prime
3849	14058	Illumina	3 prime
1330	3585	Illumina	3 prime
1407	4547	Illumina	3 prime
1221	4709	Illumina	3 prime
1562	5877	Illumina	3 prime
1636	4621	Illumina	3 prime
2453	7692	Illumina	3 prime
1435	3768	Illumina	3 prime
1625	4331	Illumina	3 prime
1410	5533	Illumina	3 prime
1539	5049	Illumina	3 prime
1476	4422	Illumina	3 prime
441	693	Illumina	3 prime
1702	6105	Illumina	3 prime
1299	3938	Illumina	3 prime
1429	5057	Illumina	3 prime
1459	5012	Illumina	3 prime
1576	6142	Illumina	3 prime
1403	5204	Illumina	3 prime
1401	3954	Illumina	3 prime
1204	4481	Illumina	3 prime
1057	2505	Illumina	3 prime
1467	3842	Illumina	3 prime
1172	2940	Illumina	3 prime
1206	4278	Illumina	3 prime
1651	5068	Illumina	3 prime
1494	4748	Illumina	3 prime
1706	5358	Illumina	3 prime
1453	3250	Illumina	3 prime
1051	2906	Illumina	3 prime
1399	4454	Illumina	3 prime
1161	4278	Illumina	3 prime
731	1589	Illumina	3 prime
1449	3679	Illumina	3 prime
848	2866	Illumina	3 prime
1205	4092	Illumina	3 prime
1922	6143	Illumina	3 prime
1089	2348	Illumina	3 prime
1013	4031	Illumina	3 prime
2472	7466	Illumina	3 prime
1495	5292	Illumina	3 prime
1466	4800	Illumina	3 prime
2016	6227	Illumina	3 prime
1525	5589	Illumina	3 prime
3573	14720	Illumina	3 prime
1446	5148	Illumina	3 prime
1169	3869	Illumina	3 prime
1474	4990	Illumina	3 prime
990	2577	Illumina	3 prime
1429	4909	Illumina	3 prime
1380	3839	Illumina	3 prime
1128	3300	Illumina	3 prime
1138	3812	Illumina	3 prime
2646	9453	Illumina	3 prime
2021	5492	Illumina	3 prime
1694	6459	Illumina	3 prime
3042	10923	Illumina	3 prime
1746	5104	Illumina	3 prime
1301	4154	Illumina	3 prime
1497	4373	Illumina	3 prime
1169	4385	Illumina	3 prime
2826	9189	Illumina	3 prime
1873	5738	Illumina	3 prime
1612	3928	Illumina	3 prime
1493	5527	Illumina	3 prime
2128	6607	Illumina	3 prime
1030	3928	Illumina	3 prime
1789	5149	Illumina	3 prime
2643	9620	Illumina	3 prime
[truncated: 29,021 more rows]

## Sheet: fig2e
lnTPM_Illumina	lnTPM_Ultima	IsOutlier	Gene	Method
0	0	FALSE	RP11-34P13.3	3 prime
0	0	FALSE	FAM138A	3 prime
0	0	FALSE	OR4F5	3 prime
0.310333	0.157164	FALSE	RP11-34P13.7	3 prime
0	0	FALSE	RP11-34P13.8	3 prime
0	0	FALSE	RP11-34P13.14	3 prime
0	0	FALSE	RP11-34P13.9	3 prime
0	0	FALSE	FO538757.3	3 prime
3.69702	3.86278	FALSE	FO538757.2	3 prime
2.22541	2.67972	FALSE	AP006222.2	3 prime
0	0	FALSE	RP5-857K21.15	3 prime
0	0	FALSE	RP4-669L17.2	3 prime
0.624714	0.213709	FALSE	RP4-669L17.10	3 prime
0	0	FALSE	OR4F29	3 prime
0	0.127645	FALSE	RP5-857K21.4	3 prime
0	0	FALSE	RP5-857K21.2	3 prime
0	0	FALSE	OR4F16	3 prime
0	0	FALSE	RP11-206L10.4	3 prime
2.42485	1.44304	FALSE	RP11-206L10.9	3 prime
0.0276061	0	FALSE	FAM87B	3 prime
1.45276	1.69725	FALSE	LINC00115	3 prime
1.45929	0.456562	FALSE	FAM41C	3 prime
0	0	FALSE	RP11-54O7.16	3 prime
0.0276061	0.0334711	FALSE	RP11-54O7.1	3 prime
0	0.0334711	FALSE	RP11-54O7.2	3 prime
0.0276061	0	FALSE	RP11-54O7.3	3 prime
0.0276061	0.0334711	FALSE	SAMD11	3 prime
3.79355	3.72334	FALSE	NOC2L	3 prime
1.2818	0.68667	FALSE	KLHL17	3 prime
0.513887	0.456562	FALSE	PLEKHN1	3 prime
0	0	FALSE	PERM1	3 prime
0.246788	0.213709	FALSE	RP11-54O7.17	3 prime
1.96431	0.498781	FALSE	HES4	3 prime
4.5588	4.06943	FALSE	ISG15	3 prime
0.0806322	0.0334711	FALSE	RP11-54O7.11	3 prime
0.562896	0.240826	FALSE	AGRN	3 prime
0	0	FALSE	RP11-54O7.18	3 prime
0	0	FALSE	RNF223	3 prime
1.48498	1.07846	FALSE	C1orf159	3 prime
0.224676	0.185836	FALSE	LINC01342	3 prime
0.0276061	0	FALSE	RP11-465B22.8	3 prime
0	0	FALSE	TTLL10-AS1	3 prime
0.268421	0	FALSE	TTLL10	3 prime
2.51254	2.27002	FALSE	TNFRSF18	3 prime
2.93694	2.61959	FALSE	TNFRSF4	3 prime
4.1037	3.53779	FALSE	SDF4	3 prime
2.96764	2.83307	FALSE	B3GALT6	3 prime
0.350559	0.318027	FALSE	FAM132A	3 prime
0.202063	0.0972289	FALSE	RP5-902P8.12	3 prime
3.84273	3.50663	FALSE	UBE2J2	3 prime
0.268421	0.065858	FALSE	RP5-902P8.10	3 prime
0.444567	0.34249	FALSE	SCNN1D	3 prime
2.8404	2.34779	FALSE	ACAP3	3 prime
2.30389	2.23422	FALSE	PUSL1	3 prime
3.78277	3.68222	FALSE	CPSF3L	3 prime
2.72072	2.40777	FALSE	CPTP	3 prime
0.224676	0.065858	FALSE	TAS1R3	3 prime
2.0686	1.78094	FALSE	DVL1	3 prime
1.3638	1.03104	FALSE	MXRA8	3 prime
4.9591	4.57386	FALSE	AURKAIP1	3 prime
3.74777	3.76046	FALSE	CCNL2	3 prime
4.7602	4.90658	FALSE	MRPL20	3 prime
0.696973	0.065858	FALSE	RP4-758J18.13	3 prime
0.389229	0.34249	FALSE	ANKRD65	3 prime
0	0	FALSE	RP4-758J18.7	3 prime
0	0	FALSE	TMEM88B	3 prime
0	0	FALSE	RP4-758J18.10	3 prime
0.0276061	0	FALSE	VWA1	3 prime
0.724475	0.539289	FALSE	ATAD3C	3 prime
2.16624	1.90484	FALSE	ATAD3B	3 prime
2.21017	1.95426	FALSE	ATAD3A	3 prime
0.408017	0.29295	FALSE	TMEM240	3 prime
4.90542	4.85702	FALSE	SSU72	3 prime
2.94286	2.89141	FALSE	RP5-832C2.5	3 prime
0.0276061	0.0334711	FALSE	AL645728.1	3 prime
2.27553	2.05072	FALSE	C1orf233	3 prime
2.01034	2.01506	FALSE	RP11-345P4.9	3 prime
3.73649	3.06126	FALSE	MIB2	3 prime
2.02891	1.86873	FALSE	MMP23B	3 prime
3.09327	3.12904	FALSE	CDK11B	3 prime
0.370081	0.157164	FALSE	RP11-345P4.10	3 prime
3.60702	3.28842	FALSE	SLC35E2B	3 prime
0.668693	0.065858	FALSE	RP11-345P4.7	3 prime
3.12081	3.21737	FALSE	CDK11A	3 prime
1.94848	1.59905	FALSE	SLC35E2	3 prime
3.6221	3.5632	FALSE	NADK	3 prime
4.53356	4.56646	FALSE	GNB1	3 prime
0.668693	0.157164	FALSE	RP1-140A9.1	3 prime
0.0806322	0	FALSE	CALML6	3 prime
0.106127	0.065858	FALSE	TMEM52	3 prime
0.513887	0.434765	FALSE	CFAP74	3 prime
0.130988	0.0334711	FALSE	RP11-547D24.1	3 prime
0.106127	0.065858	FALSE	GABRD	3 prime
0.0276061	0	FALSE	RP11-547D24.3	3 prime
2.11016	1.86873	FALSE	PRKCZ	3 prime
0.851669	0.784501	FALSE	RP5-892K4.1	3 prime
0.224676	0.127645	FALSE	RP11-181G12.2	3 prime
4.55292	3.59828	TRUE	FAAP20	3 prime
0	0.0334711	FALSE	RP11-181G12.4	3 prime
2.62812	2.72535	FALSE	SKI	3 prime
1.14017	1.01883	FALSE	MORN1	3 prime
4.45444	4.17214	FALSE	RER1	3 prime
1.94047	1.95426	FALSE	PEX10	3 prime
1.50382	0.887717	FALSE	PLCH2	3 prime
0.0276061	0	FALSE	RP3-395M20.2	3 prime
0.0276061	0	FALSE	RP3-395M20.3	3 prime
2.05435	0.267228	FALSE	PANK4	3 prime
0	0	FALSE	HES5	3 prime
3.46966	3.13941	FALSE	RP3-395M20.12	3 prime
1.96822	1.98278	FALSE	RP3-395M20.8	3 prime
4.86394	4.68415	FALSE	TNFRSF14	3 prime
1.35662	1.21865	FALSE	RP3-395M20.9	3 prime
2.24041	2.37981	FALSE	FAM213B	3 prime
1.80275	1.6262	FALSE	MMEL1	3 prime
0.0276061	0	FALSE	RP13-436F16.1	3 prime
1.12211	1.22866	FALSE	TTC34	3 prime
0	0	FALSE	RP11-740P5.2	3 prime
0	0	FALSE	RP11-740P5.3	3 prime
0	0	FALSE	ACTRT2	3 prime
0	0	FALSE	LINC00982	3 prime
0.0276061	0.0334711	FALSE	PRDM16	3 prime
0	0	FALSE	RP1-163G9.2	3 prime
0	0	FALSE	RP11-22L13.1	3 prime
0	0	FALSE	ARHGEF16	3 prime
0	0	FALSE	RP11-168F9.2	3 prime
1.58734	1.15638	FALSE	MEGF6	3 prime
0.578712	0.366369	FALSE	RP11-46F15.2	3 prime
3.19345	3.07236	FALSE	TPRG1L	3 prime
3.1171	2.96951	FALSE	WRAP73	3 prime
0.106127	0.065858	FALSE	TP73	3 prime
0.0276061	0.0334711	FALSE	RP5-1092A11.5	3 prime
0	0	FALSE	RP5-1092A11.2	3 prime
1.68019	1.59215	FALSE	TP73-AS1	3 prime
0	0	FALSE	CCDC27	3 prime
1.28954	1.20854	FALSE	SMIM1	3 prime
3.11213	3.13794	FALSE	LRRC47	3 prime
0.0276061	0.0334711	FALSE	RP1-286D6.5	3 prime
2.70587	2.86072	FALSE	CEP104	3 prime
1.96822	1.84211	FALSE	DFFB	3 prime
3.10086	3.04843	FALSE	C1orf174	3 prime
0.246788	0.267228	FALSE	LINC01134	3 prime
0	0	FALSE	LINC01346	3 prime
0	0	FALSE	RP13-614K11.2	3 prime
0	0	FALSE	RP5-1166F10.1	3 prime
0	0	FALSE	RP1-37J18.1	3 prime
0	0	FALSE	RP1-37J18.2	3 prime
0.310333	0.127645	FALSE	AJAP1	3 prime
0	0	FALSE	RP11-542C10.1	3 prime
0	0	FALSE	RP1-58B11.1	3 prime
0.0276061	0	FALSE	RP11-154H17.1	3 prime
0.802715	0.901629	FALSE	NPHP4	3 prime
3.99751	3.8847	FALSE	KCNAB2	3 prime
0.0806322	0.185836	FALSE	CHD5	3 prime
7.64522	7.83915	FALSE	RPL22	3 prime
0.0544706	0.065858	FALSE	RP1-120G22.11	3 prime
1.23407	1.20854	FALSE	RNF207	3 prime
2.28697	2.24869	FALSE	ICMT	3 prime
0.0806322	0.065858	FALSE	LINC00337	3 prime
0	0	FALSE	HES3	3 prime
0.426459	0.389692	FALSE	GPR153	3 prime
1.78412	1.74593	FALSE	ACOT7	3 prime
1.20094	1.22866	FALSE	RP1-202O8.3	3 prime
0.389229	0.752942	FALSE	HES2	3 prime
0.513887	0.185836	FALSE	ESPN	3 prime
0	0	FALSE	RP1-202O8.2	3 prime
3.86879	3.41696	FALSE	TNFRSF25	3 prime
0.562896	0.597132	FALSE	PLEKHG5	3 prime
3.08945	3.24693	FALSE	NOL9	3 prime
0	0	FALSE	TAS1R1	3 prime
2.71332	2.3575	FALSE	ZBTB48	3 prime
2.01408	1.93478	FALSE	KLHL21	3 prime
1.23407	1.32363	FALSE	PHF13	3 prime
2.73536	2.46145	FALSE	THAP3	3 prime
2.34764	2.13467	FALSE	DNAJC11	3 prime
0.178928	0.0972289	FALSE	RP11-242F24.1	3 prime
0.546825	0.887717	FALSE	RP11-312B8.1	3 prime
3.72102	3.67276	FALSE	CAMTA1	3 prime
0	0	FALSE	RP11-334N17.1	3 prime
0	0	FALSE	RP3-453P22.2	3 prime
0	0	FALSE	RP4-549F15.1	3 prime
0.0276061	0.0334711	FALSE	RP11-338N10.1	3 prime
0	0	FALSE	RP11-338N10.2	3 prime
0	0	FALSE	RP11-338N10.3	3 prime
3.297	3.26659	FALSE	VAMP3	3 prime
1.39203	1.5852	FALSE	PER3	3 prime
0.202063	0.267228	FALSE	RP3-467L1.4	3 prime
0.408017	0.558944	FALSE	UTS2	3 prime
0.668693	0.830047	FALSE	TNFRSF9	3 prime
5.55409	5.72028	FALSE	PARK7	3 prime
0.350559	0.318027	FALSE	ERRFI1	3 prime
0.0276061	0	FALSE	RP11-431K24.1	3 prime
0	0	FALSE	RP11-431K24.3	3 prime
0	0	FALSE	RP11-431K24.4	3 prime
0.370081	0.213709	FALSE	SLC45A1	3 prime
3.25145	3.40798	FALSE	RERE	3 prime
0.594283	0.0972289	FALSE	RP5-1115A15.1	3 prime
0	0.065858	FALSE	RP4-633I8.4	3 prime
5.64488	5.59854	FALSE	ENO1	3 prime
1.51002	0.578221	FALSE	ENO1-AS1	3 prime
0.737947	0.578221	FALSE	CA6	3 prime
0.178928	0	FALSE	SLC2A7	3 prime
0.578712	0.477895	FALSE	SLC2A5	3 prime
1.34938	0.993946	FALSE	GPR157	3 prime
0	0	FALSE	MIR34AHG	3 prime
0	0.0334711	FALSE	RP3-510D11.2	3 prime
0	0	FALSE	RP3-510D11.4	3 prime
2.67549	2.78802	FALSE	H6PD	3 prime
0.63959	0.412482	FALSE	SPSB1	3 prime
0	0	FALSE	RP13-392I16.1	3 prime
2.35298	2.33469	FALSE	SLC25A33	3 prime
0.898337	0.597132	FALSE	TMEM201	3 prime
3.70531	3.44014	FALSE	PIK3CD	3 prime
0.578712	0.366369	FALSE	PIK3CD-AS1	3 prime
1.00629	0.981269	FALSE	PIK3CD-AS2	3 prime
3.17373	3.05486	FALSE	CLSTN1	3 prime
0.0806322	0	FALSE	AL357140.1	3 prime
3.07663	2.84502	FALSE	CTNNBIP1	3 prime
0	0	FALSE	RP11-84A14.5	3 prime
3.3175	3.5535	FALSE	LZIC	3 prime
2.11016	2.25228	FALSE	NMNAT1	3 prime
3.83853	3.93916	FALSE	RBP7	3 prime
2.85178	2.95366	FALSE	UBE4B	3 prime
2.33417	2.63435	FALSE	KIF1B	3 prime
3.84872	3.94642	FALSE	PGD	3 prime
0.0806322	0.065858	FALSE	RP4-736L20.3	3 prime
0.178928	0.065858	FALSE	APITD1-CORT	3 prime
1.25024	1.32363	FALSE	APITD1	3 prime
0	0.0334711	FALSE	CORT	3 prime
3.17724	3.34159	FALSE	DFFA	3 prime
0.0544706	0	FALSE	RP5-1113E3.3	3 prime
2.33688	2.13868	FALSE	PEX14	3 prime
1.56418	1.31453	FALSE	CASZ1	3 prime
0.0544706	0	FALSE	RP4-734G22.3	3 prime
0.370081	0.213709	FALSE	C1orf127	3 prime
3.44585	3.59828	FALSE	TARDBP	3 prime
0	0	FALSE	RP4-635E18.9	3 prime
0	0.065858	FALSE	MASP2	3 prime
1.02655	0.127645	FALSE	RP4-635E18.8	3 prime
4.40985	4.17477	FALSE	SRM	3 prime
2.87099	2.93936	FALSE	EXOSC10	3 prime
0.530492	0.213709	FALSE	RP4-635E18.7	3 prime
0.130988	0.240826	FALSE	RP4-635E18.6	3 prime
2.572	2.47872	FALSE	MTOR	3 prime
0	0	FALSE	MTOR-AS1	3 prime
0.0276061	0	FALSE	ANGPTL7	3 prime
2.82392	2.73423	FALSE	UBIAD1	3 prime
0.0806322	0.127645	FALSE	PTCHD2	3 prime
0	0	FALSE	RP1-69M21.2	3 prime
1.70083	1.48246	FALSE	FBXO2	3 prime
2.83055	2.67972	FALSE	FBXO44	3 prime
2.73898	1.73398	FALSE	FBXO6	3 prime
3.34846	2.91383	FALSE	MAD2L2	3 prime
1.06587	1.00647	FALSE	DRAXIN	3 prime
4.45281	4.38967	FALSE	AGTRAP	3 prime
0.246788	0.0334711	FALSE	C1orf167	3 prime
0	0	FALSE	RP11-56N19.5	3 prime
3.15242	3.37475	FALSE	MTHFR	3 prime
2.26396	1.88436	FALSE	CLCN6	3 prime
0.609614	0.539289	FALSE	NPPA-AS1	3 prime
0.0276061	0	FALSE	NPPA	3 prime
0	0	FALSE	NPPB	3 prime
3.56989	3.52484	FALSE	KIAA2013	3 prime
2.21934	2.23422	FALSE	PLOD1	3 prime
2.30668	2.47872	FALSE	MFN2	3 prime
3.36601	3.09109	FALSE	MIIP	3 prime
1.39203	1.29608	FALSE	TNFRSF8	3 prime
4.8815	4.95066	FALSE	TNFRSF1B	3 prime
3.1282	3.14236	FALSE	VPS13D	3 prime
0.0544706	0.0334711	FALSE	RP5-888M10.2	3 prime
2.96764	3.00554	FALSE	DHRS3	3 prime
0.155245	0.185836	FALSE	RP11-474O21.5	3 prime
0	0	FALSE	AADACL4	3 prime
0	0	FALSE	AADACL3	3 prime
0.0544706	0	FALSE	C1orf158	3 prime
0	0	FALSE	PRAMEF12	3 prime
0	0	FALSE	PRAMEF1	3 prime
0	0	FALSE	RP5-845O24.8	3 prime
0	0	FALSE	PRAMEF11	3 prime
0	0	FALSE	HNRNPCL1	3 prime
0	0	FALSE	PRAMEF2	3 prime
0	0	FALSE	PRAMEF4	3 prime
0	0	FALSE	PRAMEF10	3 prime
0	0	FALSE	PRAMEF7	3 prime
0	0	FALSE	PRAMEF6	3 prime
0	0	FALSE	PRAMEF27	3 prime
0	0	FALSE	PRAMEF26	3 prime
0	0	FALSE	PRAMEF25	3 prime
0	0	FALSE	HNRNPCL3	3 prime
0	0	FALSE	HNRNPCL2	3 prime
0	0	FALSE	RP13-221M14.2	3 prime
0	0.0334711	FALSE	HNRNPCL4	3 prime
0	0	FALSE	PRAMEF9	3 prime
0	0	FALSE	PRAMEF18	3 prime
0	0	FALSE	PRAMEF5	3 prime
0	0	FALSE	PRAMEF8	3 prime
0	0	FALSE	PRAMEF15	3 prime
0	0	FALSE	RP11-219C24.10	3 prime
0	0	FALSE	PRAMEF14	3 prime
0	0	FALSE	PRAMEF19	3 prime
0	0	FALSE	PRAMEF17	3 prime
0	0	FALSE	PRAMEF20	3 prime
0	0.0334711	FALSE	LRRC38	3 prime
0	0	FALSE	RP4-597A16.2	3 prime
0	0	FALSE	PDPN	3 prime
0	0	FALSE	CTA-520D8.2	3 prime
4.18447	4.023	FALSE	PRDM2	3 prime
0	0	FALSE	RP11-344F13.1	3 prime
0	0	FALSE	RP4-704D23.1	3 prime
0.106127	0.127645	FALSE	KAZN	3 prime
0	0.065858	FALSE	TMEM51-AS1	3 prime
0.654247	0.736782	FALSE	TMEM51	3 prime
0	0	FALSE	C1orf195	3 prime
0.268421	0.213709	FALSE	FHAD1	3 prime
0.0806322	0.0334711	FALSE	RP3-467K16.2	3 prime
0.0276061	0	FALSE	RP3-467K16.7	3 prime
0.654247	0.615693	FALSE	RP3-467K16.4	3 prime
5.29291	4.61143	FALSE	EFHD2	3 prime
0.0806322	0.0334711	FALSE	CTRC	3 prime
0.0806322	0.0334711	FALSE	CELA2A	3 prime
0.0276061	0	FALSE	CELA2B	3 prime
1.94448	1.75774	FALSE	CASP9	3 prime
2.57627	2.62453	FALSE	DNAJC16	3 prime
0.0806322	0.240826	FALSE	RP4-680D5.8	3 prime
2.19471	2.21211	FALSE	AGMAT	3 prime
0.370081	0.065858	FALSE	RP4-680D5.2	3 prime
2.90681	3.04519	FALSE	DDI2	3 prime
0	0	FALSE	RSC1A1	3 prime
0.106127	0.065858	FALSE	RP4-680D5.9	3 prime
3.15242	2.75176	FALSE	PLEKHM2	3 prime
0	0	FALSE	RP11-288I21.1	3 prime
0.682933	0.389692	FALSE	SLC25A34	3 prime
0	0	FALSE	RP11-169K16.4	3 prime
0.0276061	0	FALSE	TMEM82	3 prime
0.389229	0.0972289	FALSE	FBLIM1	3 prime
1.68539	1.08997	FALSE	UQCRHL	3 prime
3.0597	2.88573	FALSE	FLJ37453	3 prime
3.72576	3.89514	FALSE	SPEN	3 prime
2.4174	1.69725	FALSE	ZBTB17	3 prime
0	0	FALSE	C1orf64	3 prime
0	0	FALSE	RP11-5P18.5	3 prime
0	0	FALSE	HSPB7	3 prime
0	0	FALSE	CLCNKA	3 prime
0	0	FALSE	CLCNKB	3 prime
0.0276061	0	FALSE	FAM131C	3 prime
0.426459	0.127645	FALSE	EPHA2	3 prime
0	0	FALSE	RP11-276H7.2	3 prime
0	0	FALSE	RP11-276H7.3	3 prime
0	0	FALSE	ARHGEF19-AS1	3 prime
2.00658	1.77519	FALSE	ARHGEF19	3 prime
1.03652	0.844779	FALSE	RSG1	3 prime
2.85983	2.77537	FALSE	FBXO42	3 prime
3.66098	3.39892	FALSE	SZRD1	3 prime
0.246788	0	FALSE	SPATA21	3 prime
4.38435	4.35181	FALSE	NECAP2	3 prime
1.34938	1.80362	FALSE	RP4-798A10.2	3 prime
1.17534	1.01883	FALSE	RP4-798A10.7	3 prime
0	0.065858	FALSE	RP4-798A10.4	3 prime
0	0.0334711	FALSE	RP5-875O13.1	3 prime
0	0	FALSE	FAM231C	3 prime
1.52231	1.61272	FALSE	NBPF1	3 prime
0	0	FALSE	RP5-1182A14.5	3 prime
0	0	FALSE	RP1-163M9.8	3 prime
0	0	FALSE	FAM231A	3 prime
0.0544706	0	FALSE	RP1-163M9.7	3 prime
0	0	FALSE	FAM231C.1	3 prime
0.0276061	0	FALSE	RP5-1182A14.7	3 prime
2.04353	1.69725	FALSE	CROCC	3 prime
0	0	FALSE	RP11-108M9.1	3 prime
0	0	FALSE	RP11-108M9.2	3 prime
0	0	FALSE	RP11-108M9.3	3 prime
1.70593	2.6537	FALSE	RP11-108M9.4	3 prime
1.98375	0.498781	FALSE	RP11-108M9.6	3 prime
0	0	FALSE	MFAP2	3 prime
0	0	FALSE	RP1-37C10.3	3 prime
2.61182	2.29433	FALSE	ATP13A2	3 prime
4.14446	4.08615	FALSE	SDHB	3 prime
1.78412	1.91992	FALSE	PADI2	3 prime
0	0	FALSE	RP11-380J14.1	3 prime
0.0276061	0	FALSE	RP11-380J14.4	3 prime
0	0	FALSE	PADI1	3 prime
0	0	FALSE	PADI3	3 prime
3.05312	3.17703	FALSE	PADI4	3 prime
0	0	FALSE	AC004824.2	3 prime
0.289597	0.213709	FALSE	PADI6	3 prime
0.0806322	0	FALSE	RP1-20B21.4	3 prime
3.21165	2.31135	FALSE	RCC2	3 prime
2.11693	1.72189	FALSE	ARHGEF10L	3 prime
0	0	FALSE	RP11-473A10.2	3 prime
0	0	FALSE	ACTL8	3 prime
0	0	FALSE	RP11-174G17.2	3 prime
0	0	FALSE	IGSF21	3 prime
0	0	FALSE	RP11-174G17	3 prime
0	0	FALSE	RP11-422P22.1	3 prime
0	0	FALSE	KLHDC7A	3 prime
0	0	FALSE	PAX7	3 prime
0	0	FALSE	TAS1R2	3 prime
0	0	FALSE	RP13-279N23.2	3 prime
0.964495	0.752942	FALSE	ALDH4A1	3 prime
1.97989	2.02858	FALSE	IFFO2	3 prime
3.65665	3.82785	FALSE	UBR4	3 prime
1.02655	0.830047	FALSE	RP1-43E13.2	3 prime
2.27553	2.27703	FALSE	EMC1	3 prime
3.28239	3.33918	FALSE	MRTO4	3 prime
0.106127	0.127645	FALSE	AKR7A3	3 prime
3.99029	4.10485	FALSE	AKR7A2	3 prime
1.80275	1.69725	FALSE	PQLC2	3 prime
5.65423	5.06441	FALSE	CAPZB	3 prime
0.0544706	0	FALSE	RP5-1056L3.1	3 prime
3.70118	4.97612	TRUE	MINOS1	3 prime
0	0	FALSE	MINOS1-NBL1	3 prime
1.5583	1.5782	FALSE	NBL1	3 prime
0	0	FALSE	HTR6	3 prime
2.30946	2.24148	FALSE	TMCO4	3 prime
0	0	FALSE	RNF186	3 prime
0	0	FALSE	RP11-91K11.2	3 prime
1.67496	1.78666	FALSE	OTUD3	3 prime
0	0	FALSE	PLA2G2E	3 prime
0	0	FALSE	PLA2G2A	3 prime
0	0	FALSE	PLA2G5	3 prime
0.202063	0.127645	FALSE	PLA2G2D	3 prime
0	0	FALSE	PLA2G2F	3 prime
0.0276061	0.0334711	FALSE	RP3-340N1.2	3 prime
0.130988	0.127645	FALSE	PLA2G2C	3 prime
0.790093	0.859297	FALSE	UBXN10-AS1	3 prime
0.0806322	0.0334711	FALSE	UBXN10	3 prime
0	0	FALSE	RP3-340N1.6	3 prime
0.0544706	0	FALSE	VWA5B1	3 prime
0.0544706	0.267228	FALSE	RP4-745E8.2	3 prime
0	0	FALSE	LINC01141	3 prime
0	0	FALSE	RP4-749H3.2	3 prime
1.94448	1.84749	FALSE	CAMK2N1	3 prime
2.39723	2.48157	FALSE	MUL1	3 prime
0	0	FALSE	FAM43B	3 prime
3.56435	3.54174	FALSE	CDA	3 prime
2.88828	2.92119	FALSE	PINK1	3 prime
0.594283	0.651811	FALSE	PINK1-AS	3 prime
4.42236	3.93451	FALSE	DDOST	3 prime
0.389229	0.267228	FALSE	KIF17	3 prime
0	0	FALSE	SH2D5	3 prime
0	0	FALSE	RP5-930J4.2	3 prime
4.78693	4.96786	FALSE	HP1BP3	3 prime
3.28134	3.39779	FALSE	EIF4G3	3 prime
3.04649	2.92302	FALSE	ECE1	3 prime
0.106127	0.0334711	FALSE	RP3-329E20.2	3 prime
0.370081	0.157164	FALSE	RP5-1071N3.1	3 prime
0	0	FALSE	RP11-293F5.1	3 prime
1.09438	1.41863	FALSE	NBPF3	3 prime
0.155245	0.127645	FALSE	ALPL	3 prime
0	0	FALSE	RP11-63N8.3	3 prime
0	0	FALSE	RAP1GAP	3 prime
3.61459	3.89514	FALSE	USP48	3 prime
0.130988	0.0972289	FALSE	LDLRAD2	3 prime
0.827491	0.558944	FALSE	HSPG2	3 prime
0	0	FALSE	CELA3B	3 prime
0	0	FALSE	CELA3A	3 prime
0.63959	0.498781	FALSE	RP1-224A6.3	3 prime
2.83549	2.13063	FALSE	LINC00339	3 prime
5.64399	5.75105	FALSE	CDC42	3 prime
0.268421	0.267228	FALSE	RP1-224A6.9	3 prime
0.178928	0	FALSE	WNT4	3 prime
2.4826	2.50964	FALSE	ZBTB40	3 prime
0	0	FALSE	EPHA8	3 prime
3.19803	3.22417	FALSE	C1QA	3 prime
1.60997	0.887717	FALSE	C1QC	3 prime
2.34496	2.16246	FALSE	C1QB	3 prime
0.875275	1.05503	FALSE	EPHB2	3 prime
0	0	FALSE	RP11-69E9.1	3 prime
0	0	FALSE	LACTBL1	3 prime
0.106127	0.0972289	FALSE	C1orf234	3 prime
3.0304	3.02391	FALSE	KDM1A	3 prime
0	0	FALSE	RP1-184J9.2	3 prime
2.70587	3.00217	FALSE	LUZP1	3 prime
0	0	FALSE	HTR1D	3 prime
1.08497	1.08997	FALSE	LINC01355	3 prime
4.84121	4.98104	FALSE	HNRNPR	3 prime
0.682933	0.434765	FALSE	ZNF436	3 prime
1.08497	1.00647	FALSE	ZNF436-AS1	3 prime
0.0806322	0.185836	FALSE	RP5-1057J7.7	3 prime
2.77975	2.86848	FALSE	TCEA3	3 prime
0.350559	0.318027	FALSE	ASAP3	3 prime
1.17534	1.17757	FALSE	E2F2	3 prime
0.0276061	0.185836	FALSE	RP1-150O5.3	3 prime
3.67456	3.4553	FALSE	ID3	3 prime
2.27553	2.28051	FALSE	MDS2	3 prime
8.87021	8.8533	FALSE	RPL11	3 prime
3.26864	3.40459	FALSE	TCEB3	3 prime
1.73597	1.66558	FALSE	TCEB3-AS1	3 prime
3.90946	4.10091	FALSE	PITHD1	3 prime
3.80358	3.81443	FALSE	LYPLA2	3 prime
2.14681	2.06377	FALSE	GALE	3 prime
3.13674	2.77325	FALSE	HMGCL	3 prime
2.93694	3.09726	FALSE	FUCA1	3 prime
2.02523	2.28745	FALSE	CNR2	3 prime
0	0	FALSE	RP11-4M23.3	3 prime
4.32761	4.60974	FALSE	PNRC2	3 prime
4.52085	4.86046	FALSE	SRSF10	3 prime
0	0	FALSE	RP11-293P20.2	3 prime
0.0806322	0.0334711	FALSE	MYOM3	3 prime
0.0276061	0	FALSE	RP11-293P20.4	3 prime
0	0	FALSE	IL22RA1	3 prime
0.654247	0.578221	FALSE	IFNLR1	3 prime
0	0	FALSE	RP11-10N16.2	3 prime
0	0	FALSE	RP11-10N16.3	3 prime
0	0	FALSE	GRHL3	3 prime
1.34938	1.20854	FALSE	STPG1	3 prime
3.65738	3.7461	FALSE	NIPAL3	3 prime
4.62817	4.58573	FALSE	RCAN3	3 prime
3.01542	0.065858	TRUE	RP4-594I10.3	3 prime
0.202063	0.0334711	FALSE	NCMAP	3 prime
5.07789	5.33138	FALSE	SRRM1	3 prime
1.76514	1.83127	FALSE	CLIC4	3 prime
4.15812	4.33053	FALSE	RUNX3	3 prime
0.0276061	0.0334711	FALSE	RP11-84D1.1	3 prime
0.0544706	0.267228	FALSE	RP11-84D1.2	3 prime
0.0544706	0	FALSE	RP4-799D16.1	3 prime
0.0276061	0.065858	FALSE	RP4-706G24.1	3 prime
4.99858	5.27185	FALSE	SYF2	3 prime
5.25827	5.41928	FALSE	RSRP1	3 prime
0.562896	0.366369	FALSE	RP3-465N24.6	3 prime
0.444567	0.157164	FALSE	RHD	3 prime
4.671	4.77259	FALSE	TMEM50A	3 prime
0.624714	0.127645	FALSE	RHCE	3 prime
3.02362	3.24825	FALSE	TMEM57	3 prime
4.50798	4.33812	FALSE	LDLRAP1	3 prime
0.839653	0.0972289	FALSE	RP11-70P17.1	3 prime
2.79526	2.80258	FALSE	MAN1C1	3 prime
1.47862	1.72795	FALSE	RP1-187B23.1	3 prime
2.29828	1.94942	FALSE	SEPN1	3 prime
0	0	FALSE	RP1-317E23.6	3 prime
0.909672	0.768846	FALSE	RP1-317E23.3	3 prime
2.96331	3.00217	FALSE	MTFR1L	3 prime
0	0	FALSE	RP1-317E23.7	3 prime
0.106127	0.0334711	FALSE	AUNIP	3 prime
0.777309	0	FALSE	RP1-125I3.2	3 prime
1.07547	1.40201	FALSE	PAQR7	3 prime
3.91561	4.01382	FALSE	STMN1	3 prime
2.22541	2.34126	FALSE	PAFAH2	3 prime
0.106127	0.0972289	FALSE	EXTL1	3 prime
0.224676	0.065858	FALSE	SLC30A2	3 prime
0	0	FALSE	TRIM63	3 prime
1.81194	1.95426	FALSE	PDIK1L	3 prime
0.0544706	0.065858	FALSE	FAM110D	3 prime
0	0	FALSE	RP11-96L14.8	3 prime
0.0544706	0.065858	FALSE	RP11-96L14.7	3 prime
3.47833	3.34999	FALSE	ZNF593	3 prime
1.08497	0.29295	FALSE	CNKSR1	3 prime
0.0806322	0.065858	FALSE	CATSPER4	3 prime
1.59304	1.51291	FALSE	CEP85	3 prime
7.25152	7.19073	FALSE	SH3BGRL3	3 prime
3.5564	2.86461	FALSE	UBXN11	3 prime
6.92942	6.82911	FALSE	CD52	3 prime
0.737947	0.558944	FALSE	AIM1L	3 prime
0.777309	0.68667	FALSE	ZNF683	3 prime
0.268421	0.127645	FALSE	LIN28A	3 prime
2.5482	2.67972	FALSE	DHDDS	3 prime
0.0806322	0.0334711	FALSE	RP3-476K8.3	3 prime
5.33332	5.67508	FALSE	HMGN2	3 prime
3.96672	4.01689	FALSE	RPS6KA1	3 prime
0.178928	0.0334711	FALSE	RP5-968P14.2	3 prime
4.24845	4.4294	FALSE	ARID1A	3 prime
1.96431	1.86873	FALSE	PIGV	3 prime
3.07792	2.85682	FALSE	ZDHHC18	3 prime
0.246788	0.157164	FALSE	SFN	3 prime
2.63216	2.5013	FALSE	GPN2	3 prime
0.0276061	0	FALSE	RP1-50O24.6	3 prime
2.30389	2.178	FALSE	GPATCH3	3 prime
4.47633	4.37521	FALSE	NUDC	3 prime
0	0	FALSE	NR0B2	3 prime
1.06587	1.16703	FALSE	KDF1	3 prime
0.513887	0.558944	FALSE	TRNP1	3 prime
0.0544706	0.0972289	FALSE	FAM46B	3 prime
0.0276061	0.0334711	FALSE	AL137860.1	3 prime
2.16303	1.95426	FALSE	SLC9A1	3 prime
0	0	FALSE	RP11-40H20.4	3 prime
2.90833	2.28051	FALSE	WDTC1	3 prime
3.09707	2.73864	FALSE	TMEM222	3 prime
4.61634	4.4479	FALSE	SYTL1	3 prime
1.74089	1.65912	FALSE	MAP3K6	3 prime
0	0	FALSE	FCN3	3 prime
0.0276061	0.0334711	FALSE	CD164L2	3 prime
0.0276061	0	FALSE	GPR3	3 prime
4.98604	5.24779	FALSE	WASF2	3 prime
0.0276061	0	FALSE	RP4-752I6.1	3 prime
0.546825	0.213709	FALSE	RP1-159A19.4	3 prime
1.90778	1.42683	FALSE	AHDC1	3 prime
4.52176	4.55005	FALSE	FGR	3 prime
0.155245	0.0972289	FALSE	RP11-288L9.1	3 prime
3.85939	3.79166	FALSE	IFI6	3 prime
0.0276061	0.0334711	FALSE	RP11-288L9.4	3 prime
2.81558	2.98683	FALSE	FAM76A	3 prime
3.54838	3.35356	FALSE	STX12	3 prime
2.75157	2.91383	FALSE	PPP1R8	3 prime
0	0	FALSE	AL109927.1	3 prime
4.18787	4.44471	FALSE	THEMIS2	3 prime
4.2018	4.24011	FALSE	RPA2	3 prime
0.289597	0.185836	FALSE	SMPDL3B	3 prime
0.0806322	0	FALSE	RP11-460I13.2	3 prime
2.62812	2.63922	FALSE	XKR8	3 prime
2.37144	2.29776	FALSE	EYA3	3 prime
3.24493	3.38518	FALSE	PTAFR	3 prime
4.57422	4.63945	FALSE	DNAJC8	3 prime
5.26074	5.38006	FALSE	ATPIF1	3 prime
1.50382	1.78094	FALSE	RP5-1092A3.4	3 prime
0.178928	0.0334711	FALSE	RP5-1092A3.5	3 prime
1.84786	1.95907	FALSE	SESN2	3 prime
1.91605	2.14269	FALSE	MED18	3 prime
3.09073	3.37824	FALSE	PHACTR4	3 prime
2.50571	2.10193	FALSE	RCC1	3 prime
3.61232	3.61123	FALSE	TRNAU1AP	3 prime
3.42146	3.44232	FALSE	SNHG12	3 prime
3.70669	3.85488	FALSE	TAF12	3 prime
0	0.267228	FALSE	RAB42	3 prime
0.426459	0.157164	FALSE	RP11-442N24--B.1	3 prime
1.42622	0.185836	FALSE	RNU11	3 prime
3.1749	3.34999	FALSE	GMEB1	3 prime
3.98406	4.25953	FALSE	YTHDF2	3 prime
0.76436	0	FALSE	OPRD1	3 prime
0.130988	0	FALSE	RP1-212P9.3	3 prime
4.28458	4.39514	FALSE	EPB41	3 prime
0.0806322	0.0334711	FALSE	TMEM200B	3 prime
0.0276061	0	FALSE	RP11-242O24.3	3 prime
4.47696	4.66157	FALSE	SRSF4	3 prime
2.02891	2.06808	FALSE	MECR	3 prime
0	0	FALSE	RP11-467D18.2	3 prime
0	0.0334711	FALSE	PTPRU	3 prime
0	0	FALSE	RP3-437I16.1	3 prime
0	0	FALSE	RP4-656G21.1	3 prime
0	0	FALSE	RP11-111I12.1	3 prime
0	0	FALSE	RP5-893G23.1	3 prime
0	0	FALSE	RP4-591L5.1	3 prime
0	0	FALSE	RP4-591L5.2	3 prime
0.246788	0.0972289	FALSE	MATN1	3 prime
1.84786	1.52038	FALSE	MATN1-AS1	3 prime
6.22462	6.22076	FALSE	LAPTM5	3 prime
0	0	FALSE	RP5-1125N11.1	3 prime
0	0	FALSE	RP5-1125N11.2	3 prime
0	0	FALSE	RP1-65J11.5	3 prime
0.444567	0.498781	FALSE	SDC3	3 prime
4.03384	4.2198	FALSE	PUM1	3 prime
0	0	FALSE	NKAIN1	3 prime
3.69215	3.41136	FALSE	SNRNP40	3 prime
3.78659	3.93518	FALSE	ZCCHC17	3 prime
0.0544706	0	FALSE	RP11-266K22.2	3 prime
0.0544706	0	FALSE	FABP3	3 prime
1.21764	1.15638	FALSE	SERINC2	3 prime
0.178928	0.29295	FALSE	LINC01226	3 prime
0	0	FALSE	RP11-73M7.1	3 prime
0.0276061	0	FALSE	TINAGL1	3 prime
0	0	FALSE	HCRTR1	3 prime
3.62657	3.38403	FALSE	PEF1	3 prime
0.0806322	0	FALSE	RP11-73M7.6	3 prime
0.130988	0.29295	FALSE	RP11-73M7.9	3 prime
0.202063	0.185836	FALSE	COL16A1	3 prime
0.330648	0.213709	FALSE	ADGRB2	3 prime
0.0806322	0	FALSE	RP11-84A19.3	3 prime
0.268421	0.389692	FALSE	SPOCD1	3 prime
0.0544706	0.157164	FALSE	RP11-84A19.2	3 prime
0.737947	0.815094	FALSE	RP11-84A19.4	3 prime
5.46695	5.6802	FALSE	PTP4A2	3 prime
0.106127	0.366369	FALSE	RP4-534N18.2	3 prime
4.8798	4.98547	FALSE	KHDRBS1	3 prime
0.268421	0.412482	FALSE	RP11-277A4.4	3 prime
2.68699	2.68901	FALSE	TMEM39B	3 prime
3.4242	3.602	FALSE	KPNA6	3 prime
2.87099	2.90827	FALSE	TXLNA	3 prime
3.02633	2.6561	FALSE	CCDC28B	3 prime
0.389229	0.366369	FALSE	RP4-622L5.7	3 prime
0.92088	0.597132	FALSE	IQCC	3 prime
0.155245	0	FALSE	DCDC2B	3 prime
1.98375	1.80362	FALSE	TMEM234	3 prime
4.81364	4.95235	FALSE	EIF3I	3 prime
0.479828	0.456562	FALSE	FAM167B	3 prime
5.36432	5.33467	FALSE	LCK	3 prime
4.30821	4.27717	FALSE	HDAC1	3 prime
4.30444	4.24695	FALSE	MARCKSL1	3 prime
0	0	FALSE	RP4-811H24.9	3 prime
0.444567	0.366369	FALSE	TSSK3	3 prime
1.21764	0.901629	FALSE	FAM229A	3 prime
3.61308	3.52082	FALSE	BSDC1	3 prime
0	0	FALSE	RP1-27O5.3	3 prime
0.408017	0.185836	FALSE	ZBTB8B	3 prime
0.875275	1.30535	FALSE	ZBTB8A	3 prime
3.85762	4.07754	FALSE	ZBTB8OS	3 prime
4.18617	4.35005	FALSE	RBBP4	3 prime
2.02891	2.45563	FALSE	SYNC	3 prime
0.0276061	0	FALSE	RP11-114B7.6	3 prime
0.724475	0.127645	FALSE	KIAA1522	3 prime
3.29803	3.53977	FALSE	YARS	3 prime
3.07404	3.18972	FALSE	S100PBP	3 prime
0.130988	0.127645	FALSE	FNDC5	3 prime
0	0	FALSE	HPCA	3 prime
0	0.0334711	FALSE	TMEM54	3 prime
2.51254	2.40162	FALSE	RNF19B	3 prime
0	0	FALSE	RP1-117O3.2	3 prime
3.63473	3.65267	FALSE	AK2	3 prime
1.25024	0.942242	FALSE	AZIN2	3 prime
1.51002	1.26774	FALSE	TRIM62	3 prime
2.30946	2.20463	FALSE	ZNF362	3 prime
0	0.0334711	FALSE	RP11-415J8.7	3 prime
0	0	FALSE	A3GALT2	3 prime
0.0544706	0.0972289	FALSE	RP11-415J8.3	3 prime
3.38988	2.78172	FALSE	PHC2	3 prime
0	0	FALSE	RP11-415J8.5	3 prime
0.530492	0.51924	FALSE	ZSCAN20	3 prime
0.0276061	0.065858	FALSE	CSMD2	3 prime
0	0	FALSE	HMGB4	3 prime
0	0	FALSE	CSMD2-AS1	3 prime
0	0	FALSE	C1orf94	3 prime
3.62881	3.74771	FALSE	SMIM12	3 prime
0	0	FALSE	GJB5	3 prime
0	0	FALSE	GJB4	3 prime
0	0	FALSE	RP1-34M23.5	3 prime
0	0	FALSE	GJB3	3 prime
0.0544706	0.0334711	FALSE	GJA4	3 prime
0	0	FALSE	RP5-997D16.2	3 prime
1.41948	1.19832	FALSE	DLGAP3	3 prime
0.0806322	1.04311	FALSE	RP11-244H3.4	3 prime
0.0806322	0.0334711	FALSE	ZMYM6NB	3 prime
2.4298	2.6561	FALSE	ZMYM6	3 prime
2.2552	2.60962	FALSE	ZMYM1	3 prime
5.04994	5.21041	FALSE	SFPQ	3 prime
2.93248	3.20502	FALSE	ZMYM4	3 prime
0	0	FALSE	ZMYM4-AS1	3 prime
3.474	3.63666	FALSE	KIAA0319L	3 prime
1.93644	1.8258	FALSE	NCDN	3 prime
2.53498	2.1546	FALSE	RP4-728D4.2	3 prime
0.668693	0.456562	FALSE	TFAP2E	3 prime
4.40233	4.47617	FALSE	PSMB2	3 prime
1.75066	1.54245	FALSE	C1orf216	3 prime
1.37801	1.28672	FALSE	CLSPN	3 prime
0.0276061	0	FALSE	RP11-435D7.3	3 prime
2.97766	2.99878	FALSE	AGO4	3 prime
2.97051	3.0755	FALSE	AGO1	3 prime
0.224676	0.34249	FALSE	RP4-789D17.5	3 prime
3.75696	4.01136	FALSE	AGO3	3 prime
0	0	FALSE	RP4-665N4.8	3 prime
0.0276061	0.0334711	FALSE	TEKT2	3 prime
2.97051	3.06603	FALSE	ADPRHL2	3 prime
0.875275	0.830047	FALSE	COL8A2	3 prime
3.9523	4.00827	FALSE	TRAPPC3	3 prime
4.11884	3.74288	FALSE	MAP7D1	3 prime
4.85329	5.1243	FALSE	THRAP3	3 prime
0.479828	0.434765	FALSE	SH3D21	3 prime
2.78495	2.63922	FALSE	EVA1B	3 prime
0.246788	0.34249	FALSE	RP11-268J15.5	3 prime
2.89913	2.96951	FALSE	STK40	3 prime
4.32798	4.10821	FALSE	LSM10	3 prime
0.370081	0.267228	FALSE	OSCP1	3 prime
4.21097	4.16952	FALSE	MRPS15	3 prime
4.3379	3.96983	FALSE	CSF3R	3 prime
0	0	FALSE	RP4-614N24.1	3 prime
0.0276061	0.0334711	FALSE	GRIK3	3 prime
0	0	FALSE	RP5-1180C18.1	3 prime
1.85664	1.79235	FALSE	LINC01137	3 prime
2.21017	2.17414	FALSE	ZC3H12A	3 prime
4.36638	4.46135	FALSE	MEAF6	3 prime
2.26976	2.28745	FALSE	SNIP1	3 prime
0.0544706	0.065858	FALSE	DNALI1	3 prime
2.95314	3.12157	FALSE	GNL2	3 prime
0	0	FALSE	RSPO1	3 prime
2.28412	2.27353	FALSE	C1orf109	3 prime
0.751241	0.752942	FALSE	CDCA8	3 prime
0.0276061	0.0334711	FALSE	EPHA10	3 prime
0.777309	0.703655	FALSE	MANEAL	3 prime
0	0	FALSE	RP11-109P14.9	3 prime
2.92349	2.59702	FALSE	YRDC	3 prime
3.83309	3.83081	FALSE	C1orf122	3 prime
2.93099	3.05807	FALSE	MTF1	3 prime
2.55909	2.41388	FALSE	INPP5B	3 prime
0.513887	0	FALSE	RP11-109P14.10	3 prime
3.8833	3.91298	FALSE	SF3A3	3 prime
3.41596	3.24825	FALSE	FHL3	3 prime
2.82059	3.0755	FALSE	UTP11L	3 prime
0.668693	0.366369	FALSE	POU3F1	3 prime
0	0	FALSE	RP5-884C9.2	3 prime
0	0	FALSE	LINC01343	3 prime
0.268421	0.213709	FALSE	RP11-329N22.1	3 prime
3.17373	3.38634	FALSE	RRAGC	3 prime
0.802715	0.539289	FALSE	RP5-864K19.4	3 prime
2.70587	2.88573	FALSE	MYCBP	3 prime
0	0	FALSE	RP5-864K19.6	3 prime
0	0	FALSE	GJA9	3 prime
0.370081	0.157164	FALSE	RHBDL2	3 prime
3.98145	3.97878	FALSE	AKIRIN1	3 prime
5.32094	5.3251	FALSE	NDUFS5	3 prime
4.6639	4.84531	FALSE	MACF1	3 prime
0	0	FALSE	RP11-420K8.1	3 prime
0	0	FALSE	BMP8A	3 prime
1.22589	0.065858	FALSE	RP11-69E11.4	3 prime
4.21097	4.35531	FALSE	PABPC4	3 prime
0.0276061	0.0334711	FALSE	RP11-69E11.8	3 prime
0.0276061	0.065858	FALSE	HEYL	3 prime
0	0	FALSE	RP1-144F13.3	3 prime
0	0	FALSE	NT5C1A	3 prime
1.18395	1.07846	FALSE	HPCAL4	3 prime
3.74645	3.73397	FALSE	PPIE	3 prime
0.654247	0.366369	FALSE	BMP8B	3 prime
0.224676	0.240826	FALSE	OXCT2	3 prime
0.497002	0.127645	FALSE	RP1-118J21.25	3 prime
2.25813	2.26649	FALSE	TRIT1	3 prime
2.18216	2.41083	FALSE	MYCL	3 prime
0	0	FALSE	RP1-118J21.5	3 prime
1.10371	1.13473	FALSE	MFSD2A	3 prime
5.48928	5.75806	FALSE	CAP1	3 prime
4.22581	4.49876	FALSE	PPT1	3 prime
2.50799	2.82705	FALSE	RLF	3 prime
0.0276061	0.0334711	FALSE	TMCO2	3 prime
2.28412	2.34453	FALSE	RP1-39G22.7	3 prime
2.55475	2.75176	FALSE	ZMPSTE24	3 prime
1.4913	1.45105	FALSE	COL9A2	3 prime
5.03256	5.13397	FALSE	SMAP2	3 prime
1.05618	1.08997	FALSE	ZFP69B	3 prime
1.24219	1.12372	FALSE	ZFP69	3 prime
0.682933	0.456562	FALSE	RP11-656D10.3	3 prime
1.38505	1.4978	FALSE	EXO5	3 prime
0	0	FALSE	RP11-656D10.5	3 prime
0.0276061	0.0334711	FALSE	RP11-656D10.6	3 prime
1.47862	1.14561	FALSE	ZNF684	3 prime
0.546825	0.51924	FALSE	RIMS3	3 prime
0	0	FALSE	RP4-739H11.3	3 prime
1.85664	1.88436	FALSE	NFYC-AS1	3 prime
3.44138	3.00554	FALSE	NFYC	3 prime
0.106127	0.0972289	FALSE	KCNQ4	3 prime
3.70325	3.28842	FALSE	CITED4	3 prime
0	0	FALSE	RP5-1066H13.4	3 prime
2.39212	1.99674	FALSE	CTPS1	3 prime
0.408017	0.240826	FALSE	SLFNL1-AS1	3 prime
0.130988	0.127645	FALSE	SLFNL1	3 prime
2.01034	1.1126	FALSE	SCMH1	3 prime
0.0544706	0.065858	FALSE	RP11-399E6.1	3 prime
0.0544706	0.0334711	FALSE	FOXO6	3 prime
0	0.0972289	FALSE	RP11-399E6.4	3 prime
0	0.0334711	FALSE	EDN2	3 prime
2.51933	2.63679	FALSE	HIVEP3	3 prime
0	0	FALSE	RP11-486B10.3	3 prime
0	0	FALSE	GUCA2B	3 prime
0	0	FALSE	GUCA2A	3 prime
3.02498	3.3135	FALSE	FOXJ3	3 prime
0.130988	0.213709	FALSE	RIMKLA	3 prime
0.350559	0.456562	FALSE	ZMYND12	3 prime
4.38469	4.43708	FALSE	PPCS	3 prime
1.64839	1.90989	FALSE	CCDC30	3 prime
3.6093	3.62946	FALSE	PPIH	3 prime
0.289597	0.213709	FALSE	RP5-994D16.3	3 prime
6.53623	6.41245	FALSE	YBX1	3 prime
0.0544706	0	FALSE	CLDN19	3 prime
2.58475	2.2909	FALSE	P3H1	3 prime
3.0597	3.06603	FALSE	C1orf50	3 prime
0	0	FALSE	RP5-994D16.9	3 prime
0	0	FALSE	RP5-994D16.11	3 prime
3.79418	3.57566	FALSE	SVBP	3 prime
1.61555	1.67199	FALSE	ERMAP	3 prime
0.246788	0.240826	FALSE	RP11-342M1.3	3 prime
1.61555	1.70964	FALSE	ZNF691	3 prime
2.30389	2.11021	FALSE	SLC2A1	3 prime
1.20932	1.21865	FALSE	SLC2A1-AS1	3 prime
0	0	FALSE	FAM183A	3 prime
3.45562	3.40346	FALSE	EBNA1BP2	3 prime
0.106127	0.157164	FALSE	CFAP57	3 prime
0.0276061	0.0334711	FALSE	TMEM125	3 prime
0.0276061	0	FALSE	C1orf210	3 prime
0.350559	0.34249	FALSE	TIE1	3 prime
0	0	FALSE	MPL	3 prime
0.710818	0.651811	FALSE	RP1-92O14.3	3 prime
1.20094	0.752942	FALSE	CDC20	3 prime
3.5971	3.49223	FALSE	ELOVL1	3 prime
3.38705	3.33676	FALSE	MED8	3 prime
0.0276061	0.0334711	FALSE	RP1-92O14.6	3 prime
2.81558	2.83507	FALSE	SZT2	3 prime
0	0	FALSE	SZT2-AS1	3 prime
2.87099	2.84502	FALSE	HYI	3 prime
0.444567	0.0334711	FALSE	HYI-AS1	3 prime
0.130988	0.213709	FALSE	PTPRF	3 prime
2.07565	2.5261	FALSE	KDM4A	3 prime
0.682933	0.434765	FALSE	KDM4A-AS1	3 prime
1.5816	1.24839	FALSE	ST3GAL3	3 prime
0.0806322	0.127645	FALSE	RP11-184I16.4	3 prime
0.0806322	0	FALSE	ARTN	3 prime
0.462353	0.213709	FALSE	RP11-7O11.3	3 prime
1.96037	1.84211	FALSE	IPO13	3 prime
2.47084	2.35104	FALSE	DPH2	3 prime
5.11269	5.13878	FALSE	ATP6V0B	3 prime
0.63959	0.597132	FALSE	B4GALT2	3 prime
0.737947	0.633915	FALSE	CCDC24	3 prime
0.0276061	0.0334711	FALSE	SLC6A9	3 prime
0.624714	0.0334711	FALSE	RP5-1198O20.4	3 prime
0	0	FALSE	KLF17	3 prime
0	0	FALSE	KLF18	3 prime
3.43508	3.34279	FALSE	DMAP1	3 prime
3.27818	3.02886	FALSE	ERI3	3 prime
3.31139	3.21327	FALSE	RNF220	3 prime
1.47862	1.41036	FALSE	TMEM53	3 prime
3.89133	3.61948	FALSE	C1orf228	3 prime
0.668693	0.412482	FALSE	KIF2C	3 prime
0.268421	0.157164	FALSE	RP11-269F19.2	3 prime
8.62222	8.62193	FALSE	RPS8	3 prime
0.724475	0.498781	FALSE	BEST4	3 prime
3.58708	3.59921	FALSE	PLK3	3 prime
0.462353	0.185836	FALSE	TCTEX1D4	3 prime
0.578712	0.456562	FALSE	BTBD19	3 prime
1.99142	0.815094	FALSE	PTCH2	3 prime
2.84854	2.72535	FALSE	EIF2B3	3 prime
2.14681	1.94457	FALSE	HECTD3	3 prime
3.40114	3.53977	FALSE	UROD	3 prime
0.624714	0.34249	FALSE	ZSWIM5	3 prime
0.408017	0.456562	FALSE	LINC01144	3 prime
0.350559	0.157164	FALSE	HPDL	3 prime
2.48959	2.38609	FALSE	MUTYH	3 prime
2.24041	2.29776	FALSE	TOE1	3 prime
1.57582	1.55691	FALSE	TESK2	3 prime
0.578712	0.389692	FALSE	CCDC163P	3 prime
0.827491	0.633915	FALSE	MMACHC	3 prime
5.05762	5.09678	FALSE	PRDX1	3 prime
4.27606	4.43426	FALSE	AKR1A1	3 prime
4.27333	4.46331	FALSE	NASP	3 prime
0.389229	0.539289	FALSE	CCDC17	3 prime
3.41688	3.48391	FALSE	GPBP1L1	3 prime
2.82558	2.67504	FALSE	TMEM69	3 prime
2.35298	2.38921	FALSE	IPP	3 prime
1.20932	1.05503	FALSE	MAST2	3 prime
1.01647	0.703655	FALSE	PIK3R3	3 prime
0	0	FALSE	PIK3R3.1	3 prime
0.106127	0.065858	FALSE	RP4-533D7.4	3 prime
0.0276061	0	FALSE	RP4-533D7.5	3 prime
0	0	FALSE	TSPAN1	3 prime
0	0	FALSE	RP11-322N21.2	3 prime
2.64217	2.67034	FALSE	POMGNT1	3 prime
0.0276061	0.0334711	FALSE	LURAP1	3 prime
0.202063	0.185836	FALSE	RAD54L	3 prime
2.93546	2.79428	FALSE	LRRC41	3 prime
5.7261	6.17834	FALSE	UQCRH	3 prime
2.36093	2.38609	FALSE	NSUN4	3 prime
1.58734	1.21865	FALSE	FAAH	3 prime
0.0544706	0.065858	FALSE	DMBX1	3 prime
0	0	FALSE	RP11-49P4.7	3 prime
0.0276061	0.0334711	FALSE	MKNK1-AS1	3 prime
0	0	FALSE	KNCN	3 prime
2.89139	3.09109	FALSE	MKNK1	3 prime
1.94047	1.96862	FALSE	MOB3C	3 prime
3.04649	3.00554	FALSE	ATPAF1	3 prime
0.0544706	0.0334711	FALSE	TEX38	3 prime
0	0	FALSE	EFCAB14-AS1	3 prime
3.84573	4.10653	FALSE	EFCAB14	3 prime
0	0	FALSE	CYP4B1	3 prime
0	0	FALSE	CYP4A11	3 prime
0	0	FALSE	CYP4X1	3 prime
0	0	FALSE	CYP4Z1	3 prime
0.330648	0.389692	FALSE	CYP4A22-AS1	3 prime
0	0	FALSE	CYP4A22	3 prime
0.155245	0.157164	FALSE	LINC00853	3 prime
0.710818	0.633915	FALSE	PDZK1IP1	3 prime
0.530492	0.477895	FALSE	TAL1	3 prime
0	0	FALSE	RP1-18D14.7	3 prime
0.751241	0.68667	FALSE	STIL	3 prime
4.46994	4.40226	FALSE	CMPK1	3 prime
0.0806322	0	FALSE	LINC01389	3 prime
0	0	FALSE	FOXE3	3 prime
0.562896	0.578221	FALSE	FOXD2-AS1	3 prime
0.350559	0.240826	FALSE	FOXD2	3 prime
0	0	FALSE	RP11-543D5.1	3 prime
0	0	FALSE	TRABD2B	3 prime
0	0	FALSE	RP11-543D5.2	3 prime
0	0	FALSE	RP11-330M19.1	3 prime
0	0	FALSE	RP4-683M8.2	3 prime
0	0	FALSE	RP11-193P11.3	3 prime
0	0	FALSE	AL356289.1	3 prime
0.0276061	0	FALSE	RP5-1024N4.2	3 prime
0.224676	0.240826	FALSE	SLC5A9	3 prime
0.0806322	0.065858	FALSE	RP5-1024N4.4	3 prime
1.83006	2.05509	FALSE	SPATA6	3 prime
0.0544706	0	FALSE	AGBL4	3 prime
2.01781	2.07237	FALSE	BEND5	3 prime
0	0	FALSE	RP11-141A19.1	3 prime
0	0	FALSE	RP11-141A19.2	3 prime
0.106127	0.065858	FALSE	ELAVL4	3 prime
0	0	FALSE	RP11-567C20.2	3 prime
0	0	FALSE	RP11-567C20.3	3 prime
0.0544706	0.0334711	FALSE	DMRTA2	3 prime
3.06494	2.57653	FALSE	FAF1	3 prime
0	0	FALSE	RP5-850O15.3	3 prime
2.11016	2.00594	FALSE	CDKN2C	3 prime
0	0	FALSE	C1orf185	3 prime
0.155245	0.0334711	FALSE	LINC01562	3 prime
2.79012	3.01893	FALSE	RNF11	3 prime
0.0806322	0	FALSE	RP11-296A18.6	3 prime
0.578712	0.434765	FALSE	TTC39A	3 prime
0.224676	0	FALSE	TTC39A-AS1	3 prime
3.67243	3.79549	FALSE	EPS15	3 prime
0.106127	0	FALSE	RP11-253A20.1	3 prime
0.0544706	0.065858	FALSE	RP11-191G24.1	3 prime
3.23836	3.22687	FALSE	OSBPL9	3 prime
3.91784	4.00393	FALSE	NRDC	3 prime
0.909672	0.318027	FALSE	RP4-657D16.3	3 prime
0.0544706	0.065858	FALSE	RP4-657D16.6	3 prime
0.389229	0.434765	FALSE	RAB3B	3 prime
3.96778	3.97239	FALSE	TXNDC12	3 prime
2.6889	2.6046	FALSE	KTI12	3 prime
0	0	FALSE	RP11-91A18.4	3 prime
0.0276061	0	FALSE	TXNDC12-AS1	3 prime
3.87636	3.87557	FALSE	BTF3L4	3 prime
0.942925	1.01883	FALSE	ZFYVE9	3 prime
2.326	2.16637	FALSE	CC2D1B	3 prime
0.0276061	0.0334711	FALSE	RP11-155O18.6	3 prime
0.408017	0.267228	FALSE	ORC1	3 prime
3.8343	3.94839	FALSE	PRPF38A	3 prime
4.17504	4.37778	FALSE	ZCCHC11	3 prime
0.0276061	0.0334711	FALSE	RP11-25O10.2	3 prime
2.91594	2.95897	FALSE	GPX7	3 prime
3.19574	3.2456	FALSE	FAM159A	3 prime
1.77941	1.67837	FALSE	COA7	3 prime
2.92199	3.19671	FALSE	ZYG11B	3 prime
0.130988	0.0972289	FALSE	ZYG11A	3 prime
0	0	FALSE	RP4-631H13.2	3 prime
3.29596	2.80875	FALSE	ECHDC2	3 prime
4.44199	4.56078	FALSE	SCP2	3 prime
0	0	FALSE	AL445183.1	3 prime
0.268421	0.127645	FALSE	PODN	3 prime
0	0	FALSE	RP11-334A14.5	3 prime
0.802715	0.736782	FALSE	SLC1A7	3 prime
0	0	FALSE	RP11-334A14.8	3 prime
2.74619	2.88573	FALSE	CPT2	3 prime
0.513887	0.434765	FALSE	RP5-1024G6.2	3 prime
3.8166	3.95429	FALSE	C1orf123	3 prime
1.44619	1.67837	FALSE	RP5-1024G6.7	3 prime
4.23558	4.00207	FALSE	MAGOH	3 prime
0.330648	0.240826	FALSE	RP5-1024G6.5	3 prime
1.40585	1.35045	FALSE	LRP8	3 prime
0	0	FALSE	RP4-784A16.1	3 prime
0	0	FALSE	RP4-784A16.2	3 prime
0	0	FALSE	RP4-784A16.4	3 prime
0.444567	0.0334711	FALSE	RP4-784A16.5	3 prime
0	0	FALSE	RP11-117D22.1	3 prime
2.21324	2.43198	FALSE	RP11-117D22.2	3 prime
0	0	FALSE	DMRTB1	3 prime
0	0.0334711	FALSE	GLIS1	3 prime
1.62662	1.53515	FALSE	NDC1	3 prime
2.53276	2.66798	FALSE	YIPF1	3 prime
0.106127	0	FALSE	DIO1	3 prime
3.78214	3.79396	FALSE	HSPB11	3 prime
1.88679	1.93969	FALSE	LRRC42	3 prime
0	0.0334711	FALSE	LDLRAD1	3 prime
5.07562	5.2078	FALSE	TMEM59	3 prime
2.40988	2.5013	FALSE	TCEANC2	3 prime
0	0	FALSE	CDCP2	3 prime
0.0806322	0.157164	FALSE	RP11-446E24.4	3 prime
0.909672	1.12372	FALSE	CYB5RL	3 prime
3.4766	3.49636	FALSE	MRPL37	3 prime
3.4835	3.23226	FALSE	SSBP3	3 prime
0.246788	0.157164	FALSE	SSBP3-AS1	3 prime
0.546825	0.498781	FALSE	RP5-997D24.3	3 prime
0	0	FALSE	RP4-705F19.1	3 prime
0	0	FALSE	RP5-866L20.1	3 prime
0.875275	0.799915	FALSE	ACOT11	3 prime
0	0	FALSE	FAM151A	3 prime
0.106127	0.0334711	FALSE	MROH7	3 prime
0	0	FALSE	MROH7-TTC4	3 prime
0.63959	0.456562	FALSE	TTC4	3 prime
1.10371	1.08997	FALSE	PARS2	3 prime
1.41948	1.33265	FALSE	TTC22	3 prime
0.0276061	0	FALSE	RP11-67L3.2	3 prime
0.330648	0.34249	FALSE	LEXM	3 prime
0.898337	0.669393	FALSE	DHCR24	3 prime
0	0	FALSE	RP11-67L3.5	3 prime
0.0276061	0	FALSE	RP11-67L3.4	3 prime
0.0276061	0	FALSE	TMEM61	3 prime
0	0	FALSE	RP11-12C17.2	3 prime
0	0.0334711	FALSE	BSND	3 prime
0	0	FALSE	PCSK9	3 prime
3.08562	3.25484	FALSE	USP24	3 prime
0.0276061	0.0334711	FALSE	RP11-101C11.1	3 prime
0.0806322	0.0972289	FALSE	RP11-90C4.1	3 prime
0	0	FALSE	RP11-90C4.2	3 prime
0	0	FALSE	RP11-90C4.3	3 prime
0	0	FALSE	RP1-158P9.1	3 prime
0	0	FALSE	RP11-504A18.1	3 prime
0	0	FALSE	RP4-710M16.2	3 prime
0.202063	0.185836	FALSE	PLPP3	3 prime
0.130988	0	FALSE	PRKAA2	3 prime
0	0	FALSE	C1orf168	3 prime
0	0	FALSE	RP11-378I13.1	3 prime
0	0	FALSE	C8A	3 prime
0	0	FALSE	C8B	3 prime
0	0	FALSE	RP5-1103B4.3	3 prime
0.350559	0.240826	FALSE	DAB1	3 prime
0	0	FALSE	RP6-102O10.1	3 prime
0	0	FALSE	DAB1-AS1	3 prime
0	0	FALSE	RP11-393I23.4	3 prime
2.94728	3.15695	FALSE	OMA1	3 prime
0.0544706	0.157164	FALSE	TACSTD2	3 prime
3.03982	3.24162	FALSE	MYSM1	3 prime
6.76994	6.72452	FALSE	JUN	3 prime
0.178928	0.267228	FALSE	LINC01135	3 prime
0	0	FALSE	RP11-63G10.3	3 prime
0	0	FALSE	RP11-63G10.2	3 prime
0.268421	0.267228	FALSE	RP4-794H19.1	3 prime
0.310333	0.240826	FALSE	LINC01358	3 prime
0	0	FALSE	RP11-145M4.1	3 prime
0	0	FALSE	RP11-145M4.2	3 prime
0.0544706	0.065858	FALSE	RP11-467C18.1	3 prime
2.03259	1.93969	FALSE	FGGY	3 prime
0	0	FALSE	RP4-782L23.2	3 prime
2.02523	2.16246	FALSE	HOOK1	3 prime
0.562896	0.558944	FALSE	CYP2J2	3 prime
0	0	FALSE	C1orf87	3 prime
0	0	FALSE	RP11-575B7.3	3 prime
0.0276061	0	FALSE	RP11-776H12.1	3 prime
0	0	FALSE	RP11-436K8.1	3 prime
1.91605	2.05944	FALSE	NFIA	3 prime
0	0	FALSE	NFIA-AS2	3 prime
3.74711	3.70676	FALSE	TM2D1	3 prime
1.0464	1.08997	FALSE	RP11-430G17.3	3 prime
2.94434	2.91198	FALSE	INADL	3 prime
0.389229	0.498781	FALSE	L1TD1	3 prime
0	0	FALSE	KANK4	3 prime
3.62955	3.92515	FALSE	USP1	3 prime
1.63756	1.798	FALSE	DOCK7	3 prime
0	0	FALSE	ANGPTL3	3 prime
0	0.0334711	FALSE	RP11-230B22.1	3 prime
2.77103	2.91752	FALSE	ATG4C	3 prime
0	0	FALSE	RP4-771M4.3	3 prime
0	0	FALSE	RP11-5P4.1	3 prime
0	0	FALSE	RP11-5P4.2	3 prime
0	0	FALSE	RP11-5P4.3	3 prime
0.0276061	0	FALSE	RP11-335E6.2	3 prime
0	0	FALSE	RP11-335E6.3	3 prime
0	0	FALSE	FOXD3-AS1	3 prime
0	0	FALSE	FOXD3	3 prime
2.37405	2.50687	FALSE	ALG6	3 prime
2.73717	3.0988	FALSE	ITGB3BP	3 prime
1.76514	1.23858	FALSE	EFCAB7	3 prime
2.79183	2.95897	FALSE	PGM1	3 prime
0.202063	0.185836	FALSE	ROR1	3 prime
0.0806322	0.127645	FALSE	ROR1-AS1	3 prime
0	0	FALSE	UBE2U	3 prime
0.696973	0.477895	FALSE	CACHD1	3 prime
0.562896	0.51924	FALSE	RAVER2	3 prime
5.4104	5.66604	FALSE	JAK1	3 prime
0.310333	0.213709	FALSE	RP4-535B20.4	3 prime
0.155245	0.185836	FALSE	RP4-535B20.1	3 prime
0.724475	0.736782	FALSE	AK4	3 prime
0.289597	0.267228	FALSE	DNAJC6	3 prime
0.0276061	0	FALSE	RP5-1044H5.1	3 prime
3.86234	4.18622	FALSE	LEPROT	3 prime
0.996001	1.25811	FALSE	LEPR	3 prime
3.206	3.23895	FALSE	PDE4B	3 prime
0	0	FALSE	RP11-397C12.1	3 prime
0	0	FALSE	SGIP1	3 prime
0	0	FALSE	RP4-598P13.1	3 prime
0.178928	0.127645	FALSE	TCTEX1D1	3 prime
0	0	FALSE	INSL5	3 prime
0.562896	0.539289	FALSE	WDR78	3 prime
0	0	FALSE	RP11-342H21.2	3 prime
4.14224	4.32964	FALSE	MIER1	3 prime
1.95246	1.97808	FALSE	SLC35D1	3 prime
0.0276061	0.0334711	FALSE	C1orf141	3 prime
0.268421	0.185836	FALSE	IL23R	3 prime
0.909672	0.558944	FALSE	IL12RB2	3 prime
5.29516	5.52656	FALSE	SERBP1	3 prime
0	0	FALSE	RP11-393N21.2	3 prime
2.64416	2.76685	FALSE	GADD45A	3 prime
0	0	FALSE	GNG12	3 prime
0	0	FALSE	GNG12-AS1	3 prime
0.0276061	0.065858	FALSE	DIRAS3	3 prime
1.3638	1.64608	FALSE	WLS	3 prime
0	0	FALSE	RPE65	3 prime
0.330648	0.267228	FALSE	DEPDC1	3 prime
0	0	FALSE	RP4-694A7.2	3 prime
0	0	FALSE	DEPDC1-AS1	3 prime
0	0	FALSE	RP11-424D14.1	3 prime
0	0	FALSE	RP11-74K19.1	3 prime
0	0	FALSE	RP3-380B4.1	3 prime
0.751241	0.213709	FALSE	LRRC7	3 prime
0	0	FALSE	RP11-181B18.1	3 prime
2.5482	2.42297	FALSE	LRRC40	3 prime
5.21328	5.40255	FALSE	SRSF11	3 prime
0	0.0972289	FALSE	RP4-677H15.4	3 prime
2.4298	2.57394	FALSE	ANKRD13C	3 prime
2.21324	2.02858	FALSE	HHLA3	3 prime
0	0	FALSE	RP11-180O5.2	3 prime
0	0	FALSE	AL158839.1	3 prime
0.751241	0.34249	FALSE	CTH	3 prime
0.0544706	0.0334711	FALSE	RP11-42O15.3	3 prime
0	0	FALSE	RP5-952N6.1	3 prime
0	0	FALSE	RP11-99H8.1	3 prime
0.130988	0.0334711	FALSE	PTGER3	3 prime
0	0	FALSE	RP3-333A15.1	3 prime
0.0544706	0.065858	FALSE	ZRANB2-AS1	3 prime
4.37804	4.77719	FALSE	ZRANB2	3 prime
0.76436	1.05503	FALSE	NEGR1	3 prime
0	0	FALSE	RP11-82L20.1	3 prime
0	0	FALSE	RP4-660H19.1	3 prime
0	0	FALSE	RP11-262K1.1	3 prime
0.202063	0	FALSE	LINC01360	3 prime
0	0	FALSE	RP4-788P17.1	3 prime
1.33476	1.07846	FALSE	LRRIQ3	3 prime
1.78881	1.79235	FALSE	FPGT	3 prime
0.330648	0.456562	FALSE	FPGT-TNNI3K	3 prime
0.0276061	0.0334711	FALSE	TNNI3K	3 prime
0.0276061	0.0334711	FALSE	RP11-439H8.4	3 prime
0	0	FALSE	RP4-650F12.2	3 prime
0	0	FALSE	LRRC53	3 prime
0.106127	0.157164	FALSE	ERICH3	3 prime
0	0	FALSE	ERICH3-AS1	3 prime
0.0544706	0.157164	FALSE	RP11-17E13.2	3 prime
1.95246	1.88952	FALSE	CRYZ	3 prime
3.43328	3.66669	FALSE	TYW3	3 prime
0	0	FALSE	RP11-93N20.1	3 prime
0	0	FALSE	RP11-510C10.4	3 prime
0	0	FALSE	RP11-510C10.2	3 prime
0	0	FALSE	LHX8	3 prime
0	0	FALSE	RP11-510C10.3	3 prime
0	0	FALSE	SLC44A5	3 prime
0	0.0334711	FALSE	RP4-682C21.5	3 prime
3.40394	3.53084	FALSE	ACADM	3 prime
3.41043	2.93575	FALSE	RABGGTB	3 prime
0.0806322	0	FALSE	MSH4	3 prime
0	0	FALSE	ASB17	3 prime
0	0	FALSE	RP11-550H2.1	3 prime
0	0	FALSE	RP11-550H2.2	3 prime
1.02655	1.17757	FALSE	ST6GALNAC3	3 prime
0.0276061	0	FALSE	RP5-1102E8.3	3 prime
0	0	FALSE	RP11-415A20.1	3 prime
0	0	FALSE	ST6GALNAC5	3 prime
0	0	FALSE	RP4-564M11.2	3 prime
2.7884	2.83507	FALSE	PIGK	3 prime
2.93397	2.97994	FALSE	AK5	3 prime
0.0276061	0	FALSE	RP11-375A5.1	3 prime
3.03444	3.12755	FALSE	ZZZ3	3 prime
3.46878	3.70676	FALSE	USP33	3 prime
2.95021	3.31968	FALSE	FAM73A	3 prime
0.0806322	0.213709	FALSE	NEXN-AS1	3 prime
1.13118	1.32363	FALSE	NEXN	3 prime
3.61534	3.93916	FALSE	FUBP1	3 prime
1.5816	1.52779	FALSE	DNAJB4	3 prime
0.0806322	0.0334711	FALSE	GIPC2	3 prime
1.91605	3.27177	TRUE	RP11-386I14.4	3 prime
0.0276061	0.065858	FALSE	PTGFR	3 prime
2.02152	2.30797	FALSE	IFI44L	3 prime
2.48727	2.59702	FALSE	IFI44	3 prime
0	0	FALSE	ADGRL4	3 prime
0	0	FALSE	RP4-726F1.1	3 prime
0	0	FALSE	RP4-726F1.2	3 prime
0	0	FALSE	RP11-339A11.2	3 prime
0	0	FALSE	RP11-339D23.1	3 prime
0	0	FALSE	RP5-933B4.1	3 prime
2.54601	2.68438	FALSE	RP5-887A10.1	3 prime
0	0	FALSE	ADGRL2	3 prime
0	0	FALSE	RP5-837I24.2	3 prime
0	0	FALSE	RP5-837I24.4	3 prime
0	0	FALSE	RP11-147G16.1	3 prime
0.0276061	0	FALSE	LINC01362	3 prime
0.0544706	0.065858	FALSE	LINC01361	3 prime
0.0276061	0	FALSE	RP11-413G15.1	3 prime
0.942925	1.1126	FALSE	RP11-475O6.1	3 prime
0	0	FALSE	RP5-836J3.1	3 prime
0.964495	0.29295	FALSE	TTLL7	3 prime
1.3421	1.33265	FALSE	RP11-486G15.2	3 prime
3.86352	4.16212	FALSE	PRKACB	3 prime
0.155245	0.185836	FALSE	SAMD13	3 prime
0	0	FALSE	DNASE2B	3 prime
3.40301	3.57852	FALSE	RPF1	3 prime
5.2687	5.35626	FALSE	GNG5	3 prime
3.39459	3.58042	FALSE	CTBS	3 prime
0	0	FALSE	LINC01555	3 prime
1.73103	1.93478	FALSE	SSX2IP	3 prime
0.178928	0.0334711	FALSE	LPAR3	3 prime
2.02891	1.90484	FALSE	MCOLN2	3 prime
0.224676	0.157164	FALSE	WDR63	3 prime
0.63959	0.799915	FALSE	MCOLN3	3 prime
1.33476	1.31453	FALSE	SYDE2	3 prime
3.46878	3.14383	FALSE	C1orf52	3 prime
2.95168	3.02556	FALSE	BCL10	3 prime
1.31991	0.065858	FALSE	RP11-131L23.1	3 prime
0.0806322	0	FALSE	DDAH1	3 prime
0	0	FALSE	RP11-131L23.2	3 prime
0.0276061	0.0334711	FALSE	RP4-621F18.2	3 prime
0	0	FALSE	RP11-290M5.4	3 prime
0.0276061	0	FALSE	CYR61	3 prime
0	0	FALSE	RP11-290M5.2	3 prime
3.1428	3.44232	FALSE	ZNHIT6	3 prime
0.246788	0.29295	FALSE	COL24A1	3 prime
4.07225	4.33545	FALSE	ODF2L	3 prime
0	0	FALSE	CLCA2	3 prime
0	0	FALSE	CLCA1	3 prime
0	0	FALSE	CLCA4	3 prime
0	0.0334711	FALSE	RP4-651E10.4	3 prime
0.996001	1.10135	FALSE	RP4-612B15.3	3 prime
3.98977	4.24598	FALSE	SH3GLB1	3 prime
4.70704	4.66734	FALSE	SEP15	3 prime
2.17899	2.14269	FALSE	HS2ST1	3 prime
0	0	FALSE	RP4-604K5.3	3 prime
0	0	FALSE	RP5-1052I5.2	3 prime
0.106127	0.065858	FALSE	LINC01140	3 prime
3.94583	3.73641	FALSE	LMO4	3 prime
0	0	FALSE	LINC01364	3 prime
0	0	FALSE	RP5-1027O11.1	3 prime
0.0276061	0.0972289	FALSE	PKN2-AS1	3 prime
3.56752	3.76914	FALSE	PKN2	3 prime
3.56831	3.57089	FALSE	GTF2B	3 prime
3.06233	3.23494	FALSE	CCBL2	3 prime
2.33146	2.627	FALSE	RBMXL1	3 prime
3.08434	3.40233	FALSE	GBP3	3 prime
3.71491	3.94708	FALSE	GBP1	3 prime
4.21097	4.46292	FALSE	GBP2	3 prime
0.246788	0.065858	FALSE	GBP7	3 prime
3.5746	3.77462	FALSE	GBP4	3 prime
3.58708	3.77852	FALSE	GBP5	3 prime
0.0806322	0.127645	FALSE	RP4-620F22.2	3 prime
0.0276061	0.0334711	FALSE	GBP6	3 prime
2.16624	2.39853	FALSE	LRRC8B	3 prime
2.26396	1.64608	FALSE	FLJ27354	3 prime
3.07015	3.1555	FALSE	LRRC8C	3 prime
0	0	FALSE	RP11-302M6.4	3 prime
1.14908	1.01883	FALSE	RP5-943J3.2	3 prime
2.83549	3.07236	FALSE	LRRC8D	3 prime
0.0276061	0.065858	FALSE	RP11-302M6.5	3 prime
3.36504	3.60663	FALSE	ZNF326	3 prime
0	0	FALSE	RP5-827O9.1	3 prime
0	0	FALSE	BARHL2	3 prime
0.0276061	0	FALSE	RP4-665J23.1	3 prime
0	0	FALSE	RP4-665J23.2	3 prime
0	0	FALSE	RP4-665J23.4	3 prime
3.8752	4.25084	FALSE	ZNF644	3 prime
0.0276061	0.065858	FALSE	HFM1	3 prime
1.19248	1.25811	FALSE	CDC7	3 prime
2.61182	2.48725	FALSE	TGFBR3	3 prime
0.106127	0.0334711	FALSE	BRDT	3 prime
0.389229	0.29295	FALSE	EPHX4	3 prime
0.106127	0.127645	FALSE	SETSIP	3 prime
1.14908	1.07846	FALSE	BTBD8	3 prime
1.01647	1.22866	FALSE	KIAA1107	3 prime
0.155245	0.0972289	FALSE	RP4-621B10.8	3 prime
0	0	FALSE	C1orf146	3 prime
2.66191	1.91992	FALSE	GLMN	3 prime
3.66886	3.94839	FALSE	RPAP2	3 prime
1.73597	1.66558	FALSE	GFI1	3 prime
2.76223	3.15984	FALSE	EVI5	3 prime
8.29375	8.35419	FALSE	RPL5	3 prime
1.61555	1.52038	FALSE	FAM69A	3 prime
3.93768	4.01934	FALSE	MTF2	3 prime
3.53622	3.71093	FALSE	TMED5	3 prime
3.20031	2.52064	FALSE	CCDC18	3 prime
3.86938	3.95884	FALSE	DR1	3 prime
0.942925	1.22866	FALSE	FNBP1L	3 prime
0.530492	0.29295	FALSE	BCAR3	3 prime
0.0276061	0.0334711	FALSE	RP5-1033H22.2	3 prime
0.668693	0.901629	FALSE	RP4-561L24.3	3 prime
4.02788	4.23174	FALSE	DNTTIP2	3 prime
2.76046	2.94295	FALSE	GCLM	3 prime
0	0	FALSE	ABCA4	3 prime
0	0	FALSE	RP11-78O9.1	3 prime
0.562896	0.389692	FALSE	ARHGAP29	3 prime
0	0	FALSE	RP11-148B18.1	3 prime
0	0	FALSE	RP11-148B18.4	3 prime
2.5283	2.77749	FALSE	ABCD3	3 prime
0.0544706	0.065858	FALSE	F3	3 prime
0	0	FALSE	RP11-86H7.6	3 prime
0.178928	0.240826	FALSE	SLC44A3	3 prime
1.01647	1.06681	FALSE	CNN3	3 prime
0.268421	0.29295	FALSE	RP4-639F20.1	3 prime
2.07915	2.16637	FALSE	ALG14	3 prime
0	0	FALSE	RP11-313A24.1	3 prime
0.497002	0.477895	FALSE	TMEM56	3 prime
0.224676	0.366369	FALSE	TMEM56-RWDD3	3 prime
0.106127	0.127645	FALSE	RP11-57H12.3	3 prime
1.10371	1.31453	FALSE	RWDD3	3 prime
0	0	FALSE	RP11-57H12.5	3 prime
0	0	FALSE	RP4-586O15.1	3 prime
0	0	FALSE	RP11-14O19.1	3 prime
0	0	FALSE	RP11-14O19.2	3 prime
0	0	FALSE	FLJ31662	3 prime
0	0	FALSE	RP11-286B14.1	3 prime
0	0	FALSE	RP11-286B14.2	3 prime
0	0	FALSE	RP11-147C23.1	3 prime
0	0	FALSE	RP5-898J17.1	3 prime
2.32873	2.32142	FALSE	PTBP2	3 prime
3.60398	3.55155	FALSE	DPYD	3 prime
0.155245	0	FALSE	DPYD-AS1	3 prime
0.0276061	0	FALSE	DPYD-AS2	3 prime
0	0	FALSE	RP11-272L13.3	3 prime
0	0	FALSE	RP11-490G2.2	3 prime
0.0276061	0	FALSE	MIR137HG	3 prime
0	0	FALSE	RP5-1070A16.1	3 prime
0.155245	0.065858	FALSE	SNX7	3 prime
0	0	FALSE	PLPPR5	3 prime
0	0	FALSE	RP5-896L10.1	3 prime
0	0	FALSE	PLPPR4	3 prime
0	0	FALSE	RP11-413P11.1	3 prime
0	0	FALSE	PALMD	3 prime
0.562896	0.366369	FALSE	FRRS1	3 prime
2.82889	3.09109	FALSE	AGL	3 prime
0.802715	0.366369	FALSE	RP5-884G6.2	3 prime
2.93397	2.78802	FALSE	SLC35A3	3 prime
2.71518	2.46724	FALSE	MFSD14A	3 prime
0.0276061	0	FALSE	RP4-714D9.2	3 prime
2.20092	2.47587	FALSE	SASS6	3 prime
3.43599	3.70174	FALSE	TRMT13	3 prime
0.130988	0.240826	FALSE	LRRC39	3 prime
2.76046	2.97994	FALSE	DBT	3 prime
0.202063	0.0334711	FALSE	RTCA-AS1	3 prime
3.19803	3.40346	FALSE	RTCA	3 prime
0	0	FALSE	RP5-837M10.2	3 prime
3.5532	2.95366	FALSE	CDC14A	3 prime
0.0276061	0	FALSE	RP5-837M10.4	3 prime
0.0276061	0	FALSE	GPR88	3 prime
0	0	FALSE	LINC01349	3 prime
0.0276061	0	FALSE	VCAM1	3 prime
1.68019	1.798	FALSE	EXTL2	3 prime
1.11295	0.477895	FALSE	RP4-549L20.3	3 prime
3.20259	3.5178	FALSE	SLC30A7	3 prime
3.35043	2.97994	FALSE	DPH5	3 prime
0.479828	0.669393	FALSE	RP11-421L21.2	3 prime
2.56125	2.39544	FALSE	RP11-421L21.3	3 prime
1.43958	0.51924	FALSE	RP4-575N6.4	3 prime
3.20145	2.6171	FALSE	S1PR1	3 prime
0.0276061	0	FALSE	LINC01307	3 prime
0	0.065858	FALSE	RP11-411H5.1	3 prime
0	0	FALSE	OLFM3	3 prime
0	0	FALSE	RP11-202K23.1	3 prime
0	0	FALSE	RP5-936J12.1	3 prime
0	0	FALSE	COL11A1	3 prime
0	0	FALSE	RP11-153F1.2	3 prime
0	0	FALSE	RP11-153F1.1	3 prime
3.29285	3.64202	FALSE	RNPC3	3 prime
1.00629	1.51291	FALSE	AMY2B	3 prime
0.0544706	0	FALSE	AMY2A	3 prime
0.0276061	0	FALSE	AMY1A	3 prime
0	0	FALSE	AMY1B	3 prime
0	0	FALSE	AMY1C	3 prime
0	0	FALSE	RP11-251P6.1	3 prime
0	0	FALSE	RP11-24P14.1	3 prime
0.0544706	0	FALSE	RP5-947P14.1	3 prime
0	0	FALSE	RP11-233E12.1	3 prime
1.79348	2.01959	FALSE	PRMT6	3 prime
0.408017	0.51924	FALSE	NTNG1	3 prime
3.14642	2.61959	FALSE	VAV3	3 prime
0.63959	0.768846	FALSE	VAV3-AS1	3 prime
1.50382	1.64608	FALSE	RP11-356N1.2	3 prime
2.9546	3.1756	FALSE	SLC25A24	3 prime
1.0464	1.1126	FALSE	RP11-483I13.5	3 prime
0	0	FALSE	NBPF4	3 prime
0	0	FALSE	RP11-483I13.2	3 prime
0	0	FALSE	NBPF6	3 prime
0	0	FALSE	RP11-131J3.1	3 prime
2.16303	2.04192	FALSE	FAM102B	3 prime
2.75691	2.80464	FALSE	HENMT1	3 prime
5.03	5.37472	FALSE	PRPF38B	3 prime
0.106127	0	FALSE	FNDC7	3 prime
0	0	FALSE	RP11-293A10.3	3 prime
3.44941	3.48808	FALSE	STXBP3	3 prime
0	0	FALSE	AKNAD1	3 prime
0.0544706	0	FALSE	RP11-475E11.9	3 prime
0	0	FALSE	SPATA42	3 prime
1.75066	1.63287	FALSE	GPSM2	3 prime
2.41989	2.62206	FALSE	CLCC1	3 prime
1.69571	1.59215	FALSE	WDR47	3 prime
2.06505	2.45854	FALSE	TAF13	3 prime
1.71605	1.78666	FALSE	RP5-1065J22.8	3 prime
3.28134	3.42363	FALSE	TMEM167B	3 prime
0.289597	0.213709	FALSE	SCARNA2	3 prime
0.130988	0.0972289	FALSE	C1orf194	3 prime
1.30484	1.32363	FALSE	KIAA1324	3 prime
4.07938	4.18207	FALSE	SARS	3 prime
0.737947	0.720355	FALSE	CELSR2	3 prime
1.11295	0.993946	FALSE	PSRC1	3 prime
0	0	FALSE	MYBPHL	3 prime
2.18216	2.47872	FALSE	SORT1	3 prime
4.74596	4.52123	FALSE	PSMA5	3 prime
0	0	FALSE	SYPL2	3 prime
0.964495	0.34249	FALSE	ATXN7L2	3 prime
2.6908	1.94942	FALSE	CYB561D1	3 prime
1.32736	1.21865	FALSE	AMIGO1	3 prime
0.0544706	0.0972289	FALSE	GPR61	3 prime
0	0	FALSE	RP5-1160K1.8	3 prime
4.11291	4.30329	FALSE	GNAI3	3 prime
0.0544706	0	FALSE	GNAT2	3 prime
3.07534	2.69363	FALSE	AMPD2	3 prime
0	0	FALSE	RP5-1160K1.6	3 prime
1.68019	1.54245	FALSE	GSTM4	3 prime
1.96037	2.00135	FALSE	GSTM2	3 prime
0.942925	0.318027	FALSE	GSTM1	3 prime
0.0544706	0	FALSE	AC000032.2	3 prime
0.155245	0.213709	FALSE	GSTM5	3 prime
0.0276061	0	FALSE	RP4-735C1.4	3 prime
2.28981	2.42599	FALSE	GSTM3	3 prime
0	0	FALSE	EPS8L3	3 prime
0	0	FALSE	RP4-735C1.6	3 prime
0	0	FALSE	RP11-195M16.1	3 prime
0.130988	0.127645	FALSE	RP11-195M16.3	3 prime
0.985609	0.597132	FALSE	CSF1	3 prime
3.8166	4.08958	FALSE	AHCYL1	3 prime
2.58475	2.49008	FALSE	STRIP1	3 prime
0.594283	0.498781	FALSE	RP4-773N10.4	3 prime
0.0806322	0	FALSE	ALX3	3 prime
0	0	FALSE	LINC01397	3 prime
0	0	FALSE	UBL4B	3 prime
0	0	FALSE	SLC6A17	3 prime
0	0	FALSE	RP5-1028L10.1	3 prime
0	0	FALSE	RP5-1028L10.2	3 prime
0.0806322	0	FALSE	KCNC4-AS1	3 prime
1.15791	1.23858	FALSE	KCNC4	3 prime
0.370081	0.0972289	FALSE	RP5-1074L1.1	3 prime
1.92834	2.34126	FALSE	RBM15	3 prime
1.98759	2.25941	FALSE	SLC16A4	3 prime
1.38505	1.20854	FALSE	RP5-1074L1.4	3 prime
4.78295	4.94704	FALSE	LAMTOR5	3 prime
0	0	FALSE	PROK1	3 prime
0	0	FALSE	RP11-470L19.5	3 prime
0	0	FALSE	RP11-470L19.6	3 prime
0	0	FALSE	RP11-470L19.2	3 prime
0	0	FALSE	KCNA10	3 prime
0.224676	0.240826	FALSE	KCNA2	3 prime
2.85662	3.08955	FALSE	RP11-284N8.3	3 prime
1.94848	1.75774	FALSE	KCNA3	3 prime
5.49009	5.68818	FALSE	CD53	3 prime
0.408017	0.157164	FALSE	RP11-96K19.2	3 prime
3.1784	3.43686	FALSE	LRIF1	3 prime
0.724475	0.651811	FALSE	RP11-96K19.5	3 prime
4.02888	4.11212	FALSE	DRAM2	3 prime
3.29803	3.41023	FALSE	CEPT1	3 prime
1.02655	0.615693	FALSE	RP5-1180E21.4	3 prime
2.05435	2.80258	FALSE	RP5-1180E21.5	3 prime
4.48772	4.52934	FALSE	DENND2D	3 prime
2.60976	2.64649	FALSE	CHI3L2	3 prime
0.0276061	0.0334711	FALSE	CHIA	3 prime
0	0	FALSE	RP5-1125M8.2	3 prime
0.370081	0.366369	FALSE	PIFO	3 prime
0.408017	0.34249	FALSE	OVGP1	3 prime
3.01952	3.12606	FALSE	WDR77	3 prime
5.12309	5.32659	FALSE	ATP5F1	3 prime
5.29249	5.27795	FALSE	C1orf162	3 prime
0.63959	0.615693	FALSE	TMIGD3	3 prime
0.370081	0.477895	FALSE	ADORA3	3 prime
4.74108	4.49725	FALSE	RAP1A	3 prime
0.0544706	0.065858	FALSE	LINC01160	3 prime
1.47862	1.63287	FALSE	FAM212B	3 prime
0.0276061	0.0334711	FALSE	FAM212B-AS1	3 prime
2.17264	2.30117	FALSE	DDX20	3 prime
0.202063	0.185836	FALSE	KCND3	3 prime
0	0	FALSE	KCND3-AS1	3 prime
0.202063	0.157164	FALSE	RP11-88H9.2	3 prime
0	0	FALSE	RP5-965F6.2	3 prime
1.3421	1.51291	FALSE	CTTNBP2NL	3 prime
0.790093	1.30535	FALSE	WNT2B	3 prime
0.0276061	0.065858	FALSE	RP4-671G15.2	3 prime
2.4149	2.19709	FALSE	ST7L	3 prime
4.67779	4.92726	FALSE	CAPZA1	3 prime
2.22238	2.21953	FALSE	MOV10	3 prime
0.0276061	0.127645	FALSE	RP11-426L16.3	3 prime
4.22294	4.07001	FALSE	RHOC	3 prime
0	0	FALSE	RP11-426L16.10	3 prime
1.00629	1.15638	FALSE	PPM1J	3 prime
0.0806322	0.065858	FALSE	RP11-426L16.9	3 prime
0	0	FALSE	FAM19A3	3 prime
0	0	FALSE	LINC01356	3 prime
0	0	FALSE	RP3-522D1.1	3 prime
1.88679	1.80362	FALSE	SLC16A1	3 prime
2.95021	3.02886	FALSE	SLC16A1-AS1	3 prime
0.81518	0.752942	FALSE	RP11-31F15.2	3 prime
2.54381	2.57653	FALSE	LRIG2	3 prime
1.30484	1.40201	FALSE	MAGI3	3 prime
2.38183	1.73997	FALSE	PHTF1	3 prime
4.0559	4.01382	FALSE	RSBN1	3 prime
0	0.0334711	FALSE	RP5-1073O3.2	3 prime
3.60702	3.0755	FALSE	PTPN22	3 prime
0.737947	0.0972289	FALSE	AP4B1-AS1	3 prime
1.40585	0.578221	FALSE	BCL2L15	3 prime
2.20092	2.21211	FALSE	AP4B1	3 prime
1.2818	1.14561	FALSE	DCLRE1B	3 prime
2.52382	2.66087	FALSE	HIPK1-AS1	3 prime
3.65954	3.81368	FALSE	HIPK1	3 prime
0.155245	0.065858	FALSE	OLFML3	3 prime
0.0276061	0.0334711	FALSE	SYT6	3 prime
0	0	FALSE	RP4-543J13.1	3 prime
3.70669	3.83743	FALSE	TRIM33	3 prime
3.79669	3.79319	FALSE	BCAS2	3 prime
0.426459	0.615693	FALSE	DENND2C	3 prime
0	0	FALSE	AMPD1	3 prime
2.5394	2.70961	FALSE	NRAS	3 prime
5.17365	5.24564	FALSE	CSDE1	3 prime
3.11958	3.22957	FALSE	SIKE1	3 prime
0	0	FALSE	SYCP1	3 prime
0	0	FALSE	TSHB	3 prime
1.72606	1.85817	FALSE	TSPAN2	3 prime
0.289597	0.539289	FALSE	RP4-666F24.3	3 prime
0	0	FALSE	RP4-663N10.1	3 prime
0	0	FALSE	NGF	3 prime
1.0464	1.07846	FALSE	VANGL1	3 prime
0.0276061	0	FALSE	CASQ2	3 prime
0	0	FALSE	NHLH2	3 prime
0	0	FALSE	RP11-12L8.1	3 prime
1.45276	1.51291	FALSE	SLC22A15	3 prime
0	0	FALSE	RP11-159M11.2	3 prime
0	0.29295	FALSE	MAB21L3	3 prime
0	0	FALSE	RP5-1185H19.2	3 prime
4.35817	4.11435	FALSE	ATP1A1	3 prime
0	0.0334711	FALSE	RP4-655J12.4	3 prime
0	0	FALSE	RP4-655J12.5	3 prime
0.310333	0.157164	FALSE	RP5-1086K13.1	3 prime
2.81558	2.93756	FALSE	CD58	3 prime
0.0806322	0.0972289	FALSE	IGSF3	3 prime
0	0	FALSE	C1orf137	3 prime
5.0812	5.34884	FALSE	CD2	3 prime
0.0544706	0.0972289	FALSE	RP4-753F5.1	3 prime
0.839653	0.915351	FALSE	PTGFRN	3 prime
1.86535	0.703655	FALSE	CD101	3 prime
0.178928	0.213709	FALSE	RP11-27K13.3	3 prime
2.65406	2.81692	FALSE	TTF2	3 prime
0.224676	0.0972289	FALSE	TRIM45	3 prime
0	0	FALSE	VTCN1	3 prime
0	0	FALSE	LINC01525	3 prime
0.462353	0.703655	FALSE	RP11-188D8.1	3 prime
3.84872	4.0175	FALSE	MAN1A2	3 prime
0.155245	0.0334711	FALSE	AL157902.3	3 prime
2.38183	2.38295	FALSE	FAM46C	3 prime
2.56125	2.73644	FALSE	GDAP2	3 prime
2.51027	2.46145	FALSE	WDR3	3 prime
0.0806322	0.157164	FALSE	SPAG17	3 prime
0	0	FALSE	TBX15	3 prime
0	0	FALSE	RP4-712E4.1	3 prime
0	0	FALSE	RP4-712E4.2	3 prime
2.13695	2.30117	FALSE	WARS2	3 prime
0.0276061	0.065858	FALSE	WARS2-IT1	3 prime
1.41948	2.13063	FALSE	RP11-418J17.1	3 prime
0	0	FALSE	RP11-418J17.3	3 prime
0	0	FALSE	RP5-834N19.1	3 prime
0	0	FALSE	HAO2	3 prime
0	0	FALSE	HSD3B2	3 prime
0	0	FALSE	HSD3B1	3 prime
0.546825	0.651811	FALSE	ZNF697	3 prime
1.89943	1.94942	FALSE	PHGDH	3 prime
0	0	FALSE	HMGCS2	3 prime
2.0615	2.10608	FALSE	REG4	3 prime
0.0276061	0.0334711	FALSE	ADAM30	3 prime
3.49376	3.46705	FALSE	NOTCH2	3 prime
0.178928	0.127645	FALSE	RP11-114O18.1	3 prime
3.59017	3.61582	FALSE	SEC22B	3 prime
0.851669	0.558944	FALSE	AC253572.1	3 prime
1.31241	1.52779	FALSE	NBPF26	3 prime
0.0276061	0	FALSE	PPIAL4A	3 prime
0.330648	0.768846	FALSE	AC241377.2	3 prime
1.61555	3.42474	TRUE	LINC00623	3 prime
0	0	FALSE	CH17-118O6.3	3 prime
1.6697	2.47013	FALSE	FCGR1B	3 prime
0	0.0334711	FALSE	RP11-439A17.10	3 prime
0	0.0334711	FALSE	RP11-439A17.9	3 prime
0	0	FALSE	RP11-439A17.4	3 prime
0.106127	0.51924	FALSE	FAM72B	3 prime
2.31224	1.76941	FALSE	SRGAP2C	3 prime
0	0.0334711	FALSE	SRGAP2-AS1	3 prime
0.0806322	0.0972289	FALSE	CH17-437K3.1	3 prime
0	0	FALSE	RP11-343N15.2	3 prime
0.0806322	0	FALSE	RP11-344P13.4	3 prime
1.76992	1.35923	FALSE	RP11-344P13.6	3 prime
0	0	FALSE	RP11-344P13.1	3 prime
0	0	FALSE	RP11-763B22.6	3 prime
0.268421	0.477895	FALSE	RP11-403I13.5	3 prime
0.546825	0.0972289	FALSE	RP11-403I13.7	3 prime
0.0276061	0.0334711	FALSE	RP5-998N21.4	3 prime
0	0	FALSE	RP5-998N21.7	3 prime
0	0	FALSE	HIST2H3PS2	3 prime
0.0544706	0	FALSE	FAM72C	3 prime
0	0	FALSE	IGKV1OR1-1	3 prime
1.11295	1.21865	FALSE	RP11-14N7.2	3 prime
0	0.0334711	FALSE	PPIAL4E	3 prime
0.654247	2.2269	FALSE	RP11-763B22.4	3 prime
2.39468	0.955421	FALSE	NBPF15	3 prime
0	0	FALSE	PPIAL4F	3 prime
0	0	FALSE	CH17-125A10.2	3 prime
0.0806322	0.065858	FALSE	RP11-289H16.1	3 prime
1.90361	2.83107	FALSE	SRGAP2B	3 prime
0.0806322	0.267228	FALSE	FAM72D	3 prime
1.22589	0.213709	FALSE	AC241585.2	3 prime
0	0	FALSE	PPIAL4D	3 prime
4.09488	3.93717	FALSE	CH17-373J23.1	3 prime
0.389229	0.928887	FALSE	RP11-89F3.2	3 prime
0.668693	2.61462	TRUE	NBPF20	3 prime
1.68539	1.10135	FALSE	GPR89A	3 prime
0	0	FALSE	PDZK1	3 prime
2.81558	2.9285	FALSE	CD160	3 prime
3.963	4.03451	FALSE	RNF115	3 prime
2.56557	2.48157	FALSE	POLR3C	3 prime
1.24219	1.28672	FALSE	NUDT17	3 prime
1.82556	1.89465	FALSE	PIAS3	3 prime
0.654247	0.558944	FALSE	ANKRD35	3 prime
0.863542	0.844779	FALSE	ITGA10	3 prime
0	0	FALSE	RP11-315I20.3	3 prime
2.54381	2.75176	FALSE	PEX11B	3 prime
4.77425	4.85384	FALSE	RBM8A	3 prime
0.942925	0.29295	FALSE	RP11-315I20.1	3 prime
0.0276061	0	FALSE	CH17-270A2.2	3 prime
3.27924	3.11555	FALSE	LIX1L	3 prime
0.562896	0.615693	FALSE	ANKRD34A	3 prime
0.0544706	0.0334711	FALSE	CH17-270A2.1	3 prime
4.34265	4.57702	FALSE	POLR3GL	3 prime
7.33669	7.53666	FALSE	TXNIP	3 prime
0	0	FALSE	HFE2	3 prime
0.0544706	0.157164	FALSE	RP11-458D21.1	3 prime
1.37801	3.21053	TRUE	NBPF10	3 prime
0	0	FALSE	RP11-458D21.5	3 prime
2.22238	2.93032	FALSE	NOTCH2NL	3 prime
0.426459	1.06681	FALSE	CH17-353B19.1	3 prime
0.0544706	0	FALSE	AC243756.1	3 prime
0	0	FALSE	CH17-408M7.1	3 prime
1.11295	2.29433	FALSE	NBPF12	3 prime
0.0276061	0.065858	FALSE	RP4-704D21.2	3 prime
2.315	2.55824	FALSE	PRKAB2	3 prime
1.6211	1.71578	FALSE	RP11-337C18.8	3 prime
1.52231	1.75185	FALSE	FMO5	3 prime
2.6927	2.81285	FALSE	CHD1L	3 prime
0.224676	0	FALSE	LINC00624	3 prime
1.31991	1.33265	FALSE	BCL9	3 prime
1.77941	1.75185	FALSE	ACP6	3 prime
0	0	FALSE	RP11-533N14.3	3 prime
0	0	FALSE	GJA5	3 prime
0	0	FALSE	RP11-433J22.2	3 prime
0	0	FALSE	RP11-433J22.3	3 prime
0	0	FALSE	GJA8	3 prime
1.48498	0.955421	FALSE	GPR89B	3 prime
0	0	FALSE	RP6-74O6.2	3 prime
0.246788	0.240826	FALSE	XXyac-YX155B6.7	3 prime
0.106127	0.127645	FALSE	RP11-94I2.4	3 prime
1.40585	2.00135	FALSE	NBPF11	3 prime
0.130988	0	FALSE	RP4-565E6.1	3 prime
0.130988	0	FALSE	XXyac-YX155B6.5	3 prime
0	0	FALSE	RP11-495P10.6	3 prime
0.0276061	0.0334711	FALSE	RP11-495P10.5	3 prime
0.0276061	0	FALSE	RP11-495P10.3	3 prime
0.0276061	0.0334711	FALSE	RP6-74O6.6	3 prime
2.53053	2.20087	FALSE	LINC01138	3 prime
1.37801	1.5852	FALSE	RP11-495P10.1	3 prime
3.20031	0.0972289	TRUE	AC245100.1	3 prime
2.16945	2.13868	FALSE	PPIAL4G	3 prime
2.27265	3.79549	TRUE	NBPF14	3 prime
3.00299	3.11252	FALSE	PDE4DIP	3 prime
0	0	FALSE	RP4-791M13.5	3 prime
0.106127	0	FALSE	RP4-791M13.4	3 prime
0.106127	0.0334711	FALSE	RP4-791M13.3	3 prime
2.41989	1.88436	FALSE	NBPF9	3 prime
4.23476	4.03631	FALSE	CH17-189H20.1	3 prime
1.27401	0.968428	FALSE	RP11-326G21.1	3 prime
2.80547	2.27353	FALSE	NBPF19	3 prime
0	0	FALSE	PPIAL4C	3 prime
3.9598	3.49326	FALSE	LINC00869	3 prime
0.310333	0	FALSE	RP11-353N4.6	3 prime
0	0	FALSE	RP11-353N4.5	3 prime
0.408017	2.27703	FALSE	FAM231D	3 prime
2.00658	2.11021	FALSE	FCGR1A	3 prime
1.94848	1.91492	FALSE	HIST2H2BF	3 prime
0	0	FALSE	RP11-196G18.3	3 prime
0.224676	0.0334711	FALSE	HIST2H3D	3 prime
0.268421	0	FALSE	HIST2H4A	3 prime
0	0.0334711	FALSE	HIST2H3C	3 prime
0.0276061	2.56612	TRUE	HIST2H2AA3	3 prime
2.33417	2.37665	FALSE	HIST2H2BE	3 prime
1.08497	0.830047	FALSE	RP11-196G18.24	3 prime
0.444567	1.21865	FALSE	HIST2H2AA4	3 prime
0	0	FALSE	HIST2H3A	3 prime
0.0806322	0	FALSE	HIST2H4B	3 prime
0.790093	0.51924	FALSE	RP11-196G18.23	3 prime
2.72989	2.59702	FALSE	HIST2H2AC	3 prime
1.01647	0.456562	FALSE	HIST2H2AB	3 prime
2.83877	2.82503	FALSE	BOLA1	3 prime
0.839653	0.703655	FALSE	SV2A	3 prime
3.58164	1.52779	TRUE	SF3B4	3 prime
2.52158	2.69822	FALSE	MTMR11	3 prime
1.65376	1.81477	FALSE	OTUD7B	3 prime
2.8404	2.99026	FALSE	VPS45	3 prime
4.78833	4.56787	FALSE	PLEKHO1	3 prime
4.06986	4.26672	FALSE	ANP32E	3 prime
0.0806322	0.213709	FALSE	RP4-790G17.7	3 prime
0.370081	0	FALSE	CA14	3 prime
4.19338	3.99583	FALSE	APH1A	3 prime
2.01781	1.71578	FALSE	C1orf54	3 prime
0.310333	0.240826	FALSE	CIART	3 prime
4.77967	4.85517	FALSE	MRPS21	3 prime
0	0	FALSE	AC242988.1	3 prime
3.09327	3.02886	FALSE	PRPF3	3 prime
3.46266	3.45207	FALSE	RPRD2	3 prime
2.45174	1.88436	FALSE	TARS2	3 prime
0.310333	0.127645	FALSE	ECM1	3 prime
0.63959	0	FALSE	FALEC	3 prime
0	0.29295	FALSE	RP11-54A4.2	3 prime
2.28412	2.05509	FALSE	ADAMTSL4	3 prime
5.40953	5.41565	FALSE	MCL1	3 prime
4.77448	4.519	FALSE	ENSA	3 prime
2.315	2.39853	FALSE	GOLPH3L	3 prime
0.330648	0.34249	FALSE	HORMAD1	3 prime
6.35048	6.68665	FALSE	CTSS	3 prime
0.931963	1.03104	FALSE	CTSK	3 prime
2.62812	2.76899	FALSE	ARNT	3 prime
2.75513	2.81285	FALSE	SETDB1	3 prime
3.64575	2.05072	TRUE	CERS2	3 prime
0.0276061	0.065858	FALSE	RP11-316M1.12	3 prime
0.155245	0.0334711	FALSE	RP11-316M1.3	3 prime
0.178928	0.065858	FALSE	ANXA9	3 prime
2.326	2.43198	FALSE	FAM63A	3 prime
2.08613	2.2269	FALSE	PRUNE	3 prime
0.530492	0.240826	FALSE	BNIPL	3 prime
3.59403	3.95949	FALSE	C1orf56	3 prime
4.52268	4.35793	FALSE	CDC42SE1	3 prime
2.39468	2.39544	FALSE	MLLT11	3 prime
3.27713	3.39892	FALSE	GABPB2	3 prime
0.389229	0.34249	FALSE	SEMA6C	3 prime
3.85407	3.5632	FALSE	TNFAIP8L2	3 prime
4.0525	4.22976	FALSE	SCNM1	3 prime
0.330648	0.389692	FALSE	LYSMD1	3 prime
0.0544706	0	FALSE	TMOD4	3 prime
3.22954	3.02391	FALSE	VPS72	3 prime
2.72807	2.32475	FALSE	PIP5K1A	3 prime
4.65888	4.66798	FALSE	PSMD4	3 prime
0.790093	0.669393	FALSE	RP11-126K1.2	3 prime
1.92834	1.29608	FALSE	ZNF687	3 prime
3.26971	3.08489	FALSE	PI4KB	3 prime
0.0276061	0.0334711	FALSE	RP11-126K1.9	3 prime
2.68509	2.6537	FALSE	RFX5	3 prime
0.0276061	0	FALSE	RP11-126K1.8	3 prime
1.03652	1.1126	FALSE	RP11-126K1.6	3 prime
0	0.0334711	FALSE	SELENBP1	3 prime
4.73225	4.70654	FALSE	PSMB4	3 prime
3.31648	3.32213	FALSE	POGZ	3 prime
0.130988	0.0334711	FALSE	CGN	3 prime
0.330648	0.213709	FALSE	TUFT1	3 prime
0.0276061	0.0334711	FALSE	RP11-404E16.1	3 prime
3.45562	3.7009	FALSE	SNX27	3 prime
0	0	FALSE	RP11-98D18.1	3 prime
0	0	FALSE	CELF3	3 prime
0	0	FALSE	RIIAD1	3 prime
0.0276061	0	FALSE	RP11-98D18.15	3 prime
3.76801	3.7101	FALSE	MRPL9	3 prime
0.289597	0.318027	FALSE	OAZ3	3 prime
0	0	FALSE	RP11-98D18.3	3 prime
0.0806322	0.0972289	FALSE	RP11-98D18.16	3 prime
1.31241	1.35045	FALSE	TDRKH	3 prime
0.931963	0.901629	FALSE	RP11-98D18.9	3 prime
0.0544706	0.0334711	FALSE	RP11-98D18.17	3 prime
0	0.065858	FALSE	LINGO4	3 prime
1.20932	0.844779	FALSE	RORC	3 prime
0.682933	0.318027	FALSE	C2CD4D	3 prime
0.155245	0.29295	FALSE	AL450992.2	3 prime
0.130988	0	FALSE	THEM5	3 prime
3.66457	3.83963	FALSE	THEM4	3 prime
6.62116	6.63139	FALSE	S100A10	3 prime
0.389229	0.065858	FALSE	AL591893.1	3 prime
6.31461	5.97729	FALSE	S100A11	3 prime
0	0	FALSE	TCHHL1	3 prime
0.155245	0.185836	FALSE	TCHH	3 prime
0	0	FALSE	AL589986.2	3 prime
0	0	FALSE	RPTN	3 prime
0.0544706	0.0334711	FALSE	FLG-AS1	3 prime
0.0544706	0.065858	FALSE	RP11-107M16.2	3 prime
0	0	FALSE	HRNR	3 prime
0	0	FALSE	FLG	3 prime
0.155245	0.127645	FALSE	FLG2	3 prime
0	0	FALSE	CRNN	3 prime
0	0	FALSE	LCE5A	3 prime
0	0	FALSE	LCE3C	3 prime
0	0	FALSE	AL135842.1	3 prime
0	0	FALSE	CRCT1	3 prime
0	0	FALSE	LCE3E	3 prime
0	0	FALSE	LCE3D	3 prime
0	0	FALSE	LCE3B	3 prime
0	0	FALSE	LCE3A	3 prime
0	0	FALSE	LINC00302	3 prime
0	0	FALSE	LCE2D	3 prime
0	0	FALSE	LCE2C	3 prime
0	0	FALSE	LCE2B	3 prime
0	0	FALSE	LCE2A	3 prime
0	0	FALSE	LCE4A	3 prime
0	0	FALSE	C1orf68	3 prime
0	0	FALSE	KPRP	3 prime
0	0	FALSE	LCE1F	3 prime
0	0	FALSE	LCE1E	3 prime
0	0	FALSE	LCE1D	3 prime
0	0	FALSE	LCE1C	3 prime
0	0	FALSE	LCE1B	3 prime
0	0	FALSE	LCE1A	3 prime
0	0	FALSE	LCE6A	3 prime
0	0	FALSE	SMCP	3 prime
0	0	FALSE	IVL	3 prime
0.130988	0.065858	FALSE	LINC01527	3 prime
0	0	FALSE	SPRR4	3 prime
0	0	FALSE	SPRR1A	3 prime
0	0	FALSE	SPRR3	3 prime
0	0	FALSE	SPRR1B	3 prime
0	0	FALSE	SPRR2D	3 prime
0	0	FALSE	SPRR2A	3 prime
0	0	FALSE	SPRR2B	3 prime
0	0	FALSE	SPRR2E	3 prime
0	0	FALSE	SPRR2F	3 prime
0	0	FALSE	SPRR2G	3 prime
0	0	FALSE	RP1-140J1.1	3 prime
0	0	FALSE	LELP1	3 prime
0	0	FALSE	PRR9	3 prime
0	0.065858	FALSE	LOR	3 prime
0	0	FALSE	PGLYRP3	3 prime
0	0	FALSE	PGLYRP4	3 prime
8.15351	7.99985	FALSE	S100A9	3 prime
5.10678	5.15521	FALSE	S100A12	3 prime
7.11177	7.3438	FALSE	S100A8	3 prime
0	0	FALSE	S100A7A	3 prime
0	0	FALSE	S100A7L2	3 prime
0	0	FALSE	S100A7	3 prime
0	0	FALSE	BX470102.3	3 prime
6.70195	6.47376	FALSE	S100A6	3 prime
0.682933	0.558944	FALSE	S100A5	3 prime
7.48701	7.20355	FALSE	S100A4	3 prime
0.130988	0.0972289	FALSE	S100A3	3 prime
0.155245	0.127645	FALSE	S100A2	3 prime
0	0.0334711	FALSE	S100A16	3 prime
0	0	FALSE	S100A14	3 prime
1.3638	1.32363	FALSE	S100A13	3 prime
0	0	FALSE	S100A1	3 prime
0.444567	0.213709	FALSE	RP1-178F15.4	3 prime
3.8209	3.97367	FALSE	CHTOP	3 prime
3.51063	3.14089	FALSE	SNAPIN	3 prime
4.3989	4.54897	FALSE	ILF2	3 prime
0	0	FALSE	NPR1	3 prime
2.82392	2.94116	FALSE	INTS3	3 prime
0	0	FALSE	RP11-216N14.8	3 prime
0	0	FALSE	RP11-216N14.9	3 prime
0.0806322	0.267228	FALSE	AL513523.2	3 prime
3.1171	3.20364	FALSE	SLC27A3	3 prime
3.48864	3.54568	FALSE	GATAD2B	3 prime
3.35239	2.94475	FALSE	DENND4B	3 prime
2.85501	0.366369	TRUE	CRTC2	3 prime
2.99321	2.96074	FALSE	SLC39A1	3 prime
0.76436	1.72189	FALSE	RP11-422P24.12	3 prime
0.202063	0.185836	FALSE	RP11-422P24.10	3 prime
1.71605	1.90484	FALSE	CREB3L4	3 prime
5.24093	5.14772	FALSE	JTB	3 prime
1.03652	1.13473	FALSE	RP11-422P24.11	3 prime
2.14681	2.39853	FALSE	RAB13	3 prime
8.25894	8.78233	FALSE	RPS27	3 prime
0.408017	0	FALSE	NUP210L	3 prime
5.76415	5.90408	FALSE	TPM3	3 prime
0	0	FALSE	C1orf189	3 prime
4.41087	4.10933	FALSE	C1orf43	3 prime
3.16431	3.15695	FALSE	UBAP2L	3 prime
4.37452	4.54247	FALSE	HAX1	3 prime
0.389229	0.434765	FALSE	AQP10	3 prime
3.23836	2.98855	FALSE	ATP8B2	3 prime
1.01647	1.188	FALSE	RP11-350G8.5	3 prime
4.02087	4.17633	FALSE	IL6R	3 prime
0.130988	0.185836	FALSE	SHE	3 prime
0.106127	0.065858	FALSE	RP11-350G8.9	3 prime
0	0	FALSE	TDRD10	3 prime
4.14623	4.28188	FALSE	UBE2Q1	3 prime
0	0	FALSE	UBE2Q1-AS1	3 prime
0	0	FALSE	CHRNB2	3 prime
0.0276061	0.0334711	FALSE	RP11-61L14.6	3 prime
4.46125	4.72211	FALSE	ADAR	3 prime
0.202063	0.267228	FALSE	KCNN3	3 prime
3.72508	3.77306	FALSE	PMVK	3 prime
2.14024	2.30797	FALSE	RP11-307C12.13	3 prime
4.29532	4.22479	FALSE	PBXIP1	3 prime
2.60564	2.34453	FALSE	PYGO2	3 prime
2.33146	1.3936	FALSE	RP11-307C12.12	3 prime
2.66775	2.52338	FALSE	SHC1	3 prime
3.05839	2.93394	FALSE	CKS1B	3 prime
3.24819	3.12904	FALSE	FLAD1	3 prime
0	0	FALSE	LENEP	3 prime
2.9546	1.43497	TRUE	ZBTB7B	3 prime
0.0806322	0.065858	FALSE	DCST2	3 prime
0.0276061	0	FALSE	DCST1	3 prime
0.178928	0.366369	FALSE	RP11-307C12.11	3 prime
2.88516	2.41388	FALSE	ADAM15	3 prime
2.08613	2.1546	FALSE	EFNA4	3 prime
0	0	FALSE	RP11-540D14.8	3 prime
0.953768	0.815094	FALSE	EFNA3	3 prime
0.76436	0.768846	FALSE	EFNA1	3 prime
3.29389	3.38634	FALSE	SLC50A1	3 prime
3.54596	2.95721	FALSE	DPM3	3 prime
4.12881	2.23422	TRUE	KRTCAP2	3 prime
0	0	FALSE	RP11-201K10.3	3 prime
1.09438	1.13473	FALSE	TRIM46	3 prime
0.513887	0.498781	FALSE	MUC1	3 prime
0	0	FALSE	AC234582.2	3 prime
0	0	FALSE	AC234582.1	3 prime
0.530492	0.0334711	FALSE	RP11-263K19.4	3 prime
1.34938	1.188	FALSE	THBS3	3 prime
3.50979	3.5368	FALSE	MTX1	3 prime
0.0276061	0	FALSE	RP11-263K19.6	3 prime
2.63617	2.49851	FALSE	GBA	3 prime
1.90778	2.13063	FALSE	FAM189B	3 prime
3.498	3.39892	FALSE	SCAMP3	3 prime
2.34496	2.37348	FALSE	CLK2	3 prime
0.408017	0.366369	FALSE	HCN3	3 prime
0	0	FALSE	PKLR	3 prime
4.238	4.16899	FALSE	FDPS	3 prime
0.76436	0.366369	FALSE	RUSC1-AS1	3 prime
2.23444	2.24148	FALSE	RUSC1	3 prime
4.29227	4.47462	FALSE	ASH1L	3 prime
1.74089	1.53515	FALSE	ASH1L-AS1	3 prime
0.0276061	0	FALSE	RP11-29H23.4	3 prime
1.88679	1.85817	FALSE	MSTO1	3 prime
3.35532	3.44883	FALSE	YY1AP1	3 prime
4.2147	3.92381	FALSE	DAP3	3 prime
0	0	FALSE	RP11-243J18.2	3 prime
[truncated: 65,389 more rows]
