# Supplementary material for: Mostly natural sequencing-by-synthesis for scRNA-seq using Ultima sequencing
Source: Nat Biotechnol. 2022 Sep 15;41(2):204–11. doi: 10.1038/s41587-022-01452-6 (PMC9931582; doi:10.1038/s41587-022-01452-6)
Supplement: Source Data Fig. 3 — Statistical source data. [file 41587_2022_1452_MOESM6_ESM.xlsx]

## Sheet: fig3a
donor_id	numCells_Illumina	numCells_Ultima
donor0	1670	1712
donor1	3551	3608
donor2	1684	1689
donor3	1770	1749
donor4	3119	3177
donor5	5929	6010
donor6	2035	2044
donor7	1962	1980

## Sheet: fig3b
UMAP_1	UMAP_2	CellType	donor_id	Type
10.0268	5.56369	Mono	donor5	Illumina
-11.2884	-1.65313	CD4 T	donor1	Illumina
7.47314	4.78062	Mono	donor1	Illumina
4.48192	4.02892	Mono	donor3	Illumina
-9.6697	-1.5144	CD4 T	donor3	Illumina
9.87838	3.77531	Mono	donor0	Illumina
6.87654	2.04002	Mono	donor4	Illumina
5.13462	-11.4688	B	donor7	Illumina
-8.40112	-2.17426	CD4 T	donor0	Illumina
8.56972	4.63321	Mono	donor5	Illumina
0.0182593	-0.560155	NK	donor0	Illumina
1.11146	-0.598615	NK	donor2	Illumina
-8.50103	-0.430211	CD4 T	donor3	Illumina
8.88118	6.31485	Mono	donor4	Illumina
-9.14757	0.586753	CD8 T	donor5	Illumina
0.291281	-0.453967	NK	donor5	Illumina
-10.1988	-0.680718	CD4 T	donor1	Illumina
-3.62785	-4.11836	CD8 T	donor0	Illumina
10.325	7.56377	Mono	donor6	Illumina
-9.26876	-4.20628	CD4 T	donor6	Illumina
-4.5132	-4.9016	other T	donor3	Illumina
10.0751	5.10176	Mono	donor0	Illumina
0.0362547	-0.395744	NK	donor2	Illumina
6.86012	4.91044	Mono	donor5	Illumina
8.12166	5.61474	Mono	donor6	Illumina
-2.04067	-3.4617	CD8 T	donor4	Illumina
-9.54555	-2.73008	CD4 T	donor1	Illumina
-8.78131	-4.17692	CD4 T	donor3	Illumina
5.17655	3.5766	Mono	donor4	Illumina
8.45022	6.30581	Mono	donor6	Illumina
-4.40164	-5.4151	other T	donor3	Illumina
2.31433	7.8761	Mono	donor4	Illumina
6.77257	-7.25125	other	donor1	Illumina
-10.8895	-2.35343	CD4 T	donor5	Illumina
-1.25924	-1.49803	CD8 T	donor3	Illumina
-9.88394	0.821906	CD8 T	donor0	Illumina
0.292649	-0.257997	NK	donor0	Illumina
-5.89023	0.500549	other	donor1	Illumina
9.40869	7.03931	Mono	donor3	Illumina
4.42056	2.78558	Mono	donor7	Illumina
-2.25232	-4.26821	CD8 T	donor2	Illumina
3.41004	3.98988	Mono	donor6	Illumina
-6.73247	0.553216	CD8 T	donor0	Illumina
-6.45783	-0.925073	CD4 T	donor1	Illumina
3.44954	6.46445	Mono	donor5	Illumina
-0.474399	-0.540796	NK	donor1	Illumina
-10.0852	-2.08091	CD4 T	donor1	Illumina
3.09638	7.25631	Mono	donor6	Illumina
-10.9807	1.02869	CD8 T	donor3	Illumina
1.26743	-0.907848	NK	donor0	Illumina
-9.93621	-1.28621	CD4 T	donor5	Illumina
9.83068	6.55196	Mono	donor6	Illumina
2.43502	6.0875	Mono	donor4	Illumina
-5.10203	-0.716558	CD8 T	donor6	Illumina
6.96235	6.48941	Mono	donor4	Illumina
-8.21614	-1.93738	other	donor1	Illumina
10.0807	7.80192	Mono	donor1	Illumina
3.68681	4.65298	Mono	donor1	Illumina
-0.084099	-1.95603	NK	donor5	Illumina
-4.46002	-3.77751	CD4 T	donor1	Illumina
-1.9933	-4.12051	CD8 T	donor3	Illumina
-7.55148	-0.0211926	CD4 T	donor2	Illumina
8.00909	6.633	Mono	donor0	Illumina
-11.0547	-2.42031	CD4 T	donor2	Illumina
11.0266	6.54675	Mono	donor7	Illumina
-4.8653	-5.99385	other T	donor5	Illumina
-2.35461	-2.37582	CD8 T	donor4	Illumina
8.15218	5.12036	Mono	donor7	Illumina
-4.90027	-5.92908	other T	donor5	Illumina
10.3086	7.37984	Mono	donor1	Illumina
-5.08789	-5.8822	other T	donor7	Illumina
5.05472	-9.35821	B	donor5	Illumina
5.96764	4.90921	Mono	donor5	Illumina
9.2845	7.94553	Mono	donor4	Illumina
5.4275	-10.6774	B	donor6	Illumina
1.58597	6.39758	Mono	donor5	Illumina
-1.19337	-0.629129	NK	donor5	Illumina
6.60002	4.72885	Mono	donor5	Illumina
7.85571	5.86026	Mono	donor0	Illumina
10.806	6.80428	Mono	donor4	Illumina
10.3434	6.63256	Mono	donor2	Illumina
1.72758	6.62713	Mono	donor7	Illumina
7.58251	-8.19359	B	donor1	Illumina
-6.52049	-0.365586	CD4 T	donor1	Illumina
7.03709	-7.9794	B	donor6	Illumina
-5.35187	-5.34191	other T	donor5	Illumina
6.46329	-7.66968	B	donor4	Illumina
4.89497	3.57101	Mono	donor5	Illumina
7.43235	6.4843	Mono	donor5	Illumina
-11.0843	0.891629	CD8 T	donor2	Illumina
0.218968	-0.659945	NK	donor5	Illumina
8.80855	7.37505	Mono	donor5	Illumina
7.48499	-8.33734	B	donor2	Illumina
-7.20907	-2.44631	CD4 T	donor4	Illumina
7.83465	-8.80134	B	donor5	Illumina
-10.4523	1.35287	CD8 T	donor3	Illumina
-7.93428	-2.0405	CD4 T	donor1	Illumina
7.29934	1.6276	Mono	donor5	Illumina
7.91563	4.90668	Mono	donor3	Illumina
11.0586	7.07497	Mono	donor7	Illumina
6.93753	2.12183	Mono	donor4	Illumina
4.27145	-9.5493	B	donor0	Illumina
-0.543109	-2.36181	NK	donor7	Illumina
1.4031	-0.737262	NK	donor3	Illumina
-6.06544	-0.331451	CD4 T	donor4	Illumina
10.5739	4.52683	Mono	donor3	Illumina
0.386494	-0.91285	NK	donor7	Illumina
-7.80568	-0.653555	CD4 T	donor0	Illumina
9.35355	5.181	Mono	donor4	Illumina
9.26048	7.86375	Mono	donor4	Illumina
2.21578	6.71439	Mono	donor5	Illumina
-9.87332	1.07263	CD8 T	donor7	Illumina
-7.76143	-1.64165	CD4 T	donor3	Illumina
0.779753	-0.897492	NK	donor4	Illumina
8.61081	5.7833	Mono	donor1	Illumina
9.20506	6.45079	Mono	donor6	Illumina
1.81551	7.17234	Mono	donor5	Illumina
8.45886	-8.39464	B	donor1	Illumina
-3.12042	-3.46425	CD8 T	donor5	Illumina
-9.38732	1.02567	CD8 T	donor3	Illumina
10.4135	7.02816	Mono	donor5	Illumina
10.1804	7.67125	Mono	donor6	Illumina
5.91706	4.66192	Mono	donor7	Illumina
9.0482	6.46683	Mono	donor2	Illumina
-7.4885	-4.59823	CD4 T	donor6	Illumina
3.81025	2.84005	Mono	donor4	Illumina
8.22965	2.27791	DC	donor2	Illumina
0.507928	-0.683467	NK	donor5	Illumina
8.28732	2.4077	DC	donor0	Illumina
-1.94163	-4.37671	CD8 T	donor5	Illumina
9.94329	8.20862	Mono	donor1	Illumina
-10.2076	-0.650577	CD4 T	donor5	Illumina
7.31141	1.97759	DC	donor5	Illumina
5.65027	4.09912	Mono	donor4	Illumina
-8.43742	-3.71964	CD4 T	donor1	Illumina
-10.7234	1.18199	CD8 T	donor4	Illumina
7.64437	5.62629	Mono	donor4	Illumina
7.7156	-8.987	B	donor0	Illumina
-8.17087	-2.15159	CD4 T	donor3	Illumina
-9.43062	1.30598	CD8 T	donor7	Illumina
-7.19894	-2.30693	CD4 T	donor4	Illumina
9.8825	6.85409	Mono	donor1	Illumina
9.02333	5.9575	Mono	donor3	Illumina
7.89949	6.13668	Mono	donor5	Illumina
-8.75305	0.0198043	CD4 T	donor6	Illumina
-10.0313	-0.893532	CD4 T	donor1	Illumina
-1.69341	-3.74564	CD8 T	donor5	Illumina
-5.28536	-3.55286	CD8 T	donor1	Illumina
-1.72312	-3.42748	CD8 T	donor4	Illumina
-5.0036	-6.12395	other T	donor2	Illumina
-5.12777	-0.210809	CD8 T	donor6	Illumina
2.23153	7.51516	Mono	donor5	Illumina
2.8504	6.09129	Mono	donor5	Illumina
1.98197	7.10587	Mono	donor4	Illumina
2.19834	7.4826	Mono	donor5	Illumina
-8.77984	-3.75437	CD4 T	donor4	Illumina
-11.1038	-1.99574	CD4 T	donor5	Illumina
6.53915	4.66251	Mono	donor4	Illumina
2.5273	5.78879	Mono	donor5	Illumina
11.0915	5.95007	Mono	donor5	Illumina
11.1125	6.73008	Mono	donor4	Illumina
-9.13236	-0.34552	CD4 T	donor6	Illumina
-0.193903	-0.434083	NK	donor5	Illumina
-9.364	-1.00296	CD4 T	donor0	Illumina
-11.1442	0.765667	CD8 T	donor4	Illumina
4.04196	2.82818	Mono	donor3	Illumina
8.2583	-7.9588	B	donor0	Illumina
6.54124	5.76296	Mono	donor4	Illumina
1.89124	6.55186	Mono	donor3	Illumina
9.76678	8.08466	Mono	donor5	Illumina
-2.25154	-2.05162	CD8 T	donor5	Illumina
-9.87476	-2.66271	CD4 T	donor6	Illumina
-2.28885	-3.71516	CD8 T	donor3	Illumina
2.36072	6.13077	Mono	donor5	Illumina
8.21215	1.45104	DC	donor5	Illumina
-0.342217	-8.31711	B	donor0	Illumina
-4.67695	-5.15484	other T	donor2	Illumina
-11.6109	-1.90409	CD4 T	donor4	Illumina
-9.63514	-2.75767	CD4 T	donor1	Illumina
-8.08677	-2.59566	CD4 T	donor4	Illumina
-10.9256	-1.36213	CD4 T	donor5	Illumina
-6.61145	0.777191	CD8 T	donor5	Illumina
-9.16143	-3.5692	CD4 T	donor6	Illumina
-0.442853	-7.45638	CD4 T	donor6	Illumina
-2.09717	-2.77825	CD8 T	donor5	Illumina
9.67443	7.81002	Mono	donor4	Illumina
7.35263	-7.82493	B	donor7	Illumina
-10.9598	-1.83656	CD4 T	donor5	Illumina
8.81522	7.89926	Mono	donor1	Illumina
-6.70081	-2.97466	CD4 T	donor4	Illumina
-9.15592	-0.051002	CD4 T	donor1	Illumina
-3.31046	-2.9067	CD8 T	donor7	Illumina
-9.55504	-3.40826	CD4 T	donor7	Illumina
-6.97432	-2.18672	CD4 T	donor6	Illumina
-11.2398	1.08574	CD8 T	donor1	Illumina
-8.2643	-4.48663	CD4 T	donor7	Illumina
-11.1801	1.06897	CD8 T	donor7	Illumina
8.93546	7.31243	Mono	donor1	Illumina
7.48349	-8.13539	B	donor5	Illumina
5.3087	-11.2895	B	donor7	Illumina
9.46045	7.87922	Mono	donor4	Illumina
-6.01667	-0.00232216	CD4 T	donor5	Illumina
-6.50754	-2.28018	CD4 T	donor4	Illumina
-6.34923	-4.5581	CD8 T	donor0	Illumina
10.9409	5.65898	Mono	donor7	Illumina
-9.65446	-0.699465	CD4 T	donor3	Illumina
2.58543	7.00893	Mono	donor5	Illumina
7.36537	-7.57905	B	donor7	Illumina
9.82252	7.28296	Mono	donor5	Illumina
-7.74868	-3.72512	CD4 T	donor1	Illumina
10.0765	6.82208	Mono	donor6	Illumina
-6.79609	-2.89407	CD4 T	donor5	Illumina
5.28526	3.36613	Mono	donor1	Illumina
-4.96471	-6.17954	other T	donor1	Illumina
7.97093	7.95558	Mono	donor1	Illumina
5.91462	4.82212	Mono	donor5	Illumina
4.66193	-10.1246	B	donor0	Illumina
-10.1835	-2.9469	CD4 T	donor1	Illumina
8.20807	4.95746	Mono	donor5	Illumina
-0.60135	-7.07426	CD4 T	donor5	Illumina
9.98749	6.39666	Mono	donor5	Illumina
3.4746	4.41952	Mono	donor5	Illumina
2.90642	6.37913	Mono	donor1	Illumina
-6.85194	-2.16248	CD4 T	donor7	Illumina
5.8919	-8.41081	B	donor1	Illumina
-9.91598	-2.28415	CD4 T	donor1	Illumina
7.21177	-8.95472	B	donor0	Illumina
-6.22609	-0.398536	CD8 T	donor5	Illumina
-8.30943	-2.28966	CD4 T	donor1	Illumina
-6.49907	-1.53333	CD4 T	donor5	Illumina
-10.3549	-1.2514	CD4 T	donor7	Illumina
-1.80696	-3.23206	CD8 T	donor1	Illumina
10.3042	6.03602	Mono	donor4	Illumina
-2.39465	-4.04573	CD8 T	donor3	Illumina
-9.99149	-1.32092	CD4 T	donor1	Illumina
-1.6146	-3.15929	CD8 T	donor7	Illumina
8.32058	1.5362	DC	donor5	Illumina
7.37932	5.62422	Mono	donor1	Illumina
-9.04861	-4.48003	CD4 T	donor2	Illumina
10.9315	4.92509	Mono	donor1	Illumina
11.069	5.42016	Mono	donor5	Illumina
0.256746	-0.881003	NK	donor5	Illumina
-0.285791	-1.80225	NK	donor5	Illumina
10.5705	7.58603	Mono	donor5	Illumina
-10.7397	-1.47381	CD4 T	donor1	Illumina
8.03779	7.08331	Mono	donor6	Illumina
10.9141	6.79576	Mono	donor3	Illumina
-5.79482	-0.853618	CD4 T	donor1	Illumina
7.62091	-7.77341	B	donor2	Illumina
9.1006	6.8243	Mono	donor5	Illumina
-9.81132	-1.54356	CD4 T	donor1	Illumina
-9.15731	-0.670282	CD4 T	donor0	Illumina
-8.20588	-2.55233	CD4 T	donor6	Illumina
7.22913	6.79529	Mono	donor3	Illumina
9.06014	7.58939	Mono	donor3	Illumina
1.47202	6.05221	Mono	donor6	Illumina
8.33393	7.74363	Mono	donor6	Illumina
-5.75514	-5.8816	other T	donor4	Illumina
6.46568	-9.75331	B	donor3	Illumina
8.16633	1.52509	DC	donor4	Illumina
1.61629	7.23291	Mono	donor3	Illumina
3.43831	6.91238	Mono	donor5	Illumina
-10.5311	-2.39976	CD4 T	donor5	Illumina
10.131	7.11146	Mono	donor7	Illumina
-10.1755	-0.50799	CD4 T	donor5	Illumina
-1.50636	-3.98891	CD8 T	donor7	Illumina
-0.948804	-0.483343	NK	donor2	Illumina
-9.96395	-1.66826	CD4 T	donor3	Illumina
0.759797	-0.946702	NK	donor7	Illumina
-9.88601	-0.371598	CD4 T	donor1	Illumina
3.42324	2.79666	Mono	donor1	Illumina
-3.41034	-3.15418	CD8 T	donor1	Illumina
3.26616	4.3748	Mono	donor1	Illumina
-10.0032	-1.3173	CD4 T	donor1	Illumina
-1.23007	-1.08535	NK	donor5	Illumina
5.11329	-11.3702	B	donor7	Illumina
4.01069	2.63808	Mono	donor5	Illumina
3.72909	3.19711	Mono	donor1	Illumina
-10.1138	-0.679476	CD4 T	donor1	Illumina
10.5979	4.87213	Mono	donor1	Illumina
2.27112	7.96588	Mono	donor5	Illumina
-5.82838	-0.762653	CD4 T	donor1	Illumina
-9.5292	-3.20703	CD8 T	donor4	Illumina
10.0643	7.90959	Mono	donor4	Illumina
-6.07338	0.522074	CD8 T	donor5	Illumina
-10.2303	-0.963729	CD4 T	donor1	Illumina
8.29979	-8.48305	B	donor5	Illumina
3.97513	2.50464	Mono	donor4	Illumina
10.543	6.06834	Mono	donor5	Illumina
6.58355	-7.62956	B	donor5	Illumina
4.47678	-9.68603	B	donor4	Illumina
9.1676	5.79287	Mono	donor5	Illumina
-7.04653	-2.43852	CD4 T	donor5	Illumina
9.98242	3.74522	Mono	donor5	Illumina
0.61796	-0.348861	NK	donor0	Illumina
-2.11551	-2.83186	CD8 T	donor6	Illumina
4.0074	2.59538	Mono	donor4	Illumina
-5.95726	-0.438883	CD8 T	donor0	Illumina
8.29095	-8.14574	B	donor4	Illumina
1.73139	6.1344	Mono	donor5	Illumina
6.22705	-9.85348	B	donor6	Illumina
8.21468	7.71033	Mono	donor4	Illumina
-8.49831	-3.69121	CD4 T	donor1	Illumina
-0.00597667	-0.564283	NK	donor6	Illumina
7.49445	5.87236	Mono	donor5	Illumina
-9.18889	-0.850688	CD4 T	donor7	Illumina
-3.0516	-2.97234	CD8 T	donor4	Illumina
-2.05205	-0.971008	NK	donor5	Illumina
2.47753	6.36548	Mono	donor5	Illumina
9.40287	7.22917	Mono	donor5	Illumina
10.0155	7.47884	Mono	donor4	Illumina
-0.842081	-1.17688	NK	donor5	Illumina
7.56588	6.09377	Mono	donor4	Illumina
9.38521	5.46544	Mono	donor6	Illumina
-8.82754	-0.108219	CD4 T	donor5	Illumina
1.55561	7.62111	Mono	donor4	Illumina
9.54118	7.53873	Mono	donor1	Illumina
9.4355	7.30291	Mono	donor6	Illumina
-6.33997	0.339465	CD4 T	donor5	Illumina
0.206551	-0.499266	NK	donor3	Illumina
5.30951	-11.3953	B	donor7	Illumina
-9.40594	-2.72954	CD4 T	donor1	Illumina
5.50217	-10.9448	B	donor7	Illumina
-11.1648	1.03377	CD8 T	donor5	Illumina
3.88143	2.73308	Mono	donor1	Illumina
-8.79348	-3.51071	CD4 T	donor4	Illumina
9.33623	7.28061	Mono	donor4	Illumina
10.9311	5.11137	Mono	donor1	Illumina
0.899228	-0.567536	NK	donor2	Illumina
1.97894	6.59636	Mono	donor1	Illumina
9.07868	5.53835	Mono	donor5	Illumina
-11.1192	-1.38179	CD4 T	donor3	Illumina
8.15372	4.84955	Mono	donor2	Illumina
1.87302	7.28441	Mono	donor5	Illumina
3.83992	2.74226	Mono	donor5	Illumina
-0.132813	-0.19767	NK	donor5	Illumina
-9.85701	1.1175	CD8 T	donor7	Illumina
5.10204	3.57796	Mono	donor5	Illumina
-0.368068	-0.223411	NK	donor5	Illumina
5.05252	-9.10494	B	donor2	Illumina
2.97049	5.62039	Mono	donor5	Illumina
-6.03491	-1.21201	other T	donor5	Illumina
-4.1331	-4.94925	other T	donor3	Illumina
-9.03558	-0.657039	CD4 T	donor6	Illumina
7.74677	-7.83597	B	donor0	Illumina
1.63686	7.27756	Mono	donor5	Illumina
-0.610968	-1.54501	NK	donor5	Illumina
7.36517	-8.11458	B	donor1	Illumina
-3.91308	-0.808347	CD8 T	donor5	Illumina
11.1319	5.11514	Mono	donor1	Illumina
-1.74887	-3.01533	CD8 T	donor1	Illumina
-7.1087	0.274777	other T	donor5	Illumina
5.63145	-10.0646	B	donor7	Illumina
-6.47806	-2.00758	CD4 T	donor4	Illumina
-1.93341	-2.87792	CD8 T	donor7	Illumina
-6.24827	0.666677	CD4 T	donor4	Illumina
5.3936	-10.6981	B	donor7	Illumina
4.9736	-10.2428	B	donor1	Illumina
7.97561	5.23701	Mono	donor7	Illumina
-8.46168	-4.62589	CD4 T	donor5	Illumina
8.1599	7.28585	Mono	donor4	Illumina
-7.21104	-0.297213	CD4 T	donor1	Illumina
-0.21045	-9.14461	B	donor7	Illumina
11.1573	5.51029	Mono	donor7	Illumina
7.64261	-7.63	B	donor4	Illumina
-10.998	-1.67542	CD4 T	donor3	Illumina
5.33698	-10.1592	B	donor7	Illumina
4.0353	3.87727	Mono	donor5	Illumina
-2.60877	-3.49685	CD8 T	donor1	Illumina
8.15159	8.00683	Mono	donor5	Illumina
7.44268	5.15391	Mono	donor5	Illumina
-7.61198	-3.69589	CD4 T	donor5	Illumina
-6.65326	-1.4983	CD4 T	donor4	Illumina
0.811387	6.86937	CD4 T	donor3	Illumina
-1.44208	-1.02249	NK	donor5	Illumina
0.251955	-1.54752	NK	donor5	Illumina
8.18527	2.31222	DC	donor5	Illumina
9.55983	7.45845	Mono	donor0	Illumina
-10.3654	-0.570595	CD4 T	donor1	Illumina
7.03365	-8.29553	B	donor7	Illumina
-10.2754	0.897143	CD8 T	donor3	Illumina
-9.96379	-1.17204	CD4 T	donor1	Illumina
6.73759	5.19283	Mono	donor2	Illumina
-3.49344	-3.05962	CD8 T	donor4	Illumina
-6.35439	0.668137	other T	donor5	Illumina
7.15653	6.44945	Mono	donor5	Illumina
5.18689	-11.1954	B	donor7	Illumina
2.64192	6.81271	Mono	donor5	Illumina
4.75108	3.07875	Mono	donor0	Illumina
0.590672	-0.572239	NK	donor0	Illumina
7.53195	6.78776	Mono	donor2	Illumina
-8.89421	-0.156631	CD4 T	donor1	Illumina
6.33115	-7.64979	B	donor2	Illumina
9.0168	8.70552	Mono	donor4	Illumina
9.69459	5.59465	Mono	donor5	Illumina
7.47867	6.63443	Mono	donor7	Illumina
-5.96443	-1.43632	CD4 T	donor1	Illumina
4.35115	-9.64911	B	donor5	Illumina
10.73	7.15695	Mono	donor5	Illumina
-8.23311	-3.80611	CD4 T	donor2	Illumina
8.02628	7.34572	Mono	donor5	Illumina
4.72754	-9.33203	B	donor5	Illumina
8.86839	7.46382	Mono	donor5	Illumina
8.08612	5.9584	Mono	donor3	Illumina
3.11418	7.12312	Mono	donor5	Illumina
7.64359	7.13392	Mono	donor5	Illumina
-8.30429	-3.14928	CD4 T	donor3	Illumina
9.64156	8.39909	Mono	donor4	Illumina
8.17216	1.44909	DC	donor4	Illumina
-8.57768	-0.267665	CD4 T	donor1	Illumina
7.36151	5.93351	Mono	donor0	Illumina
3.92805	2.99776	Mono	donor2	Illumina
2.04109	6.33314	Mono	donor5	Illumina
10.3105	4.39404	Mono	donor1	Illumina
7.79509	-8.13345	B	donor2	Illumina
2.98614	6.7758	Mono	donor1	Illumina
-2.53692	-4.08229	CD8 T	donor7	Illumina
-10.8077	-0.674868	CD4 T	donor0	Illumina
-8.04578	-4.62109	CD4 T	donor5	Illumina
8.73008	8.50453	Mono	donor4	Illumina
-6.50891	-0.26857	CD4 T	donor1	Illumina
-2.97672	-4.31903	CD4 T	donor2	Illumina
7.54255	-7.8295	B	donor4	Illumina
-3.64889	-0.969981	other	donor3	Illumina
-7.29821	-4.78967	CD4 T	donor2	Illumina
6.9985	5.02771	Mono	donor1	Illumina
-11.266	-1.7742	CD4 T	donor5	Illumina
7.92433	-8.57772	B	donor3	Illumina
-6.62381	0.391495	CD4 T	donor5	Illumina
-0.527329	-1.11149	NK	donor5	Illumina
-10.3626	-0.919747	CD4 T	donor1	Illumina
-7.8617	-3.95067	CD4 T	donor4	Illumina
5.50222	-8.60955	other	donor0	Illumina
4.24676	2.9202	Mono	donor5	Illumina
5.82029	4.64775	Mono	donor4	Illumina
-11.1926	-1.3752	CD4 T	donor2	Illumina
9.32058	7.96301	Mono	donor2	Illumina
8.49238	5.7076	Mono	donor5	Illumina
2.93899	5.69287	Mono	donor1	Illumina
9.59399	5.91253	Mono	donor5	Illumina
-10.8249	1.25844	CD8 T	donor7	Illumina
8.60919	6.56137	Mono	donor4	Illumina
10.0512	6.52614	Mono	donor0	Illumina
8.91044	7.34466	Mono	donor4	Illumina
-8.26784	-0.759094	CD4 T	donor7	Illumina
6.06217	-8.70776	B	donor4	Illumina
6.33776	5.09778	Mono	donor5	Illumina
8.21137	2.23076	DC	donor3	Illumina
8.42319	7.6337	Mono	donor4	Illumina
-3.06016	-0.90105	other	donor5	Illumina
8.63894	7.11437	Mono	donor6	Illumina
6.37674	-7.67019	B	donor5	Illumina
-0.713956	-2.11465	NK	donor5	Illumina
-1.92324	-3.63319	CD8 T	donor4	Illumina
8.2277	4.80645	Mono	donor5	Illumina
-10.7438	-0.968124	CD4 T	donor1	Illumina
-6.53851	-4.69917	CD4 T	donor0	Illumina
-4.48443	-5.47766	other T	donor1	Illumina
-2.47456	-3.14977	CD8 T	donor3	Illumina
-5.65361	-0.706708	CD4 T	donor5	Illumina
6.01404	4.72201	Mono	donor1	Illumina
-8.77961	-0.269784	CD4 T	donor2	Illumina
-0.106983	-0.115618	NK	donor0	Illumina
-7.27067	-3.96001	CD4 T	donor1	Illumina
-4.11915	-3.09999	CD8 T	donor6	Illumina
0.124328	-0.00732683	NK	donor2	Illumina
10.0327	7.74793	Mono	donor4	Illumina
9.11691	5.66353	Mono	donor5	Illumina
9.80784	5.056	Mono	donor1	Illumina
-9.21937	-3.64521	CD4 T	donor4	Illumina
-9.46296	-0.777757	CD4 T	donor7	Illumina
9.41363	7.26961	Mono	donor3	Illumina
4.75152	13.63	DC	donor5	Illumina
-5.47344	-5.28899	other T	donor5	Illumina
-9.06176	-3.51618	CD4 T	donor6	Illumina
-5.94341	-0.649756	CD4 T	donor1	Illumina
7.95475	4.58112	Mono	donor5	Illumina
8.01315	7.0604	Mono	donor5	Illumina
6.02997	-8.26835	B	donor4	Illumina
8.24857	2.77329	DC	donor3	Illumina
-1.24202	-0.656712	NK	donor5	Illumina
7.39424	5.06957	Mono	donor5	Illumina
-8.79398	-0.77194	CD4 T	donor1	Illumina
9.17291	7.19723	Mono	donor5	Illumina
8.76877	8.62678	Mono	donor4	Illumina
-11.4425	-1.7402	CD4 T	donor7	Illumina
-7.59868	-3.26972	CD4 T	donor3	Illumina
-10.3541	-1.33239	CD4 T	donor4	Illumina
-9.5537	0.987383	CD8 T	donor5	Illumina
-5.61144	-6.02337	other T	donor0	Illumina
-8.63903	-3.33253	CD4 T	donor7	Illumina
-7.18679	-4.49964	CD4 T	donor5	Illumina
-7.95493	-1.73745	CD4 T	donor3	Illumina
0.294616	-0.678291	NK	donor5	Illumina
10.065	8.29095	other	donor1	Illumina
2.69019	5.65649	Mono	donor5	Illumina
-8.45179	-3.78936	CD4 T	donor1	Illumina
8.74243	6.08025	Mono	donor0	Illumina
0.279105	-0.728575	NK	donor4	Illumina
5.49741	-3.22039	other	donor1	Illumina
-6.41031	0.251454	CD4 T	donor5	Illumina
7.49027	-8.08335	B	donor0	Illumina
-0.230439	-0.652414	NK	donor4	Illumina
1.65315	6.9793	Mono	donor4	Illumina
-6.08773	0.630559	CD4 T	donor5	Illumina
10.2256	6.67658	Mono	donor4	Illumina
-9.53247	-0.0306034	CD4 T	donor6	Illumina
-3.26859	-3.94517	CD8 T	donor6	Illumina
2.09983	6.35824	Mono	donor5	Illumina
1.55743	7.00965	Mono	donor5	Illumina
7.97827	5.24814	Mono	donor4	Illumina
3.30289	4.20237	Mono	donor1	Illumina
-1.69039	-0.324548	NK	donor1	Illumina
1.93088	7.73567	Mono	donor4	Illumina
4.56668	3.46842	Mono	donor5	Illumina
-8.73494	-1.9714	CD4 T	donor1	Illumina
-9.13986	-1.16436	CD4 T	donor6	Illumina
6.20299	-9.17319	B	donor7	Illumina
9.21144	8.36074	Mono	donor7	Illumina
-0.0243844	-0.739532	NK	donor6	Illumina
-8.52297	-0.438776	CD4 T	donor0	Illumina
-5.50274	-0.339	CD8 T	donor1	Illumina
-9.27647	-0.658531	CD4 T	donor3	Illumina
-8.79623	-3.10871	CD4 T	donor0	Illumina
2.29297	6.24976	Mono	donor6	Illumina
-7.57503	-4.45018	CD4 T	donor1	Illumina
-11.346	0.998194	CD8 T	donor5	Illumina
-4.42547	-3.11618	CD8 T	donor5	Illumina
5.22574	3.5496	Mono	donor4	Illumina
8.96151	7.58317	Mono	donor2	Illumina
-5.02549	-2.05637	other T	donor5	Illumina
0.615546	-0.431029	NK	donor1	Illumina
-2.44034	-3.36918	CD8 T	donor2	Illumina
-5.94692	0.427292	CD8 T	donor5	Illumina
8.2227	7.20175	Mono	donor4	Illumina
1.32509	-1.18837	NK	donor4	Illumina
8.97489	7.77846	Mono	donor2	Illumina
8.01359	5.58429	Mono	donor5	Illumina
8.12928	1.16971	DC	donor7	Illumina
-4.95389	-0.449239	CD8 T	donor2	Illumina
-1.68254	-3.94434	CD8 T	donor3	Illumina
6.64774	5.68485	Mono	donor1	Illumina
1.56367	6.38157	Mono	donor6	Illumina
-9.82296	-0.409984	CD4 T	donor3	Illumina
-5.70993	-0.499466	CD4 T	donor1	Illumina
-6.28289	0.522271	CD4 T	donor5	Illumina
4.49869	3.07175	Mono	donor4	Illumina
-5.7276	-0.528784	CD4 T	donor5	Illumina
9.33578	6.48961	Mono	donor0	Illumina
8.23841	1.94423	DC	donor1	Illumina
-8.50161	-2.54783	CD4 T	donor1	Illumina
5.24098	3.47561	Mono	donor1	Illumina
10.868	5.6716	Mono	donor5	Illumina
5.82836	-10.421	B	donor6	Illumina
-9.30839	1.262	CD8 T	donor3	Illumina
3.8458	2.59166	Mono	donor4	Illumina
9.18424	5.74276	Mono	donor1	Illumina
4.12076	3.18852	Mono	donor2	Illumina
9.69393	6.86373	Mono	donor1	Illumina
0.408844	-0.0434947	NK	donor7	Illumina
-3.40657	-3.08623	CD8 T	donor0	Illumina
-10.0708	-1.8588	CD4 T	donor1	Illumina
0.0963314	-0.453295	NK	donor2	Illumina
8.16892	2.38406	DC	donor2	Illumina
-6.47099	-0.317311	CD4 T	donor1	Illumina
-6.34725	0.734844	CD4 T	donor5	Illumina
-9.55236	1.04673	CD8 T	donor3	Illumina
8.27005	1.23284	DC	donor4	Illumina
-0.692033	-1.6836	NK	donor5	Illumina
-1.76594	-3.82716	CD8 T	donor4	Illumina
-6.77416	-0.797223	Mono	donor5	Illumina
6.06548	-7.45854	B	donor6	Illumina
10.7755	4.60224	Mono	donor6	Illumina
-7.05031	-4.088	CD4 T	donor0	Illumina
5.99916	-10.0172	B	donor3	Illumina
-7.76466	-3.16576	CD4 T	donor3	Illumina
-8.21323	-3.3803	CD4 T	donor2	Illumina
8.31858	5.28167	Mono	donor6	Illumina
8.29995	-8.93735	B	donor6	Illumina
-6.77064	-1.28357	CD4 T	donor4	Illumina
-4.12682	-3.3685	CD8 T	donor6	Illumina
-10.361	-2.64739	CD4 T	donor3	Illumina
7.69582	4.98344	Mono	donor4	Illumina
-7.07039	-4.27837	CD4 T	donor2	Illumina
-6.91793	0.0809901	CD8 T	donor1	Illumina
11.0407	6.74003	Mono	donor4	Illumina
-11.1109	-1.41023	CD4 T	donor4	Illumina
-3.77829	-3.88671	CD8 T	donor4	Illumina
-1.11781	-1.55873	NK	donor5	Illumina
-9.81924	0.645017	CD8 T	donor7	Illumina
8.67757	5.31076	Mono	donor2	Illumina
7.998	2.41169	DC	donor0	Illumina
8.10193	1.43301	DC	donor2	Illumina
-0.842404	-1.9796	NK	donor5	Illumina
-10.2856	-2.55655	CD4 T	donor2	Illumina
8.7397	5.41347	Mono	donor0	Illumina
9.38388	7.74618	Mono	donor1	Illumina
-9.7938	-2.45511	CD4 T	donor2	Illumina
9.1325	6.8632	Mono	donor1	Illumina
4.69795	3.99783	Mono	donor6	Illumina
7.26546	6.10043	Mono	donor5	Illumina
-8.22719	-2.27826	CD4 T	donor4	Illumina
1.85399	6.13451	Mono	donor0	Illumina
-10.2146	-1.94522	CD4 T	donor3	Illumina
6.6329	-8.61125	B	donor1	Illumina
8.37894	7.5271	Mono	donor5	Illumina
10.6017	5.3127	Mono	donor3	Illumina
-3.87149	-2.71509	CD8 T	donor6	Illumina
8.32472	-7.77517	B	donor1	Illumina
2.63107	6.42207	Mono	donor5	Illumina
10.2582	5.01045	Mono	donor5	Illumina
5.48142	-3.22291	other	donor5	Illumina
-7.51802	-3.23679	CD4 T	donor5	Illumina
7.52701	4.71727	Mono	donor5	Illumina
3.5428	3.32	Mono	donor6	Illumina
-10.2711	-1.46408	CD4 T	donor4	Illumina
7.65359	-8.226	B	donor6	Illumina
7.77208	5.06021	Mono	donor4	Illumina
-4.12242	-4.87425	other T	donor0	Illumina
7.6796	-7.86934	B	donor5	Illumina
-9.76306	-2.85855	CD4 T	donor7	Illumina
-6.31005	-1.79414	CD4 T	donor5	Illumina
-0.118766	-0.294463	NK	donor1	Illumina
-9.82524	-1.72056	CD4 T	donor6	Illumina
-5.98612	-0.81889	CD8 T	donor1	Illumina
-9.93712	-2.0166	CD4 T	donor1	Illumina
-8.5899	-1.38945	CD4 T	donor7	Illumina
-9.61186	-1.47658	CD4 T	donor4	Illumina
-6.73301	-0.271664	CD4 T	donor0	Illumina
-10.3479	1.3133	CD8 T	donor1	Illumina
-5.45662	-5.58657	other T	donor5	Illumina
-3.53723	-4.27321	CD8 T	donor6	Illumina
-10.1318	-0.380469	CD4 T	donor2	Illumina
10.8577	5.9377	Mono	donor4	Illumina
7.17919	-7.78009	B	donor0	Illumina
-0.459316	-1.58087	NK	donor5	Illumina
-3.12029	-3.60419	CD8 T	donor4	Illumina
8.26473	-8.33333	B	donor5	Illumina
-11.2359	-2.30807	CD4 T	donor5	Illumina
1.97276	6.17642	other	donor4	Illumina
7.99161	-7.55612	B	donor0	Illumina
8.62534	6.26627	Mono	donor0	Illumina
6.5374	5.83812	Mono	donor0	Illumina
-11.4876	-1.56167	CD4 T	donor4	Illumina
-6.077	-4.57721	CD4 T	donor4	Illumina
9.79011	5.77952	Mono	donor5	Illumina
9.93093	5.35033	Mono	donor5	Illumina
-7.22912	-2.2695	CD4 T	donor4	Illumina
-5.35764	-5.55925	other T	donor1	Illumina
-7.01125	-2.51276	CD4 T	donor5	Illumina
-2.33065	-0.632345	other	donor2	Illumina
9.98928	6.94537	Mono	donor1	Illumina
1.37712	7.03701	Mono	donor5	Illumina
0.624635	-0.505285	NK	donor1	Illumina
3.65045	3.16244	Mono	donor4	Illumina
-9.43004	-2.68049	CD4 T	donor3	Illumina
9.70555	7.16047	Mono	donor1	Illumina
-8.8256	-3.64801	CD4 T	donor4	Illumina
4.54533	-10.365	B	donor4	Illumina
1.54202	6.9232	Mono	donor5	Illumina
-0.230762	-1.10891	NK	donor2	Illumina
8.671	5.62918	Mono	donor1	Illumina
0.679217	-0.506938	NK	donor3	Illumina
-3.62745	-1.6047	CD8 T	donor2	Illumina
8.8874	5.75415	Mono	donor2	Illumina
-4.37581	-3.50581	CD8 T	donor3	Illumina
-5.74553	0.474242	CD4 T	donor5	Illumina
10.2598	6.02397	Mono	donor3	Illumina
-6.31363	0.479733	CD4 T	donor5	Illumina
-6.80025	-4.13831	CD8 T	donor6	Illumina
-0.374883	-8.02636	B	donor6	Illumina
9.67037	6.47246	Mono	donor3	Illumina
-6.91368	0.235627	CD8 T	donor5	Illumina
-0.233535	-9.1608	B	donor4	Illumina
9.09358	6.37726	Mono	donor4	Illumina
8.22064	2.63764	DC	donor5	Illumina
7.6878	-8.34209	B	donor0	Illumina
9.96519	5.40563	Mono	donor4	Illumina
8.04774	4.68531	Mono	donor5	Illumina
-7.56756	-2.98747	CD4 T	donor1	Illumina
-7.09968	-0.834956	CD4 T	donor4	Illumina
1.70523	-1.73601	NK	donor4	Illumina
-4.68426	-3.11367	CD8 T	donor5	Illumina
9.25616	6.89189	Mono	donor6	Illumina
5.52521	4.50955	Mono	donor5	Illumina
0.0716981	0.0394502	NK	donor4	Illumina
-10.1021	0.606121	other T	donor3	Illumina
-5.89661	-0.0523789	CD4 T	donor5	Illumina
10.1282	5.4038	Mono	donor3	Illumina
2.93636	7.2948	Mono	donor1	Illumina
-8.27903	-3.54743	CD4 T	donor2	Illumina
0.448546	-0.188923	NK	donor2	Illumina
-9.54384	-1.23483	CD4 T	donor1	Illumina
-11.2835	0.431101	CD4 T	donor5	Illumina
10.2171	5.93819	Mono	donor5	Illumina
9.834	6.68731	Mono	donor2	Illumina
8.16095	5.62961	Mono	donor6	Illumina
-5.18574	-1.89431	CD8 T	donor3	Illumina
10.087	6.84418	Mono	donor6	Illumina
-10.2907	1.31799	CD8 T	donor1	Illumina
-9.19736	-0.932097	CD4 T	donor3	Illumina
-3.08903	-3.67126	CD8 T	donor4	Illumina
9.87156	7.55055	Mono	donor1	Illumina
8.42579	5.85075	Mono	donor2	Illumina
7.72099	6.52335	Mono	donor1	Illumina
-8.69969	0.399077	CD8 T	donor7	Illumina
8.05114	7.02292	Mono	donor7	Illumina
-10.1896	0.0398581	CD8 T	donor1	Illumina
5.80375	-9.94483	B	donor3	Illumina
-11.0766	-0.917016	CD4 T	donor7	Illumina
-6.71745	0.835885	CD8 T	donor5	Illumina
-7.76901	-3.78023	CD4 T	donor1	Illumina
-1.57389	-3.76556	CD8 T	donor4	Illumina
-0.280045	-9.13137	B	donor4	Illumina
11.0722	6.52505	Mono	donor3	Illumina
-3.98018	-4.88891	other T	donor0	Illumina
-11.282	0.768391	CD8 T	donor2	Illumina
-7.22317	-4.1364	CD8 T	donor7	Illumina
5.97186	-10.2281	B	donor7	Illumina
-5.96928	-0.523249	CD4 T	donor7	Illumina
-7.60581	-4.08453	CD4 T	donor6	Illumina
2.39469	7.89514	Mono	donor5	Illumina
8.33923	-8.17952	B	donor0	Illumina
-3.10391	-3.92798	CD8 T	donor5	Illumina
-0.25556	-0.541892	NK	donor3	Illumina
-6.21425	-1.74	CD4 T	donor1	Illumina
-2.0893	-0.715792	NK	donor4	Illumina
3.38758	3.21857	Mono	donor1	Illumina
-8.54333	-4.15752	CD4 T	donor7	Illumina
5.03105	-9.43843	B	donor1	Illumina
9.80374	5.01185	Mono	donor4	Illumina
-1.10261	-1.30687	NK	donor5	Illumina
4.98801	4.39951	Mono	donor1	Illumina
9.09679	7.7394	Mono	donor5	Illumina
8.15426	6.08013	Mono	donor0	Illumina
-11.0831	0.843894	CD8 T	donor6	Illumina
8.88722	8.4548	Mono	donor4	Illumina
-6.13469	0.504132	CD4 T	donor5	Illumina
2.57313	-1.74822	NK	donor6	Illumina
0.45535	-0.528935	NK	donor2	Illumina
-10.1748	-0.545254	CD4 T	donor7	Illumina
6.23115	-10.0037	B	donor6	Illumina
-4.52091	-3.96446	CD8 T	donor1	Illumina
-9.91187	-1.45171	CD4 T	donor1	Illumina
-6.54608	-0.0807115	CD8 T	donor3	Illumina
8.85319	6.63637	Mono	donor7	Illumina
-0.941644	-2.61759	CD8 T	donor5	Illumina
0.486924	-0.501824	NK	donor4	Illumina
-11.3627	-1.39256	CD4 T	donor5	Illumina
5.17732	-11.2101	B	donor7	Illumina
-9.07396	0.973009	CD8 T	donor3	Illumina
-9.83377	1.28608	CD8 T	donor7	Illumina
-7.87606	0.427163	CD8 T	donor5	Illumina
11.1047	6.4641	Mono	donor3	Illumina
4.88285	13.716	DC	donor5	Illumina
-10.9612	-1.30457	CD4 T	donor3	Illumina
8.22758	-9.05571	B	donor1	Illumina
-10.5871	-0.747804	CD4 T	donor6	Illumina
4.97589	-11.3695	B	donor7	Illumina
-7.83012	-4.08359	CD4 T	donor7	Illumina
8.35141	7.97658	Mono	donor5	Illumina
-1.5115	-3.53298	CD8 T	donor4	Illumina
-2.22449	-3.99102	CD4 T	donor7	Illumina
0.858132	-0.250228	NK	donor6	Illumina
-7.68454	-0.825717	CD4 T	donor6	Illumina
10.0863	6.5856	Mono	donor5	Illumina
5.29188	3.80564	Mono	donor0	Illumina
4.9746	-10.7762	B	donor4	Illumina
-0.164975	-1.43367	CD8 T	donor5	Illumina
6.64831	4.74054	Mono	donor2	Illumina
8.30786	7.0772	Mono	donor5	Illumina
9.3177	5.98856	Mono	donor2	Illumina
4.04103	2.45739	Mono	donor0	Illumina
-4.62662	-3.48917	CD8 T	donor5	Illumina
-0.148015	-0.513065	NK	donor0	Illumina
-10.128	-1.05251	CD4 T	donor1	Illumina
4.60604	2.67204	Mono	donor5	Illumina
8.80658	7.47158	Mono	donor5	Illumina
-8.33537	-4.6549	CD4 T	donor1	Illumina
-1.21696	-3.6314	CD8 T	donor6	Illumina
-8.42101	-4.48304	CD4 T	donor4	Illumina
8.48871	7.94684	Mono	donor4	Illumina
4.87665	3.39995	Mono	donor5	Illumina
7.69525	-8.3945	B	donor4	Illumina
-10.652	1.03334	CD8 T	donor5	Illumina
2.37687	5.28132	other	donor5	Illumina
-6.84947	-2.52855	CD4 T	donor3	Illumina
-7.92602	-4.29354	CD4 T	donor5	Illumina
4.60195	-9.87878	B	donor3	Illumina
7.73524	-8.39221	B	donor6	Illumina
-8.9649	-3.69246	CD4 T	donor6	Illumina
9.29277	7.12287	Mono	donor4	Illumina
7.31885	-8.43795	B	donor5	Illumina
7.47154	6.37612	Mono	donor1	Illumina
1.81596	5.85	Mono	donor5	Illumina
7.41904	-8.42408	B	donor1	Illumina
-9.72314	-1.17838	CD4 T	donor1	Illumina
-8.93859	-0.554866	CD4 T	donor1	Illumina
6.38863	-7.45864	B	donor1	Illumina
-11.1774	-1.5636	CD4 T	donor5	Illumina
8.96419	6.19413	Mono	donor4	Illumina
-7.73845	-3.75077	CD4 T	donor5	Illumina
1.78249	4.78906	Mono	donor5	Illumina
-8.56111	-0.746301	CD4 T	donor3	Illumina
-8.45052	-4.3587	CD4 T	donor7	Illumina
-10.6531	-0.805815	CD4 T	donor3	Illumina
7.81962	-7.91389	B	donor5	Illumina
0.418687	-1.09393	NK	donor2	Illumina
-9.26996	-3.65447	CD4 T	donor6	Illumina
-8.39242	0.0284155	CD4 T	donor3	Illumina
-1.55903	-1.55957	NK	donor5	Illumina
-10.5238	1.25461	CD8 T	donor1	Illumina
-8.0473	-2.27993	CD4 T	donor2	Illumina
-9.33458	-3.97495	CD4 T	donor4	Illumina
-0.051202	-0.753088	NK	donor5	Illumina
-8.97314	-0.504919	CD4 T	donor3	Illumina
-10.4959	-1.01893	CD4 T	donor3	Illumina
0.724916	-0.87165	NK	donor7	Illumina
6.90574	-6.99403	Mono	donor5	Illumina
0.225153	-0.494604	NK	donor7	Illumina
-6.09145	-1.83647	CD4 T	donor1	Illumina
-5.13273	-3.90279	CD8 T	donor4	Illumina
7.59441	7.55708	Mono	donor1	Illumina
-8.50163	0.0821124	CD4 T	donor7	Illumina
8.90304	6.82941	Mono	donor6	Illumina
-11.6806	-1.8739	CD4 T	donor1	Illumina
-7.93854	-1.2754	CD4 T	donor5	Illumina
-10.3318	-1.30007	CD4 T	donor4	Illumina
-10.5819	1.1479	CD8 T	donor5	Illumina
-2.93234	-3.90894	CD8 T	donor1	Illumina
6.03529	-8.06424	other	donor1	Illumina
-5.87239	-3.1799	CD8 T	donor1	Illumina
9.57728	7.17751	Mono	donor2	Illumina
-9.98772	-1.49171	CD4 T	donor1	Illumina
4.46099	2.51141	Mono	donor2	Illumina
-8.30636	0.375694	CD4 T	donor7	Illumina
-2.09064	-4.05709	CD8 T	donor2	Illumina
9.86204	3.76055	Mono	donor5	Illumina
9.78629	8.38901	Mono	donor4	Illumina
-9.28027	-2.26115	CD4 T	donor3	Illumina
-6.65287	-2.66383	CD4 T	donor1	Illumina
8.4696	6.3604	Mono	donor5	Illumina
0.822523	-0.329326	NK	donor7	Illumina
0.356356	-1.02248	NK	donor0	Illumina
9.36541	6.84881	Mono	donor5	Illumina
9.8119	8.51353	Mono	donor4	Illumina
-6.95285	0.423462	CD4 T	donor6	Illumina
5.04284	-9.12336	B	donor2	Illumina
-10.9293	-2.10681	CD4 T	donor1	Illumina
-5.62015	-5.15598	other T	donor4	Illumina
-0.201821	-1.74425	NK	donor5	Illumina
5.50898	-3.22949	other	donor6	Illumina
7.25219	6.16068	Mono	donor6	Illumina
2.64971	6.24441	Mono	donor5	Illumina
-6.10076	-0.650351	CD8 T	donor6	Illumina
-4.62199	-5.52857	CD4 T	donor1	Illumina
8.15128	1.95195	DC	donor7	Illumina
-4.63211	-5.11802	other T	donor7	Illumina
5.12247	-11.175	B	donor7	Illumina
-8.50054	-3.37707	CD4 T	donor1	Illumina
-6.00942	0.841397	CD8 T	donor5	Illumina
9.56038	7.31133	Mono	donor5	Illumina
4.77407	-10.5906	B	donor7	Illumina
-6.12007	-4.55143	CD4 T	donor3	Illumina
-6.14189	0.401909	CD4 T	donor5	Illumina
-4.42182	-5.53575	other T	donor3	Illumina
-9.7389	-0.848901	CD4 T	donor5	Illumina
-11.4192	-1.7335	CD4 T	donor4	Illumina
-0.0503621	-1.86431	NK	donor5	Illumina
-9.15876	0.866345	CD8 T	donor5	Illumina
-7.19527	-3.43485	CD4 T	donor5	Illumina
8.11865	-7.99043	B	donor2	Illumina
4.66052	3.53809	Mono	donor2	Illumina
10.2752	6.87959	Mono	donor3	Illumina
-1.31206	-2.93734	CD8 T	donor5	Illumina
8.85728	5.665	Mono	donor1	Illumina
-8.96952	-4.46047	CD4 T	donor6	Illumina
5.07186	-9.50851	B	donor4	Illumina
-4.65107	-2.3505	CD8 T	donor4	Illumina
-10.7141	1.18215	CD8 T	donor5	Illumina
-9.47237	1.15813	CD8 T	donor1	Illumina
-8.53672	-3.6265	CD4 T	donor1	Illumina
9.70208	6.21587	Mono	donor4	Illumina
-9.75778	-0.533298	CD4 T	donor3	Illumina
9.11528	7.86845	Mono	donor4	Illumina
6.64634	-7.53141	B	donor5	Illumina
5.1419	-10.632	B	donor7	Illumina
-11.5367	-1.7191	CD4 T	donor1	Illumina
-1.77785	-3.43248	CD8 T	donor1	Illumina
5.47868	-9.96836	B	donor2	Illumina
7.70593	5.57166	Mono	donor1	Illumina
9.01603	6.31942	Mono	donor4	Illumina
8.77151	5.33666	Mono	donor5	Illumina
8.34019	7.40455	other	donor5	Illumina
-7.5855	-2.08125	CD4 T	donor1	Illumina
5.53114	-11.0549	B	donor7	Illumina
-1.56651	-1.55735	NK	donor5	Illumina
-8.17699	-3.51994	CD4 T	donor6	Illumina
-9.18466	-0.358039	CD4 T	donor3	Illumina
-8.74411	-0.506688	CD4 T	donor3	Illumina
-8.2747	-2.47121	CD8 T	donor0	Illumina
-0.457873	-0.346549	NK	donor0	Illumina
-0.0824755	-1.8856	NK	donor2	Illumina
-4.19251	-2.71023	other T	donor4	Illumina
10.5167	6.71856	Mono	donor5	Illumina
2.79549	7.03426	Mono	donor5	Illumina
9.09971	5.42734	Mono	donor5	Illumina
-10.9994	-0.847633	CD4 T	donor5	Illumina
6.98965	4.66612	Mono	donor6	Illumina
6.29361	-7.50381	B	donor3	Illumina
7.46324	-8.83106	B	donor0	Illumina
1.38338	6.7149	other	donor5	Illumina
-8.28306	-1.71814	CD4 T	donor1	Illumina
8.18598	-8.95633	B	donor6	Illumina
-4.33249	-3.06896	CD8 T	donor7	Illumina
8.82087	6.83834	Mono	donor4	Illumina
-4.90836	-6.07262	other T	donor1	Illumina
2.28463	-1.52482	NK	donor6	Illumina
8.64741	4.25746	Mono	donor7	Illumina
-2.10936	-4.25409	CD8 T	donor4	Illumina
5.89829	-10.482	B	donor1	Illumina
-6.65009	-2.07402	CD4 T	donor1	Illumina
-7.10265	-3.48843	CD4 T	donor0	Illumina
8.0698	-8.39251	B	donor2	Illumina
1.80039	7.22743	Mono	donor5	Illumina
-9.42135	-3.88781	CD4 T	donor4	Illumina
-9.49939	1.1607	CD4 T	donor3	Illumina
9.56746	7.81621	Mono	donor0	Illumina
9.91752	7.44159	Mono	donor6	Illumina
9.60202	6.74238	Mono	donor5	Illumina
-8.74658	-2.99135	CD4 T	donor3	Illumina
8.06926	-8.55779	B	donor3	Illumina
-8.4411	-4.15299	CD4 T	donor1	Illumina
-1.54628	-1.46507	NK	donor5	Illumina
-1.99747	-2.86971	CD4 T	donor5	Illumina
-11.5518	-1.75662	CD4 T	donor4	Illumina
6.85854	5.81398	Mono	donor4	Illumina
7.63028	5.97211	Mono	donor1	Illumina
-11.6521	-1.34321	CD4 T	donor5	Illumina
6.00944	-9.98483	B	donor3	Illumina
1.98625	6.80908	Mono	donor5	Illumina
1.14582	-0.853365	NK	donor6	Illumina
8.33711	-8.40447	B	donor1	Illumina
7.7501	7.60395	Mono	donor5	Illumina
2.20557	5.62479	Mono	donor2	Illumina
-2.86585	-3.62174	CD8 T	donor7	Illumina
0.592198	-0.247601	NK	donor5	Illumina
6.03096	4.96613	Mono	donor6	Illumina
-6.0685	0.864631	CD8 T	donor5	Illumina
8.11822	1.38681	DC	donor5	Illumina
-1.86485	-3.56883	CD8 T	donor1	Illumina
-3.60577	-4.53668	other T	donor0	Illumina
-11.5887	-1.66585	CD4 T	donor5	Illumina
-5.65094	0.171976	CD8 T	donor5	Illumina
-1.07595	-2.54766	other T	donor6	Illumina
-8.98994	-0.485837	CD4 T	donor2	Illumina
1.5856	7.02864	Mono	donor5	Illumina
-6.45123	0.6395	other T	donor5	Illumina
-11.5901	-1.71421	CD4 T	donor2	Illumina
9.51463	6.20667	Mono	donor4	Illumina
0.709712	-0.491248	NK	donor1	Illumina
-10.4606	-0.777675	CD4 T	donor3	Illumina
-10.4409	-3.0415	CD4 T	donor2	Illumina
8.10789	5.87537	Mono	donor7	Illumina
-9.27306	0.766156	CD8 T	donor7	Illumina
-3.57172	-3.29615	CD4 T	donor5	Illumina
9.42611	6.04948	Mono	donor3	Illumina
-6.26748	0.373234	CD4 T	donor5	Illumina
-9.02014	-3.31154	CD4 T	donor6	Illumina
8.17532	6.57781	Mono	donor6	Illumina
7.44969	-7.94459	B	donor1	Illumina
3.19601	5.71234	Mono	donor1	Illumina
-11.4753	1.04537	CD8 T	donor5	Illumina
-4.90805	-3.72016	CD8 T	donor1	Illumina
-4.25158	-3.75674	CD8 T	donor3	Illumina
-9.50659	0.872052	CD8 T	donor5	Illumina
2.31577	6.04952	Mono	donor5	Illumina
-0.196526	-0.719969	NK	donor4	Illumina
-9.91462	-1.59268	CD4 T	donor6	Illumina
-10.8686	-2.44386	CD4 T	donor2	Illumina
-8.9077	-0.176166	CD4 T	donor5	Illumina
9.0252	6.19541	Mono	donor1	Illumina
2.84044	6.43977	Mono	donor5	Illumina
-7.20827	-1.50434	CD4 T	donor6	Illumina
-7.3467	-2.2637	CD4 T	donor1	Illumina
-8.51055	-2.826	CD4 T	donor4	Illumina
0.919581	-0.980012	NK	donor4	Illumina
-11.1325	-0.854378	CD4 T	donor5	Illumina
-8.1474	-3.56519	CD4 T	donor1	Illumina
-2.85478	-4.11442	CD4 T	donor7	Illumina
4.29774	2.8397	Mono	donor4	Illumina
9.88608	7.23058	Mono	donor6	Illumina
-6.30915	0.216727	CD4 T	donor5	Illumina
7.59216	-7.73317	B	donor1	Illumina
1.50102	7.64284	Mono	donor5	Illumina
-2.37614	-4.1655	CD8 T	donor7	Illumina
7.56452	5.43735	Mono	donor4	Illumina
-9.46346	-2.74022	CD4 T	donor7	Illumina
2.46392	7.91922	Mono	donor5	Illumina
-9.9573	-2.15237	CD4 T	donor1	Illumina
9.79212	6.88851	Mono	donor2	Illumina
-9.70613	-1.35202	CD4 T	donor7	Illumina
5.95888	4.85833	Mono	donor4	Illumina
-11.4433	-2.14721	CD4 T	donor5	Illumina
4.33257	4.93539	Mono	donor6	Illumina
-11.3826	0.983935	CD8 T	donor5	Illumina
9.00072	5.60569	Mono	donor3	Illumina
-9.48181	-1.74442	CD4 T	donor1	Illumina
-6.38101	-1.7077	CD4 T	donor5	Illumina
-1.55255	-3.84723	CD8 T	donor0	Illumina
-5.95075	-0.310569	CD4 T	donor1	Illumina
6.44289	-7.25116	B	donor1	Illumina
9.11096	5.02004	Mono	donor7	Illumina
-10.8538	-1.90914	CD4 T	donor5	Illumina
-7.39493	-3.33392	CD4 T	donor5	Illumina
7.40759	6.41224	other	donor5	Illumina
8.51978	-0.206284	DC	donor5	Illumina
9.84973	6.60027	Mono	donor4	Illumina
-7.77468	-4.2269	CD4 T	donor2	Illumina
-7.67577	-2.00979	CD4 T	donor1	Illumina
6.46144	-7.47887	B	donor1	Illumina
10.6405	5.84562	Mono	donor6	Illumina
-5.55953	-0.708303	CD4 T	donor1	Illumina
1.84379	7.75814	Mono	donor5	Illumina
-0.212544	0.0343423	NK	donor1	Illumina
2.69854	-1.73701	NK	donor1	Illumina
-9.4318	-0.363841	CD4 T	donor5	Illumina
-9.63582	-2.92965	CD8 T	donor4	Illumina
9.80019	4.96835	Mono	donor0	Illumina
9.56434	8.3666	Mono	donor7	Illumina
-9.21035	-0.0150566	CD4 T	donor5	Illumina
-1.47358	-4.30788	CD8 T	donor0	Illumina
10.6052	5.45762	Mono	donor3	Illumina
-1.42175	-3.17763	CD8 T	donor5	Illumina
-11.0301	-2.31737	CD4 T	donor5	Illumina
7.22561	-8.37482	B	donor2	Illumina
9.57995	6.31569	Mono	donor5	Illumina
8.03294	5.66489	Mono	donor5	Illumina
0.811477	-0.5034	NK	donor1	Illumina
8.17268	5.39077	Mono	donor0	Illumina
0.970974	-0.802567	NK	donor1	Illumina
1.10579	-1.74862	other T	donor5	Illumina
8.34867	5.97297	Mono	donor1	Illumina
-1.13159	-1.65701	NK	donor5	Illumina
-7.4629	-2.99691	CD4 T	donor4	Illumina
9.33402	6.38166	Mono	donor6	Illumina
6.18286	-9.35957	B	donor5	Illumina
-1.54217	-3.83289	CD8 T	donor7	Illumina
3.05481	7.268	Mono	donor1	Illumina
8.71278	6.12857	Mono	donor3	Illumina
-9.07198	-4.03081	CD4 T	donor1	Illumina
-1.55286	-3.86017	CD8 T	donor0	Illumina
8.5004	-0.209465	DC	donor1	Illumina
9.77176	7.79052	Mono	donor4	Illumina
7.6827	5.31595	Mono	donor3	Illumina
2.85254	7.39759	Mono	donor5	Illumina
-5.47243	-0.174567	CD4 T	donor5	Illumina
9.04331	7.54681	Mono	donor5	Illumina
-4.17407	-4.99845	other T	donor0	Illumina
-9.99421	-0.428402	CD4 T	donor1	Illumina
2.48459	7.24164	Mono	donor4	Illumina
-4.51917	-3.88852	CD8 T	donor2	Illumina
-5.83896	0.511258	CD4 T	donor5	Illumina
9.1249	8.17039	Mono	donor5	Illumina
-10.67	-1.67539	CD4 T	donor7	Illumina
4.62637	-9.75276	B	donor4	Illumina
-10.3516	-0.722812	CD4 T	donor1	Illumina
-1.74571	-4.01451	CD8 T	donor7	Illumina
-9.31224	-3.20527	CD4 T	donor4	Illumina
10.6527	6.25681	Mono	donor6	Illumina
6.1364	-7.84624	B	donor5	Illumina
-10.7495	1.17155	CD8 T	donor1	Illumina
-4.77514	-3.97586	CD8 T	donor5	Illumina
1.48583	6.72575	Mono	donor5	Illumina
-6.91892	-2.55709	CD4 T	donor4	Illumina
-9.97767	-0.784815	CD4 T	donor6	Illumina
4.72389	3.53562	Mono	donor4	Illumina
8.66504	4.8635	Mono	donor1	Illumina
-2.71405	6.98052	Mono	donor1	Illumina
2.93703	7.66137	Mono	donor1	Illumina
-2.28465	-3.74691	CD8 T	donor2	Illumina
-9.72084	-0.292651	CD4 T	donor1	Illumina
-9.17159	-3.82583	CD4 T	donor1	Illumina
-8.56216	-3.16919	CD4 T	donor1	Illumina
-8.92547	-1.25365	CD4 T	donor1	Illumina
10.4165	7.16147	Mono	donor4	Illumina
-8.92739	-4.13638	CD4 T	donor6	Illumina
-8.4637	-3.40955	CD8 T	donor2	Illumina
-9.00901	-4.49201	CD4 T	donor6	Illumina
10.1797	7.93131	Mono	donor3	Illumina
10.3951	5.63787	Mono	donor6	Illumina
6.25658	4.85269	Mono	donor2	Illumina
-6.64989	-0.167602	CD4 T	donor0	Illumina
-7.91352	-4.74773	CD4 T	donor6	Illumina
-1.38515	-1.10573	NK	donor5	Illumina
5.84749	-8.28682	B	donor0	Illumina
4.50185	3.5338	Mono	donor2	Illumina
-1.42595	-3.79533	CD8 T	donor4	Illumina
-6.43181	-1.67846	CD4 T	donor5	Illumina
-6.73352	-4.73148	CD4 T	donor4	Illumina
-9.74983	-0.517812	CD4 T	donor2	Illumina
6.95748	4.82222	Mono	donor1	Illumina
-6.60156	0.0990374	CD4 T	donor5	Illumina
-10.533	-1.71106	CD4 T	donor4	Illumina
3.45968	5.90716	Mono	donor5	Illumina
-10.5155	-0.309266	CD4 T	donor3	Illumina
5.52711	4.56136	Mono	donor2	Illumina
7.04934	-7.86593	B	donor3	Illumina
-8.57985	0.433071	CD8 T	donor3	Illumina
9.50393	8.73667	Mono	donor7	Illumina
5.732	-8.60724	B	donor7	Illumina
-5.05581	-5.48086	CD8 T	donor7	Illumina
-5.3957	-0.362844	CD4 T	donor4	Illumina
-10.6669	-1.74274	CD4 T	donor6	Illumina
10.5519	4.72616	Mono	donor5	Illumina
-2.38751	-2.2279	CD8 T	donor7	Illumina
10.5672	6.1152	Mono	donor5	Illumina
-9.11142	0.184554	CD4 T	donor3	Illumina
10.3743	7.73622	Mono	donor4	Illumina
4.63407	-9.96773	B	donor2	Illumina
-6.52724	0.3666	CD4 T	donor4	Illumina
1.98094	6.63256	Mono	donor5	Illumina
9.03482	5.24135	Mono	donor4	Illumina
9.93101	7.90804	Mono	donor4	Illumina
7.80993	-7.7275	B	donor1	Illumina
-4.3915	-4.9128	other T	donor0	Illumina
1.7366	6.3994	Mono	donor1	Illumina
8.37786	0.0663847	DC	donor0	Illumina
6.63249	5.58286	CD4 T	donor4	Illumina
6.43734	-7.8128	B	donor5	Illumina
8.4207	-7.98765	B	donor1	Illumina
1.51458	7.0432	Mono	donor5	Illumina
-10.7367	-1.03943	CD4 T	donor7	Illumina
7.07585	4.74938	Mono	donor5	Illumina
8.6327	8.66262	Mono	donor4	Illumina
-7.76053	-2.14454	CD4 T	donor1	Illumina
-8.46555	-3.59165	CD4 T	donor1	Illumina
9.22387	7.32916	Mono	donor4	Illumina
1.33558	-1.15534	NK	donor2	Illumina
-7.97098	-2.41648	CD4 T	donor1	Illumina
-10.0871	1.05459	CD8 T	donor0	Illumina
9.64437	7.26665	Mono	donor5	Illumina
2.5942	7.86506	Mono	donor7	Illumina
-9.13295	-2.75857	CD4 T	donor4	Illumina
-0.880431	-1.49434	NK	donor5	Illumina
4.89489	13.7755	DC	donor3	Illumina
0.324895	-1.04666	NK	donor5	Illumina
2.19132	6.00551	Mono	donor5	Illumina
-10.5808	-2.73433	CD4 T	donor5	Illumina
-8.66251	-0.859524	CD4 T	donor3	Illumina
4.30666	2.59546	Mono	donor2	Illumina
-10.8518	-1.99543	CD4 T	donor5	Illumina
-8.45545	-3.41125	CD4 T	donor1	Illumina
-7.00253	-4.45199	CD4 T	donor1	Illumina
0.102459	0.0479942	NK	donor6	Illumina
-6.5046	-1.42772	CD4 T	donor1	Illumina
-9.83746	-0.124652	CD4 T	donor2	Illumina
-9.20732	-1.53359	CD8 T	donor3	Illumina
10.0447	6.60633	Mono	donor5	Illumina
4.60832	4.28415	Mono	donor6	Illumina
-10.0062	-2.42241	CD4 T	donor7	Illumina
-11.3264	-2.16804	CD4 T	donor5	Illumina
-5.26279	-0.36257	CD4 T	donor5	Illumina
-8.08135	-3.30742	CD4 T	donor6	Illumina
8.44513	3.25979	Mono	donor7	Illumina
1.06928	-0.792905	NK	donor2	Illumina
-9.24627	0.849931	CD4 T	donor1	Illumina
-6.22865	0.196567	CD4 T	donor5	Illumina
9.1713	8.71492	Mono	donor0	Illumina
-8.74233	-1.26107	CD4 T	donor1	Illumina
10.8348	5.81449	Mono	donor0	Illumina
-4.39906	-5.42742	other T	donor1	Illumina
8.71437	7.97367	Mono	donor0	Illumina
1.08042	7.12124	Mono	donor5	Illumina
2.01413	6.54499	Mono	donor4	Illumina
1.61762	7.78031	Mono	donor5	Illumina
8.00423	0.928033	DC	donor4	Illumina
5.83776	4.6885	Mono	donor4	Illumina
-9.29343	-1.09478	CD4 T	donor1	Illumina
-5.46993	-5.91808	other T	donor6	Illumina
-8.90373	-0.613802	CD4 T	donor3	Illumina
8.4676	4.45573	Mono	donor6	Illumina
4.9165	3.81037	Mono	donor1	Illumina
9.72382	6.1407	Mono	donor3	Illumina
0.0744722	-0.868638	NK	donor6	Illumina
5.15362	-11.2824	B	donor7	Illumina
-9.74464	-1.89217	CD4 T	donor1	Illumina
-4.51608	-2.83195	CD8 T	donor5	Illumina
-10.4183	-1.90915	CD4 T	donor5	Illumina
-5.72278	-0.615398	CD4 T	donor1	Illumina
5.57533	-9.76415	B	donor1	Illumina
8.81012	5.16024	Mono	donor1	Illumina
-7.77939	-3.74798	CD4 T	donor6	Illumina
10.7522	6.50457	Mono	donor5	Illumina
8.47661	-0.132463	DC	donor1	Illumina
-0.251398	-1.64745	NK	donor5	Illumina
-8.15036	-3.06147	CD4 T	donor1	Illumina
-5.89237	0.201428	CD4 T	donor5	Illumina
8.76403	5.96043	Mono	donor7	Illumina
1.65777	6.83787	Mono	donor5	Illumina
10.4954	5.63726	Mono	donor7	Illumina
-6.75186	0.105235	CD8 T	donor1	Illumina
-1.93649	-4.05853	CD4 T	donor0	Illumina
7.30658	-7.93967	B	donor1	Illumina
-3.40616	-3.86775	CD8 T	donor1	Illumina
-9.54783	1.07385	CD8 T	donor5	Illumina
7.40381	-9.13936	B	donor4	Illumina
5.02165	13.6381	DC	donor1	Illumina
5.22318	-9.76101	B	donor5	Illumina
-8.11009	-4.06575	CD4 T	donor3	Illumina
4.80258	13.6436	DC	donor6	Illumina
-8.23027	-4.30709	CD4 T	donor1	Illumina
-10.5176	-2.38995	CD4 T	donor4	Illumina
-2.77155	-2.16492	CD4 T	donor7	Illumina
7.38987	-6.78979	Mono	donor6	Illumina
-8.90013	-4.13885	CD4 T	donor4	Illumina
1.9303	7.63356	Mono	donor5	Illumina
-1.7308	-2.64056	CD8 T	donor5	Illumina
0.161848	0.024961	NK	donor2	Illumina
6.38064	-7.39777	B	donor5	Illumina
-6.48729	-1.3952	CD4 T	donor1	Illumina
-6.05744	0.79434	CD4 T	donor5	Illumina
-6.42676	0.511243	CD4 T	donor5	Illumina
1.27804	-0.879707	NK	donor1	Illumina
5.73706	-10.6787	B	donor4	Illumina
-11.0198	1.09444	CD8 T	donor5	Illumina
0.270328	-1.52089	NK	donor5	Illumina
5.05412	3.04287	Mono	donor5	Illumina
10.6807	6.86254	Mono	donor4	Illumina
5.39072	-10.3521	B	donor3	Illumina
-0.467196	-0.400085	NK	donor1	Illumina
10.2998	7.60231	Mono	donor5	Illumina
-10.6735	0.843202	CD8 T	donor1	Illumina
9.19504	6.7906	Mono	donor0	Illumina
0.775385	-0.361351	NK	donor3	Illumina
-7.36732	0.237022	CD4 T	donor2	Illumina
3.01091	6.37196	Mono	donor5	Illumina
-5.0483	-5.02468	other T	donor5	Illumina
8.49843	7.42683	Mono	donor0	Illumina
-7.12817	-2.01688	CD4 T	donor2	Illumina
-4.53558	-5.32757	other T	donor3	Illumina
-8.41201	-2.24752	CD8 T	donor4	Illumina
9.62296	8.22916	Mono	donor6	Illumina
-7.33358	-4.6132	CD4 T	donor1	Illumina
-7.63313	-2.5096	CD4 T	donor7	Illumina
10.6992	6.90624	Mono	donor5	Illumina
1.31664	-0.825455	NK	donor2	Illumina
4.42484	2.57624	Mono	donor5	Illumina
-8.05995	-1.26655	CD4 T	donor5	Illumina
-5.79818	-5.45362	other T	donor4	Illumina
-10.8711	-1.51444	CD4 T	donor1	Illumina
-2.9541	7.05217	other	donor6	Illumina
-2.55182	-2.51137	CD4 T	donor5	Illumina
8.37592	-8.33014	B	donor1	Illumina
-9.31423	-0.163621	CD4 T	donor7	Illumina
4.96098	-9.51944	B	donor4	Illumina
7.38734	-9.11846	B	donor1	Illumina
8.58366	7.71831	Mono	donor4	Illumina
8.89954	5.58704	Mono	donor6	Illumina
-1.53935	-3.98569	CD8 T	donor0	Illumina
1.06904	-0.937052	NK	donor1	Illumina
8.61478	4.25329	Mono	donor5	Illumina
8.36121	-8.2002	B	donor5	Illumina
-9.45372	-1.14585	CD4 T	donor3	Illumina
1.12181	6.80152	Mono	donor5	Illumina
8.06619	-8.80231	B	donor7	Illumina
-4.81083	-5.578	other T	donor3	Illumina
10.8171	4.73588	Mono	donor5	Illumina
9.10185	6.61416	Mono	donor7	Illumina
-7.87901	-3.6156	CD4 T	donor2	Illumina
-6.71781	-1.6475	CD4 T	donor1	Illumina
-6.84274	0.45309	CD4 T	donor6	Illumina
1.1606	-1.12482	NK	donor3	Illumina
-8.30815	-3.49767	CD4 T	donor1	Illumina
8.66752	7.62883	Mono	donor1	Illumina
8.87592	8.72222	Mono	donor1	Illumina
7.41445	-8.56243	B	donor2	Illumina
5.00934	-10.7113	B	donor3	Illumina
3.16975	4.64308	Mono	donor4	Illumina
-9.15168	-4.25542	CD4 T	donor7	Illumina
-8.6598	-3.44584	CD4 T	donor6	Illumina
9.37659	4.45089	Mono	donor7	Illumina
-6.36388	-0.105407	CD4 T	donor1	Illumina
-6.99895	-3.94016	CD4 T	donor1	Illumina
-6.85398	-4.35346	CD4 T	donor4	Illumina
-10.564	-1.70983	CD4 T	donor1	Illumina
5.12709	-10.7506	B	donor6	Illumina
5.07706	-10.4307	B	donor4	Illumina
7.94531	-8.11119	B	donor6	Illumina
-2.13609	-3.924	CD8 T	donor4	Illumina
10.7825	7.34414	Mono	donor5	Illumina
-0.426701	-7.00517	NK	donor5	Illumina
-2.3479	-3.8379	CD8 T	donor0	Illumina
-1.74334	-3.96165	CD8 T	donor5	Illumina
8.07038	4.19802	Mono	donor5	Illumina
10.5696	7.27861	Mono	donor5	Illumina
-11.0332	0.0393784	CD8 T	donor5	Illumina
-6.22961	-3.06112	CD8 T	donor0	Illumina
-1.82458	-4.06772	CD8 T	donor7	Illumina
7.34393	4.90404	Mono	donor4	Illumina
8.1414	2.17985	DC	donor4	Illumina
-0.203846	-1.04272	NK	donor5	Illumina
10.0986	5.2539	Mono	donor5	Illumina
-0.299909	-1.37884	NK	donor5	Illumina
-8.10307	-4.10301	CD4 T	donor3	Illumina
-7.64853	-2.3363	CD4 T	donor5	Illumina
0.353312	-0.472386	NK	donor1	Illumina
3.8872	3.47773	Mono	donor5	Illumina
8.66673	4.52266	Mono	donor5	Illumina
5.21855	-11.1067	B	donor7	Illumina
9.04439	6.24905	Mono	donor1	Illumina
5.10022	-11.1213	B	donor7	Illumina
9.32985	4.78073	Mono	donor2	Illumina
1.15627	6.92547	Mono	donor5	Illumina
9.94783	7.80761	Mono	donor4	Illumina
-2.14152	-1.03937	NK	donor5	Illumina
-4.89165	-3.67708	CD8 T	donor0	Illumina
-0.790254	-1.56532	NK	donor5	Illumina
7.93931	1.57603	NK	donor1	Illumina
7.94119	5.70962	Mono	donor4	Illumina
5.41928	-9.25567	B	donor5	Illumina
-11.0216	-1.50676	CD4 T	donor1	Illumina
-0.685166	-0.614221	NK	donor5	Illumina
8.76826	7.15901	Mono	donor4	Illumina
-4.03753	-2.12963	CD8 T	donor6	Illumina
-5.4028	-0.457961	other	donor3	Illumina
6.00064	-8.02338	B	donor5	Illumina
2.10426	5.59833	other	donor5	Illumina
7.43443	7.6837	Mono	donor2	Illumina
-7.8071	-4.0653	CD4 T	donor0	Illumina
9.22205	5.05176	Mono	donor1	Illumina
8.197	7.81061	Mono	donor2	Illumina
3.59224	3.7755	Mono	donor4	Illumina
-1.6171	-1.3963	CD8 T	donor5	Illumina
9.69603	7.63674	Mono	donor5	Illumina
10.4428	4.4574	Mono	donor1	Illumina
-5.03931	-5.9689	CD4 T	donor1	Illumina
5.25419	-10.7822	B	donor7	Illumina
11.1086	6.53316	Mono	donor6	Illumina
-5.96677	-0.581706	CD4 T	donor4	Illumina
-2.02933	-3.60204	CD8 T	donor2	Illumina
10.2033	7.70183	Mono	donor5	Illumina
-6.24873	0.520278	CD4 T	donor5	Illumina
-9.11571	-0.143677	CD4 T	donor7	Illumina
-4.77248	-5.88462	other T	donor1	Illumina
7.30994	5.28835	Mono	donor2	Illumina
2.27493	6.42659	other	donor4	Illumina
-8.9508	1.1957	CD8 T	donor3	Illumina
-11.4974	-2.13391	CD4 T	donor5	Illumina
-10.4248	1.08442	CD8 T	donor3	Illumina
-10.6795	-1.49639	CD4 T	donor7	Illumina
0.386082	0.103104	NK	donor0	Illumina
1.5268	-1.11686	NK	donor3	Illumina
-9.86502	1.20766	CD8 T	donor3	Illumina
-5.44259	-5.74379	other T	donor1	Illumina
7.78713	5.42689	Mono	donor0	Illumina
-8.59818	-2.93434	CD4 T	donor1	Illumina
-8.53557	-4.2962	CD4 T	donor3	Illumina
-8.29966	-3.40324	CD4 T	donor7	Illumina
8.76924	7.87265	Mono	donor5	Illumina
-8.7664	-0.278327	CD4 T	donor0	Illumina
10.0332	5.59461	Mono	donor5	Illumina
0.462103	-0.398803	NK	donor1	Illumina
-2.34326	-2.77724	CD8 T	donor2	Illumina
-6.52964	-1.92997	CD4 T	donor4	Illumina
-5.40718	-6.1401	other T	donor5	Illumina
-4.96262	-5.62623	other T	donor5	Illumina
3.7981	2.42424	Mono	donor4	Illumina
10.3751	6.92116	Mono	donor3	Illumina
-5.55582	-0.489402	CD8 T	donor5	Illumina
5.65513	-9.21625	B	donor5	Illumina
3.1009	5.713	Mono	donor5	Illumina
9.51614	5.6879	Mono	donor0	Illumina
2.67597	5.64484	other	donor4	Illumina
-0.0258641	-1.67503	NK	donor5	Illumina
-1.92675	-1.6911	CD8 T	donor5	Illumina
9.94582	6.2752	Mono	donor4	Illumina
8.28648	4.81173	Mono	donor7	Illumina
-5.04139	-3.53623	CD4 T	donor5	Illumina
-5.29682	-6.20162	other T	donor1	Illumina
-5.22334	-4.94853	other T	donor5	Illumina
-9.09083	-0.120201	CD4 T	donor1	Illumina
4.94265	13.8575	DC	donor7	Illumina
8.06801	2.58518	DC	donor6	Illumina
5.10989	-10.3362	B	donor7	Illumina
-9.49926	-0.791413	CD4 T	donor3	Illumina
9.36083	7.99417	Mono	donor6	Illumina
-6.15143	0.62722	CD4 T	donor2	Illumina
9.87364	3.77455	Mono	donor4	Illumina
-9.44402	-1.0101	CD4 T	donor6	Illumina
-10.1564	-1.70907	CD4 T	donor0	Illumina
2.42261	7.62508	Mono	donor1	Illumina
7.84986	-8.48063	B	donor6	Illumina
10.2913	6.42233	Mono	donor1	Illumina
-4.79431	-3.31179	CD4 T	donor5	Illumina
-7.92172	-4.05508	CD4 T	donor1	Illumina
0.688571	-0.237803	NK	donor0	Illumina
9.7205	7.31752	Mono	donor2	Illumina
-5.5569	-0.669238	CD4 T	donor6	Illumina
5.61006	-10.9221	B	donor7	Illumina
-9.55038	-3.27772	CD4 T	donor1	Illumina
-1.48244	-3.18658	CD8 T	donor6	Illumina
-9.62894	0.0824759	CD8 T	donor1	Illumina
-9.10471	-3.70905	CD4 T	donor6	Illumina
-4.16899	-3.35593	CD8 T	donor5	Illumina
7.2007	5.34081	Mono	donor1	Illumina
-10.8594	-1.77528	CD4 T	donor2	Illumina
8.22694	5.43656	Mono	donor6	Illumina
9.65499	4.98318	Mono	donor3	Illumina
-6.6362	-1.92603	CD4 T	donor2	Illumina
-9.18605	-3.75721	CD4 T	donor6	Illumina
-2.23911	-3.42126	CD8 T	donor6	Illumina
-6.60043	0.300955	CD4 T	donor5	Illumina
10.7869	7.59799	Mono	donor5	Illumina
-10.9536	1.32477	CD8 T	donor3	Illumina
10.6265	5.31636	Mono	donor7	Illumina
-9.49358	-2.13461	CD4 T	donor1	Illumina
-9.59309	-2.20931	CD4 T	donor7	Illumina
5.00623	13.7723	DC	donor4	Illumina
9.7646	8.04529	Mono	donor5	Illumina
8.87879	6.21235	Mono	donor5	Illumina
5.04371	13.8615	DC	donor4	Illumina
0.143197	-1.31681	NK	donor5	Illumina
5.20586	-9.38383	B	donor6	Illumina
7.92255	7.38711	Mono	donor5	Illumina
3.58685	3.88207	Mono	donor4	Illumina
-1.59873	-3.92255	CD8 T	donor7	Illumina
3.82026	2.53032	Mono	donor6	Illumina
8.13881	-7.90059	DC	donor2	Illumina
10.5387	6.33621	Mono	donor5	Illumina
9.58612	5.32231	Mono	donor5	Illumina
7.72709	-8.08364	B	donor2	Illumina
-1.69891	-1.18246	NK	donor5	Illumina
0.868927	-0.623116	NK	donor1	Illumina
1.81685	6.92461	Mono	donor6	Illumina
-8.60323	-2.94694	CD4 T	donor5	Illumina
-9.6209	-2.93623	CD8 T	donor1	Illumina
2.35141	6.51797	Mono	donor5	Illumina
5.3765	3.59314	Mono	donor4	Illumina
-8.6537	-0.928083	CD4 T	donor1	Illumina
-4.59047	-3.81118	CD8 T	donor5	Illumina
-9.54615	-3.47577	CD4 T	donor1	Illumina
1.69799	6.99588	Mono	donor5	Illumina
8.81219	6.82059	Mono	donor4	Illumina
9.80676	8.13089	Mono	donor4	Illumina
-0.0361131	-1.97765	NK	donor5	Illumina
-5.77764	-0.291743	CD4 T	donor5	Illumina
9.60513	5.90456	Mono	donor4	Illumina
4.89856	3.51866	Mono	donor0	Illumina
-4.56418	-0.607981	other	donor5	Illumina
-0.484793	-0.534229	NK	donor5	Illumina
1.16828	-0.864589	NK	donor3	Illumina
-6.81043	-2.30488	CD4 T	donor5	Illumina
-10.5783	-2.04881	CD4 T	donor7	Illumina
5.6409	-9.24971	B	donor7	Illumina
10.529	6.46712	Mono	donor5	Illumina
-1.59387	-0.90689	NK	donor5	Illumina
-5.04948	-3.7957	CD8 T	donor7	Illumina
8.6167	5.59573	Mono	donor4	Illumina
-6.83215	-2.8654	CD4 T	donor5	Illumina
5.29719	-9.4877	B	donor6	Illumina
11.0489	5.48337	Mono	donor7	Illumina
8.56466	8.01775	Mono	donor4	Illumina
9.93594	6.04173	Mono	donor5	Illumina
-2.06478	-4.31837	CD8 T	donor2	Illumina
-10.9341	0.347764	CD8 T	donor7	Illumina
7.29637	5.1385	Mono	donor2	Illumina
10.6767	5.43543	Mono	donor0	Illumina
-7.92966	-2.9786	CD4 T	donor2	Illumina
2.93611	6.70513	Mono	donor4	Illumina
-6.4208	0.415315	CD4 T	donor1	Illumina
-8.45839	-3.28582	CD4 T	donor2	Illumina
9.77331	5.09867	Mono	donor6	Illumina
5.09342	4.00829	Mono	donor0	Illumina
0.114678	-0.429076	NK	donor2	Illumina
-0.656496	-2.34154	CD8 T	donor5	Illumina
-2.99084	7.09008	other	donor4	Illumina
-8.40236	-2.9897	CD4 T	donor7	Illumina
2.21144	-1.79172	NK	donor6	Illumina
-9.44612	-2.55349	other T	donor2	Illumina
-9.50669	-2.56277	CD4 T	donor6	Illumina
6.70627	-8.6048	B	donor1	Illumina
-9.8533	-1.4367	CD4 T	donor3	Illumina
-6.58235	-2.52203	CD4 T	donor3	Illumina
5.25949	-10.4446	B	donor7	Illumina
9.25139	6.19642	Mono	donor6	Illumina
-0.779499	-1.97522	NK	donor5	Illumina
10.8879	5.87244	Mono	donor4	Illumina
-5.05693	-5.85907	other T	donor1	Illumina
8.56554	-0.289877	DC	donor6	Illumina
-1.17476	-2.82579	NK	donor6	Illumina
-10.1793	-1.87962	CD4 T	donor7	Illumina
8.04543	0.952533	DC	donor5	Illumina
8.87769	4.95721	Mono	donor5	Illumina
-5.14875	-6.02328	other T	donor5	Illumina
4.89179	2.90246	Mono	donor1	Illumina
-9.54175	-1.03625	CD4 T	donor5	Illumina
-9.83477	-1.26226	CD4 T	donor3	Illumina
-10.6009	-1.79703	CD4 T	donor3	Illumina
-5.42143	-4.97999	CD4 T	donor4	Illumina
1.05807	-0.37765	NK	donor0	Illumina
-4.5305	-3.71622	CD8 T	donor1	Illumina
-8.40973	-4.56597	CD4 T	donor4	Illumina
1.21561	6.90064	Mono	donor1	Illumina
10.7906	4.86618	Mono	donor3	Illumina
5.21876	4.18943	Mono	donor2	Illumina
9.85194	5.89258	Mono	donor0	Illumina
8.4926	4.99863	Mono	donor5	Illumina
6.7582	5.5798	Mono	donor6	Illumina
10.7105	7.00637	Mono	donor6	Illumina
-7.0911	-2.97363	CD4 T	donor6	Illumina
-5.51041	-0.326309	CD4 T	donor5	Illumina
6.79095	-7.61177	B	donor2	Illumina
-5.95048	-1.64286	CD4 T	donor7	Illumina
-1.11729	-0.466744	NK	donor5	Illumina
-0.289145	-0.864055	NK	donor7	Illumina
-7.49127	-3.33591	CD4 T	donor1	Illumina
-11.4026	0.460017	CD8 T	donor6	Illumina
2.22235	6.28113	other	donor5	Illumina
10.3005	5.21449	Mono	donor6	Illumina
7.5798	-7.81018	B	donor3	Illumina
0.304236	-0.935575	NK	donor1	Illumina
7.81362	-7.77457	B	donor6	Illumina
5.45262	-3.21277	other	donor6	Illumina
-11.386	-1.29985	CD4 T	donor5	Illumina
-7.53022	-0.59839	CD4 T	donor1	Illumina
8.26409	5.75191	Mono	donor0	Illumina
9.50429	8.42761	Mono	donor6	Illumina
4.8924	3.67587	Mono	donor0	Illumina
11.028	6.3216	Mono	donor2	Illumina
-8.36856	-0.1451	CD4 T	donor3	Illumina
-7.06169	-0.679764	CD4 T	donor5	Illumina
10.8333	6.61456	Mono	donor6	Illumina
5.10669	-10.8222	B	donor2	Illumina
-6.80507	-1.35995	CD4 T	donor5	Illumina
-6.5552	-1.65434	CD4 T	donor5	Illumina
2.42435	-1.57559	NK	donor4	Illumina
-8.67429	-3.41863	CD4 T	donor1	Illumina
8.00907	2.91522	DC	donor0	Illumina
-8.86479	-0.79216	CD4 T	donor6	Illumina
-11.3075	-1.52373	CD4 T	donor2	Illumina
8.69415	6.5577	Mono	donor3	Illumina
-1.76139	-0.914248	NK	donor5	Illumina
2.65675	5.73648	Mono	donor5	Illumina
-5.90123	-0.383461	CD8 T	donor5	Illumina
-0.244223	-0.237947	NK	donor5	Illumina
8.49617	-0.304052	DC	donor4	Illumina
10.4683	4.97756	Mono	donor5	Illumina
3.46717	3.94743	Mono	donor4	Illumina
-2.46454	-3.39958	CD8 T	donor4	Illumina
8.73435	4.97029	Mono	donor1	Illumina
9.43328	8.11838	Mono	donor5	Illumina
-4.37125	-1.07173	other	donor1	Illumina
2.41007	6.6259	Mono	donor5	Illumina
6.5357	5.36575	Mono	donor1	Illumina
-0.854284	-1.68243	NK	donor5	Illumina
1.80848	7.49235	Mono	donor5	Illumina
9.32117	4.94381	Mono	donor4	Illumina
-0.0932617	-1.3775	NK	donor5	Illumina
-10.5375	-1.75528	CD4 T	donor4	Illumina
2.48788	6.81211	Mono	donor4	Illumina
9.31596	5.7442	Mono	donor5	Illumina
-0.795904	-0.421379	NK	donor5	Illumina
-9.38137	-3.89235	CD4 T	donor1	Illumina
-10.468	-1.73865	CD4 T	donor1	Illumina
-7.26389	-0.119951	CD4 T	donor6	Illumina
-10.387	0.932136	CD8 T	donor1	Illumina
-3.44582	-3.70186	CD8 T	donor1	Illumina
-6.93074	-0.711163	CD4 T	donor1	Illumina
-3.31934	-2.96411	other T	donor0	Illumina
-4.80179	-5.77391	other T	donor3	Illumina
-9.4042	-2.48447	CD8 T	donor6	Illumina
5.60553	-10.5915	B	donor5	Illumina
-7.55038	-4.30373	CD4 T	donor1	Illumina
5.41773	-10.3074	B	donor7	Illumina
9.83744	5.01344	Mono	donor5	Illumina
-7.41114	-4.14064	CD4 T	donor6	Illumina
8.70111	6.24482	Mono	donor2	Illumina
5.27288	-11.1407	B	donor7	Illumina
-8.44171	-3.74066	CD4 T	donor4	Illumina
10.4874	6.4082	Mono	donor6	Illumina
10.5629	5.0642	Mono	donor1	Illumina
2.81684	6.67987	Mono	donor5	Illumina
10.6001	7.54784	Mono	donor4	Illumina
0.188554	-0.50346	NK	donor2	Illumina
-9.28182	-3.1229	CD4 T	donor7	Illumina
-8.00015	-2.51717	CD4 T	donor3	Illumina
9.54805	5.18386	Mono	donor2	Illumina
-1.30937	-2.94917	CD8 T	donor1	Illumina
8.8847	6.49799	Mono	donor4	Illumina
10.6069	6.58356	Mono	donor3	Illumina
-5.07838	-3.55335	CD8 T	donor5	Illumina
-6.88986	0.377007	CD4 T	donor5	Illumina
3.68839	3.8902	Mono	donor5	Illumina
-6.70201	-0.846942	CD4 T	donor4	Illumina
-5.99104	-5.2076	CD4 T	donor7	Illumina
-10.8763	-1.08357	CD4 T	donor0	Illumina
2.23374	6.29261	Mono	donor4	Illumina
-9.72566	-3.66119	CD4 T	donor4	Illumina
5.1487	-9.43518	B	donor7	Illumina
-1.66566	-4.4947	CD4 T	donor6	Illumina
7.98184	-7.94378	B	donor5	Illumina
7.76112	-8.60131	B	donor6	Illumina
8.53364	7.76127	Mono	donor5	Illumina
-0.029989	-0.177259	NK	donor5	Illumina
-7.71546	-2.97176	CD4 T	donor1	Illumina
-4.84886	-5.82913	other T	donor7	Illumina
-3.36549	-1.29563	CD8 T	donor1	Illumina
-2.50958	-2.77354	CD8 T	donor4	Illumina
-11.4917	-1.41649	CD4 T	donor5	Illumina
-9.99998	-0.513451	CD4 T	donor3	Illumina
8.35895	-8.02015	B	donor6	Illumina
1.08226	-0.668731	NK	donor3	Illumina
7.93423	6.28352	Mono	donor5	Illumina
6.95013	5.36247	Mono	donor6	Illumina
-8.96708	-3.11536	CD4 T	donor2	Illumina
8.23275	6.49945	Mono	donor1	Illumina
6.03052	-9.78258	B	donor1	Illumina
-8.9784	-4.2519	CD4 T	donor2	Illumina
-4.35467	-2.68806	other T	donor5	Illumina
8.94536	5.84984	Mono	donor5	Illumina
10.3148	5.94375	Mono	donor1	Illumina
6.39499	-7.80376	B	donor0	Illumina
-8.42345	-4.67622	CD4 T	donor6	Illumina
6.36034	4.84894	Mono	donor6	Illumina
6.07395	4.8585	Mono	donor5	Illumina
-6.89454	-1.49331	CD4 T	donor4	Illumina
8.26475	-8.78873	B	donor6	Illumina
6.52144	5.53776	Mono	donor1	Illumina
9.98898	6.32818	Mono	donor5	Illumina
6.87903	-9.46067	B	donor2	Illumina
-5.01474	-3.50708	CD8 T	donor6	Illumina
1.11931	-0.860241	NK	donor3	Illumina
5.45946	-10.8032	B	donor7	Illumina
-0.207518	-9.14964	B	donor5	Illumina
5.84835	-10.244	B	donor4	Illumina
3.11407	5.86542	Mono	donor5	Illumina
-7.47324	-3.66577	CD4 T	donor3	Illumina
9.11121	7.16078	Mono	donor2	Illumina
-0.398052	-1.58903	NK	donor5	Illumina
9.44542	5.01599	Mono	donor7	Illumina
7.46303	-6.64084	Mono	donor1	Illumina
6.80384	-7.49392	B	donor5	Illumina
-2.12589	-3.93897	CD8 T	donor0	Illumina
5.44424	-10.0673	B	donor2	Illumina
-8.22245	-1.92355	CD4 T	donor1	Illumina
-2.36536	-3.63697	CD8 T	donor7	Illumina
-5.67626	-0.563432	CD4 T	donor3	Illumina
0.0489796	-0.621346	NK	donor3	Illumina
-8.75148	-2.55383	CD4 T	donor1	Illumina
10.3816	6.46534	Mono	donor5	Illumina
9.02955	8.69816	Mono	donor1	Illumina
3.72956	3.12635	Mono	donor4	Illumina
9.15786	5.94243	Mono	donor4	Illumina
6.62842	-7.44478	B	donor5	Illumina
-9.54762	-2.91264	CD4 T	donor4	Illumina
-6.12628	0.289658	CD4 T	donor5	Illumina
-10.9314	0.973487	CD8 T	donor3	Illumina
-10.1232	-1.36689	CD4 T	donor3	Illumina
10.8272	4.77816	Mono	donor1	Illumina
8.08712	1.11521	DC	donor1	Illumina
-5.29759	-1.07879	CD4 T	donor5	Illumina
10.1623	6.04971	Mono	donor0	Illumina
-9.72306	0.423803	CD8 T	donor1	Illumina
9.03899	5.92662	Mono	donor5	Illumina
-8.34325	-2.39055	CD4 T	donor1	Illumina
7.9819	6.6868	Mono	donor7	Illumina
2.15713	6.43034	Mono	donor4	Illumina
9.08357	8.69838	Mono	donor7	Illumina
8.21937	1.11188	DC	donor1	Illumina
2.64579	7.5763	Mono	donor1	Illumina
-8.20965	-0.102608	CD4 T	donor3	Illumina
-9.25483	-4.32502	CD4 T	donor2	Illumina
-6.39039	0.741609	CD8 T	donor4	Illumina
8.18168	7.15897	Mono	donor6	Illumina
5.11286	-11.4827	B	donor7	Illumina
-7.6137	-3.44554	CD4 T	donor7	Illumina
4.60099	2.69775	Mono	donor6	Illumina
8.1344	6.77439	Mono	donor5	Illumina
-6.83634	-2.19171	CD4 T	donor1	Illumina
-3.07296	-2.45129	CD4 T	donor2	Illumina
-8.29151	-4.73829	CD4 T	donor0	Illumina
-10.2367	-2.50501	CD4 T	donor7	Illumina
8.08958	7.93143	Mono	donor5	Illumina
8.31305	-8.53141	B	donor5	Illumina
-1.88717	-0.470189	NK	donor5	Illumina
-2.34884	-3.98744	CD8 T	donor3	Illumina
7.90502	3.24226	DC	donor1	Illumina
-5.46367	-0.900535	CD8 T	donor1	Illumina
0.291545	-1.45914	NK	donor1	Illumina
-9.14746	-4.30206	CD4 T	donor1	Illumina
8.18007	1.25266	DC	donor5	Illumina
8.46964	-0.123712	DC	donor4	Illumina
-11.1107	1.07857	CD8 T	donor4	Illumina
5.49806	-10.0144	B	donor4	Illumina
-1.52381	-2.32492	CD8 T	donor5	Illumina
1.59288	7.69042	Mono	donor5	Illumina
-2.53249	-3.35107	CD8 T	donor0	Illumina
-6.87313	-1.25235	CD8 T	donor5	Illumina
8.94532	8.52245	Mono	donor4	Illumina
-9.87106	1.14875	CD8 T	donor1	Illumina
-2.66446	-3.4167	CD8 T	donor0	Illumina
-1.58946	-3.06296	CD8 T	donor1	Illumina
8.17291	-8.37834	B	donor0	Illumina
-1.62349	-3.05661	CD8 T	donor1	Illumina
-5.39953	-0.67634	CD4 T	donor6	Illumina
-11.4931	-1.4587	CD4 T	donor0	Illumina
9.19841	6.33188	Mono	donor2	Illumina
10.1544	8.20821	Mono	donor4	Illumina
-9.59288	-0.563796	CD4 T	donor3	Illumina
8.32719	6.64617	Mono	donor5	Illumina
9.35519	7.91461	Mono	donor4	Illumina
-6.09496	-2.43512	other T	donor5	Illumina
1.72438	7.09374	Mono	donor5	Illumina
9.21615	8.25654	Mono	donor1	Illumina
9.50386	5.91702	Mono	donor5	Illumina
-5.27848	-5.88482	other T	donor6	Illumina
4.97426	-9.56412	B	donor0	Illumina
-10.6195	1.12942	CD8 T	donor4	Illumina
-6.69366	0.334524	CD8 T	donor7	Illumina
8.36756	-7.73572	B	donor0	Illumina
-11.6646	-1.78656	CD4 T	donor4	Illumina
-3.08884	-4.2192	CD8 T	donor7	Illumina
-3.70378	-1.25359	other	donor4	Illumina
-2.96186	7.06112	other	donor6	Illumina
6.77146	5.47673	Mono	donor2	Illumina
-5.04836	-6.13416	other T	donor7	Illumina
-9.15642	0.538393	CD4 T	donor1	Illumina
-8.02839	-2.93467	CD4 T	donor4	Illumina
-4.84836	-3.83987	CD8 T	donor1	Illumina
5.92958	4.79954	Mono	donor6	Illumina
5.68576	-11.1583	B	donor7	Illumina
8.18964	5.7717	Mono	donor1	Illumina
8.79088	7.47778	Mono	donor3	Illumina
5.9194	-8.87872	other T	donor0	Illumina
-10.0277	1.56684	CD8 T	donor7	Illumina
-8.13937	-2.6912	CD4 T	donor2	Illumina
-0.95269	-2.09453	NK	donor4	Illumina
-7.87744	-1.35363	CD4 T	donor1	Illumina
10.2195	6.68608	Mono	donor2	Illumina
4.93566	3.41454	Mono	donor4	Illumina
-11.0362	-1.30174	CD4 T	donor6	Illumina
-9.86755	1.1334	CD8 T	donor7	Illumina
3.14971	7.70386	Mono	donor5	Illumina
4.3298	-9.58665	B	donor4	Illumina
10.7019	4.84282	Mono	donor1	Illumina
0.466675	-1.01875	NK	donor0	Illumina
-5.57462	-6.04033	other T	donor6	Illumina
-6.03484	-3.2369	other T	donor4	Illumina
1.68802	7.57277	Mono	donor5	Illumina
1.60525	6.61353	Mono	donor6	Illumina
-3.12418	-3.81407	CD8 T	donor5	Illumina
-10.2256	-0.144026	CD8 T	donor1	Illumina
-9.01275	-1.27316	CD4 T	donor7	Illumina
-6.02509	-0.318987	CD4 T	donor5	Illumina
-7.03497	-3.18078	CD4 T	donor4	Illumina
7.98535	-7.69556	B	donor7	Illumina
2.59106	-1.72296	NK	donor0	Illumina
7.06083	5.807	Mono	donor1	Illumina
0.0297879	0.0945798	NK	donor6	Illumina
-11.3839	0.590952	CD4 T	donor7	Illumina
-10.2329	-1.4644	CD4 T	donor5	Illumina
-10.6794	-1.64348	CD4 T	donor5	Illumina
8.16479	-8.28208	B	donor0	Illumina
-11.2633	-1.97421	CD4 T	donor4	Illumina
-8.15937	-4.27652	CD4 T	donor5	Illumina
5.00395	-11.0439	B	donor3	Illumina
2.51724	-1.62879	NK	donor1	Illumina
0.198814	-0.378985	NK	donor7	Illumina
8.8062	6.68412	Mono	donor6	Illumina
-5.34036	0.0327069	other	donor5	Illumina
-6.72354	0.460312	CD4 T	donor5	Illumina
-2.41492	-2.91943	CD8 T	donor5	Illumina
8.00125	5.84641	Mono	donor5	Illumina
-9.69177	-0.975282	CD4 T	donor4	Illumina
3.62588	3.49583	Mono	donor5	Illumina
8.64696	4.17587	Mono	donor5	Illumina
8.93386	7.02336	Mono	donor1	Illumina
8.09382	2.76134	DC	donor1	Illumina
1.6244	7.63048	Mono	donor5	Illumina
5.47301	-10.768	B	donor7	Illumina
10.9198	7.0586	Mono	donor3	Illumina
0.752702	-0.149296	NK	donor0	Illumina
8.53031	-0.231175	DC	donor5	Illumina
9.14676	7.50626	Mono	donor4	Illumina
0.0357472	-0.613586	NK	donor7	Illumina
4.55071	3.9826	Mono	donor5	Illumina
-9.11349	-3.75434	CD4 T	donor7	Illumina
-7.3879	-4.85611	CD4 T	donor7	Illumina
-8.34376	-2.00947	CD4 T	donor6	Illumina
7.87907	-8.60026	B	donor0	Illumina
7.58464	-7.71541	B	donor6	Illumina
-10.3091	-2.06276	CD4 T	donor1	Illumina
-1.68562	-4.19435	CD4 T	donor5	Illumina
-9.7662	1.15561	CD8 T	donor7	Illumina
8.24124	2.09859	DC	donor2	Illumina
9.08908	5.82902	Mono	donor6	Illumina
9.94165	7.11242	Mono	donor4	Illumina
-10.2472	-0.74169	CD4 T	donor4	Illumina
9.37283	6.55824	Mono	donor2	Illumina
-4.80146	-5.53279	other T	donor3	Illumina
-2.30566	-4.52807	CD4 T	donor0	Illumina
-8.90922	-3.98021	CD4 T	donor7	Illumina
-8.55867	-4.63996	CD4 T	donor2	Illumina
8.20145	7.99474	Mono	donor4	Illumina
5.16711	-11.4753	B	donor7	Illumina
-7.87067	-1.96135	CD4 T	donor4	Illumina
-8.20208	-4.34831	CD4 T	donor7	Illumina
-5.26723	-5.2036	other T	donor5	Illumina
-2.08319	-3.61275	CD8 T	donor4	Illumina
-8.68826	-1.67674	CD4 T	donor4	Illumina
-7.63497	-3.24813	CD4 T	donor0	Illumina
-10.2588	1.12246	CD8 T	donor7	Illumina
-7.78198	-4.4825	CD4 T	donor7	Illumina
-10.0187	1.19684	CD8 T	donor5	Illumina
3.69591	5.91519	Mono	donor5	Illumina
9.297	7.1172	Mono	donor5	Illumina
-1.20323	-0.943774	NK	donor5	Illumina
-5.40742	-3.61343	CD8 T	donor5	Illumina
9.00797	6.05001	Mono	donor2	Illumina
0.066199	-0.408068	NK	donor2	Illumina
7.83996	-9.03433	B	donor6	Illumina
7.5057	1.43639	DC	donor5	Illumina
-7.15491	-2.61976	CD4 T	donor1	Illumina
8.02863	5.36995	Mono	donor5	Illumina
4.73157	-9.51421	B	donor0	Illumina
9.72456	7.3158	Mono	donor7	Illumina
6.13044	4.84068	Mono	donor0	Illumina
-11.2374	0.788501	CD8 T	donor6	Illumina
-7.51981	-2.94461	CD4 T	donor3	Illumina
3.08172	7.35387	Mono	donor5	Illumina
7.95621	6.29435	Mono	donor4	Illumina
-8.2796	-0.336353	CD4 T	donor1	Illumina
-10.9627	-2.29921	CD4 T	donor1	Illumina
-3.81526	-3.79216	CD8 T	donor1	Illumina
4.74482	-10.4188	B	donor7	Illumina
1.02285	-0.860618	NK	donor3	Illumina
-1.7406	-4.19511	CD8 T	donor7	Illumina
-7.72031	-3.48013	CD4 T	donor1	Illumina
8.12701	2.88792	DC	donor6	Illumina
2.55231	6.31869	Mono	donor4	Illumina
4.81122	-7.95443	NK	donor1	Illumina
9.03372	6.90553	Mono	donor6	Illumina
8.88593	5.52679	Mono	donor4	Illumina
-11.3283	-1.66851	CD4 T	donor4	Illumina
-5.02282	-5.76351	other T	donor5	Illumina
-5.52905	-0.572598	CD4 T	donor5	Illumina
-10.2231	-0.456521	CD4 T	donor3	Illumina
-5.87232	-3.33854	CD8 T	donor2	Illumina
-11.2916	1.01377	CD8 T	donor7	Illumina
-10.8768	1.18392	CD8 T	donor7	Illumina
-2.27901	-3.96056	CD8 T	donor4	Illumina
6.04738	-8.38478	B	donor4	Illumina
2.0843	-1.50837	NK	donor6	Illumina
-8.56743	-3.73324	CD4 T	donor4	Illumina
0.589045	-0.347308	NK	donor5	Illumina
-9.72725	1.02864	CD8 T	donor1	Illumina
9.97559	6.89085	Mono	donor1	Illumina
4.82352	-10.2732	B	donor0	Illumina
8.86558	7.23103	Mono	donor5	Illumina
8.83146	4.82922	Mono	donor5	Illumina
-5.36033	-5.45078	other T	donor1	Illumina
8.61922	7.47453	Mono	donor6	Illumina
1.93647	6.90841	Mono	donor1	Illumina
-10.7101	1.22577	CD8 T	donor3	Illumina
10.0289	7.80501	Mono	donor1	Illumina
-1.49212	-3.77019	CD8 T	donor6	Illumina
10.7574	5.61867	Mono	donor5	Illumina
-8.3566	-1.50074	CD4 T	donor6	Illumina
6.10572	-10.1022	B	donor5	Illumina
8.27837	-7.60456	B	donor0	Illumina
1.08334	-0.898953	NK	donor6	Illumina
-3.13238	-3.02261	CD8 T	donor5	Illumina
-0.56311	-7.0935	CD4 T	donor4	Illumina
-2.7095	-4.02073	CD8 T	donor4	Illumina
-5.97435	-1.16381	CD4 T	donor5	Illumina
3.60368	3.7442	Mono	donor4	Illumina
-8.74806	-2.02722	CD4 T	donor4	Illumina
-10.8819	-0.892318	CD4 T	donor4	Illumina
6.73337	-7.98569	B	donor6	Illumina
-0.919269	-2.0751	NK	donor1	Illumina
1.6756	7.67445	Mono	donor5	Illumina
2.90736	6.97335	Mono	donor5	Illumina
-0.728501	-1.00065	NK	donor5	Illumina
-8.86164	-4.34729	CD4 T	donor7	Illumina
8.20682	5.74856	Mono	donor3	Illumina
-10.6875	-0.584025	CD4 T	donor3	Illumina
-8.65862	-3.31552	CD4 T	donor6	Illumina
7.46413	5.8225	Mono	donor4	Illumina
-5.4679	-4.50919	CD4 T	donor7	Illumina
-9.2023	-2.46261	CD4 T	donor3	Illumina
0.117436	-0.294503	NK	donor5	Illumina
-4.37498	-3.93506	CD8 T	donor5	Illumina
-5.977	-3.29317	CD8 T	donor6	Illumina
5.65119	4.54066	Mono	donor4	Illumina
-8.84807	-3.15847	CD4 T	donor1	Illumina
7.86917	1.93508	DC	donor2	Illumina
-6.80082	0.657254	CD8 T	donor5	Illumina
-7.57157	-2.3266	CD4 T	donor4	Illumina
-9.21509	-3.17746	CD8 T	donor0	Illumina
-5.08922	-6.22376	other T	donor1	Illumina
8.26768	5.78868	Mono	donor5	Illumina
8.36607	-8.30913	B	donor6	Illumina
-8.72326	-0.959019	CD4 T	donor1	Illumina
8.34987	6.34711	Mono	donor0	Illumina
-10.137	-0.790509	CD4 T	donor4	Illumina
-0.0175204	-1.22614	NK	donor0	Illumina
-7.98851	-3.50781	CD4 T	donor6	Illumina
0.111527	-0.861927	NK	donor6	Illumina
8.76253	4.27777	Mono	donor0	Illumina
-1.70739	-2.98251	CD8 T	donor0	Illumina
-7.25567	-4.47698	CD4 T	donor3	Illumina
9.19406	6.97753	Mono	donor5	Illumina
-6.10995	-4.01459	CD4 T	donor6	Illumina
4.93613	13.7709	DC	donor5	Illumina
8.1899	3.37768	Mono	donor7	Illumina
6.19217	-9.86702	B	donor7	Illumina
-5.18135	-5.91053	other T	donor1	Illumina
-7.91161	-0.56517	CD4 T	donor1	Illumina
4.98616	13.868	DC	donor1	Illumina
-0.584589	-0.936633	NK	donor5	Illumina
7.68915	5.64094	Mono	donor5	Illumina
-4.55303	-3.94991	CD8 T	donor4	Illumina
8.10137	-7.77496	B	donor1	Illumina
10.3543	6.7051	Mono	donor2	Illumina
-8.38921	-0.926379	CD4 T	donor3	Illumina
1.53189	-1.27248	NK	donor0	Illumina
-7.24981	-0.586313	CD4 T	donor5	Illumina
9.8514	8.68573	Mono	donor1	Illumina
-6.88752	-1.32222	CD4 T	donor5	Illumina
-6.69911	-0.402164	CD4 T	donor3	Illumina
-10.9943	-1.70409	CD4 T	donor5	Illumina
5.71965	-10.0022	B	donor6	Illumina
8.71814	7.6632	Mono	donor6	Illumina
-4.19607	-4.65442	other T	donor4	Illumina
-2.06606	-1.22006	NK	donor1	Illumina
7.37982	-7.58601	B	donor3	Illumina
-8.22513	-4.67526	CD4 T	donor7	Illumina
-6.7061	0.38231	CD4 T	donor5	Illumina
7.39424	5.30091	Mono	donor4	Illumina
-0.388679	-6.90496	NK	donor4	Illumina
7.75305	-8.22202	B	donor0	Illumina
-9.63429	-1.15164	CD4 T	donor4	Illumina
1.03966	-1.22298	NK	donor7	Illumina
9.17573	8.76926	Mono	donor4	Illumina
8.68631	8.59691	Mono	donor5	Illumina
1.93773	5.65592	Mono	donor4	Illumina
4.86703	13.9222	DC	donor5	Illumina
0.954759	-0.473394	NK	donor3	Illumina
10.6334	5.02104	Mono	donor1	Illumina
9.63349	5.3359	Mono	donor1	Illumina
-6.95902	-2.74851	CD4 T	donor1	Illumina
10.7157	6.65849	Mono	donor4	Illumina
-10.8916	-0.916193	CD4 T	donor0	Illumina
4.81109	-7.97144	NK	donor5	Illumina
-2.09742	-4.2003	CD4 T	donor0	Illumina
-11.5858	-1.55967	CD4 T	donor2	Illumina
-6.56501	-4.83488	CD4 T	donor6	Illumina
-11.4101	-0.281694	CD4 T	donor2	Illumina
-7.0991	-1.70918	CD4 T	donor1	Illumina
1.40989	6.84152	Mono	donor5	Illumina
7.65207	7.35002	Mono	donor5	Illumina
10.3781	7.68599	Mono	donor4	Illumina
-5.41292	-0.0723615	CD4 T	donor5	Illumina
-0.124901	-1.99535	NK	donor5	Illumina
8.63438	-8.06407	B	donor1	Illumina
8.2645	1.79695	DC	donor5	Illumina
-8.96997	-3.92651	CD4 T	donor6	Illumina
5.80745	-10.7829	B	donor7	Illumina
-9.8347	0.902418	CD8 T	donor0	Illumina
1.58976	6.86233	Mono	donor5	Illumina
-7.20777	-0.207094	CD8 T	donor3	Illumina
9.73552	7.40145	Mono	donor6	Illumina
8.52915	-8.544	B	donor0	Illumina
7.66159	6.55591	Mono	donor0	Illumina
8.38003	-8.52596	B	donor6	Illumina
7.15648	-9.11538	B	donor6	Illumina
-9.2548	-3.11796	CD4 T	donor6	Illumina
3.51666	5.20863	Mono	donor5	Illumina
-8.57108	-3.75206	CD4 T	donor1	Illumina
-2.70762	-4.314	CD4 T	donor2	Illumina
9.43887	8.48105	Mono	donor4	Illumina
7.48973	6.14173	Mono	donor6	Illumina
5.65908	-9.07555	B	donor7	Illumina
-7.49683	-4.48884	CD4 T	donor3	Illumina
5.49674	-9.4673	B	donor7	Illumina
3.73272	2.8766	Mono	donor7	Illumina
-10.9122	0.41084	CD8 T	donor4	Illumina
8.69246	5.38795	Mono	donor2	Illumina
-5.3272	-4.15867	CD4 T	donor1	Illumina
-10.7476	0.70806	CD8 T	donor1	Illumina
8.32837	1.95359	DC	donor7	Illumina
-11.4092	-1.02183	CD4 T	donor5	Illumina
-9.07586	-0.438081	CD4 T	donor1	Illumina
-9.96862	-2.97226	CD4 T	donor4	Illumina
-6.22416	0.765816	CD4 T	donor5	Illumina
11.0773	6.84911	Mono	donor2	Illumina
10.0942	7.11049	Mono	donor0	Illumina
9.02078	8.21333	Mono	donor4	Illumina
[truncated: 39,995 more rows]

## Sheet: fig3c
CellType	donor	Type	PercentCells
B	donor0	Illumina	19.7017
B	donor1	Illumina	8.7704
B	donor2	Illumina	15.8965
B	donor3	Illumina	7.08333
B	donor4	Illumina	5.76732
B	donor5	Illumina	7.69098
B	donor6	Illumina	14.5844
B	donor7	Illumina	22.0222
CD4 T	donor0	Illumina	24.1144
CD4 T	donor1	Illumina	37.6166
CD4 T	donor2	Illumina	26.9254
CD4 T	donor3	Illumina	45.7143
CD4 T	donor4	Illumina	24.594
CD4 T	donor5	Illumina	20.6879
CD4 T	donor6	Illumina	26.7721
CD4 T	donor7	Illumina	29.3277
CD8 T	donor0	Illumina	16.6563
CD8 T	donor1	Illumina	12.1503
CD8 T	donor2	Illumina	12.5693
CD8 T	donor3	Illumina	13.0952
CD8 T	donor4	Illumina	11.2695
CD8 T	donor5	Illumina	10.0415
CD8 T	donor6	Illumina	11.6777
CD8 T	donor7	Illumina	18.8989
DC	donor0	Illumina	2.48602
DC	donor1	Illumina	2.01049
DC	donor2	Illumina	2.95749
DC	donor3	Illumina	2.67857
DC	donor4	Illumina	2.94995
DC	donor5	Illumina	2.47148
DC	donor6	Illumina	2.29475
DC	donor7	Illumina	1.74696
Mono	donor0	Illumina	20.1989
Mono	donor1	Illumina	26.6026
Mono	donor2	Illumina	28.2193
Mono	donor3	Illumina	21.0714
Mono	donor4	Illumina	47.829
Mono	donor5	Illumina	39.9067
Mono	donor6	Illumina	32.4324
Mono	donor7	Illumina	18.793
NK	donor0	Illumina	10.5034
NK	donor1	Illumina	7.6049
NK	donor2	Illumina	11.4603
NK	donor3	Illumina	4.28571
NK	donor4	Illumina	4.60723
NK	donor5	Illumina	14.1894
NK	donor6	Illumina	8.2101
NK	donor7	Illumina	6.14082
other	donor0	Illumina	1.24301
other	donor1	Illumina	1.45688
other	donor2	Illumina	0.616143
other	donor3	Illumina	0.892857
other	donor4	Illumina	2.05502
other	donor5	Illumina	1.88386
other	donor6	Illumina	1.52983
other	donor7	Illumina	0.794071
other T	donor0	Illumina	5.09633
other T	donor1	Illumina	3.78788
other T	donor2	Illumina	1.35551
other T	donor3	Illumina	5.17857
other T	donor4	Illumina	0.928074
other T	donor5	Illumina	3.12824
other T	donor6	Illumina	2.49873
other T	donor7	Illumina	2.27634
B	donor1	Ultima	8.74381
B	donor4	Ultima	5.76732
B	donor7	Ultima	22.0518
B	donor2	Ultima	15.8349
B	donor3	Ultima	6.97259
B	donor5	Ultima	7.72554
B	donor0	Ultima	19.7516
B	donor6	Ultima	14.5844
CD4 T	donor1	Ultima	38.4436
CD4 T	donor4	Ultima	25.6546
CD4 T	donor7	Ultima	29.5611
CD4 T	donor2	Ultima	27.7264
CD4 T	donor3	Ultima	46.6627
CD4 T	donor5	Ultima	22.5026
CD4 T	donor0	Ultima	24.7826
CD4 T	donor6	Ultima	27.435
CD8 T	donor1	Ultima	11.1921
CD8 T	donor4	Ultima	10.4408
CD8 T	donor7	Ultima	19.4606
CD8 T	donor2	Ultima	12.0764
CD8 T	donor3	Ultima	13.6472
CD8 T	donor5	Ultima	9.03906
CD8 T	donor0	Ultima	17.7019
CD8 T	donor6	Ultima	11.2698
DC	donor1	Ultima	2.04022
DC	donor4	Ultima	3.04939
DC	donor7	Ultima	1.69223
DC	donor2	Ultima	3.0191
DC	donor3	Ultima	2.74136
DC	donor5	Ultima	2.54062
DC	donor0	Ultima	2.48447
DC	donor6	Ultima	2.29475
Mono	donor1	Ultima	26.756
Mono	donor4	Ultima	48.2599
Mono	donor7	Ultima	18.826
Mono	donor2	Ultima	28.281
Mono	donor3	Ultima	21.2157
Mono	donor5	Ultima	40.2869
Mono	donor0	Ultima	20.1863
Mono	donor6	Ultima	32.5344
NK	donor1	Ultima	7.7237
NK	donor4	Ultima	4.57408
NK	donor7	Ultima	6.08144
NK	donor2	Ultima	11.5219
NK	donor3	Ultima	4.29082
NK	donor5	Ultima	13.7919
NK	donor0	Ultima	10.2484
NK	donor6	Ultima	8.10811
other	donor1	Ultima	1.28242
other	donor4	Ultima	1.59098
other	donor7	Ultima	0.581703
other	donor2	Ultima	0.554529
other	donor3	Ultima	0.476758
other	donor5	Ultima	1.57276
other	donor0	Ultima	1.18012
other	donor6	Ultima	1.42784
other T	donor1	Ultima	3.81813
other T	donor4	Ultima	0.66291
other T	donor7	Ultima	1.74511
other T	donor2	Ultima	0.985829
other T	donor3	Ultima	3.99285
other T	donor5	Ultima	2.54062
other T	donor0	Ultima	3.6646
other T	donor6	Ultima	2.34574

## Sheet: fig3d
CellType	donor_id	Type	PercentCells
CD4 CTL	donor0	Illumina	5.04775
CD4 CTL	donor0	Ultima	4.13333
CD4 CTL	donor1	Illumina	0.0545852
CD4 CTL	donor1	Ultima	0.109051
CD4 CTL	donor2	Illumina	0.543478
CD4 CTL	donor2	Ultima	0.80573
CD4 CTL	donor4	Illumina	1.2352
CD4 CTL	donor4	Ultima	1.31048
CD4 CTL	donor5	Illumina	2.53165
CD4 CTL	donor5	Ultima	1.98953
CD4 CTL	donor6	Illumina	1.125
CD4 CTL	donor6	Ultima	1.36816
CD4 CTL	donor7	Illumina	3.92157
CD4 CTL	donor7	Ultima	4.83384
CD4 Naive	donor0	Illumina	7.63984
CD4 Naive	donor0	Ultima	8.93333
CD4 Naive	donor1	Illumina	13.4825
CD4 Naive	donor1	Ultima	12.7045
CD4 Naive	donor2	Illumina	5.97826
CD4 Naive	donor2	Ultima	5.64011
CD4 Naive	donor3	Illumina	26.5799
CD4 Naive	donor3	Ultima	26.9871
CD4 Naive	donor4	Illumina	5.50695
CD4 Naive	donor4	Ultima	4.03226
CD4 Naive	donor5	Illumina	15.2954
CD4 Naive	donor5	Ultima	14.4503
CD4 Naive	donor6	Illumina	12.625
CD4 Naive	donor6	Ultima	11.4428
CD4 Naive	donor7	Illumina	5.42986
CD4 Naive	donor7	Ultima	5.43807
CD4 Proliferating	donor0	Illumina	0.272851
CD4 Proliferating	donor0	Ultima	0.266667
CD4 Proliferating	donor1	Illumina	0.0545852
CD4 Proliferating	donor1	Ultima	0.0545256
CD4 Proliferating	donor2	Illumina	0.543478
CD4 Proliferating	donor2	Ultima	0.626679
CD4 Proliferating	donor4	Illumina	0.102934
CD4 Proliferating	donor4	Ultima	0.201613
CD4 Proliferating	donor5	Illumina	0.105485
CD4 Proliferating	donor5	Ultima	0.209424
CD4 Proliferating	donor6	Illumina	0.25
CD4 Proliferating	donor6	Ultima	0.248756
CD4 Proliferating	donor7	Illumina	0.15083
CD4 Proliferating	donor7	Ultima	0.151057
CD4 TCM	donor0	Illumina	34.3793
CD4 TCM	donor0	Ultima	34.6667
CD4 TCM	donor1	Illumina	49.7271
CD4 TCM	donor1	Ultima	52.8353
CD4 TCM	donor2	Illumina	55.4348
CD4 TCM	donor2	Ultima	58.9973
CD4 TCM	donor3	Illumina	40.5204
CD4 TCM	donor3	Ultima	40.573
CD4 TCM	donor4	Illumina	49.4596
CD4 TCM	donor4	Ultima	55.8972
CD4 TCM	donor5	Illumina	36.1814
CD4 TCM	donor5	Ultima	38.8482
CD4 TCM	donor6	Illumina	44.875
CD4 TCM	donor6	Ultima	47.6368
CD4 TCM	donor7	Illumina	49.7738
CD4 TCM	donor7	Ultima	53.7764
CD4 TEM	donor0	Illumina	3.27422
CD4 TEM	donor0	Ultima	3.33333
CD4 TEM	donor1	Illumina	2.01965
CD4 TEM	donor1	Ultima	1.9084
CD4 TEM	donor2	Illumina	1.08696
CD4 TEM	donor2	Ultima	0.537153
CD4 TEM	donor3	Illumina	1.95167
CD4 TEM	donor3	Ultima	2.03327
CD4 TEM	donor4	Illumina	2.31601
CD4 TEM	donor4	Ultima	1.20968
CD4 TEM	donor5	Illumina	1.37131
CD4 TEM	donor5	Ultima	1.36126
CD4 TEM	donor6	Illumina	4.25
CD4 TEM	donor6	Ultima	3.60697
CD4 TEM	donor7	Illumina	1.5083
CD4 TEM	donor7	Ultima	1.51057
CD8 Naive	donor0	Illumina	6.54843
CD8 Naive	donor0	Ultima	6.4
CD8 Naive	donor1	Illumina	8.62445
CD8 Naive	donor1	Ultima	7.90622
CD8 Naive	donor2	Illumina	4.80072
CD8 Naive	donor2	Ultima	4.38675
CD8 Naive	donor3	Illumina	9.20074
CD8 Naive	donor3	Ultima	9.42699
CD8 Naive	donor4	Illumina	9.57283
CD8 Naive	donor4	Ultima	9.4254
CD8 Naive	donor5	Illumina	12.3418
CD8 Naive	donor5	Ultima	12.0419
CD8 Naive	donor6	Illumina	7.75
CD8 Naive	donor6	Ultima	7.71144
CD8 Naive	donor7	Illumina	7.23982
CD8 Naive	donor7	Ultima	8.00604
CD8 Proliferating	donor0	Ultima	0.133333
CD8 Proliferating	donor7	Illumina	0.15083
CD8 TCM	donor0	Illumina	3.13779
CD8 TCM	donor0	Ultima	2.93333
CD8 TCM	donor1	Illumina	3.22052
CD8 TCM	donor1	Ultima	3.05344
CD8 TCM	donor2	Illumina	5.43478
CD8 TCM	donor2	Ultima	4.74485
CD8 TCM	donor3	Illumina	2.23048
CD8 TCM	donor3	Ultima	2.68022
CD8 TCM	donor4	Illumina	2.36747
CD8 TCM	donor4	Ultima	1.10887
CD8 TCM	donor5	Illumina	2.42616
CD8 TCM	donor5	Ultima	1.7801
CD8 TCM	donor6	Illumina	4.875
CD8 TCM	donor6	Ultima	3.73134
CD8 TCM	donor7	Illumina	3.77074
CD8 TCM	donor7	Ultima	2.41692
CD8 TEM	donor0	Illumina	26.7394
CD8 TEM	donor0	Ultima	30.6667
CD8 TEM	donor1	Illumina	11.2991
CD8 TEM	donor1	Ultima	10.578
CD8 TEM	donor2	Illumina	20.1087
CD8 TEM	donor2	Ultima	19.5166
CD8 TEM	donor3	Illumina	8.64312
CD8 TEM	donor3	Ultima	10.3512
CD8 TEM	donor4	Illumina	18.1163
CD8 TEM	donor4	Ultima	16.8347
CD8 TEM	donor5	Illumina	23.2068
CD8 TEM	donor5	Ultima	24.9215
CD8 TEM	donor6	Illumina	16
CD8 TEM	donor6	Ultima	16.791
CD8 TEM	donor7	Illumina	19.9095
CD8 TEM	donor7	Ultima	19.1843
MAIT	donor0	Illumina	5.04775
MAIT	donor0	Ultima	4.8
MAIT	donor1	Illumina	6.6048
MAIT	donor1	Ultima	6.3795
MAIT	donor2	Illumina	1.08696
MAIT	donor2	Ultima	1.16383
MAIT	donor3	Illumina	5.11152
MAIT	donor3	Ultima	4.52865
MAIT	donor4	Illumina	6.12455
MAIT	donor4	Ultima	5.44355
MAIT	donor5	Illumina	2.8481
MAIT	donor5	Ultima	2.51309
MAIT	donor6	Illumina	3.875
MAIT	donor6	Ultima	3.85572
MAIT	donor7	Illumina	1.80995
MAIT	donor7	Ultima	1.51057
Treg	donor0	Illumina	1.77353
Treg	donor0	Ultima	1.33333
Treg	donor1	Illumina	4.09389
Treg	donor1	Ultima	3.48964
Treg	donor2	Illumina	3.62319
Treg	donor2	Ultima	2.41719
Treg	donor3	Illumina	2.50929
Treg	donor3	Ultima	2.12569
Treg	donor4	Illumina	2.52187
Treg	donor4	Ultima	2.01613
Treg	donor5	Illumina	1.79325
Treg	donor5	Ultima	1.15183
Treg	donor6	Illumina	1.875
Treg	donor6	Ultima	1.74129
Treg	donor7	Illumina	4.22323
Treg	donor7	Ultima	2.26586
dnT	donor0	Illumina	0.545703
dnT	donor0	Ultima	0.4
dnT	donor1	Illumina	0.491266
dnT	donor1	Ultima	0.926936
dnT	donor2	Illumina	0.905797
dnT	donor2	Ultima	1.16383
dnT	donor3	Illumina	0.743494
dnT	donor3	Ultima	0.64695
dnT	donor4	Illumina	1.18374
dnT	donor4	Ultima	2.31855
dnT	donor5	Illumina	0.21097
dnT	donor5	Ultima	0.52356
dnT	donor6	Illumina	1.375
dnT	donor6	Ultima	1.74129
dnT	donor7	Illumina	0.904977
dnT	donor7	Ultima	0.906344
gdT	donor0	Illumina	5.59345
gdT	donor0	Ultima	2
gdT	donor1	Illumina	0.327511
gdT	donor1	Ultima	0.0545256
gdT	donor2	Illumina	0.452899
gdT	donor3	Illumina	2.50929
gdT	donor3	Ultima	0.64695
gdT	donor4	Illumina	1.49254
gdT	donor4	Ultima	0.201613
gdT	donor5	Illumina	1.68776
gdT	donor5	Ultima	0.209424
gdT	donor6	Illumina	1.125
gdT	donor6	Ultima	0.124378
gdT	donor7	Illumina	1.20664

## Sheet: fig3e
Gene	Name	logFC.Illumina	logFC.Ultima
RP11-34P13.3	B (Correlation 0.95)	0	0
FAM138A	B (Correlation 0.95)	0	0
OR4F5	B (Correlation 0.95)	0	0
RP11-34P13.7	B (Correlation 0.95)	0.00238364	0.00353757
RP11-34P13.8	B (Correlation 0.95)	0	0
RP11-34P13.14	B (Correlation 0.95)	0	-0.00030234
RP11-34P13.9	B (Correlation 0.95)	-0.0002878	-0.000280825
FO538757.3	B (Correlation 0.95)	-0.00526833	-0.006418
FO538757.2	B (Correlation 0.95)	-0.175113	-0.142043
AP006222.2	B (Correlation 0.95)	0.0161638	0.00397727
RP5-857K21.15	B (Correlation 0.95)	0	0
RP4-669L17.2	B (Correlation 0.95)	0	0
RP4-669L17.10	B (Correlation 0.95)	-0.00119837	0.000634104
OR4F29	B (Correlation 0.95)	0	0
RP5-857K21.4	B (Correlation 0.95)	-0.00116765	0.00214424
RP5-857K21.2	B (Correlation 0.95)	0	0
OR4F16	B (Correlation 0.95)	0	0
RP11-206L10.4	B (Correlation 0.95)	-0.000328814	0
RP11-206L10.9	B (Correlation 0.95)	0.103699	0.0107973
FAM87B	B (Correlation 0.95)	-0.00179501	-0.00120415
LINC00115	B (Correlation 0.95)	-0.0213115	0.00501131
FAM41C	B (Correlation 0.95)	0.0149353	0.00181288
RP11-54O7.16	B (Correlation 0.95)	-0.000264937	-0.000275775
RP11-54O7.1	B (Correlation 0.95)	0.000247813	0.00337155
RP11-54O7.2	B (Correlation 0.95)	0	-0.000272368
RP11-54O7.3	B (Correlation 0.95)	0	0
SAMD11	B (Correlation 0.95)	0	-0.000575107
NOC2L	B (Correlation 0.95)	0.154973	0.111498
KLHL17	B (Correlation 0.95)	-0.00381557	-0.0187704
PLEKHN1	B (Correlation 0.95)	-0.0107333	-0.00536215
PERM1	B (Correlation 0.95)	-0.000317386	-0.000316023
RP11-54O7.17	B (Correlation 0.95)	-0.0076412	-0.00715063
HES4	B (Correlation 0.95)	-0.188673	-0.0210367
ISG15	B (Correlation 0.95)	-0.314073	-0.339212
RP11-54O7.11	B (Correlation 0.95)	-0.000327188	-0.00140263
AGRN	B (Correlation 0.95)	-0.00148038	-0.00160017
RP11-54O7.18	B (Correlation 0.95)	0	0
RNF223	B (Correlation 0.95)	0.000733495	0.00220119
C1orf159	B (Correlation 0.95)	0.0174839	-0.00831376
LINC01342	B (Correlation 0.95)	0.0201868	0.00245835
RP11-465B22.8	B (Correlation 0.95)	0	0
TTLL10-AS1	B (Correlation 0.95)	0.00448408	0
TTLL10	B (Correlation 0.95)	0.00688433	0.000611592
TNFRSF18	B (Correlation 0.95)	-0.0557696	-0.104997
TNFRSF4	B (Correlation 0.95)	-0.21851	-0.109806
SDF4	B (Correlation 0.95)	-0.237781	-0.174687
B3GALT6	B (Correlation 0.95)	0.0389179	-0.0247993
FAM132A	B (Correlation 0.95)	-0.00790194	-0.00217368
RP5-902P8.12	B (Correlation 0.95)	0.00235166	-0.0033437
UBE2J2	B (Correlation 0.95)	-0.0750334	-0.114553
RP5-902P8.10	B (Correlation 0.95)	0.00520739	0
SCNN1D	B (Correlation 0.95)	0.00156532	0.00348042
ACAP3	B (Correlation 0.95)	-0.000362618	-0.0622132
PUSL1	B (Correlation 0.95)	-0.0452259	-0.0208258
CPSF3L	B (Correlation 0.95)	-0.0124141	0.0196233
CPTP	B (Correlation 0.95)	-0.0155572	-0.0165408
TAS1R3	B (Correlation 0.95)	0.0846693	0.0287851
DVL1	B (Correlation 0.95)	0.00241466	-0.0425273
MXRA8	B (Correlation 0.95)	-0.0322771	-0.0211304
AURKAIP1	B (Correlation 0.95)	-0.308121	-0.214967
CCNL2	B (Correlation 0.95)	-0.0682682	-0.126175
MRPL20	B (Correlation 0.95)	-0.533821	-0.55024
RP4-758J18.13	B (Correlation 0.95)	0.00218443	-0.0020769
ANKRD65	B (Correlation 0.95)	-0.0038242	-0.00744889
RP4-758J18.7	B (Correlation 0.95)	-0.00182306	0
TMEM88B	B (Correlation 0.95)	-0.000299207	-0.000301561
RP4-758J18.10	B (Correlation 0.95)	-0.00053943	-0.00027858
VWA1	B (Correlation 0.95)	-0.000485907	0
ATAD3C	B (Correlation 0.95)	0.0104282	-0.000538428
ATAD3B	B (Correlation 0.95)	-0.0273882	-0.0332785
ATAD3A	B (Correlation 0.95)	0.00491599	-0.0062639
TMEM240	B (Correlation 0.95)	-0.00706399	-0.001587
SSU72	B (Correlation 0.95)	-0.15001	-0.162652
RP5-832C2.5	B (Correlation 0.95)	-0.088859	-0.0839445
AL645728.1	B (Correlation 0.95)	-0.00264974	0
C1orf233	B (Correlation 0.95)	-0.0838943	-0.0363673
RP11-345P4.9	B (Correlation 0.95)	-0.0265598	-0.0413053
MIB2	B (Correlation 0.95)	-0.265754	-0.125911
MMP23B	B (Correlation 0.95)	-0.23589	-0.0888777
CDK11B	B (Correlation 0.95)	-0.0004155	-0.0546949
RP11-345P4.10	B (Correlation 0.95)	0.0231154	0.000919752
SLC35E2B	B (Correlation 0.95)	-0.0353221	0.0173864
RP11-345P4.7	B (Correlation 0.95)	-0.00681781	0.00265927
CDK11A	B (Correlation 0.95)	0.0375702	-0.0616927
SLC35E2	B (Correlation 0.95)	0.0215164	0.0318477
NADK	B (Correlation 0.95)	-0.217201	-0.681167
GNB1	B (Correlation 0.95)	-0.0204073	-0.342105
RP1-140A9.1	B (Correlation 0.95)	0.0075502	-0.00295558
CALML6	B (Correlation 0.95)	0.00527941	0.000702103
TMEM52	B (Correlation 0.95)	-0.00328811	-0.000564133
CFAP74	B (Correlation 0.95)	-0.00505166	-0.000613384
RP11-547D24.1	B (Correlation 0.95)	-0.00213712	0
GABRD	B (Correlation 0.95)	-0.00035688	0
RP11-547D24.3	B (Correlation 0.95)	-0.000919224	-0.000320944
PRKCZ	B (Correlation 0.95)	0.0874005	-0.0220348
RP5-892K4.1	B (Correlation 0.95)	-0.00902872	-0.000345387
RP11-181G12.2	B (Correlation 0.95)	-0.000860763	-0.000950307
FAAP20	B (Correlation 0.95)	0.0711235	-0.0623731
RP11-181G12.4	B (Correlation 0.95)	-0.000304416	0
SKI	B (Correlation 0.95)	-0.0279296	-0.0341635
MORN1	B (Correlation 0.95)	0.0136691	0.014811
RER1	B (Correlation 0.95)	-0.244687	-0.272913
PEX10	B (Correlation 0.95)	0.0837774	0.00187941
PLCH2	B (Correlation 0.95)	-0.00976432	-0.016615
RP3-395M20.2	B (Correlation 0.95)	0.00157161	0.00249468
RP3-395M20.3	B (Correlation 0.95)	0.0020058	-0.000290096
PANK4	B (Correlation 0.95)	-0.0617199	-0.0609058
HES5	B (Correlation 0.95)	0	-0.000349012
RP3-395M20.12	B (Correlation 0.95)	-0.158457	-0.0241892
RP3-395M20.8	B (Correlation 0.95)	0.034207	0.0489365
TNFRSF14	B (Correlation 0.95)	0.108768	0.113076
RP3-395M20.9	B (Correlation 0.95)	0.0259854	0.00311952
FAM213B	B (Correlation 0.95)	-0.0384028	-0.0260542
MMEL1	B (Correlation 0.95)	-0.033382	-0.0260371
RP13-436F16.1	B (Correlation 0.95)	0	0
TTC34	B (Correlation 0.95)	-0.00594706	-0.00723058
RP11-740P5.2	B (Correlation 0.95)	0	0
RP11-740P5.3	B (Correlation 0.95)	0	0
ACTRT2	B (Correlation 0.95)	0	0
LINC00982	B (Correlation 0.95)	0.00228084	0
PRDM16	B (Correlation 0.95)	-0.00155601	0.000672617
RP1-163G9.2	B (Correlation 0.95)	0	0
RP11-22L13.1	B (Correlation 0.95)	0	0
ARHGEF16	B (Correlation 0.95)	-0.000833261	0.00180858
RP11-168F9.2	B (Correlation 0.95)	0.00255238	0
MEGF6	B (Correlation 0.95)	0.00378381	-0.00487354
RP11-46F15.2	B (Correlation 0.95)	0.00575064	-0.00118318
TPRG1L	B (Correlation 0.95)	0.0113669	-0.045226
WRAP73	B (Correlation 0.95)	0.0503733	0.0294121
TP73	B (Correlation 0.95)	0.0402368	0.0112826
RP5-1092A11.5	B (Correlation 0.95)	0.00211883	0
RP5-1092A11.2	B (Correlation 0.95)	0	0
TP73-AS1	B (Correlation 0.95)	0.0337391	0.0248933
CCDC27	B (Correlation 0.95)	0	-0.000288819
SMIM1	B (Correlation 0.95)	0.0217188	0.00329643
LRRC47	B (Correlation 0.95)	-0.0536418	-0.071153
RP1-286D6.5	B (Correlation 0.95)	0.00406707	-0.00152445
CEP104	B (Correlation 0.95)	0.124927	0.077025
DFFB	B (Correlation 0.95)	-0.00249104	0.0118116
C1orf174	B (Correlation 0.95)	-0.0893012	-0.103922
LINC01134	B (Correlation 0.95)	-0.0015336	0.00615876
LINC01346	B (Correlation 0.95)	0	0
RP13-614K11.2	B (Correlation 0.95)	0	0
RP5-1166F10.1	B (Correlation 0.95)	0	0
RP1-37J18.1	B (Correlation 0.95)	0	0
RP1-37J18.2	B (Correlation 0.95)	0	0
AJAP1	B (Correlation 0.95)	-0.00841216	-0.00228906
RP11-542C10.1	B (Correlation 0.95)	-0.000341178	0
RP1-58B11.1	B (Correlation 0.95)	0	0
RP11-154H17.1	B (Correlation 0.95)	-0.0034313	-0.0112419
NPHP4	B (Correlation 0.95)	-0.0206868	-0.0239016
KCNAB2	B (Correlation 0.95)	-0.797011	-0.85091
CHD5	B (Correlation 0.95)	0.000771786	0.000763602
RPL22	B (Correlation 0.95)	0.360151	0.306072
RP1-120G22.11	B (Correlation 0.95)	3.25651e-05	-0.000308811
RNF207	B (Correlation 0.95)	-0.0330273	-0.0200694
ICMT	B (Correlation 0.95)	-0.0815828	-0.0474607
LINC00337	B (Correlation 0.95)	0.00290142	0
HES3	B (Correlation 0.95)	0	0
GPR153	B (Correlation 0.95)	-0.0263356	-0.00431596
ACOT7	B (Correlation 0.95)	-0.0715571	-0.070221
RP1-202O8.3	B (Correlation 0.95)	-0.00495338	-0.007543
HES2	B (Correlation 0.95)	-0.0033662	-0.000585532
ESPN	B (Correlation 0.95)	-0.0111568	-0.00847521
RP1-202O8.2	B (Correlation 0.95)	-0.00062474	0
TNFRSF25	B (Correlation 0.95)	-0.698653	-0.354673
PLEKHG5	B (Correlation 0.95)	-0.0266367	-0.0164601
NOL9	B (Correlation 0.95)	0.0365498	-0.031445
TAS1R1	B (Correlation 0.95)	0.000764724	0.00110637
ZBTB48	B (Correlation 0.95)	-0.0469275	-0.0410332
KLHL21	B (Correlation 0.95)	-0.0872447	-0.0751013
PHF13	B (Correlation 0.95)	-0.0133571	-0.0114846
THAP3	B (Correlation 0.95)	0.0225509	0.0348035
DNAJC11	B (Correlation 0.95)	0.08166	0.0766593
RP11-242F24.1	B (Correlation 0.95)	-0.00588354	0
RP11-312B8.1	B (Correlation 0.95)	0.00506561	0.00201496
CAMTA1	B (Correlation 0.95)	-0.0229676	-0.0387001
RP11-334N17.1	B (Correlation 0.95)	0	0
RP3-453P22.2	B (Correlation 0.95)	0	0
RP4-549F15.1	B (Correlation 0.95)	0	0
RP11-338N10.1	B (Correlation 0.95)	0	0
RP11-338N10.2	B (Correlation 0.95)	-0.000326343	0
RP11-338N10.3	B (Correlation 0.95)	-0.000291161	0
VAMP3	B (Correlation 0.95)	-0.433441	-0.444573
PER3	B (Correlation 0.95)	-0.0522527	-0.0367768
RP3-467L1.4	B (Correlation 0.95)	-0.00103795	-0.00277861
UTS2	B (Correlation 0.95)	-0.122033	-0.0216738
TNFRSF9	B (Correlation 0.95)	-0.0426368	-0.0398365
PARK7	B (Correlation 0.95)	-0.218949	-0.209516
ERRFI1	B (Correlation 0.95)	-0.00961233	-0.00955242
RP11-431K24.1	B (Correlation 0.95)	-0.00188403	0
RP11-431K24.3	B (Correlation 0.95)	0	0
RP11-431K24.4	B (Correlation 0.95)	-0.00125687	0
SLC45A1	B (Correlation 0.95)	-0.00567594	0.00100335
RERE	B (Correlation 0.95)	0.732442	0.223959
RP5-1115A15.1	B (Correlation 0.95)	0.00634142	-0.00200114
RP4-633I8.4	B (Correlation 0.95)	-0.00192627	-0.000910231
ENO1	B (Correlation 0.95)	-0.784639	-0.89886
ENO1-AS1	B (Correlation 0.95)	-0.00783949	-0.0210631
CA6	B (Correlation 0.95)	-0.0233562	-0.00378959
SLC2A7	B (Correlation 0.95)	-0.00244966	0
SLC2A5	B (Correlation 0.95)	0.140859	0.192349
GPR157	B (Correlation 0.95)	0.0194767	-0.00321717
MIR34AHG	B (Correlation 0.95)	0.000686638	0.00280636
RP3-510D11.2	B (Correlation 0.95)	-0.0016937	0.000869912
RP3-510D11.4	B (Correlation 0.95)	0	0
H6PD	B (Correlation 0.95)	0.00624822	-0.0603827
SPSB1	B (Correlation 0.95)	0.00543888	0.00207787
RP13-392I16.1	B (Correlation 0.95)	0	0
SLC25A33	B (Correlation 0.95)	0.0431157	-0.0200279
TMEM201	B (Correlation 0.95)	-0.00976031	-0.0127796
PIK3CD	B (Correlation 0.95)	-0.0822979	-0.0933242
PIK3CD-AS1	B (Correlation 0.95)	0.00370104	-0.00380153
PIK3CD-AS2	B (Correlation 0.95)	0.0433504	0.0170607
CLSTN1	B (Correlation 0.95)	0.0150913	-0.0348972
AL357140.1	B (Correlation 0.95)	-0.000545525	-0.000540784
CTNNBIP1	B (Correlation 0.95)	-0.279277	-0.0557671
RP11-84A14.5	B (Correlation 0.95)	-0.00211548	-0.00173311
LZIC	B (Correlation 0.95)	-0.123216	-0.130964
NMNAT1	B (Correlation 0.95)	-0.0416822	-0.0254531
RBP7	B (Correlation 0.95)	-0.828614	-0.585498
UBE4B	B (Correlation 0.95)	-0.0321628	-0.0328263
KIF1B	B (Correlation 0.95)	-0.223284	-0.180286
PGD	B (Correlation 0.95)	-0.807756	-0.805525
RP4-736L20.3	B (Correlation 0.95)	-0.000725235	-0.000483552
APITD1-CORT	B (Correlation 0.95)	-0.000367263	0.0246166
APITD1	B (Correlation 0.95)	-0.000182301	-0.00216955
CORT	B (Correlation 0.95)	0.000858053	-0.0015483
DFFA	B (Correlation 0.95)	0.10404	0.084778
RP5-1113E3.3	B (Correlation 0.95)	0.00241101	-0.000296952
PEX14	B (Correlation 0.95)	-0.0122828	-0.0328775
CASZ1	B (Correlation 0.95)	0.090117	0.0840035
RP4-734G22.3	B (Correlation 0.95)	-0.00264723	0.00799599
C1orf127	B (Correlation 0.95)	-0.0120891	-0.00558467
TARDBP	B (Correlation 0.95)	-0.0652704	-0.0202579
RP4-635E18.9	B (Correlation 0.95)	0	0.000918739
MASP2	B (Correlation 0.95)	0.00258195	0.00403836
RP4-635E18.8	B (Correlation 0.95)	0.00515828	-0.00497485
SRM	B (Correlation 0.95)	0.313619	-0.0124954
EXOSC10	B (Correlation 0.95)	0.278379	0.248754
RP4-635E18.7	B (Correlation 0.95)	0.00386218	0.00094077
RP4-635E18.6	B (Correlation 0.95)	-0.00410921	0
MTOR	B (Correlation 0.95)	0.0756979	0.00794238
MTOR-AS1	B (Correlation 0.95)	0.000102004	0
ANGPTL7	B (Correlation 0.95)	0	0
UBIAD1	B (Correlation 0.95)	0.290898	0.208803
PTCHD2	B (Correlation 0.95)	0.00426175	0.00500476
RP1-69M21.2	B (Correlation 0.95)	0.00132203	-0.000312258
FBXO2	B (Correlation 0.95)	0.0874288	0.00598053
FBXO44	B (Correlation 0.95)	0.30513	0.216515
FBXO6	B (Correlation 0.95)	-0.201979	-0.194481
MAD2L2	B (Correlation 0.95)	-0.176871	-0.149918
DRAXIN	B (Correlation 0.95)	-0.0404805	-0.025123
AGTRAP	B (Correlation 0.95)	-1.37315	-1.29904
C1orf167	B (Correlation 0.95)	-0.000285746	0.00280129
RP11-56N19.5	B (Correlation 0.95)	0.00426175	0
MTHFR	B (Correlation 0.95)	0.0914917	0.0722842
CLCN6	B (Correlation 0.95)	0.242751	0.347801
NPPA-AS1	B (Correlation 0.95)	0.00388232	0.00155227
NPPA	B (Correlation 0.95)	0.0113992	0
NPPB	B (Correlation 0.95)	-0.000289076	0
KIAA2013	B (Correlation 0.95)	0.0456142	-0.147263
PLOD1	B (Correlation 0.95)	-0.253573	-0.259382
MFN2	B (Correlation 0.95)	-0.0812436	-0.0695829
MIIP	B (Correlation 0.95)	0.0653676	0.0211458
TNFRSF8	B (Correlation 0.95)	-0.139615	-0.167078
TNFRSF1B	B (Correlation 0.95)	-1.25671	-1.26567
VPS13D	B (Correlation 0.95)	0.0605874	-0.0469484
RP5-888M10.2	B (Correlation 0.95)	-0.00138353	-0.000857464
DHRS3	B (Correlation 0.95)	-0.258096	-0.23978
RP11-474O21.5	B (Correlation 0.95)	-0.00113549	-0.00473194
AADACL4	B (Correlation 0.95)	0	0
AADACL3	B (Correlation 0.95)	0	0
C1orf158	B (Correlation 0.95)	-0.00186842	-0.000307615
PRAMEF12	B (Correlation 0.95)	0	0
PRAMEF1	B (Correlation 0.95)	0	0
RP5-845O24.8	B (Correlation 0.95)	0	0
PRAMEF11	B (Correlation 0.95)	0	0
HNRNPCL1	B (Correlation 0.95)	0.00173949	-0.000540636
PRAMEF2	B (Correlation 0.95)	0	0
PRAMEF4	B (Correlation 0.95)	0	0
PRAMEF10	B (Correlation 0.95)	0	0
PRAMEF7	B (Correlation 0.95)	0	0
PRAMEF6	B (Correlation 0.95)	0	0
PRAMEF27	B (Correlation 0.95)	0	0
PRAMEF26	B (Correlation 0.95)	0	0
PRAMEF25	B (Correlation 0.95)	0	0
HNRNPCL3	B (Correlation 0.95)	-0.000240655	0
HNRNPCL2	B (Correlation 0.95)	-0.000397249	0
RP13-221M14.2	B (Correlation 0.95)	0	0
HNRNPCL4	B (Correlation 0.95)	0	0
PRAMEF9	B (Correlation 0.95)	0	0
PRAMEF18	B (Correlation 0.95)	0	0
PRAMEF5	B (Correlation 0.95)	0	0
PRAMEF8	B (Correlation 0.95)	0	0
PRAMEF15	B (Correlation 0.95)	0	0
RP11-219C24.10	B (Correlation 0.95)	0	0
PRAMEF14	B (Correlation 0.95)	0	0
PRAMEF19	B (Correlation 0.95)	0	0
PRAMEF17	B (Correlation 0.95)	0	0
PRAMEF20	B (Correlation 0.95)	0	0
LRRC38	B (Correlation 0.95)	-0.000271434	-0.0005527
RP4-597A16.2	B (Correlation 0.95)	0	0
PDPN	B (Correlation 0.95)	-0.000871197	0
CTA-520D8.2	B (Correlation 0.95)	0	0
PRDM2	B (Correlation 0.95)	0.860127	0.400693
RP11-344F13.1	B (Correlation 0.95)	0	0
RP4-704D23.1	B (Correlation 0.95)	0	0
KAZN	B (Correlation 0.95)	0.00936061	0.0101688
TMEM51-AS1	B (Correlation 0.95)	-0.00160653	0.0013833
TMEM51	B (Correlation 0.95)	-0.0524316	-0.0316403
C1orf195	B (Correlation 0.95)	0	0
FHAD1	B (Correlation 0.95)	-0.0123883	-0.00915871
RP3-467K16.2	B (Correlation 0.95)	-0.000484885	-0.000582354
RP3-467K16.7	B (Correlation 0.95)	0	0
RP3-467K16.4	B (Correlation 0.95)	-0.0292853	-0.0341548
EFHD2	B (Correlation 0.95)	-1.82413	-1.09353
CTRC	B (Correlation 0.95)	-0.00800777	-0.00476836
CELA2A	B (Correlation 0.95)	-0.000629936	-0.000246265
CELA2B	B (Correlation 0.95)	-0.000882665	0
CASP9	B (Correlation 0.95)	0.0636141	0.0356305
DNAJC16	B (Correlation 0.95)	0.252919	0.219634
RP4-680D5.8	B (Correlation 0.95)	0.00456337	0.00340116
AGMAT	B (Correlation 0.95)	0.0812806	0.0359416
RP4-680D5.2	B (Correlation 0.95)	0.00912709	0.0118826
DDI2	B (Correlation 0.95)	0.175153	0.0853891
RSC1A1	B (Correlation 0.95)	0	0
RP4-680D5.9	B (Correlation 0.95)	-0.00139957	0
PLEKHM2	B (Correlation 0.95)	0.379314	-0.0710055
RP11-288I21.1	B (Correlation 0.95)	0.00338389	0
SLC25A34	B (Correlation 0.95)	0.000318203	-0.00960596
RP11-169K16.4	B (Correlation 0.95)	-0.000591252	0
TMEM82	B (Correlation 0.95)	0.00216288	-0.00124378
FBLIM1	B (Correlation 0.95)	-0.00313289	-0.00242373
UQCRHL	B (Correlation 0.95)	0.0140466	-0.00334001
FLJ37453	B (Correlation 0.95)	-0.00508179	-0.0263891
SPEN	B (Correlation 0.95)	0.270767	-0.0347769
ZBTB17	B (Correlation 0.95)	0.0412494	0.0899366
C1orf64	B (Correlation 0.95)	-0.00111622	-0.000287719
RP11-5P18.5	B (Correlation 0.95)	0	0
HSPB7	B (Correlation 0.95)	0	0
CLCNKA	B (Correlation 0.95)	0	0
CLCNKB	B (Correlation 0.95)	0	0
FAM131C	B (Correlation 0.95)	0.00231428	0
EPHA2	B (Correlation 0.95)	-0.00525505	-0.00368809
RP11-276H7.2	B (Correlation 0.95)	-0.000891923	0
RP11-276H7.3	B (Correlation 0.95)	0	0
ARHGEF19-AS1	B (Correlation 0.95)	0	-0.000290168
ARHGEF19	B (Correlation 0.95)	0.0609587	0.0814279
RSG1	B (Correlation 0.95)	-0.00519616	0.00426457
FBXO42	B (Correlation 0.95)	-0.0129557	-0.0831151
SZRD1	B (Correlation 0.95)	0.0235764	0.066444
SPATA21	B (Correlation 0.95)	0.00954756	-0.00452004
NECAP2	B (Correlation 0.95)	-0.235282	-0.21
RP4-798A10.2	B (Correlation 0.95)	-0.0187907	-0.0284427
RP4-798A10.7	B (Correlation 0.95)	-0.0286073	-0.00476411
RP4-798A10.4	B (Correlation 0.95)	-0.000609256	0
RP5-875O13.1	B (Correlation 0.95)	-0.000632678	0.000925508
FAM231C	B (Correlation 0.95)	0	0
NBPF1	B (Correlation 0.95)	0.138107	0.0796688
RP5-1182A14.5	B (Correlation 0.95)	0.0025223	0.00256019
RP1-163M9.8	B (Correlation 0.95)	0	0.00694966
FAM231A	B (Correlation 0.95)	0	0
RP1-163M9.7	B (Correlation 0.95)	-0.00565326	0
FAM231C.1	B (Correlation 0.95)	0	0
RP5-1182A14.7	B (Correlation 0.95)	0	-0.00142128
CROCC	B (Correlation 0.95)	-0.0461902	-0.0300127
RP11-108M9.1	B (Correlation 0.95)	0	0
RP11-108M9.2	B (Correlation 0.95)	0	0
RP11-108M9.3	B (Correlation 0.95)	-0.00132104	-0.00115735
RP11-108M9.4	B (Correlation 0.95)	-0.0658955	-0.109949
RP11-108M9.6	B (Correlation 0.95)	-0.112181	-0.0304411
MFAP2	B (Correlation 0.95)	-0.00250996	-0.00203148
RP1-37C10.3	B (Correlation 0.95)	0.000111209	-0.000944631
ATP13A2	B (Correlation 0.95)	-0.0669515	-0.0819511
SDHB	B (Correlation 0.95)	-0.160215	-0.200156
PADI2	B (Correlation 0.95)	-0.153738	-0.130707
RP11-380J14.1	B (Correlation 0.95)	0	0
RP11-380J14.4	B (Correlation 0.95)	-0.000284617	-0.000611448
PADI1	B (Correlation 0.95)	0	0
PADI3	B (Correlation 0.95)	0	0
PADI4	B (Correlation 0.95)	-0.377252	-0.446422
AC004824.2	B (Correlation 0.95)	0	-0.000283484
PADI6	B (Correlation 0.95)	-0.00776012	-0.00114334
RP1-20B21.4	B (Correlation 0.95)	-0.00030986	-0.000320053
RCC2	B (Correlation 0.95)	-0.00862937	-0.104884
ARHGEF10L	B (Correlation 0.95)	-0.289815	-0.28418
RP11-473A10.2	B (Correlation 0.95)	0	0
ACTL8	B (Correlation 0.95)	0	0
RP11-174G17.2	B (Correlation 0.95)	0	0
IGSF21	B (Correlation 0.95)	0	0
RP11-174G17	B (Correlation 0.95)	0	0
RP11-422P22.1	B (Correlation 0.95)	0	0
KLHDC7A	B (Correlation 0.95)	0	0
PAX7	B (Correlation 0.95)	0	0
TAS1R2	B (Correlation 0.95)	0	0
RP13-279N23.2	B (Correlation 0.95)	0	0
ALDH4A1	B (Correlation 0.95)	-0.0136445	0.0115304
IFFO2	B (Correlation 0.95)	-0.305163	-0.123354
UBR4	B (Correlation 0.95)	-0.081892	-0.180166
RP1-43E13.2	B (Correlation 0.95)	0.00601093	-0.00402882
EMC1	B (Correlation 0.95)	0.0909694	0.084818
MRTO4	B (Correlation 0.95)	0.208608	0.192813
AKR7A3	B (Correlation 0.95)	-0.00231494	-0.00243467
AKR7A2	B (Correlation 0.95)	0.0328234	-0.0532816
PQLC2	B (Correlation 0.95)	0.0264717	-0.028613
CAPZB	B (Correlation 0.95)	-0.409057	-0.412766
RP5-1056L3.1	B (Correlation 0.95)	-0.00322461	-0.0039528
MINOS1	B (Correlation 0.95)	-0.397558	-0.279334
MINOS1-NBL1	B (Correlation 0.95)	0	0
NBL1	B (Correlation 0.95)	-0.00770594	-0.00335659
HTR6	B (Correlation 0.95)	-0.0102365	0.0017261
TMCO4	B (Correlation 0.95)	0.052523	0.0688347
RNF186	B (Correlation 0.95)	0	0
RP11-91K11.2	B (Correlation 0.95)	0	0
OTUD3	B (Correlation 0.95)	0.0151759	0.00654349
PLA2G2E	B (Correlation 0.95)	0	0
PLA2G2A	B (Correlation 0.95)	0	0
PLA2G5	B (Correlation 0.95)	-0.000275103	0
PLA2G2D	B (Correlation 0.95)	0.0233518	0.0235673
PLA2G2F	B (Correlation 0.95)	0.00439122	0.00443328
RP3-340N1.2	B (Correlation 0.95)	0.00374826	0
PLA2G2C	B (Correlation 0.95)	-0.00333333	0.000497333
UBXN10-AS1	B (Correlation 0.95)	-0.0222081	-0.00787562
UBXN10	B (Correlation 0.95)	-0.00869565	-0.00686254
RP3-340N1.6	B (Correlation 0.95)	0	0
VWA5B1	B (Correlation 0.95)	0.000658653	-0.000601727
RP4-745E8.2	B (Correlation 0.95)	-0.00294195	0
LINC01141	B (Correlation 0.95)	0	0.00218481
RP4-749H3.2	B (Correlation 0.95)	0	0
CAMK2N1	B (Correlation 0.95)	-0.0497109	-0.0109766
MUL1	B (Correlation 0.95)	0.0223494	-0.0040166
FAM43B	B (Correlation 0.95)	0	0
CDA	B (Correlation 0.95)	-0.810937	-0.709708
PINK1	B (Correlation 0.95)	-0.162149	-0.093593
PINK1-AS	B (Correlation 0.95)	-0.0148073	-0.0183392
DDOST	B (Correlation 0.95)	-0.0077838	-0.123486
KIF17	B (Correlation 0.95)	-0.00945657	-0.0121945
SH2D5	B (Correlation 0.95)	0	0
RP5-930J4.2	B (Correlation 0.95)	0.00168448	0
HP1BP3	B (Correlation 0.95)	-0.105586	-0.142928
EIF4G3	B (Correlation 0.95)	0.433932	0.223812
ECE1	B (Correlation 0.95)	0.131976	0.0754608
RP3-329E20.2	B (Correlation 0.95)	-0.00185651	-0.000316631
RP5-1071N3.1	B (Correlation 0.95)	0.0698585	0.0566422
RP11-293F5.1	B (Correlation 0.95)	0	0
NBPF3	B (Correlation 0.95)	0.00200123	0.0165052
ALPL	B (Correlation 0.95)	0.0109874	0.0158012
RP11-63N8.3	B (Correlation 0.95)	0	0
RAP1GAP	B (Correlation 0.95)	0.000561899	-0.00066893
USP48	B (Correlation 0.95)	0.0346797	0.0183146
LDLRAD2	B (Correlation 0.95)	0.00558606	0.00106471
HSPG2	B (Correlation 0.95)	0.00461192	-0.00697765
CELA3B	B (Correlation 0.95)	0.00210362	0
CELA3A	B (Correlation 0.95)	0	0
RP1-224A6.3	B (Correlation 0.95)	0.00564891	-0.00557216
LINC00339	B (Correlation 0.95)	0.155985	0.155338
CDC42	B (Correlation 0.95)	-0.471103	-0.505176
RP1-224A6.9	B (Correlation 0.95)	-0.00726234	-0.00599886
WNT4	B (Correlation 0.95)	0.00449245	0
ZBTB40	B (Correlation 0.95)	0.103128	0.115573
EPHA8	B (Correlation 0.95)	0	0
C1QA	B (Correlation 0.95)	-0.0960338	-0.0890312
C1QC	B (Correlation 0.95)	-0.00568179	-0.00676818
C1QB	B (Correlation 0.95)	-0.0265515	-0.0258456
EPHB2	B (Correlation 0.95)	-0.0390272	-0.0310453
RP11-69E9.1	B (Correlation 0.95)	0	0
LACTBL1	B (Correlation 0.95)	0	0
C1orf234	B (Correlation 0.95)	0.0010722	-0.00029843
KDM1A	B (Correlation 0.95)	0.148381	0.0806527
RP1-184J9.2	B (Correlation 0.95)	0.00155406	0.00243918
LUZP1	B (Correlation 0.95)	-0.127676	-0.138583
HTR1D	B (Correlation 0.95)	-0.000580743	-0.000336712
LINC01355	B (Correlation 0.95)	0.0153408	0.022816
HNRNPR	B (Correlation 0.95)	0.306223	0.165133
ZNF436	B (Correlation 0.95)	-0.0133844	-0.0176237
ZNF436-AS1	B (Correlation 0.95)	-0.0118772	-0.00304262
RP5-1057J7.7	B (Correlation 0.95)	-0.000620995	0
TCEA3	B (Correlation 0.95)	-0.206523	-0.106663
ASAP3	B (Correlation 0.95)	-0.00234973	-0.00431524
E2F2	B (Correlation 0.95)	-0.0263864	-0.0321033
RP1-150O5.3	B (Correlation 0.95)	-0.00026883	0
ID3	B (Correlation 0.95)	0.683219	0.667731
MDS2	B (Correlation 0.95)	-0.0187753	-0.0480013
RPL11	B (Correlation 0.95)	0.333826	0.293629
TCEB3	B (Correlation 0.95)	0.198772	0.168728
TCEB3-AS1	B (Correlation 0.95)	0.0497478	0.0181628
PITHD1	B (Correlation 0.95)	0.101647	0.00172154
LYPLA2	B (Correlation 0.95)	-0.116386	-0.0716904
GALE	B (Correlation 0.95)	-0.0665345	-0.0624837
HMGCL	B (Correlation 0.95)	-0.0728027	-0.0690552
FUCA1	B (Correlation 0.95)	-0.265518	-0.169315
CNR2	B (Correlation 0.95)	1.00524	1.07465
RP11-4M23.3	B (Correlation 0.95)	-0.000596957	0
PNRC2	B (Correlation 0.95)	0.273187	0.287238
SRSF10	B (Correlation 0.95)	0.239233	0.548668
RP11-293P20.2	B (Correlation 0.95)	0	0
MYOM3	B (Correlation 0.95)	0.000465058	0
RP11-293P20.4	B (Correlation 0.95)	-0.000302733	0
IL22RA1	B (Correlation 0.95)	-0.000290783	0
IFNLR1	B (Correlation 0.95)	0.334232	0.14644
RP11-10N16.2	B (Correlation 0.95)	0.00259888	0.00262567
RP11-10N16.3	B (Correlation 0.95)	0	0
GRHL3	B (Correlation 0.95)	-0.000330605	-0.000322861
STPG1	B (Correlation 0.95)	0.0361457	0.0347016
NIPAL3	B (Correlation 0.95)	-0.0857944	-0.0717147
RCAN3	B (Correlation 0.95)	-0.425729	-0.332376
RP4-594I10.3	B (Correlation 0.95)	-0.0325426	-0.0782455
NCMAP	B (Correlation 0.95)	-0.00389665	-0.00058325
SRRM1	B (Correlation 0.95)	0.0781951	0.0290943
CLIC4	B (Correlation 0.95)	1.23485	1.1469
RUNX3	B (Correlation 0.95)	-0.436903	-0.363403
RP11-84D1.1	B (Correlation 0.95)	-0.00180812	0.00118242
RP11-84D1.2	B (Correlation 0.95)	-0.000296897	-0.0014133
RP4-799D16.1	B (Correlation 0.95)	-0.00259837	0.00296202
RP4-706G24.1	B (Correlation 0.95)	0.00177837	0.00315165
SYF2	B (Correlation 0.95)	0.127756	-0.0471764
RSRP1	B (Correlation 0.95)	0.196233	0.177412
RP3-465N24.6	B (Correlation 0.95)	-0.0064058	-0.000591337
RHD	B (Correlation 0.95)	-0.00214678	-0.00183645
TMEM50A	B (Correlation 0.95)	-0.606912	-0.685968
RHCE	B (Correlation 0.95)	-0.00202971	-0.0042323
TMEM57	B (Correlation 0.95)	0.0569169	0.0183585
LDLRAP1	B (Correlation 0.95)	-0.588668	-0.263273
RP11-70P17.1	B (Correlation 0.95)	0.000208304	-0.000861278
MAN1C1	B (Correlation 0.95)	-0.124596	-0.0813029
RP1-187B23.1	B (Correlation 0.95)	-0.0110307	-0.00183162
SEPN1	B (Correlation 0.95)	-0.159432	-0.137896
RP1-317E23.6	B (Correlation 0.95)	0	0
RP1-317E23.3	B (Correlation 0.95)	-0.00895959	-0.00292583
MTFR1L	B (Correlation 0.95)	-0.0647527	-0.0505229
RP1-317E23.7	B (Correlation 0.95)	0	0
AUNIP	B (Correlation 0.95)	-0.0033819	-0.00342997
RP1-125I3.2	B (Correlation 0.95)	-0.0335557	-0.0100193
PAQR7	B (Correlation 0.95)	-0.0282214	-0.0285497
STMN1	B (Correlation 0.95)	0.00616388	0.0100957
PAFAH2	B (Correlation 0.95)	-0.159859	-0.185855
EXTL1	B (Correlation 0.95)	-0.00275557	-0.00249798
SLC30A2	B (Correlation 0.95)	0.00173407	0
TRIM63	B (Correlation 0.95)	-0.000462704	0
PDIK1L	B (Correlation 0.95)	-0.0145646	-0.016015
FAM110D	B (Correlation 0.95)	0.00462995	0.00206209
RP11-96L14.8	B (Correlation 0.95)	0	0
RP11-96L14.7	B (Correlation 0.95)	0.00701308	0.00204924
ZNF593	B (Correlation 0.95)	0.079046	0.0722835
CNKSR1	B (Correlation 0.95)	0.027929	0.0257204
CATSPER4	B (Correlation 0.95)	0	0
CEP85	B (Correlation 0.95)	-0.0588107	-0.0759081
SH3BGRL3	B (Correlation 0.95)	-0.724255	-0.744406
UBXN11	B (Correlation 0.95)	-0.90241	-0.845873
CD52	B (Correlation 0.95)	1.07023	1.04615
AIM1L	B (Correlation 0.95)	-0.00490085	0.00634367
ZNF683	B (Correlation 0.95)	-0.173224	-0.101429
LIN28A	B (Correlation 0.95)	0.00563311	0.00278257
DHDDS	B (Correlation 0.95)	-0.0111116	-0.00834282
RP3-476K8.3	B (Correlation 0.95)	-0.00237738	-0.00159977
HMGN2	B (Correlation 0.95)	0.330062	0.487938
RPS6KA1	B (Correlation 0.95)	-0.34467	-0.416663
RP5-968P14.2	B (Correlation 0.95)	0.000151598	-0.0051675
ARID1A	B (Correlation 0.95)	-0.088299	-0.250331
PIGV	B (Correlation 0.95)	-0.0380068	-0.0426295
ZDHHC18	B (Correlation 0.95)	-0.343061	-0.157794
SFN	B (Correlation 0.95)	0.00277534	0.00273997
GPN2	B (Correlation 0.95)	0.0446606	0.0548813
RP1-50O24.6	B (Correlation 0.95)	-0.000308709	-0.000894325
GPATCH3	B (Correlation 0.95)	-0.0179844	-0.0229885
NUDC	B (Correlation 0.95)	0.0587188	0.0167506
NR0B2	B (Correlation 0.95)	0	0
KDF1	B (Correlation 0.95)	0.00666797	-0.00441859
TRNP1	B (Correlation 0.95)	-0.0296315	-0.0050608
FAM46B	B (Correlation 0.95)	-0.00742436	-0.00114426
AL137860.1	B (Correlation 0.95)	0.00450976	0
SLC9A1	B (Correlation 0.95)	-0.139675	-0.081094
RP11-40H20.4	B (Correlation 0.95)	-0.000613858	0
WDTC1	B (Correlation 0.95)	0.0793958	-0.04097
TMEM222	B (Correlation 0.95)	0.0934838	0.129525
SYTL1	B (Correlation 0.95)	0.0341421	0.0290956
MAP3K6	B (Correlation 0.95)	-0.0611118	-0.0393546
FCN3	B (Correlation 0.95)	0	0
CD164L2	B (Correlation 0.95)	-0.000558819	-0.000819414
GPR3	B (Correlation 0.95)	0.000691701	0.00134667
WASF2	B (Correlation 0.95)	0.166804	0.0523487
RP4-752I6.1	B (Correlation 0.95)	-0.000360123	0.00260697
RP1-159A19.4	B (Correlation 0.95)	-0.0194758	-0.000285785
AHDC1	B (Correlation 0.95)	0.00406672	0.000862734
FGR	B (Correlation 0.95)	-0.449068	-0.630253
RP11-288L9.1	B (Correlation 0.95)	0.000400393	-0.00062381
IFI6	B (Correlation 0.95)	-0.697495	-0.712994
RP11-288L9.4	B (Correlation 0.95)	-0.00475472	0
FAM76A	B (Correlation 0.95)	0.0490827	-0.0147608
STX12	B (Correlation 0.95)	-0.0267034	-0.149129
PPP1R8	B (Correlation 0.95)	-0.0103222	-0.00182041
AL109927.1	B (Correlation 0.95)	0.00187078	0.00224444
THEMIS2	B (Correlation 0.95)	-0.966932	-1.03795
RPA2	B (Correlation 0.95)	0.155245	0.0648038
SMPDL3B	B (Correlation 0.95)	-0.0043836	-0.0027364
RP11-460I13.2	B (Correlation 0.95)	-0.000880446	0
XKR8	B (Correlation 0.95)	-0.104152	-0.0888666
EYA3	B (Correlation 0.95)	-0.0250327	-0.00499484
PTAFR	B (Correlation 0.95)	-0.451033	-0.539081
DNAJC8	B (Correlation 0.95)	-0.00857459	-0.0899618
ATPIF1	B (Correlation 0.95)	-0.183931	-0.0895111
RP5-1092A3.4	B (Correlation 0.95)	0.0527038	0.00754652
RP5-1092A3.5	B (Correlation 0.95)	-0.00253294	-0.0128116
SESN2	B (Correlation 0.95)	-0.0765366	-0.0534522
MED18	B (Correlation 0.95)	0.0589287	0.0265539
PHACTR4	B (Correlation 0.95)	-0.0103318	-0.040528
RCC1	B (Correlation 0.95)	0.0241528	0.472463
TRNAU1AP	B (Correlation 0.95)	-0.0613229	-0.00693277
SNHG12	B (Correlation 0.95)	0.196387	0.127914
TAF12	B (Correlation 0.95)	-0.0470908	-0.0352083
RAB42	B (Correlation 0.95)	-0.00108847	0.00189933
RP11-442N24--B.1	B (Correlation 0.95)	0.0550092	0.0680811
RNU11	B (Correlation 0.95)	-0.00253046	-0.24579
GMEB1	B (Correlation 0.95)	0.0541607	0.0233013
YTHDF2	B (Correlation 0.95)	0.147492	0.0792073
OPRD1	B (Correlation 0.95)	0.00138527	0.00436908
RP1-212P9.3	B (Correlation 0.95)	-0.000300706	-0.000651659
EPB41	B (Correlation 0.95)	-0.0440212	-0.0992353
TMEM200B	B (Correlation 0.95)	-0.00187842	0.00266442
RP11-242O24.3	B (Correlation 0.95)	-0.0006028	0
SRSF4	B (Correlation 0.95)	0.0451349	0.00743748
MECR	B (Correlation 0.95)	0.0353884	0.0264553
RP11-467D18.2	B (Correlation 0.95)	0	0
PTPRU	B (Correlation 0.95)	-0.00132754	-0.000767277
RP3-437I16.1	B (Correlation 0.95)	0	0
RP4-656G21.1	B (Correlation 0.95)	0	0
RP11-111I12.1	B (Correlation 0.95)	0	0
RP5-893G23.1	B (Correlation 0.95)	0	0
RP4-591L5.1	B (Correlation 0.95)	0	0
RP4-591L5.2	B (Correlation 0.95)	0	0
MATN1	B (Correlation 0.95)	0.0265483	0.00752014
MATN1-AS1	B (Correlation 0.95)	0.0626852	0.0338107
LAPTM5	B (Correlation 0.95)	0.747757	0.806816
RP5-1125N11.1	B (Correlation 0.95)	0	0
RP5-1125N11.2	B (Correlation 0.95)	-0.000647566	0
RP1-65J11.5	B (Correlation 0.95)	0	-0.000630858
SDC3	B (Correlation 0.95)	-0.0172576	-0.00705108
PUM1	B (Correlation 0.95)	0.0145813	-0.113437
NKAIN1	B (Correlation 0.95)	0	0
SNRNP40	B (Correlation 0.95)	0.0838862	0.0844089
ZCCHC17	B (Correlation 0.95)	-0.0598874	-0.0777621
RP11-266K22.2	B (Correlation 0.95)	-0.00470161	-0.000279357
FABP3	B (Correlation 0.95)	-0.000272893	0
SERINC2	B (Correlation 0.95)	-0.0423149	-0.0240039
LINC01226	B (Correlation 0.95)	-0.00551057	-0.0170557
RP11-73M7.1	B (Correlation 0.95)	0	0
TINAGL1	B (Correlation 0.95)	0.000757731	-0.00089039
HCRTR1	B (Correlation 0.95)	-0.000267446	0
PEF1	B (Correlation 0.95)	-0.0335404	0.0137366
RP11-73M7.6	B (Correlation 0.95)	0.00470577	-0.000319906
RP11-73M7.9	B (Correlation 0.95)	0.00453639	0.00121073
COL16A1	B (Correlation 0.95)	-0.00119604	-0.00158718
ADGRB2	B (Correlation 0.95)	-0.00305717	0.00205154
RP11-84A19.3	B (Correlation 0.95)	-0.00159757	0.00114594
SPOCD1	B (Correlation 0.95)	-0.0043059	-0.00289104
RP11-84A19.2	B (Correlation 0.95)	-0.000631433	-0.000290132
RP11-84A19.4	B (Correlation 0.95)	-0.0119834	-0.0048364
PTP4A2	B (Correlation 0.95)	-0.455523	-0.707416
RP4-534N18.2	B (Correlation 0.95)	-0.00178422	-0.000544283
KHDRBS1	B (Correlation 0.95)	0.377228	0.192863
RP11-277A4.4	B (Correlation 0.95)	8.61098e-05	-0.00385653
TMEM39B	B (Correlation 0.95)	0.040113	0.0582934
KPNA6	B (Correlation 0.95)	0.0307363	-0.0296295
TXLNA	B (Correlation 0.95)	-0.0173936	-0.0467009
CCDC28B	B (Correlation 0.95)	-0.10948	-0.0850636
RP4-622L5.7	B (Correlation 0.95)	0.00173226	-0.00176934
IQCC	B (Correlation 0.95)	-0.00353029	-0.0103766
DCDC2B	B (Correlation 0.95)	0.0119745	-0.00153594
TMEM234	B (Correlation 0.95)	0.0467466	0.0546529
EIF3I	B (Correlation 0.95)	0.0124152	0.0191927
FAM167B	B (Correlation 0.95)	0.00103076	0.00150692
LCK	B (Correlation 0.95)	-1.96961	-1.41978
HDAC1	B (Correlation 0.95)	0.539628	0.467917
MARCKSL1	B (Correlation 0.95)	0.708158	0.00687285
RP4-811H24.9	B (Correlation 0.95)	-0.000296114	0
TSSK3	B (Correlation 0.95)	0.00714056	0.00313989
FAM229A	B (Correlation 0.95)	-0.0358947	-0.0251129
BSDC1	B (Correlation 0.95)	0.140195	0.143566
RP1-27O5.3	B (Correlation 0.95)	-0.000260526	0
ZBTB8B	B (Correlation 0.95)	-0.000910256	-0.00167567
ZBTB8A	B (Correlation 0.95)	-0.00261458	-0.0118265
ZBTB8OS	B (Correlation 0.95)	0.059115	-0.0010833
RBBP4	B (Correlation 0.95)	0.432242	0.324351
SYNC	B (Correlation 0.95)	0.0202062	0.0245213
RP11-114B7.6	B (Correlation 0.95)	0.000662716	0
KIAA1522	B (Correlation 0.95)	-0.0318378	-0.0186192
YARS	B (Correlation 0.95)	-0.193563	-0.204811
S100PBP	B (Correlation 0.95)	0.232392	0.229815
FNDC5	B (Correlation 0.95)	0.00867112	0
HPCA	B (Correlation 0.95)	0	0
TMEM54	B (Correlation 0.95)	-0.00088598	-0.000295025
RNF19B	B (Correlation 0.95)	-0.166578	-0.179417
RP1-117O3.2	B (Correlation 0.95)	0.00690584	0
AK2	B (Correlation 0.95)	0.0791081	0.0441058
AZIN2	B (Correlation 0.95)	-0.0517511	-0.0555175
TRIM62	B (Correlation 0.95)	-0.0281268	-0.0306086
ZNF362	B (Correlation 0.95)	-0.0529151	-0.0860372
RP11-415J8.7	B (Correlation 0.95)	-0.000294907	-0.00028438
A3GALT2	B (Correlation 0.95)	-0.000922205	-0.000587913
RP11-415J8.3	B (Correlation 0.95)	-0.00795408	-0.000558493
PHC2	B (Correlation 0.95)	-0.298755	-0.215944
RP11-415J8.5	B (Correlation 0.95)	-0.000598963	0
ZSCAN20	B (Correlation 0.95)	-0.00534552	-9.22698e-05
CSMD2	B (Correlation 0.95)	-0.00136921	0
HMGB4	B (Correlation 0.95)	0	0
CSMD2-AS1	B (Correlation 0.95)	0	0
C1orf94	B (Correlation 0.95)	0	0
SMIM12	B (Correlation 0.95)	-0.159313	-0.161246
GJB5	B (Correlation 0.95)	-0.000228926	-0.000233543
GJB4	B (Correlation 0.95)	0	0
RP1-34M23.5	B (Correlation 0.95)	0	0
GJB3	B (Correlation 0.95)	0	0
GJA4	B (Correlation 0.95)	-0.000237026	-0.000278677
RP5-997D16.2	B (Correlation 0.95)	-0.000810493	-0.00052512
DLGAP3	B (Correlation 0.95)	-0.0222036	-0.0234467
RP11-244H3.4	B (Correlation 0.95)	0.000608802	0.067335
ZMYM6NB	B (Correlation 0.95)	-0.0217488	-0.417113
ZMYM6	B (Correlation 0.95)	-0.016143	-0.0279011
ZMYM1	B (Correlation 0.95)	-0.0202694	-0.0140037
SFPQ	B (Correlation 0.95)	0.326212	0.390142
ZMYM4	B (Correlation 0.95)	-0.0175883	-0.120891
ZMYM4-AS1	B (Correlation 0.95)	0.0242148	0
KIAA0319L	B (Correlation 0.95)	-0.128827	-0.114184
NCDN	B (Correlation 0.95)	0.0127003	0.0156955
RP4-728D4.2	B (Correlation 0.95)	-0.0325547	0.00784815
TFAP2E	B (Correlation 0.95)	-0.00284236	-0.000804594
PSMB2	B (Correlation 0.95)	-0.264044	-0.301796
C1orf216	B (Correlation 0.95)	-0.0377461	-0.066293
CLSPN	B (Correlation 0.95)	-0.0125819	-0.00734534
RP11-435D7.3	B (Correlation 0.95)	-0.000288365	0
AGO4	B (Correlation 0.95)	-0.323324	-0.344685
AGO1	B (Correlation 0.95)	-0.141625	-0.163695
RP4-789D17.5	B (Correlation 0.95)	-0.00203477	-0.00113714
AGO3	B (Correlation 0.95)	-0.0403295	-0.110432
RP4-665N4.8	B (Correlation 0.95)	-0.00127249	-0.00215898
TEKT2	B (Correlation 0.95)	-0.00061227	-0.000851584
ADPRHL2	B (Correlation 0.95)	-0.0235343	0.00590661
COL8A2	B (Correlation 0.95)	-0.0313852	-0.0233262
TRAPPC3	B (Correlation 0.95)	-0.026603	-0.0166323
MAP7D1	B (Correlation 0.95)	-0.933788	-0.484305
THRAP3	B (Correlation 0.95)	0.682955	0.65528
SH3D21	B (Correlation 0.95)	0.00213621	-0.000630568
EVA1B	B (Correlation 0.95)	-0.255794	-0.037584
RP11-268J15.5	B (Correlation 0.95)	-0.00175374	-0.00206918
STK40	B (Correlation 0.95)	0.0664424	-0.158029
LSM10	B (Correlation 0.95)	0.763268	0.462978
OSCP1	B (Correlation 0.95)	0.000486501	-0.00727732
MRPS15	B (Correlation 0.95)	-0.131816	-0.116108
CSF3R	B (Correlation 0.95)	-1.60821	-1.71635
RP4-614N24.1	B (Correlation 0.95)	0	0
GRIK3	B (Correlation 0.95)	0	0
RP5-1180C18.1	B (Correlation 0.95)	0	0
LINC01137	B (Correlation 0.95)	-0.0954043	-0.093193
ZC3H12A	B (Correlation 0.95)	0.141107	0.0743846
MEAF6	B (Correlation 0.95)	0.333089	0.326343
SNIP1	B (Correlation 0.95)	-0.00531392	-0.0377341
DNALI1	B (Correlation 0.95)	0.000994273	0.00160936
GNL2	B (Correlation 0.95)	0.128208	0.101287
RSPO1	B (Correlation 0.95)	-0.000310771	-0.000289572
C1orf109	B (Correlation 0.95)	0.0898837	0.102069
CDCA8	B (Correlation 0.95)	0.00602686	-0.000766398
EPHA10	B (Correlation 0.95)	0.00198399	-0.000278513
MANEAL	B (Correlation 0.95)	0.0543176	0.0131513
RP11-109P14.9	B (Correlation 0.95)	0.00378118	0.0121676
YRDC	B (Correlation 0.95)	0.0700954	-0.00130778
C1orf122	B (Correlation 0.95)	-0.028264	-0.0124946
MTF1	B (Correlation 0.95)	-0.0917959	-0.13408
INPP5B	B (Correlation 0.95)	0.244481	0.26804
RP11-109P14.10	B (Correlation 0.95)	-0.00100091	0
SF3A3	B (Correlation 0.95)	-0.0274416	0.00126423
FHL3	B (Correlation 0.95)	-0.572906	-0.192935
UTP11L	B (Correlation 0.95)	-0.122956	-0.14028
POU3F1	B (Correlation 0.95)	-0.00219565	0.00558472
RP5-884C9.2	B (Correlation 0.95)	0.00183991	-0.000258762
LINC01343	B (Correlation 0.95)	0	0
RP11-329N22.1	B (Correlation 0.95)	0.048465	0.0990032
RRAGC	B (Correlation 0.95)	0.133	-0.0232758
RP5-864K19.4	B (Correlation 0.95)	0.0113591	-0.00691981
MYCBP	B (Correlation 0.95)	-0.0315166	-0.157104
RP5-864K19.6	B (Correlation 0.95)	0	0
GJA9	B (Correlation 0.95)	-0.000349668	0
RHBDL2	B (Correlation 0.95)	-0.00403158	-0.00204839
AKIRIN1	B (Correlation 0.95)	0.000477434	-0.0601235
NDUFS5	B (Correlation 0.95)	-0.966903	-0.992093
MACF1	B (Correlation 0.95)	-0.106088	-0.200095
RP11-420K8.1	B (Correlation 0.95)	-0.00225237	-0.000983493
BMP8A	B (Correlation 0.95)	0.0221532	0
RP11-69E11.4	B (Correlation 0.95)	-0.00676885	-0.014015
PABPC4	B (Correlation 0.95)	0.0464133	-0.133641
RP11-69E11.8	B (Correlation 0.95)	0.00018317	0.00437865
HEYL	B (Correlation 0.95)	-0.00131151	-0.000865847
RP1-144F13.3	B (Correlation 0.95)	0	0
NT5C1A	B (Correlation 0.95)	-0.000320412	0
HPCAL4	B (Correlation 0.95)	-0.0575694	-0.0569961
PPIE	B (Correlation 0.95)	-0.0609653	-0.0374215
BMP8B	B (Correlation 0.95)	0.0394792	0.00320004
OXCT2	B (Correlation 0.95)	0.0297915	0.0178178
RP1-118J21.25	B (Correlation 0.95)	0.00448723	-0.000194
TRIT1	B (Correlation 0.95)	-0.0453845	-0.0372461
MYCL	B (Correlation 0.95)	-0.238672	-0.166905
RP1-118J21.5	B (Correlation 0.95)	-0.0112323	-0.0149369
MFSD2A	B (Correlation 0.95)	-0.036182	-0.0399539
CAP1	B (Correlation 0.95)	-0.565652	-0.678967
PPT1	B (Correlation 0.95)	-1.0144	-1.10648
RLF	B (Correlation 0.95)	0.151065	0.214621
TMCO2	B (Correlation 0.95)	-0.000888547	0
RP1-39G22.7	B (Correlation 0.95)	0.00360218	-0.00937107
ZMPSTE24	B (Correlation 0.95)	-0.0324364	-0.0331735
COL9A2	B (Correlation 0.95)	0.131495	0.0597027
SMAP2	B (Correlation 0.95)	0.939606	0.783614
ZFP69B	B (Correlation 0.95)	0.00882609	0.0183019
ZFP69	B (Correlation 0.95)	-0.00369923	0.00469184
RP11-656D10.3	B (Correlation 0.95)	0.0120989	-0.00265062
EXO5	B (Correlation 0.95)	0.0301677	0.0158552
RP11-656D10.5	B (Correlation 0.95)	-0.00315304	0
RP11-656D10.6	B (Correlation 0.95)	-0.000875831	-0.000292925
ZNF684	B (Correlation 0.95)	-0.00570671	0.0364973
RIMS3	B (Correlation 0.95)	0.00350509	0.000646863
RP4-739H11.3	B (Correlation 0.95)	0.00474325	0
NFYC-AS1	B (Correlation 0.95)	0.0152276	-0.0237939
NFYC	B (Correlation 0.95)	0.0987082	0.0487875
KCNQ4	B (Correlation 0.95)	-0.00296398	0.00117903
CITED4	B (Correlation 0.95)	-0.547542	-0.179771
RP5-1066H13.4	B (Correlation 0.95)	0	0
CTPS1	B (Correlation 0.95)	0.0447532	0.0585471
SLFNL1-AS1	B (Correlation 0.95)	-0.00629867	-0.00441593
SLFNL1	B (Correlation 0.95)	0.000427987	-0.00110838
SCMH1	B (Correlation 0.95)	0.219072	0.012992
RP11-399E6.1	B (Correlation 0.95)	-0.000255215	0.00161781
FOXO6	B (Correlation 0.95)	0.0349882	-0.00139902
RP11-399E6.4	B (Correlation 0.95)	0	0
EDN2	B (Correlation 0.95)	-0.000273345	0
HIVEP3	B (Correlation 0.95)	-0.236869	-0.136084
RP11-486B10.3	B (Correlation 0.95)	0	0
GUCA2B	B (Correlation 0.95)	-0.000250663	0
GUCA2A	B (Correlation 0.95)	-0.00030638	-0.000283042
FOXJ3	B (Correlation 0.95)	-0.0948062	-0.0661547
RIMKLA	B (Correlation 0.95)	-0.000819886	0
ZMYND12	B (Correlation 0.95)	-0.0216425	0.00160436
PPCS	B (Correlation 0.95)	-0.013268	-0.0240741
CCDC30	B (Correlation 0.95)	0.0134413	0.00114385
PPIH	B (Correlation 0.95)	0.190677	0.142314
RP5-994D16.3	B (Correlation 0.95)	0.000614073	0.00147842
YBX1	B (Correlation 0.95)	0.3536	0.0594208
CLDN19	B (Correlation 0.95)	0	0
P3H1	B (Correlation 0.95)	-0.0599021	-0.0433636
C1orf50	B (Correlation 0.95)	0.00956839	-0.0107289
RP5-994D16.9	B (Correlation 0.95)	-0.00141519	-0.000548377
RP5-994D16.11	B (Correlation 0.95)	0	-0.000277711
SVBP	B (Correlation 0.95)	-0.0316602	-0.0451784
ERMAP	B (Correlation 0.95)	-0.0706068	-0.0986348
RP11-342M1.3	B (Correlation 0.95)	0.000315822	-0.000406518
ZNF691	B (Correlation 0.95)	0.0398504	0.0354842
SLC2A1	B (Correlation 0.95)	0.270683	0.275009
SLC2A1-AS1	B (Correlation 0.95)	0.0299579	0.0220636
FAM183A	B (Correlation 0.95)	0	-0.000290037
EBNA1BP2	B (Correlation 0.95)	0.134276	0.0410109
CFAP57	B (Correlation 0.95)	0.0117969	0.00911305
TMEM125	B (Correlation 0.95)	-0.000295726	-0.000294815
C1orf210	B (Correlation 0.95)	-0.000624426	-0.000350388
TIE1	B (Correlation 0.95)	-0.0120321	-0.00685088
MPL	B (Correlation 0.95)	-0.00696063	-0.00590726
RP1-92O14.3	B (Correlation 0.95)	-0.0058397	0.00117916
CDC20	B (Correlation 0.95)	0.00823275	0.00968046
ELOVL1	B (Correlation 0.95)	-0.0656133	-0.10365
MED8	B (Correlation 0.95)	-0.032672	-0.0370793
RP1-92O14.6	B (Correlation 0.95)	0.00336847	-0.00130092
SZT2	B (Correlation 0.95)	0.0177223	0.0299176
SZT2-AS1	B (Correlation 0.95)	-0.000300535	0.00214295
HYI	B (Correlation 0.95)	-0.0338401	-0.0213315
HYI-AS1	B (Correlation 0.95)	-0.00136695	-0.00194706
PTPRF	B (Correlation 0.95)	-0.00052285	-0.00140764
KDM4A	B (Correlation 0.95)	0.00216637	-0.00255577
KDM4A-AS1	B (Correlation 0.95)	0.00862742	0.00696145
ST3GAL3	B (Correlation 0.95)	0.0788812	-0.00957198
RP11-184I16.4	B (Correlation 0.95)	-0.00100226	-0.000306462
ARTN	B (Correlation 0.95)	-0.00111281	-0.00117528
RP11-7O11.3	B (Correlation 0.95)	0.00953309	0.000449422
IPO13	B (Correlation 0.95)	0.00157294	-0.0205926
DPH2	B (Correlation 0.95)	0.122395	0.116521
ATP6V0B	B (Correlation 0.95)	-0.515241	-0.549641
B4GALT2	B (Correlation 0.95)	0.11305	0.0227388
CCDC24	B (Correlation 0.95)	0.182453	0.171507
SLC6A9	B (Correlation 0.95)	0.0101065	0.00664874
RP5-1198O20.4	B (Correlation 0.95)	0.000252241	-2.99495e-05
KLF17	B (Correlation 0.95)	-0.00118523	0
KLF18	B (Correlation 0.95)	0	0
DMAP1	B (Correlation 0.95)	0.056848	0.00298247
ERI3	B (Correlation 0.95)	0.0967052	-0.0132099
RNF220	B (Correlation 0.95)	0.159495	-0.151609
TMEM53	B (Correlation 0.95)	0.00229989	-0.0104372
C1orf228	B (Correlation 0.95)	-0.0790473	-0.115087
KIF2C	B (Correlation 0.95)	0.00221924	-0.00189197
RP11-269F19.2	B (Correlation 0.95)	0.00966197	-0.000602635
RPS8	B (Correlation 0.95)	0.398619	0.395281
BEST4	B (Correlation 0.95)	-0.00242851	0.00463736
PLK3	B (Correlation 0.95)	-0.379225	-0.124077
TCTEX1D4	B (Correlation 0.95)	-0.000729985	-0.00099026
BTBD19	B (Correlation 0.95)	-0.0452988	-0.0360247
PTCH2	B (Correlation 0.95)	-0.04564	-0.572438
EIF2B3	B (Correlation 0.95)	-0.0148827	-0.040042
HECTD3	B (Correlation 0.95)	0.109641	0.0214416
UROD	B (Correlation 0.95)	0.0253488	-0.0463026
ZSWIM5	B (Correlation 0.95)	-0.0680352	-0.0239894
LINC01144	B (Correlation 0.95)	0.00427258	0.000585704
HPDL	B (Correlation 0.95)	0.00938456	0.000368351
MUTYH	B (Correlation 0.95)	0.0483333	0.029036
TOE1	B (Correlation 0.95)	0.0766129	0.0517021
TESK2	B (Correlation 0.95)	0.188112	0.169245
CCDC163P	B (Correlation 0.95)	0.0203562	0.019537
MMACHC	B (Correlation 0.95)	0.0157091	0.00248785
PRDX1	B (Correlation 0.95)	0.00665848	-0.004419
AKR1A1	B (Correlation 0.95)	0.0960032	0.0849405
NASP	B (Correlation 0.95)	0.400694	0.389093
CCDC17	B (Correlation 0.95)	-0.00920541	0.00391154
GPBP1L1	B (Correlation 0.95)	0.0148458	-0.00300901
TMEM69	B (Correlation 0.95)	-0.0502227	-0.0886378
IPP	B (Correlation 0.95)	0.0739433	0.0532468
MAST2	B (Correlation 0.95)	-0.0214489	-0.00797367
PIK3R3	B (Correlation 0.95)	-0.0577793	-0.0471284
PIK3R3.1	B (Correlation 0.95)	0	0
RP4-533D7.4	B (Correlation 0.95)	-0.00059256	-0.000297184
RP4-533D7.5	B (Correlation 0.95)	-0.00200778	0
TSPAN1	B (Correlation 0.95)	-0.000248082	0
RP11-322N21.2	B (Correlation 0.95)	0	0
POMGNT1	B (Correlation 0.95)	0.0298771	0.0157077
LURAP1	B (Correlation 0.95)	-0.0021712	-0.00175463
RAD54L	B (Correlation 0.95)	0.000804427	0.000819689
LRRC41	B (Correlation 0.95)	-0.00406932	-0.0126114
UQCRH	B (Correlation 0.95)	0.196836	0.253846
NSUN4	B (Correlation 0.95)	0.0672448	0.0654762
FAAH	B (Correlation 0.95)	-0.107788	-0.0586765
DMBX1	B (Correlation 0.95)	-0.000664612	0
RP11-49P4.7	B (Correlation 0.95)	-0.00519774	-0.000300911
MKNK1-AS1	B (Correlation 0.95)	-0.00286006	-0.000257254
KNCN	B (Correlation 0.95)	-0.000242972	0
MKNK1	B (Correlation 0.95)	-0.197959	-0.242109
MOB3C	B (Correlation 0.95)	-0.0630282	-0.0667565
ATPAF1	B (Correlation 0.95)	-0.0113617	-0.0153928
TEX38	B (Correlation 0.95)	-0.00126789	-0.00026285
EFCAB14-AS1	B (Correlation 0.95)	0.0105523	0.00193006
EFCAB14	B (Correlation 0.95)	-0.0263454	-0.151032
CYP4B1	B (Correlation 0.95)	-0.000267266	-0.000271257
CYP4A11	B (Correlation 0.95)	0	0
CYP4X1	B (Correlation 0.95)	0	0
CYP4Z1	B (Correlation 0.95)	0	0
CYP4A22-AS1	B (Correlation 0.95)	-0.000800162	0
CYP4A22	B (Correlation 0.95)	0	0
LINC00853	B (Correlation 0.95)	-0.00238799	-0.000645809
PDZK1IP1	B (Correlation 0.95)	-0.0137016	-0.0117601
TAL1	B (Correlation 0.95)	-0.0035988	-0.00544614
RP1-18D14.7	B (Correlation 0.95)	-0.000501752	-0.000586242
STIL	B (Correlation 0.95)	0.00670245	-0.00412446
CMPK1	B (Correlation 0.95)	0.215711	-0.0593365
LINC01389	B (Correlation 0.95)	-0.00327239	-0.000268224
FOXE3	B (Correlation 0.95)	0	0
FOXD2-AS1	B (Correlation 0.95)	-0.0105142	-0.0046613
FOXD2	B (Correlation 0.95)	-0.0149265	-0.0120692
RP11-543D5.1	B (Correlation 0.95)	0	0
TRABD2B	B (Correlation 0.95)	0	0
RP11-543D5.2	B (Correlation 0.95)	0	0
RP11-330M19.1	B (Correlation 0.95)	0	0
RP4-683M8.2	B (Correlation 0.95)	0	0
RP11-193P11.3	B (Correlation 0.95)	0	0
AL356289.1	B (Correlation 0.95)	-0.000318213	0
RP5-1024N4.2	B (Correlation 0.95)	0.0018187	-0.000280885
SLC5A9	B (Correlation 0.95)	-0.0017336	0.00146894
RP5-1024N4.4	B (Correlation 0.95)	0.000815458	-0.001357
SPATA6	B (Correlation 0.95)	-0.129081	-0.09631
AGBL4	B (Correlation 0.95)	0.00375438	0.00444437
BEND5	B (Correlation 0.95)	0.600845	0.432006
RP11-141A19.1	B (Correlation 0.95)	0	0
RP11-141A19.2	B (Correlation 0.95)	0	0
ELAVL4	B (Correlation 0.95)	-0.0041201	-0.00411708
RP11-567C20.2	B (Correlation 0.95)	0	0
RP11-567C20.3	B (Correlation 0.95)	0	0
DMRTA2	B (Correlation 0.95)	0	0
FAF1	B (Correlation 0.95)	0.263279	0.0587497
RP5-850O15.3	B (Correlation 0.95)	-0.000887862	0
CDKN2C	B (Correlation 0.95)	-0.0634263	-0.064629
C1orf185	B (Correlation 0.95)	0	0
LINC01562	B (Correlation 0.95)	0.00228566	0.00552368
RNF11	B (Correlation 0.95)	-0.444357	-0.216915
RP11-296A18.6	B (Correlation 0.95)	-0.000292048	0
TTC39A	B (Correlation 0.95)	-0.00537188	-0.00433731
TTC39A-AS1	B (Correlation 0.95)	0	-0.0005659
EPS15	B (Correlation 0.95)	0.501464	0.422017
RP11-253A20.1	B (Correlation 0.95)	0.00433543	-0.000285819
RP11-191G24.1	B (Correlation 0.95)	0.0180545	0.00452695
OSBPL9	B (Correlation 0.95)	0.168181	0.138704
NRDC	B (Correlation 0.95)	-0.0824466	-0.169429
RP4-657D16.3	B (Correlation 0.95)	0.00863669	-0.000392151
RP4-657D16.6	B (Correlation 0.95)	0.000961312	0.00203633
RAB3B	B (Correlation 0.95)	-0.0074939	-0.00119084
TXNDC12	B (Correlation 0.95)	-0.155583	-0.17485
KTI12	B (Correlation 0.95)	0.0860973	-0.0102639
RP11-91A18.4	B (Correlation 0.95)	-0.00119812	-0.00372242
TXNDC12-AS1	B (Correlation 0.95)	-0.000601161	-0.000293945
BTF3L4	B (Correlation 0.95)	0.0445489	0.071574
ZFYVE9	B (Correlation 0.95)	-0.0536044	-0.0120428
CC2D1B	B (Correlation 0.95)	-0.0579087	-0.0611297
RP11-155O18.6	B (Correlation 0.95)	-0.00124988	-0.00127232
ORC1	B (Correlation 0.95)	-0.0104342	-0.00661814
PRPF38A	B (Correlation 0.95)	0.0184049	0.00394134
ZCCHC11	B (Correlation 0.95)	0.646351	0.649113
RP11-25O10.2	B (Correlation 0.95)	0.00299309	-0.00032501
GPX7	B (Correlation 0.95)	0.159986	0.165003
FAM159A	B (Correlation 0.95)	0.393165	0.0369059
COA7	B (Correlation 0.95)	0.00203486	-0.00478966
ZYG11B	B (Correlation 0.95)	-0.0678992	-0.108433
ZYG11A	B (Correlation 0.95)	0.0270137	0.0283559
RP4-631H13.2	B (Correlation 0.95)	0	0.00611072
ECHDC2	B (Correlation 0.95)	-0.161858	-0.181829
SCP2	B (Correlation 0.95)	-0.200089	-0.262456
AL445183.1	B (Correlation 0.95)	0	0
PODN	B (Correlation 0.95)	-0.0171714	-0.015201
RP11-334A14.5	B (Correlation 0.95)	0	0
SLC1A7	B (Correlation 0.95)	-0.102467	-0.078902
RP11-334A14.8	B (Correlation 0.95)	0	0
CPT2	B (Correlation 0.95)	-0.0393254	-0.0529623
RP5-1024G6.2	B (Correlation 0.95)	-0.00109048	0.00420076
C1orf123	B (Correlation 0.95)	-0.132254	-0.13578
RP5-1024G6.7	B (Correlation 0.95)	-0.0198868	-0.0195587
MAGOH	B (Correlation 0.95)	-0.0171977	-0.0297714
RP5-1024G6.5	B (Correlation 0.95)	-0.00229605	-0.00508188
LRP8	B (Correlation 0.95)	-0.00616913	-0.00589793
RP4-784A16.1	B (Correlation 0.95)	-0.000338051	-0.000418823
RP4-784A16.2	B (Correlation 0.95)	-0.000551944	-0.00382595
RP4-784A16.4	B (Correlation 0.95)	0	0
RP4-784A16.5	B (Correlation 0.95)	0.00246017	0.00858696
RP11-117D22.1	B (Correlation 0.95)	0	0
RP11-117D22.2	B (Correlation 0.95)	0.293068	0.290926
DMRTB1	B (Correlation 0.95)	0	0
GLIS1	B (Correlation 0.95)	-0.000611732	0
NDC1	B (Correlation 0.95)	0.0514853	0.0520777
YIPF1	B (Correlation 0.95)	-0.0531792	-0.0437329
DIO1	B (Correlation 0.95)	-0.00176094	-0.00245615
HSPB11	B (Correlation 0.95)	-0.02108	0.0635393
LRRC42	B (Correlation 0.95)	-0.00599256	-0.00131918
LDLRAD1	B (Correlation 0.95)	-0.000526037	0
TMEM59	B (Correlation 0.95)	-0.338444	-0.330305
TCEANC2	B (Correlation 0.95)	0.0159813	0.0166913
CDCP2	B (Correlation 0.95)	-0.000263361	0
RP11-446E24.4	B (Correlation 0.95)	0	-0.00119646
CYB5RL	B (Correlation 0.95)	0.00338361	-0.00686565
MRPL37	B (Correlation 0.95)	0.0688524	0.0512679
SSBP3	B (Correlation 0.95)	-0.498945	-0.183904
SSBP3-AS1	B (Correlation 0.95)	-0.00152837	-0.00493624
RP5-997D24.3	B (Correlation 0.95)	-0.0147811	-0.0108504
RP4-705F19.1	B (Correlation 0.95)	0	0
RP5-866L20.1	B (Correlation 0.95)	0	0
ACOT11	B (Correlation 0.95)	-0.0314035	-0.0236012
FAM151A	B (Correlation 0.95)	0	0
MROH7	B (Correlation 0.95)	0.00073789	-0.000527831
MROH7-TTC4	B (Correlation 0.95)	0	0
TTC4	B (Correlation 0.95)	0.0117193	0.0469734
PARS2	B (Correlation 0.95)	0.0187195	-0.000859298
TTC22	B (Correlation 0.95)	-0.0682587	-0.0200725
RP11-67L3.2	B (Correlation 0.95)	-0.000628266	0
LEXM	B (Correlation 0.95)	-0.0414442	-0.0329034
DHCR24	B (Correlation 0.95)	0.00705867	7.56765e-05
RP11-67L3.5	B (Correlation 0.95)	-0.000283	-0.000251893
RP11-67L3.4	B (Correlation 0.95)	0	0
TMEM61	B (Correlation 0.95)	0	0
RP11-12C17.2	B (Correlation 0.95)	0	0
BSND	B (Correlation 0.95)	0.00393692	0
PCSK9	B (Correlation 0.95)	-0.000586294	-0.000293407
USP24	B (Correlation 0.95)	0.411527	0.169512
RP11-101C11.1	B (Correlation 0.95)	8.74827e-05	-0.000263512
RP11-90C4.1	B (Correlation 0.95)	-0.00190958	-0.00847874
RP11-90C4.2	B (Correlation 0.95)	0	0
RP11-90C4.3	B (Correlation 0.95)	0	0
RP1-158P9.1	B (Correlation 0.95)	0	0
RP11-504A18.1	B (Correlation 0.95)	0.000263034	0.00133196
RP4-710M16.2	B (Correlation 0.95)	0	0
PLPP3	B (Correlation 0.95)	0.193038	0.145729
PRKAA2	B (Correlation 0.95)	-0.00108636	0
C1orf168	B (Correlation 0.95)	0	0
RP11-378I13.1	B (Correlation 0.95)	0	0
C8A	B (Correlation 0.95)	0	0
C8B	B (Correlation 0.95)	-0.000242309	0
RP5-1103B4.3	B (Correlation 0.95)	-0.000293127	0
DAB1	B (Correlation 0.95)	-0.0150354	-0.00530274
RP6-102O10.1	B (Correlation 0.95)	0	0
DAB1-AS1	B (Correlation 0.95)	-0.000296979	0
RP11-393I23.4	B (Correlation 0.95)	0	0
OMA1	B (Correlation 0.95)	0.170978	0.0728327
TACSTD2	B (Correlation 0.95)	-0.00678525	-0.00479029
MYSM1	B (Correlation 0.95)	0.0809163	0.167765
JUN	B (Correlation 0.95)	0.188119	0.158047
LINC01135	B (Correlation 0.95)	0.00130754	0.00638134
RP11-63G10.3	B (Correlation 0.95)	0	-0.000842601
RP11-63G10.2	B (Correlation 0.95)	0	0
RP4-794H19.1	B (Correlation 0.95)	-0.00702619	-0.0038045
LINC01358	B (Correlation 0.95)	0.0252897	0.0388254
RP11-145M4.1	B (Correlation 0.95)	0	0
RP11-145M4.2	B (Correlation 0.95)	0	0
RP11-467C18.1	B (Correlation 0.95)	-0.000218072	-0.000255628
FGGY	B (Correlation 0.95)	0.114583	0.110891
RP4-782L23.2	B (Correlation 0.95)	0	0
HOOK1	B (Correlation 0.95)	0.10545	0.1051
CYP2J2	B (Correlation 0.95)	0.00458891	0.00228593
C1orf87	B (Correlation 0.95)	0	0
RP11-575B7.3	B (Correlation 0.95)	0	0
RP11-776H12.1	B (Correlation 0.95)	-0.00118926	-0.000229514
RP11-436K8.1	B (Correlation 0.95)	0.00144972	0
NFIA	B (Correlation 0.95)	-0.163999	-0.16918
NFIA-AS2	B (Correlation 0.95)	0	0
TM2D1	B (Correlation 0.95)	0.0448009	0.0747823
RP11-430G17.3	B (Correlation 0.95)	-0.00184449	-0.00116873
INADL	B (Correlation 0.95)	-0.0129762	-0.0173754
L1TD1	B (Correlation 0.95)	-0.0131461	-0.0152746
KANK4	B (Correlation 0.95)	0	0
USP1	B (Correlation 0.95)	0.214613	0.13977
DOCK7	B (Correlation 0.95)	0.0441682	-0.0218401
ANGPTL3	B (Correlation 0.95)	-0.000614761	0.00182001
RP11-230B22.1	B (Correlation 0.95)	-0.00119765	-0.00029314
ATG4C	B (Correlation 0.95)	0.254071	0.245169
RP4-771M4.3	B (Correlation 0.95)	-0.00105998	0
RP11-5P4.1	B (Correlation 0.95)	0	0
RP11-5P4.2	B (Correlation 0.95)	0	0
RP11-5P4.3	B (Correlation 0.95)	0	0
RP11-335E6.2	B (Correlation 0.95)	0	0
RP11-335E6.3	B (Correlation 0.95)	0	0
FOXD3-AS1	B (Correlation 0.95)	0.000764481	-0.000243543
FOXD3	B (Correlation 0.95)	0	0
ALG6	B (Correlation 0.95)	0.0176189	0.000241198
ITGB3BP	B (Correlation 0.95)	0.156059	0.194605
EFCAB7	B (Correlation 0.95)	0.095209	0.0659013
PGM1	B (Correlation 0.95)	-0.0475428	-0.0393044
ROR1	B (Correlation 0.95)	0.0368798	0.010839
ROR1-AS1	B (Correlation 0.95)	0.00480022	-0.000250048
UBE2U	B (Correlation 0.95)	0	0
CACHD1	B (Correlation 0.95)	-0.00738567	-0.00324103
RAVER2	B (Correlation 0.95)	-0.0141397	-0.00753879
JAK1	B (Correlation 0.95)	0.189569	-0.244911
RP4-535B20.4	B (Correlation 0.95)	-0.00979284	-0.0127654
RP4-535B20.1	B (Correlation 0.95)	-0.0148504	-0.0138386
AK4	B (Correlation 0.95)	-0.0318111	-0.0221156
DNAJC6	B (Correlation 0.95)	-0.0144689	-0.00678909
RP5-1044H5.1	B (Correlation 0.95)	0	0
LEPROT	B (Correlation 0.95)	-0.546011	-0.372602
LEPR	B (Correlation 0.95)	-0.0551609	-0.0255877
PDE4B	B (Correlation 0.95)	0.890782	0.913601
RP11-397C12.1	B (Correlation 0.95)	-0.00086591	0
SGIP1	B (Correlation 0.95)	-0.000788942	-0.00316494
RP4-598P13.1	B (Correlation 0.95)	-0.0010319	-0.000618426
TCTEX1D1	B (Correlation 0.95)	-0.00702212	-0.00257184
INSL5	B (Correlation 0.95)	0	0
WDR78	B (Correlation 0.95)	-0.000951651	-0.017059
RP11-342H21.2	B (Correlation 0.95)	0	0
MIER1	B (Correlation 0.95)	-0.183441	-0.180187
SLC35D1	B (Correlation 0.95)	0.00682881	0.0472518
C1orf141	B (Correlation 0.95)	-0.000288959	0
IL23R	B (Correlation 0.95)	-0.0324991	-0.038747
IL12RB2	B (Correlation 0.95)	-0.0633568	-0.051668
SERBP1	B (Correlation 0.95)	0.266365	0.225489
RP11-393N21.2	B (Correlation 0.95)	0	0
GADD45A	B (Correlation 0.95)	-0.0799045	-0.0739644
GNG12	B (Correlation 0.95)	0	0
GNG12-AS1	B (Correlation 0.95)	-0.000300342	0
DIRAS3	B (Correlation 0.95)	-0.000257583	-0.000259214
WLS	B (Correlation 0.95)	-0.116336	-0.124418
RPE65	B (Correlation 0.95)	0	0
DEPDC1	B (Correlation 0.95)	-0.0010406	-0.00051685
RP4-694A7.2	B (Correlation 0.95)	0	0
DEPDC1-AS1	B (Correlation 0.95)	0.00209338	0
RP11-424D14.1	B (Correlation 0.95)	0	0
RP11-74K19.1	B (Correlation 0.95)	0	0
RP3-380B4.1	B (Correlation 0.95)	0	0
LRRC7	B (Correlation 0.95)	0.00482438	0.00352505
RP11-181B18.1	B (Correlation 0.95)	0	0
LRRC40	B (Correlation 0.95)	0.0762737	0.0385435
SRSF11	B (Correlation 0.95)	0.0807186	0.0365462
RP4-677H15.4	B (Correlation 0.95)	0.00199024	0
ANKRD13C	B (Correlation 0.95)	0.0116209	0.0491692
HHLA3	B (Correlation 0.95)	0.0582828	0.0137412
RP11-180O5.2	B (Correlation 0.95)	0	0
AL158839.1	B (Correlation 0.95)	0	0
CTH	B (Correlation 0.95)	-0.0656781	-0.0801717
RP11-42O15.3	B (Correlation 0.95)	-0.000926067	-0.000623561
RP5-952N6.1	B (Correlation 0.95)	0	0
RP11-99H8.1	B (Correlation 0.95)	0	0
PTGER3	B (Correlation 0.95)	-0.00307701	-0.00160805
RP3-333A15.1	B (Correlation 0.95)	-0.000317326	-0.000303932
ZRANB2-AS1	B (Correlation 0.95)	-1.71784e-05	0.00425747
ZRANB2	B (Correlation 0.95)	0.368478	0.333567
NEGR1	B (Correlation 0.95)	-0.0313746	-0.0260675
RP11-82L20.1	B (Correlation 0.95)	0	0
RP4-660H19.1	B (Correlation 0.95)	-0.000663267	0
RP11-262K1.1	B (Correlation 0.95)	0	0
LINC01360	B (Correlation 0.95)	0.000760538	0
RP4-788P17.1	B (Correlation 0.95)	0	0
LRRIQ3	B (Correlation 0.95)	0.0485824	0.0466335
FPGT	B (Correlation 0.95)	-0.0369223	-0.0455636
FPGT-TNNI3K	B (Correlation 0.95)	-0.00252779	0.00202507
TNNI3K	B (Correlation 0.95)	0	0
RP11-439H8.4	B (Correlation 0.95)	0	0
RP4-650F12.2	B (Correlation 0.95)	0	0
LRRC53	B (Correlation 0.95)	0	0
ERICH3	B (Correlation 0.95)	0.0227814	0.00833281
ERICH3-AS1	B (Correlation 0.95)	0	0.00208294
RP11-17E13.2	B (Correlation 0.95)	0.00213996	0.00346532
CRYZ	B (Correlation 0.95)	0.14084	0.18308
TYW3	B (Correlation 0.95)	-0.0217562	-0.0645267
RP11-93N20.1	B (Correlation 0.95)	0	0
RP11-510C10.4	B (Correlation 0.95)	0	0
RP11-510C10.2	B (Correlation 0.95)	0	0
LHX8	B (Correlation 0.95)	0	0
RP11-510C10.3	B (Correlation 0.95)	0	0
SLC44A5	B (Correlation 0.95)	0.0536567	0.0219014
RP4-682C21.5	B (Correlation 0.95)	0	0
ACADM	B (Correlation 0.95)	0.478501	0.510164
RABGGTB	B (Correlation 0.95)	0.147661	-0.000249241
MSH4	B (Correlation 0.95)	-0.000902625	-0.000816731
ASB17	B (Correlation 0.95)	0	0
RP11-550H2.1	B (Correlation 0.95)	0	0
RP11-550H2.2	B (Correlation 0.95)	0	0
ST6GALNAC3	B (Correlation 0.95)	0.0942943	0.113713
RP5-1102E8.3	B (Correlation 0.95)	-0.000291652	0
RP11-415A20.1	B (Correlation 0.95)	0	0
ST6GALNAC5	B (Correlation 0.95)	-0.00035667	-0.000358628
RP4-564M11.2	B (Correlation 0.95)	0	-0.000287263
PIGK	B (Correlation 0.95)	-0.104033	-0.11231
AK5	B (Correlation 0.95)	-0.301529	-0.0801675
RP11-375A5.1	B (Correlation 0.95)	-0.00101039	0
ZZZ3	B (Correlation 0.95)	0.050709	-0.0120918
USP33	B (Correlation 0.95)	-0.211212	-0.205913
FAM73A	B (Correlation 0.95)	0.0200257	0.0278811
NEXN-AS1	B (Correlation 0.95)	0.000382863	0.00124426
NEXN	B (Correlation 0.95)	-0.00643675	-0.0301903
FUBP1	B (Correlation 0.95)	0.117103	0.131283
DNAJB4	B (Correlation 0.95)	-0.029899	-0.0163871
GIPC2	B (Correlation 0.95)	-0.000575885	0.00183189
RP11-386I14.4	B (Correlation 0.95)	0.000582448	0.0501506
PTGFR	B (Correlation 0.95)	0.000436572	-0.00307348
IFI44L	B (Correlation 0.95)	-0.154603	-0.16997
IFI44	B (Correlation 0.95)	-0.25542	-0.245447
ADGRL4	B (Correlation 0.95)	0	0
RP4-726F1.1	B (Correlation 0.95)	0	0
RP4-726F1.2	B (Correlation 0.95)	0	0
RP11-339A11.2	B (Correlation 0.95)	0	0
RP11-339D23.1	B (Correlation 0.95)	0	0
RP5-933B4.1	B (Correlation 0.95)	0	0
RP5-887A10.1	B (Correlation 0.95)	0.43886	0.434599
ADGRL2	B (Correlation 0.95)	-0.000284833	-0.000289229
RP5-837I24.2	B (Correlation 0.95)	0	0
RP5-837I24.4	B (Correlation 0.95)	0	0
RP11-147G16.1	B (Correlation 0.95)	0	0
LINC01362	B (Correlation 0.95)	0.00154818	-0.000599667
LINC01361	B (Correlation 0.95)	0	0
RP11-413G15.1	B (Correlation 0.95)	0	0.00279115
RP11-475O6.1	B (Correlation 0.95)	-0.00148567	0.00871156
RP5-836J3.1	B (Correlation 0.95)	-0.000274243	0
TTLL7	B (Correlation 0.95)	-0.00276301	-0.0041325
RP11-486G15.2	B (Correlation 0.95)	0.0710336	0.0174081
PRKACB	B (Correlation 0.95)	0.0700157	0.0354425
SAMD13	B (Correlation 0.95)	0.000529997	0.00615164
DNASE2B	B (Correlation 0.95)	0	-0.000291455
RPF1	B (Correlation 0.95)	0.0850497	0.151048
GNG5	B (Correlation 0.95)	-0.72357	-0.565188
CTBS	B (Correlation 0.95)	-0.0319637	-0.0468418
LINC01555	B (Correlation 0.95)	-0.000303994	-0.000307632
SSX2IP	B (Correlation 0.95)	-0.0784441	-0.0701007
LPAR3	B (Correlation 0.95)	-0.0026588	-0.00199734
MCOLN2	B (Correlation 0.95)	0.202184	0.215644
WDR63	B (Correlation 0.95)	-0.00531866	-0.000293826
MCOLN3	B (Correlation 0.95)	-0.00909335	-0.00669381
SYDE2	B (Correlation 0.95)	-0.0485806	-0.0127926
C1orf52	B (Correlation 0.95)	-0.0761875	-0.0714613
BCL10	B (Correlation 0.95)	0.209931	0.251879
RP11-131L23.1	B (Correlation 0.95)	-0.00180904	0.00264679
DDAH1	B (Correlation 0.95)	0.0020914	0
RP11-131L23.2	B (Correlation 0.95)	0	0
RP4-621F18.2	B (Correlation 0.95)	0	0
RP11-290M5.4	B (Correlation 0.95)	0	0
CYR61	B (Correlation 0.95)	-0.000278398	0
RP11-290M5.2	B (Correlation 0.95)	-0.000355553	0
ZNHIT6	B (Correlation 0.95)	0.114243	0.152737
COL24A1	B (Correlation 0.95)	-0.0118939	-0.00982293
ODF2L	B (Correlation 0.95)	-0.0641702	-0.116197
CLCA2	B (Correlation 0.95)	0	0
CLCA1	B (Correlation 0.95)	0	0
CLCA4	B (Correlation 0.95)	0	0
RP4-651E10.4	B (Correlation 0.95)	0.00227979	0
RP4-612B15.3	B (Correlation 0.95)	0.0149425	0.0046959
SH3GLB1	B (Correlation 0.95)	-0.265266	-0.25597
SEP15	B (Correlation 0.95)	0.848458	0.753598
HS2ST1	B (Correlation 0.95)	0.119512	0.155535
RP4-604K5.3	B (Correlation 0.95)	0.00611837	0
RP5-1052I5.2	B (Correlation 0.95)	-0.000992076	0.0023591
LINC01140	B (Correlation 0.95)	-0.00349828	-0.00233034
LMO4	B (Correlation 0.95)	-0.0144386	-0.15921
LINC01364	B (Correlation 0.95)	-0.000619133	-0.00037588
RP5-1027O11.1	B (Correlation 0.95)	0	0
PKN2-AS1	B (Correlation 0.95)	-0.00199081	0
PKN2	B (Correlation 0.95)	-0.118218	-0.106331
GTF2B	B (Correlation 0.95)	-0.123157	-0.226682
CCBL2	B (Correlation 0.95)	-0.0177024	-0.0208817
RBMXL1	B (Correlation 0.95)	-0.0481506	-0.0471164
GBP3	B (Correlation 0.95)	-0.199185	-0.210982
GBP1	B (Correlation 0.95)	-0.625279	-0.685058
GBP2	B (Correlation 0.95)	-1.01404	-1.19023
GBP7	B (Correlation 0.95)	-0.00238041	-0.000118306
GBP4	B (Correlation 0.95)	-0.294504	-0.307675
GBP5	B (Correlation 0.95)	-0.991303	-0.590657
RP4-620F22.2	B (Correlation 0.95)	-0.0103846	-0.00170865
GBP6	B (Correlation 0.95)	-0.00108798	0.000670617
LRRC8B	B (Correlation 0.95)	-0.00686295	-0.0188862
FLJ27354	B (Correlation 0.95)	-0.00155713	-0.000928169
LRRC8C	B (Correlation 0.95)	-0.406138	-0.322701
RP11-302M6.4	B (Correlation 0.95)	0	0
RP5-943J3.2	B (Correlation 0.95)	-0.00430671	0.00264229
LRRC8D	B (Correlation 0.95)	-0.1195	-0.105353
RP11-302M6.5	B (Correlation 0.95)	2.96575e-06	-0.00244238
ZNF326	B (Correlation 0.95)	0.206367	0.249903
RP5-827O9.1	B (Correlation 0.95)	0	0
BARHL2	B (Correlation 0.95)	0	0
RP4-665J23.1	B (Correlation 0.95)	-0.000636241	-0.000861028
RP4-665J23.2	B (Correlation 0.95)	0	0
RP4-665J23.4	B (Correlation 0.95)	-0.00034815	-0.000329463
ZNF644	B (Correlation 0.95)	0.3713	0.290874
HFM1	B (Correlation 0.95)	0.00187516	-0.000223815
CDC7	B (Correlation 0.95)	-0.0078736	-0.00947833
TGFBR3	B (Correlation 0.95)	-0.722948	-0.688788
BRDT	B (Correlation 0.95)	0.000298124	0
EPHX4	B (Correlation 0.95)	-0.0349884	-0.0164478
SETSIP	B (Correlation 0.95)	0.00375271	-0.00314381
BTBD8	B (Correlation 0.95)	-0.0281405	-0.0309842
KIAA1107	B (Correlation 0.95)	-0.0202803	-0.0126054
RP4-621B10.8	B (Correlation 0.95)	-0.00247173	-0.00181002
C1orf146	B (Correlation 0.95)	-0.000601707	0
GLMN	B (Correlation 0.95)	0.0328748	0.065055
RPAP2	B (Correlation 0.95)	0.118878	0.0330531
GFI1	B (Correlation 0.95)	-0.148694	-0.0747803
EVI5	B (Correlation 0.95)	0.104705	-0.0289323
RPL5	B (Correlation 0.95)	0.381442	0.338885
FAM69A	B (Correlation 0.95)	0.29861	0.443373
MTF2	B (Correlation 0.95)	0.144724	0.202442
TMED5	B (Correlation 0.95)	-0.0113997	-0.106071
CCDC18	B (Correlation 0.95)	0.00236243	0.230882
DR1	B (Correlation 0.95)	0.00163909	0.00691912
FNBP1L	B (Correlation 0.95)	0.108442	0.0502012
BCAR3	B (Correlation 0.95)	0.11871	0.0137345
RP5-1033H22.2	B (Correlation 0.95)	0.0148592	0.00855394
RP4-561L24.3	B (Correlation 0.95)	-0.00620222	0.00833649
DNTTIP2	B (Correlation 0.95)	-0.0530446	-0.0916118
GCLM	B (Correlation 0.95)	-0.12667	-0.0233332
ABCA4	B (Correlation 0.95)	-0.000320987	-0.000326272
RP11-78O9.1	B (Correlation 0.95)	0	0
ARHGAP29	B (Correlation 0.95)	-0.020688	-0.0246442
RP11-148B18.1	B (Correlation 0.95)	0.00240333	0
RP11-148B18.4	B (Correlation 0.95)	0	0
ABCD3	B (Correlation 0.95)	-0.0723129	-0.0650597
F3	B (Correlation 0.95)	-0.00261467	-0.00177429
RP11-86H7.6	B (Correlation 0.95)	0.00472677	0
SLC44A3	B (Correlation 0.95)	-0.00613287	-0.00284225
CNN3	B (Correlation 0.95)	0.0600388	0.0576917
RP4-639F20.1	B (Correlation 0.95)	-0.00180545	-0.00106017
ALG14	B (Correlation 0.95)	0.0414989	0.0144663
RP11-313A24.1	B (Correlation 0.95)	0	0
TMEM56	B (Correlation 0.95)	0.0308797	0.0209174
TMEM56-RWDD3	B (Correlation 0.95)	0.00116028	0.00196252
RP11-57H12.3	B (Correlation 0.95)	0.0105596	0.00590743
RWDD3	B (Correlation 0.95)	0.0151324	0.168926
RP11-57H12.5	B (Correlation 0.95)	0.00191579	0
RP4-586O15.1	B (Correlation 0.95)	0	0
RP11-14O19.1	B (Correlation 0.95)	0	0
RP11-14O19.2	B (Correlation 0.95)	0	0
FLJ31662	B (Correlation 0.95)	-0.000936558	0
RP11-286B14.1	B (Correlation 0.95)	0	0
RP11-286B14.2	B (Correlation 0.95)	0	0
RP11-147C23.1	B (Correlation 0.95)	0	0
RP5-898J17.1	B (Correlation 0.95)	0	0
PTBP2	B (Correlation 0.95)	0.0917914	0.0978823
DPYD	B (Correlation 0.95)	-1.20214	-1.45649
DPYD-AS1	B (Correlation 0.95)	-0.00111506	-0.0136279
DPYD-AS2	B (Correlation 0.95)	-0.000289276	-0.000274421
RP11-272L13.3	B (Correlation 0.95)	0	0
RP11-490G2.2	B (Correlation 0.95)	0	0
MIR137HG	B (Correlation 0.95)	-0.000706207	0
RP5-1070A16.1	B (Correlation 0.95)	-0.000885726	0
SNX7	B (Correlation 0.95)	0.00223771	-0.00453772
PLPPR5	B (Correlation 0.95)	0	0
RP5-896L10.1	B (Correlation 0.95)	0	0
PLPPR4	B (Correlation 0.95)	-0.00190521	-0.00159151
RP11-413P11.1	B (Correlation 0.95)	0	0
PALMD	B (Correlation 0.95)	-0.000340711	-0.000580549
FRRS1	B (Correlation 0.95)	0.000981878	-0.00438471
AGL	B (Correlation 0.95)	0.255382	0.281
RP5-884G6.2	B (Correlation 0.95)	-0.00657585	-0.00279392
SLC35A3	B (Correlation 0.95)	0.0404222	-0.0216575
MFSD14A	B (Correlation 0.95)	0.0312289	-0.00750037
RP4-714D9.2	B (Correlation 0.95)	0	0
SASS6	B (Correlation 0.95)	0.0969112	0.0718756
TRMT13	B (Correlation 0.95)	0.137684	0.135963
LRRC39	B (Correlation 0.95)	-0.00245974	-0.00241443
DBT	B (Correlation 0.95)	0.00515346	0.0147325
RTCA-AS1	B (Correlation 0.95)	0.00170703	-0.000175475
RTCA	B (Correlation 0.95)	-0.054903	-0.00196812
RP5-837M10.2	B (Correlation 0.95)	0	0
CDC14A	B (Correlation 0.95)	-0.481086	-0.468912
RP5-837M10.4	B (Correlation 0.95)	-0.00378074	-0.00155158
GPR88	B (Correlation 0.95)	-0.00187538	-0.00123808
LINC01349	B (Correlation 0.95)	0	0
VCAM1	B (Correlation 0.95)	-0.000314186	-0.000276702
EXTL2	B (Correlation 0.95)	0.0186459	0.0277796
RP4-549L20.3	B (Correlation 0.95)	-0.0241804	-0.00859441
SLC30A7	B (Correlation 0.95)	-0.096239	-0.119067
DPH5	B (Correlation 0.95)	0.128096	0.0882817
RP11-421L21.2	B (Correlation 0.95)	0.00313869	0.0034263
RP11-421L21.3	B (Correlation 0.95)	0.375784	0.482803
RP4-575N6.4	B (Correlation 0.95)	-0.00523743	-0.00677125
S1PR1	B (Correlation 0.95)	0.162219	0.0457009
LINC01307	B (Correlation 0.95)	-0.000594711	0
RP11-411H5.1	B (Correlation 0.95)	-0.00220651	0.00302752
OLFM3	B (Correlation 0.95)	0	0
RP11-202K23.1	B (Correlation 0.95)	-0.000219499	0
RP5-936J12.1	B (Correlation 0.95)	0	0
COL11A1	B (Correlation 0.95)	0	0
RP11-153F1.2	B (Correlation 0.95)	0	0
RP11-153F1.1	B (Correlation 0.95)	0	0
RNPC3	B (Correlation 0.95)	-0.0314782	-0.0306828
AMY2B	B (Correlation 0.95)	-0.040248	-0.033835
AMY2A	B (Correlation 0.95)	-0.000266051	-0.000603275
AMY1A	B (Correlation 0.95)	0	0
AMY1B	B (Correlation 0.95)	0	0
AMY1C	B (Correlation 0.95)	-0.000571403	-0.000300545
RP11-251P6.1	B (Correlation 0.95)	0.000987937	0
RP11-24P14.1	B (Correlation 0.95)	0	0
RP5-947P14.1	B (Correlation 0.95)	-0.00217456	0
RP11-233E12.1	B (Correlation 0.95)	0	0
PRMT6	B (Correlation 0.95)	0.0258716	0.0266057
NTNG1	B (Correlation 0.95)	0.0328957	0.0153155
VAV3	B (Correlation 0.95)	0.842611	0.069077
VAV3-AS1	B (Correlation 0.95)	0.241176	0.0134546
RP11-356N1.2	B (Correlation 0.95)	-0.00814309	-0.0974873
SLC25A24	B (Correlation 0.95)	0.0210464	-0.0177985
RP11-483I13.5	B (Correlation 0.95)	-0.0210574	-0.0101166
NBPF4	B (Correlation 0.95)	-0.000280116	-0.000581418
RP11-483I13.2	B (Correlation 0.95)	0	0.00489406
NBPF6	B (Correlation 0.95)	0	0
RP11-131J3.1	B (Correlation 0.95)	0	0
FAM102B	B (Correlation 0.95)	-0.117311	-0.0706102
HENMT1	B (Correlation 0.95)	-0.238984	-0.244572
PRPF38B	B (Correlation 0.95)	-0.143946	-0.261464
FNDC7	B (Correlation 0.95)	-0.00190882	0.000189555
RP11-293A10.3	B (Correlation 0.95)	0	0
STXBP3	B (Correlation 0.95)	-0.123841	-0.236799
AKNAD1	B (Correlation 0.95)	0.00237254	-0.000323485
RP11-475E11.9	B (Correlation 0.95)	0	0.00933928
SPATA42	B (Correlation 0.95)	0	0
GPSM2	B (Correlation 0.95)	-0.0293068	0.00229388
CLCC1	B (Correlation 0.95)	0.0272874	0.010375
WDR47	B (Correlation 0.95)	-0.0536417	-0.102903
TAF13	B (Correlation 0.95)	-0.0763297	-0.085129
RP5-1065J22.8	B (Correlation 0.95)	0.0118108	-0.0129215
TMEM167B	B (Correlation 0.95)	-0.111282	-0.149983
SCARNA2	B (Correlation 0.95)	0.0045195	0.0107113
C1orf194	B (Correlation 0.95)	-0.00181675	-0.00126639
KIAA1324	B (Correlation 0.95)	-0.0798362	-0.0941137
SARS	B (Correlation 0.95)	-0.075116	-0.186225
CELSR2	B (Correlation 0.95)	-0.00643003	-0.00871294
PSRC1	B (Correlation 0.95)	-0.082867	-0.0751844
MYBPHL	B (Correlation 0.95)	-0.000574628	-0.000561621
SORT1	B (Correlation 0.95)	-0.383462	-0.296568
PSMA5	B (Correlation 0.95)	-0.408888	-0.301551
SYPL2	B (Correlation 0.95)	-0.00152078	-0.000309704
ATXN7L2	B (Correlation 0.95)	0.0182778	0.0106163
CYB561D1	B (Correlation 0.95)	-0.0568805	-0.0770016
AMIGO1	B (Correlation 0.95)	-0.0961272	-0.0226335
GPR61	B (Correlation 0.95)	-0.00597595	-0.010742
RP5-1160K1.8	B (Correlation 0.95)	-0.000632415	0
GNAI3	B (Correlation 0.95)	-0.246944	-0.325141
GNAT2	B (Correlation 0.95)	-0.00154437	-0.00181257
AMPD2	B (Correlation 0.95)	-0.549099	-0.497204
RP5-1160K1.6	B (Correlation 0.95)	-0.00271263	-0.000576781
GSTM4	B (Correlation 0.95)	0.0389538	0.0390526
GSTM2	B (Correlation 0.95)	-0.189558	-0.189079
GSTM1	B (Correlation 0.95)	-0.062455	-0.0464927
AC000032.2	B (Correlation 0.95)	-0.00864883	-0.00545101
GSTM5	B (Correlation 0.95)	-0.00161487	-0.00177482
RP4-735C1.4	B (Correlation 0.95)	-0.00163403	-0.000544739
GSTM3	B (Correlation 0.95)	-0.156873	-0.148061
EPS8L3	B (Correlation 0.95)	-0.000325172	0
RP4-735C1.6	B (Correlation 0.95)	0	0
RP11-195M16.1	B (Correlation 0.95)	0	0
RP11-195M16.3	B (Correlation 0.95)	-0.00543023	-0.00595924
CSF1	B (Correlation 0.95)	-0.042272	-0.0199778
AHCYL1	B (Correlation 0.95)	0.0243923	-0.123737
STRIP1	B (Correlation 0.95)	0.0182453	0.0246322
RP4-773N10.4	B (Correlation 0.95)	0.00140949	0.00487032
ALX3	B (Correlation 0.95)	0.00252519	0.00250528
LINC01397	B (Correlation 0.95)	0	0
UBL4B	B (Correlation 0.95)	0	0
SLC6A17	B (Correlation 0.95)	0	0
RP5-1028L10.1	B (Correlation 0.95)	0	0
RP5-1028L10.2	B (Correlation 0.95)	0	0
KCNC4-AS1	B (Correlation 0.95)	-0.00313801	-0.00183215
KCNC4	B (Correlation 0.95)	-0.00338826	-0.0111023
RP5-1074L1.1	B (Correlation 0.95)	0.0158487	0.0493963
RBM15	B (Correlation 0.95)	0.252733	0.252259
SLC16A4	B (Correlation 0.95)	0.0580143	0.0587244
RP5-1074L1.4	B (Correlation 0.95)	0.0121976	0.000497922
LAMTOR5	B (Correlation 0.95)	0.614953	0.628899
PROK1	B (Correlation 0.95)	0	0
RP11-470L19.5	B (Correlation 0.95)	0	0
RP11-470L19.6	B (Correlation 0.95)	0	0
RP11-470L19.2	B (Correlation 0.95)	0	0
KCNA10	B (Correlation 0.95)	0	0
KCNA2	B (Correlation 0.95)	0.00614433	0.000913921
RP11-284N8.3	B (Correlation 0.95)	-0.0539321	-0.0633614
KCNA3	B (Correlation 0.95)	-0.240894	-0.116156
CD53	B (Correlation 0.95)	0.951323	0.366299
RP11-96K19.2	B (Correlation 0.95)	0.00630712	0.00220034
LRIF1	B (Correlation 0.95)	0.219336	0.228391
RP11-96K19.5	B (Correlation 0.95)	0.00153911	0.00208984
DRAM2	B (Correlation 0.95)	1.20738	0.868084
CEPT1	B (Correlation 0.95)	0.659599	0.577238
RP5-1180E21.4	B (Correlation 0.95)	0.00184627	-0.00366147
RP5-1180E21.5	B (Correlation 0.95)	-0.0589546	-0.0289984
DENND2D	B (Correlation 0.95)	-0.987269	-1.11997
CHI3L2	B (Correlation 0.95)	0.192179	0.198112
CHIA	B (Correlation 0.95)	0	0
RP5-1125M8.2	B (Correlation 0.95)	0	0
PIFO	B (Correlation 0.95)	0.00789635	0.000699839
OVGP1	B (Correlation 0.95)	0.000166076	0.00647596
WDR77	B (Correlation 0.95)	0.191771	0.230319
ATP5F1	B (Correlation 0.95)	-0.239782	-0.136315
C1orf162	B (Correlation 0.95)	-0.508757	-0.610923
TMIGD3	B (Correlation 0.95)	-0.0136799	-0.00491543
ADORA3	B (Correlation 0.95)	-0.0112337	-0.0176294
RAP1A	B (Correlation 0.95)	-0.504278	-0.567939
LINC01160	B (Correlation 0.95)	0.00309652	0.00434642
FAM212B	B (Correlation 0.95)	-0.112836	-0.126223
FAM212B-AS1	B (Correlation 0.95)	-0.00424166	-0.00180654
DDX20	B (Correlation 0.95)	0.0544703	0.0513289
KCND3	B (Correlation 0.95)	0.000386344	-0.00243467
KCND3-AS1	B (Correlation 0.95)	0	0
RP11-88H9.2	B (Correlation 0.95)	-0.00262913	-0.00125177
RP5-965F6.2	B (Correlation 0.95)	0	0
CTTNBP2NL	B (Correlation 0.95)	-0.0589109	-0.0764091
WNT2B	B (Correlation 0.95)	-0.00853664	0.00411728
RP4-671G15.2	B (Correlation 0.95)	-0.000614454	-0.00114298
ST7L	B (Correlation 0.95)	-0.0372139	-0.0417682
CAPZA1	B (Correlation 0.95)	0.192521	0.110655
MOV10	B (Correlation 0.95)	-0.198214	-0.199857
RP11-426L16.3	B (Correlation 0.95)	0.00125169	-0.00469151
RHOC	B (Correlation 0.95)	-0.416591	-0.560853
RP11-426L16.10	B (Correlation 0.95)	-0.000296761	0.00176974
PPM1J	B (Correlation 0.95)	0.0122133	0.0108426
RP11-426L16.9	B (Correlation 0.95)	-0.00369245	-0.000973666
FAM19A3	B (Correlation 0.95)	0	-0.000226922
LINC01356	B (Correlation 0.95)	0.0020324	-0.000209397
RP3-522D1.1	B (Correlation 0.95)	-0.0016373	0
SLC16A1	B (Correlation 0.95)	0.0152389	-0.0184209
SLC16A1-AS1	B (Correlation 0.95)	0.237553	0.202959
RP11-31F15.2	B (Correlation 0.95)	0.00185667	-0.00442612
LRIG2	B (Correlation 0.95)	0.0202535	-0.0173773
MAGI3	B (Correlation 0.95)	-0.0518652	-0.0332467
PHTF1	B (Correlation 0.95)	-0.0688066	-0.10423
RSBN1	B (Correlation 0.95)	0.00357686	0.0234157
RP5-1073O3.2	B (Correlation 0.95)	0.00485785	-0.0048546
PTPN22	B (Correlation 0.95)	0.156534	0.0656779
AP4B1-AS1	B (Correlation 0.95)	-0.000859657	-0.00122028
BCL2L15	B (Correlation 0.95)	-0.00232556	0.00283725
AP4B1	B (Correlation 0.95)	0.0679131	0.0790638
DCLRE1B	B (Correlation 0.95)	-0.0559971	-0.0396694
HIPK1-AS1	B (Correlation 0.95)	-0.0788634	-0.0719076
HIPK1	B (Correlation 0.95)	-0.699242	-0.553221
OLFML3	B (Correlation 0.95)	-0.00310665	-0.00281798
SYT6	B (Correlation 0.95)	-0.000917051	-0.000909425
RP4-543J13.1	B (Correlation 0.95)	-0.00057787	0
TRIM33	B (Correlation 0.95)	0.0924318	-0.0673379
BCAS2	B (Correlation 0.95)	0.175907	0.216342
DENND2C	B (Correlation 0.95)	0.00537982	0.020651
AMPD1	B (Correlation 0.95)	-0.000323914	0.00236726
NRAS	B (Correlation 0.95)	0.0709732	0.0954988
CSDE1	B (Correlation 0.95)	-0.146305	-0.14142
SIKE1	B (Correlation 0.95)	-0.00620933	0.0118906
SYCP1	B (Correlation 0.95)	-0.00101229	0
TSHB	B (Correlation 0.95)	0	0
TSPAN2	B (Correlation 0.95)	-0.196796	-0.131068
RP4-666F24.3	B (Correlation 0.95)	0.00621792	-0.00667805
RP4-663N10.1	B (Correlation 0.95)	0	0
NGF	B (Correlation 0.95)	0	0
VANGL1	B (Correlation 0.95)	-0.0286787	-0.0344856
CASQ2	B (Correlation 0.95)	-0.00136683	0
NHLH2	B (Correlation 0.95)	0	0
RP11-12L8.1	B (Correlation 0.95)	0	0
SLC22A15	B (Correlation 0.95)	-0.134168	-0.0972916
RP11-159M11.2	B (Correlation 0.95)	0	0
MAB21L3	B (Correlation 0.95)	-0.000848221	-0.00115556
RP5-1185H19.2	B (Correlation 0.95)	0	0
ATP1A1	B (Correlation 0.95)	-1.10863	-0.51026
RP4-655J12.4	B (Correlation 0.95)	-0.00259932	-0.00114207
RP4-655J12.5	B (Correlation 0.95)	0	0
RP5-1086K13.1	B (Correlation 0.95)	0.00103284	-0.0036843
CD58	B (Correlation 0.95)	-0.290628	-0.31801
IGSF3	B (Correlation 0.95)	-0.00138508	-0.00140025
C1orf137	B (Correlation 0.95)	0	0
CD2	B (Correlation 0.95)	-1.62523	-1.76815
RP4-753F5.1	B (Correlation 0.95)	0	0
PTGFRN	B (Correlation 0.95)	-0.0216419	-0.0193542
CD101	B (Correlation 0.95)	-0.207665	-0.231585
RP11-27K13.3	B (Correlation 0.95)	-0.00674947	0.000151653
TTF2	B (Correlation 0.95)	0.0326556	0.0290498
TRIM45	B (Correlation 0.95)	-0.00393807	-0.00634867
VTCN1	B (Correlation 0.95)	0	0
LINC01525	B (Correlation 0.95)	0	0
RP11-188D8.1	B (Correlation 0.95)	-0.000292648	-0.000604887
MAN1A2	B (Correlation 0.95)	-0.225487	-0.22564
AL157902.3	B (Correlation 0.95)	0.00138115	0.00683945
FAM46C	B (Correlation 0.95)	0.738473	1.05903
GDAP2	B (Correlation 0.95)	-0.0337887	-0.0685267
WDR3	B (Correlation 0.95)	0.0486741	0.015146
SPAG17	B (Correlation 0.95)	-0.00319685	-0.00641739
TBX15	B (Correlation 0.95)	0	-0.000333639
RP4-712E4.1	B (Correlation 0.95)	0	0
RP4-712E4.2	B (Correlation 0.95)	0	0
WARS2	B (Correlation 0.95)	-0.0384034	-0.0236231
WARS2-IT1	B (Correlation 0.95)	0.000417765	0
RP11-418J17.1	B (Correlation 0.95)	0.032527	0.0487797
RP11-418J17.3	B (Correlation 0.95)	-0.00115469	-0.00175689
RP5-834N19.1	B (Correlation 0.95)	0	0
HAO2	B (Correlation 0.95)	0	0
HSD3B2	B (Correlation 0.95)	-0.000855016	0
HSD3B1	B (Correlation 0.95)	0	0
ZNF697	B (Correlation 0.95)	-0.0255433	-0.0236477
PHGDH	B (Correlation 0.95)	-0.0151718	-0.0290478
HMGCS2	B (Correlation 0.95)	0	0
REG4	B (Correlation 0.95)	-0.0216665	-0.0022028
ADAM30	B (Correlation 0.95)	-0.000287972	-0.000871614
NOTCH2	B (Correlation 0.95)	-0.143325	-0.202963
RP11-114O18.1	B (Correlation 0.95)	0.00371143	0
SEC22B	B (Correlation 0.95)	-0.241929	-0.099726
AC253572.1	B (Correlation 0.95)	-0.0249097	-0.010044
NBPF26	B (Correlation 0.95)	-0.037985	-0.0554891
PPIAL4A	B (Correlation 0.95)	-0.00177461	-0.00176644
AC241377.2	B (Correlation 0.95)	0.0382451	0.0544977
LINC00623	B (Correlation 0.95)	-0.129698	-0.0264842
CH17-118O6.3	B (Correlation 0.95)	0	-0.000269948
FCGR1B	B (Correlation 0.95)	-0.100367	-0.11595
RP11-439A17.10	B (Correlation 0.95)	-0.000592153	0
RP11-439A17.9	B (Correlation 0.95)	-0.00124467	-0.00274435
RP11-439A17.4	B (Correlation 0.95)	0	-0.000552281
FAM72B	B (Correlation 0.95)	-0.00777458	-0.00427871
SRGAP2C	B (Correlation 0.95)	-0.0582083	-0.123721
SRGAP2-AS1	B (Correlation 0.95)	-0.00111601	-0.00087118
CH17-437K3.1	B (Correlation 0.95)	-0.00146516	-0.000901413
RP11-343N15.2	B (Correlation 0.95)	-0.00173779	-0.000257973
RP11-344P13.4	B (Correlation 0.95)	-0.000523414	0
RP11-344P13.6	B (Correlation 0.95)	0.00980604	0.000748006
RP11-344P13.1	B (Correlation 0.95)	0.000722416	0
RP11-763B22.6	B (Correlation 0.95)	-0.000272411	0
RP11-403I13.5	B (Correlation 0.95)	-0.0120797	-0.00510449
RP11-403I13.7	B (Correlation 0.95)	-0.0383892	-0.00832903
RP5-998N21.4	B (Correlation 0.95)	0	-0.00185849
RP5-998N21.7	B (Correlation 0.95)	-0.00027605	0
HIST2H3PS2	B (Correlation 0.95)	0.0264976	0.001251
FAM72C	B (Correlation 0.95)	0.00084652	-0.000298388
IGKV1OR1-1	B (Correlation 0.95)	0.0103402	-0.000262828
RP11-14N7.2	B (Correlation 0.95)	0.0511289	0.0508585
PPIAL4E	B (Correlation 0.95)	-0.000594035	0
RP11-763B22.4	B (Correlation 0.95)	-0.010439	-0.00166275
NBPF15	B (Correlation 0.95)	0.161242	0.264195
PPIAL4F	B (Correlation 0.95)	0	0
CH17-125A10.2	B (Correlation 0.95)	-0.000619481	-0.000329338
RP11-289H16.1	B (Correlation 0.95)	-0.00585002	-0.00288731
SRGAP2B	B (Correlation 0.95)	-0.0574979	-0.143967
FAM72D	B (Correlation 0.95)	-0.000493192	0.000220473
AC241585.2	B (Correlation 0.95)	0.148403	0.0566058
PPIAL4D	B (Correlation 0.95)	0	0
CH17-373J23.1	B (Correlation 0.95)	-0.260403	-0.00884207
RP11-89F3.2	B (Correlation 0.95)	-0.002657	-0.0911101
NBPF20	B (Correlation 0.95)	0.0615299	0.0611776
GPR89A	B (Correlation 0.95)	-0.00333659	0.031384
PDZK1	B (Correlation 0.95)	0.0056133	-0.000346054
CD160	B (Correlation 0.95)	-0.251926	-0.133558
RNF115	B (Correlation 0.95)	-0.046846	-0.146251
POLR3C	B (Correlation 0.95)	0.146628	0.101321
NUDT17	B (Correlation 0.95)	0.000362903	-0.00914208
PIAS3	B (Correlation 0.95)	-0.0751019	-0.0438256
ANKRD35	B (Correlation 0.95)	-0.0231265	-0.0296951
ITGA10	B (Correlation 0.95)	-0.00585493	-0.00734785
RP11-315I20.3	B (Correlation 0.95)	-0.000281087	-0.000333503
PEX11B	B (Correlation 0.95)	0.0879237	0.0649856
RBM8A	B (Correlation 0.95)	-0.00994155	-0.0373999
RP11-315I20.1	B (Correlation 0.95)	-0.0040818	0.00163283
CH17-270A2.2	B (Correlation 0.95)	-0.000518028	-0.000333707
LIX1L	B (Correlation 0.95)	-0.185332	-0.131388
ANKRD34A	B (Correlation 0.95)	0.00560781	-0.00143031
CH17-270A2.1	B (Correlation 0.95)	-0.0104157	0
POLR3GL	B (Correlation 0.95)	0.0038272	0.146471
TXNIP	B (Correlation 0.95)	0.0510326	-0.079397
HFE2	B (Correlation 0.95)	0	0
RP11-458D21.1	B (Correlation 0.95)	-0.000532028	-0.00294022
NBPF10	B (Correlation 0.95)	0.210942	-0.0865789
RP11-458D21.5	B (Correlation 0.95)	-0.000248921	-0.00109378
NOTCH2NL	B (Correlation 0.95)	0.0193455	-0.0380987
CH17-353B19.1	B (Correlation 0.95)	-0.0115282	0.00158332
AC243756.1	B (Correlation 0.95)	-0.000834459	-0.00153394
CH17-408M7.1	B (Correlation 0.95)	0	0
NBPF12	B (Correlation 0.95)	0.086924	0.078887
RP4-704D21.2	B (Correlation 0.95)	-0.000327832	-0.000346019
PRKAB2	B (Correlation 0.95)	-0.0212506	-0.00936165
RP11-337C18.8	B (Correlation 0.95)	0.0799355	0.0502818
FMO5	B (Correlation 0.95)	0.0918801	0.0881036
CHD1L	B (Correlation 0.95)	0.416141	0.408141
LINC00624	B (Correlation 0.95)	0.0436574	0.057133
BCL9	B (Correlation 0.95)	-0.0404115	-0.0496088
ACP6	B (Correlation 0.95)	-0.026062	-0.0176224
RP11-533N14.3	B (Correlation 0.95)	0	0
GJA5	B (Correlation 0.95)	0	0
RP11-433J22.2	B (Correlation 0.95)	0	0
RP11-433J22.3	B (Correlation 0.95)	0	0
GJA8	B (Correlation 0.95)	0	0
GPR89B	B (Correlation 0.95)	0.0228928	0.0212955
RP6-74O6.2	B (Correlation 0.95)	0.00417423	-0.000302764
XXyac-YX155B6.7	B (Correlation 0.95)	0.00066997	0.00138425
RP11-94I2.4	B (Correlation 0.95)	-0.000301294	0.000882272
NBPF11	B (Correlation 0.95)	0.225511	0.22172
RP4-565E6.1	B (Correlation 0.95)	0.0030917	-0.000381254
XXyac-YX155B6.5	B (Correlation 0.95)	-0.0012287	-0.000314675
RP11-495P10.6	B (Correlation 0.95)	0	0
RP11-495P10.5	B (Correlation 0.95)	-0.000259758	-0.000303452
RP11-495P10.3	B (Correlation 0.95)	0	-0.000612079
RP6-74O6.6	B (Correlation 0.95)	0	0
LINC01138	B (Correlation 0.95)	-0.107193	-0.0772993
RP11-495P10.1	B (Correlation 0.95)	0.0221761	-0.00696479
AC245100.1	B (Correlation 0.95)	0.230234	0.0824004
PPIAL4G	B (Correlation 0.95)	-0.0100302	-0.0109861
NBPF14	B (Correlation 0.95)	0.174009	-0.122608
PDE4DIP	B (Correlation 0.95)	0.215572	0.158088
RP4-791M13.5	B (Correlation 0.95)	0	0
RP4-791M13.4	B (Correlation 0.95)	-0.000630416	-0.000285796
RP4-791M13.3	B (Correlation 0.95)	-0.00200886	-0.00187129
NBPF9	B (Correlation 0.95)	0.0117399	0.0851156
CH17-189H20.1	B (Correlation 0.95)	-0.108003	-0.0415925
RP11-326G21.1	B (Correlation 0.95)	-0.0125896	0.00166655
NBPF19	B (Correlation 0.95)	-0.393763	-0.403
PPIAL4C	B (Correlation 0.95)	0	0
LINC00869	B (Correlation 0.95)	-0.208528	-0.208604
RP11-353N4.6	B (Correlation 0.95)	0.0144023	-0.0211757
RP11-353N4.5	B (Correlation 0.95)	-0.0021737	-0.000512421
FAM231D	B (Correlation 0.95)	0.000865825	-0.00936708
FCGR1A	B (Correlation 0.95)	-0.23531	-0.365444
HIST2H2BF	B (Correlation 0.95)	-0.0173789	-0.0594056
RP11-196G18.3	B (Correlation 0.95)	-0.00126345	-0.00346255
HIST2H3D	B (Correlation 0.95)	0.00406375	0.00434018
HIST2H4A	B (Correlation 0.95)	-0.00131207	0
HIST2H3C	B (Correlation 0.95)	-0.000312825	-0.000271653
HIST2H2AA3	B (Correlation 0.95)	-0.0163645	-0.0102941
HIST2H2BE	B (Correlation 0.95)	-0.0745375	-0.0601354
RP11-196G18.24	B (Correlation 0.95)	0.00642267	0.0114636
HIST2H2AA4	B (Correlation 0.95)	-0.0143957	-0.64044
HIST2H3A	B (Correlation 0.95)	-0.000285389	-0.000359283
HIST2H4B	B (Correlation 0.95)	-0.000350147	-0.0145925
RP11-196G18.23	B (Correlation 0.95)	0.0113986	0.0214218
HIST2H2AC	B (Correlation 0.95)	-0.023469	0.0103213
HIST2H2AB	B (Correlation 0.95)	-0.000161196	-0.00120247
BOLA1	B (Correlation 0.95)	-0.035032	-0.0193574
SV2A	B (Correlation 0.95)	-0.025411	-0.0190072
SF3B4	B (Correlation 0.95)	-0.0679044	-0.0382005
MTMR11	B (Correlation 0.95)	-0.375141	-0.375674
OTUD7B	B (Correlation 0.95)	-0.0390214	-0.0175952
VPS45	B (Correlation 0.95)	-0.0939604	-0.0575997
PLEKHO1	B (Correlation 0.95)	0.35593	-0.329884
ANP32E	B (Correlation 0.95)	0.335512	0.356016
RP4-790G17.7	B (Correlation 0.95)	-0.000207578	-0.000604829
CA14	B (Correlation 0.95)	0.0055478	0.00315362
APH1A	B (Correlation 0.95)	0.56313	0.489075
C1orf54	B (Correlation 0.95)	-0.0751991	-0.109982
CIART	B (Correlation 0.95)	-0.0121112	-0.00527466
MRPS21	B (Correlation 0.95)	0.123994	-0.0288195
AC242988.1	B (Correlation 0.95)	0	0
PRPF3	B (Correlation 0.95)	0.0526694	0.0413303
RPRD2	B (Correlation 0.95)	0.149797	0.10239
TARS2	B (Correlation 0.95)	0.13458	0.1147
ECM1	B (Correlation 0.95)	-0.00219178	-0.000924638
FALEC	B (Correlation 0.95)	0.0252239	0.00426705
RP11-54A4.2	B (Correlation 0.95)	-0.00816851	-0.00404837
ADAMTSL4	B (Correlation 0.95)	-0.304444	-0.282826
MCL1	B (Correlation 0.95)	-1.47739	-1.58827
ENSA	B (Correlation 0.95)	0.266009	0.252625
GOLPH3L	B (Correlation 0.95)	0.0408195	0.00672544
HORMAD1	B (Correlation 0.95)	-0.0145663	-0.0134017
CTSS	B (Correlation 0.95)	-0.108449	-0.106976
CTSK	B (Correlation 0.95)	-0.0412002	-0.0458312
ARNT	B (Correlation 0.95)	0.05641	0.0488418
SETDB1	B (Correlation 0.95)	0.103162	0.119288
CERS2	B (Correlation 0.95)	-0.27857	-0.268527
RP11-316M1.12	B (Correlation 0.95)	-0.00367461	-0.00222475
RP11-316M1.3	B (Correlation 0.95)	-0.00189319	0.00202977
ANXA9	B (Correlation 0.95)	-0.00503045	-0.00666568
FAM63A	B (Correlation 0.95)	-0.119586	-0.132467
PRUNE	B (Correlation 0.95)	-0.0165165	-0.0263285
BNIPL	B (Correlation 0.95)	0.000319771	-0.00441023
C1orf56	B (Correlation 0.95)	0.0448917	0.0530501
CDC42SE1	B (Correlation 0.95)	-0.0955792	-0.155707
MLLT11	B (Correlation 0.95)	-0.113208	-0.111719
GABPB2	B (Correlation 0.95)	-0.0859256	-0.109164
SEMA6C	B (Correlation 0.95)	-0.0154882	-0.0132999
TNFAIP8L2	B (Correlation 0.95)	-0.665936	-0.651748
SCNM1	B (Correlation 0.95)	-0.278646	-0.194124
LYSMD1	B (Correlation 0.95)	0.00896988	0.0048713
TMOD4	B (Correlation 0.95)	-0.000283675	-0.000298207
VPS72	B (Correlation 0.95)	-0.0421796	-0.0153334
PIP5K1A	B (Correlation 0.95)	0.123361	0.120276
PSMD4	B (Correlation 0.95)	0.00415124	-0.0236913
RP11-126K1.2	B (Correlation 0.95)	-0.0383287	-0.0377756
ZNF687	B (Correlation 0.95)	0.0424158	0.0389566
PI4KB	B (Correlation 0.95)	0.0822741	0.0952286
RP11-126K1.9	B (Correlation 0.95)	-0.00313315	-0.000593648
RFX5	B (Correlation 0.95)	0.768493	0.782549
RP11-126K1.8	B (Correlation 0.95)	0.0123994	0.0232836
RP11-126K1.6	B (Correlation 0.95)	0.0208129	0.026369
SELENBP1	B (Correlation 0.95)	-0.0011793	-0.00112077
PSMB4	B (Correlation 0.95)	-0.106807	-0.116117
POGZ	B (Correlation 0.95)	0.21443	0.0388608
CGN	B (Correlation 0.95)	0.00283506	0.000974624
TUFT1	B (Correlation 0.95)	-0.0152363	-0.0420954
RP11-404E16.1	B (Correlation 0.95)	-0.0133568	0.000700061
SNX27	B (Correlation 0.95)	-0.407493	-0.43787
RP11-98D18.1	B (Correlation 0.95)	0	0
CELF3	B (Correlation 0.95)	-0.000274868	-0.000305094
RIIAD1	B (Correlation 0.95)	-0.00022632	0
RP11-98D18.15	B (Correlation 0.95)	0.00754904	0.00592957
MRPL9	B (Correlation 0.95)	0.0445674	-0.0151586
OAZ3	B (Correlation 0.95)	-0.00302044	-0.00733871
RP11-98D18.3	B (Correlation 0.95)	-0.00141866	-0.000597718
RP11-98D18.16	B (Correlation 0.95)	-0.0012236	-0.00162582
TDRKH	B (Correlation 0.95)	-0.0489258	-0.0524535
RP11-98D18.9	B (Correlation 0.95)	0.00554296	0.00445108
RP11-98D18.17	B (Correlation 0.95)	0	0
LINGO4	B (Correlation 0.95)	-0.000296558	-0.000575915
RORC	B (Correlation 0.95)	-0.0850261	-0.035332
C2CD4D	B (Correlation 0.95)	-0.018325	-0.000605814
AL450992.2	B (Correlation 0.95)	-0.0101937	-0.00100432
THEM5	B (Correlation 0.95)	-0.00250789	0
THEM4	B (Correlation 0.95)	-0.592745	-0.416695
S100A10	B (Correlation 0.95)	-2.18621	-2.18959
AL591893.1	B (Correlation 0.95)	-0.00571686	-0.0035946
S100A11	B (Correlation 0.95)	-2.40735	-2.47858
TCHHL1	B (Correlation 0.95)	0	0
TCHH	B (Correlation 0.95)	-0.00158142	-0.0019105
AL589986.2	B (Correlation 0.95)	0	0
RPTN	B (Correlation 0.95)	0	0
FLG-AS1	B (Correlation 0.95)	-0.000987574	-0.000532841
RP11-107M16.2	B (Correlation 0.95)	-0.00028133	0
HRNR	B (Correlation 0.95)	-0.0014339	-0.000639927
FLG	B (Correlation 0.95)	0	0
FLG2	B (Correlation 0.95)	-0.0014664	0
CRNN	B (Correlation 0.95)	0	0
LCE5A	B (Correlation 0.95)	-0.00031177	-0.000299908
LCE3C	B (Correlation 0.95)	0	0
AL135842.1	B (Correlation 0.95)	0	0
CRCT1	B (Correlation 0.95)	0	0
LCE3E	B (Correlation 0.95)	0	0
LCE3D	B (Correlation 0.95)	0	0
LCE3B	B (Correlation 0.95)	0	0
LCE3A	B (Correlation 0.95)	0	0
LINC00302	B (Correlation 0.95)	0	0
LCE2D	B (Correlation 0.95)	0	0
LCE2C	B (Correlation 0.95)	0	0
LCE2B	B (Correlation 0.95)	0	0
LCE2A	B (Correlation 0.95)	0	0
LCE4A	B (Correlation 0.95)	0	0
C1orf68	B (Correlation 0.95)	0	0
KPRP	B (Correlation 0.95)	0	0
LCE1F	B (Correlation 0.95)	0	0
LCE1E	B (Correlation 0.95)	0	0
LCE1D	B (Correlation 0.95)	0	0
LCE1C	B (Correlation 0.95)	0	0
LCE1B	B (Correlation 0.95)	0	0
LCE1A	B (Correlation 0.95)	0	0
LCE6A	B (Correlation 0.95)	0	0
SMCP	B (Correlation 0.95)	0	0
IVL	B (Correlation 0.95)	0	0
LINC01527	B (Correlation 0.95)	-0.000531049	0
SPRR4	B (Correlation 0.95)	0	0
SPRR1A	B (Correlation 0.95)	0	0
SPRR3	B (Correlation 0.95)	0	0
SPRR1B	B (Correlation 0.95)	0	0
SPRR2D	B (Correlation 0.95)	0	0
SPRR2A	B (Correlation 0.95)	0	0
SPRR2B	B (Correlation 0.95)	0	0
SPRR2E	B (Correlation 0.95)	0	0
SPRR2F	B (Correlation 0.95)	0	0
SPRR2G	B (Correlation 0.95)	0	0
RP1-140J1.1	B (Correlation 0.95)	0	0
LELP1	B (Correlation 0.95)	0	0
PRR9	B (Correlation 0.95)	0	0
LOR	B (Correlation 0.95)	-0.000574095	-0.000576477
PGLYRP3	B (Correlation 0.95)	0	-0.000319551
PGLYRP4	B (Correlation 0.95)	-0.000230528	0
S100A9	B (Correlation 0.95)	-1.42069	-1.37588
S100A12	B (Correlation 0.95)	-1.34896	-1.35935
S100A8	B (Correlation 0.95)	-1.59306	-1.52741
S100A7A	B (Correlation 0.95)	0	0
S100A7L2	B (Correlation 0.95)	0	0
S100A7	B (Correlation 0.95)	0	0
BX470102.3	B (Correlation 0.95)	-0.00234461	-0.00228738
S100A6	B (Correlation 0.95)	-1.9616	-2.02629
S100A5	B (Correlation 0.95)	-0.0141092	-0.000531596
S100A4	B (Correlation 0.95)	-2.59315	-2.46915
S100A3	B (Correlation 0.95)	-0.00362362	-0.000477294
S100A2	B (Correlation 0.95)	-0.00561995	-0.00431408
S100A16	B (Correlation 0.95)	-0.000505223	-0.000581533
S100A14	B (Correlation 0.95)	0	0
S100A13	B (Correlation 0.95)	0.00448164	-0.00213471
S100A1	B (Correlation 0.95)	0.00299203	0.00486224
RP1-178F15.4	B (Correlation 0.95)	0.00471212	0.0135737
CHTOP	B (Correlation 0.95)	0.041889	0.0432892
SNAPIN	B (Correlation 0.95)	-0.0223149	-0.023347
ILF2	B (Correlation 0.95)	0.140044	0.180202
NPR1	B (Correlation 0.95)	-0.00024279	0
INTS3	B (Correlation 0.95)	0.0362195	-0.0846423
RP11-216N14.8	B (Correlation 0.95)	0.00104168	0
RP11-216N14.9	B (Correlation 0.95)	-0.000596119	0
AL513523.2	B (Correlation 0.95)	-0.00119655	-0.0092099
SLC27A3	B (Correlation 0.95)	-0.402446	-0.412533
GATAD2B	B (Correlation 0.95)	0.0788776	-0.0644459
DENND4B	B (Correlation 0.95)	-0.050773	-0.186753
CRTC2	B (Correlation 0.95)	0.205029	0.145961
SLC39A1	B (Correlation 0.95)	0.0653741	0.103192
RP11-422P24.12	B (Correlation 0.95)	-0.00936177	-0.00697867
RP11-422P24.10	B (Correlation 0.95)	-9.71872e-05	0.00348355
CREB3L4	B (Correlation 0.95)	0.0861703	0.114586
JTB	B (Correlation 0.95)	0.0419942	-0.000549782
RP11-422P24.11	B (Correlation 0.95)	-0.013082	-0.0148726
RAB13	B (Correlation 0.95)	-0.0874229	-0.0768678
RPS27	B (Correlation 0.95)	0.571614	0.475015
NUP210L	B (Correlation 0.95)	-0.00325271	0.00852214
TPM3	B (Correlation 0.95)	-0.312749	-0.356109
C1orf189	B (Correlation 0.95)	-0.00111728	0.00152738
C1orf43	B (Correlation 0.95)	-0.187275	-0.25998
UBAP2L	B (Correlation 0.95)	-0.00515399	-0.0520972
HAX1	B (Correlation 0.95)	-0.00618657	-0.00800608
AQP10	B (Correlation 0.95)	-0.00316586	-0.00288798
ATP8B2	B (Correlation 0.95)	-0.375218	-0.263819
RP11-350G8.5	B (Correlation 0.95)	-0.022599	-0.00626729
IL6R	B (Correlation 0.95)	-1.11634	-0.986354
SHE	B (Correlation 0.95)	0.00202432	0.00177173
RP11-350G8.9	B (Correlation 0.95)	-0.00219015	-0.00255209
TDRD10	B (Correlation 0.95)	0.00308474	0.0031043
UBE2Q1	B (Correlation 0.95)	0.0313864	-0.0795523
UBE2Q1-AS1	B (Correlation 0.95)	0.0032192	0.00513655
CHRNB2	B (Correlation 0.95)	0.000773735	0.00103019
RP11-61L14.6	B (Correlation 0.95)	-0.000596825	-0.000284747
ADAR	B (Correlation 0.95)	-0.202017	-0.38661
KCNN3	B (Correlation 0.95)	0.0268959	0.0247125
PMVK	B (Correlation 0.95)	0.0728597	0.0706016
RP11-307C12.13	B (Correlation 0.95)	-0.0714859	-0.073593
PBXIP1	B (Correlation 0.95)	-0.228885	-0.20686
PYGO2	B (Correlation 0.95)	0.0195885	-0.064015
RP11-307C12.12	B (Correlation 0.95)	0.0654903	0.00617748
SHC1	B (Correlation 0.95)	-0.113969	-0.17503
CKS1B	B (Correlation 0.95)	0.192947	0.179044
FLAD1	B (Correlation 0.95)	0.0105272	-0.0453102
LENEP	B (Correlation 0.95)	0.00213574	-0.000589486
ZBTB7B	B (Correlation 0.95)	-0.12862	-0.167326
DCST2	B (Correlation 0.95)	0.000287067	-0.000239537
DCST1	B (Correlation 0.95)	-0.00122966	-0.00208406
RP11-307C12.11	B (Correlation 0.95)	-0.00136159	-0.00122638
ADAM15	B (Correlation 0.95)	-0.366254	-0.315244
EFNA4	B (Correlation 0.95)	0.0793212	0.0560375
RP11-540D14.8	B (Correlation 0.95)	0	0.00133127
EFNA3	B (Correlation 0.95)	0.00765802	0.00334653
EFNA1	B (Correlation 0.95)	-0.0297235	-0.0278456
SLC50A1	B (Correlation 0.95)	0.607249	0.605343
DPM3	B (Correlation 0.95)	-0.151503	-0.189505
KRTCAP2	B (Correlation 0.95)	-0.135932	-0.214459
RP11-201K10.3	B (Correlation 0.95)	0	0
TRIM46	B (Correlation 0.95)	-0.0230707	-0.0161568
MUC1	B (Correlation 0.95)	-0.00657023	-0.00764705
AC234582.2	B (Correlation 0.95)	0	0
AC234582.1	B (Correlation 0.95)	-0.00101797	0
RP11-263K19.4	B (Correlation 0.95)	-0.0175681	-0.00330361
THBS3	B (Correlation 0.95)	-0.0155526	-0.00343263
MTX1	B (Correlation 0.95)	-0.166403	-0.16955
RP11-263K19.6	B (Correlation 0.95)	-0.00435192	-0.000260289
GBA	B (Correlation 0.95)	-0.165637	-0.152223
FAM189B	B (Correlation 0.95)	-0.00552707	-0.0350567
SCAMP3	B (Correlation 0.95)	0.0427187	0.0199103
CLK2	B (Correlation 0.95)	0.0975832	0.0105802
HCN3	B (Correlation 0.95)	0.00339359	0.00476523
PKLR	B (Correlation 0.95)	-0.00030122	-0.000304494
FDPS	B (Correlation 0.95)	0.0529906	0.0463159
RUSC1-AS1	B (Correlation 0.95)	-0.000371796	-0.00238295
RUSC1	B (Correlation 0.95)	-0.0834799	-0.087022
ASH1L	B (Correlation 0.95)	0.3712	0.0829978
ASH1L-AS1	B (Correlation 0.95)	0.00417731	0.00713665
RP11-29H23.4	B (Correlation 0.95)	0.00588983	0
MSTO1	B (Correlation 0.95)	0.162157	0.10326
YY1AP1	B (Correlation 0.95)	0.0938004	-0.00830505
DAP3	B (Correlation 0.95)	-0.0978564	-0.134358
RP11-243J18.2	B (Correlation 0.95)	0	0
[truncated: 267,553+ more rows]

## Sheet: fig3f
UMAP_1	UMAP_2	Type	CBC	CellType	donor_id
-4.2157	8.02303	Illumina	AAACCTGAGACGCACA-1	Mono	donor5
9.54475	-1.54543	Illumina	AAACCTGAGAGAACAG-1	CD4 T	donor1
-6.65822	5.49129	Illumina	AAACCTGAGAGCAATT-1	Mono	donor1
-5.98811	3.74156	Illumina	AAACCTGAGAGTACAT-1	Mono	donor3
8.14299	-1.33324	Illumina	AAACCTGAGATGTTAG-1	CD4 T	donor3
-4.1748	5.10195	Illumina	AAACCTGAGCGGCTTC-1	Mono	donor0
-2.89936	4.69069	Illumina	AAACCTGAGGATTCGG-1	Mono	donor4
-9.62768	-4.5735	Illumina	AAACCTGAGGCTAGAC-1	B	donor7
7.2614	-1.68922	Illumina	AAACCTGAGGCTATCT-1	CD4 T	donor0
-6.51685	6.50282	Illumina	AAACCTGAGGTAAACT-1	Mono	donor5
-2.50049	-4.85879	Illumina	AAACCTGAGGTCATCT-1	NK	donor0
-2.39117	-3.81499	Illumina	AAACCTGAGTGCTGCC-1	NK	donor2
7.69246	-2.57215	Illumina	AAACCTGCACAGACTT-1	CD4 T	donor3
-6.06458	8.955	Illumina	AAACCTGCACATCCGG-1	Mono	donor4
9.08238	-3.98659	Illumina	AAACCTGCACCGCTAG-1	CD8 T	donor5
-2.1292	-4.51088	Illumina	AAACCTGCACTCAGGC-1	NK	donor5
8.72624	-1.87261	Illumina	AAACCTGCAGGAATCG-1	CD4 T	donor1
3.36901	-5.68054	Illumina	AAACCTGCAGGTCCAC-1	CD8 T	donor0
-4.1638	10.7691	Illumina	AAACCTGCAGTATAAG-1	Mono	donor6
7.28493	0.422882	Illumina	AAACCTGCAGTATCTG-1	CD4 T	donor6
4.75055	-6.42851	Illumina	AAACCTGCATAAGACA-1	other T	donor3
-5.68916	7.29677	Illumina	AAACCTGCATATGGTC-1	Mono	donor0
-1.662	-4.50641	Illumina	AAACCTGCATCGGGTC-1	NK	donor2
-6.49401	5.23506	Illumina	AAACCTGCATGATCCA-1	Mono	donor5
-6.55938	6.63395	Illumina	AAACCTGGTAAATGAC-1	Mono	donor6
0.952566	-6.60968	Illumina	AAACCTGGTACTCAAC-1	CD8 T	donor4
8.34499	-1.7707	Illumina	AAACCTGGTAGAAGGA-1	CD4 T	donor1
6.77723	0.793272	Illumina	AAACCTGGTCCCGACA-1	CD4 T	donor3
-3.83436	2.3826	Illumina	AAACCTGGTCCCTACT-1	Mono	donor4
-6.59013	8.24294	Illumina	AAACCTGGTCGAGTTT-1	Mono	donor6
3.77759	-5.10083	Illumina	AAACCTGGTCGCGAAA-1	other T	donor3
-1.09009	6.162	Illumina	AAACCTGGTGACAAAT-1	Mono	donor4
-6.64251	-8.1421	Illumina	AAACCTGGTGATAAGT-1	other	donor1
9.7135	-0.762451	Illumina	AAACCTGGTGCCTGGT-1	CD4 T	donor5
1.51914	-3.83314	Illumina	AAACCTGGTGTGACCC-1	CD8 T	donor3
11.037	-3.3477	Illumina	AAACCTGGTTACTGAC-1	CD8 T	donor0
-2.27687	-4.66633	Illumina	AAACCTGGTTCCGGCA-1	NK	donor0
2.84374	-2.0444	Illumina	AAACCTGGTTCGCTAA-1	other	donor1
-5.38184	9.45542	Illumina	AAACCTGTCAAAGTAG-1	Mono	donor3
-4.81979	2.05407	Illumina	AAACCTGTCACCGTAA-1	Mono	donor7
1.78253	-6.93077	Illumina	AAACCTGTCAGCATGT-1	CD8 T	donor2
-3.58646	3.03502	Illumina	AAACCTGTCAGTTTGG-1	Mono	donor6
3.4973	-1.10729	Illumina	AAACCTGTCATGTGGT-1	CD8 T	donor0
3.77078	-1.09211	Illumina	AAACCTGTCCAAGCCG-1	CD4 T	donor1
-2.30118	5.5823	Illumina	AAACCTGTCCAGAAGG-1	Mono	donor5
-2.17926	-5.11805	Illumina	AAACCTGTCCGAACGC-1	NK	donor1
8.6491	-1.1462	Illumina	AAACCTGTCCGGCACA-1	CD4 T	donor1
-1.66568	6.34517	Illumina	AAACCTGTCCTCAACC-1	Mono	donor6
11.2435	-2.66697	Illumina	AAACCTGTCGAATGGG-1	CD8 T	donor3
-2.3168	-3.75788	Illumina	AAACCTGTCGGAGCAA-1	NK	donor0
9.33408	-1.73282	Illumina	AAACCTGTCGGAGGTA-1	CD4 T	donor5
-5.86608	9.05069	Illumina	AAACCTGTCGGCGCTA-1	Mono	donor6
-0.508739	5.54186	Illumina	AAACCTGTCGGTTAAC-1	Mono	donor4
3.19638	-2.94734	Illumina	AAACCTGTCTAGAGTC-1	CD8 T	donor6
-5.84859	11.084	Illumina	AAACCTGTCTCGAGTA-1	Mono	donor4
6.34169	2.99047	Illumina	AAACCTGTCTGTCTCG-1	other	donor1
-4.97548	10.0747	Illumina	AAACGGGAGAAACCTA-1	Mono	donor1
-3.7458	3.59875	Illumina	AAACGGGAGAAAGTGG-1	Mono	donor1
-1.50955	-5.76725	Illumina	AAACGGGAGAAGGCCT-1	NK	donor5
4.58064	-3.77486	Illumina	AAACGGGAGAGGTAGA-1	CD4 T	donor1
1.75442	-5.73038	Illumina	AAACGGGAGATCCCAT-1	CD8 T	donor3
4.53053	-1.45072	Illumina	AAACGGGAGATGAGAG-1	CD4 T	donor2
-6.80795	8.40402	Illumina	AAACGGGAGCACCGCT-1	Mono	donor0
10.059	-0.99271	Illumina	AAACGGGAGCTAACAA-1	CD4 T	donor2
-4.34069	8.88104	Illumina	AAACGGGAGGCATGGT-1	Mono	donor7
4.62797	-5.18018	Illumina	AAACGGGAGGCGACAT-1	other T	donor5
1.46934	-4.83032	Illumina	AAACGGGAGTGGGCTA-1	CD8 T	donor4
-6.69141	6.66922	Illumina	AAACGGGAGTTCCACA-1	Mono	donor7
5.06962	-6.30214	Illumina	AAACGGGAGTTTGCGT-1	other T	donor5
-3.69034	10.5917	Illumina	AAACGGGCAATCCAAC-1	Mono	donor1
5.24765	-6.33562	Illumina	AAACGGGCAATCGGTT-1	other T	donor7
-8.72344	-6.11061	Illumina	AAACGGGCACAGGAGT-1	B	donor5
-6.30784	4.38912	Illumina	AAACGGGCACCCATGG-1	Mono	donor5
-4.22806	11.6764	Illumina	AAACGGGCACCGATAT-1	Mono	donor4
-8.95934	-6.15866	Illumina	AAACGGGCACGACTCG-1	B	donor6
0.145066	5.43816	Illumina	AAACGGGCACTAGTAC-1	Mono	donor5
-0.534314	-4.25634	Illumina	AAACGGGCAGTTCATG-1	NK	donor5
-6.23095	4.92885	Illumina	AAACGGGCAGTTTACG-1	Mono	donor5
-6.65957	7.30239	Illumina	AAACGGGCATCCCATC-1	Mono	donor0
-4.72142	9.43418	Illumina	AAACGGGGTACCATCA-1	Mono	donor4
-4.65348	7.92771	Illumina	AAACGGGGTACCGTTA-1	Mono	donor2
0.150032	5.80101	Illumina	AAACGGGGTAGCTTGT-1	Mono	donor7
-9.23574	-8.88415	Illumina	AAACGGGGTCCAAGTT-1	B	donor1
3.81243	-1.94194	Illumina	AAACGGGGTCGCGGTT-1	CD4 T	donor1
-7.92614	-8.76279	Illumina	AAACGGGGTGCACTTA-1	B	donor6
4.07784	-4.26603	Illumina	AAACGGGGTTAGTGGG-1	other T	donor5
-7.51564	-8.53604	Illumina	AAACGGGGTTCACCTC-1	B	donor4
-5.37334	2.52438	Illumina	AAACGGGTCAGAGCTT-1	Mono	donor5
-6.60838	7.22915	Illumina	AAACGGGTCATTGCCC-1	Mono	donor5
11.2257	-2.56267	Illumina	AAACGGGTCCACGTGG-1	CD8 T	donor2
-1.43292	-4.80297	Illumina	AAACGGGTCCCAACGG-1	NK	donor5
-5.57796	10.3353	Illumina	AAACGGGTCCCGACTT-1	Mono	donor5
-9.54765	-9.36819	Illumina	AAACGGGTCCTTTCGG-1	B	donor2
5.49084	-0.260484	Illumina	AAACGGGTCGAATGGG-1	CD4 T	donor4
-9.1903	-8.74409	Illumina	AAACGGGTCGCAGGCT-1	B	donor5
11.2793	-3.17772	Illumina	AAACGGGTCGGCATCG-1	CD8 T	donor3
7.21483	-1.89626	Illumina	AAACGGGTCGGTCCGA-1	CD4 T	donor1
-7.84124	3.42043	Illumina	AAACGGGTCTTCGGTC-1	Mono	donor5
-6.89481	7.11157	Illumina	AAAGATGAGAATTGTG-1	Mono	donor3
-4.61017	9.18381	Illumina	AAAGATGAGACCCACC-1	Mono	donor7
-3.17131	4.61163	Illumina	AAAGATGAGAGGACGG-1	Mono	donor4
-8.1835	-5.64443	Illumina	AAAGATGAGAGGTACC-1	B	donor0
-0.143187	-6.31765	Illumina	AAAGATGAGCCAGTTT-1	NK	donor7
-2.35233	-3.687	Illumina	AAAGATGAGCCTTGAT-1	NK	donor3
3.63834	-2.00123	Illumina	AAAGATGAGCTGGAAC-1	CD4 T	donor4
-4.33707	5.96858	Illumina	AAAGATGAGGACGAAA-1	Mono	donor3
-1.9883	-4.96843	Illumina	AAAGATGAGGGTGTGT-1	NK	donor7
4.51482	-2.34331	Illumina	AAAGATGAGGTGTTAA-1	CD4 T	donor0
-6.39503	6.89381	Illumina	AAAGATGAGTACGCGA-1	Mono	donor4
-5.37453	10.5948	Illumina	AAAGATGAGTCAAGCG-1	Mono	donor4
0.994259	6.60176	Illumina	AAAGATGAGTCGTTTG-1	Mono	donor5
10.6461	-3.13955	Illumina	AAAGATGAGTGGTAGC-1	CD8 T	donor7
6.51389	-2.37431	Illumina	AAAGATGAGTTCCACA-1	CD4 T	donor3
-2.19653	-4.54441	Illumina	AAAGATGCAATGGAAT-1	NK	donor4
-5.78086	8.9479	Illumina	AAAGATGCACCCAGTG-1	Mono	donor1
-5.33442	8.63796	Illumina	AAAGATGCAGGCAGTA-1	Mono	donor6
0.262687	6.2017	Illumina	AAAGATGCAGTGAGTG-1	Mono	donor5
-8.86403	-9.6931	Illumina	AAAGATGCATCGTCGG-1	B	donor1
2.57084	-6.324	Illumina	AAAGATGCATGTAAGA-1	CD8 T	donor5
10.7849	-3.34511	Illumina	AAAGATGCATTCTTAC-1	CD8 T	donor3
-4.66893	11.1328	Illumina	AAAGATGCATTGGGCC-1	Mono	donor5
-4.93401	10.3019	Illumina	AAAGATGGTAAGGGCT-1	Mono	donor6
-6.39809	4.60252	Illumina	AAAGATGGTAAGTAGT-1	Mono	donor7
-5.29195	9.96875	Illumina	AAAGATGGTATAGTAG-1	Mono	donor2
6.39236	-0.045505	Illumina	AAAGATGGTATGAATG-1	CD4 T	donor6
-5.40023	2.03071	Illumina	AAAGATGGTATTACCG-1	Mono	donor4
-8.58693	5.05429	Illumina	AAAGATGGTCAGTGGA-1	DC	donor2
-2.58349	-4.26349	Illumina	AAAGATGGTCCCTACT-1	NK	donor5
-8.51879	5.16793	Illumina	AAAGATGGTCCGTGAC-1	DC	donor0
1.6183	-6.95085	Illumina	AAAGATGGTCTGCCAG-1	CD8 T	donor5
-5.0144	10.9192	Illumina	AAAGATGGTGCAACGA-1	Mono	donor1
8.65382	-1.27898	Illumina	AAAGATGGTGGTCTCG-1	CD4 T	donor5
-7.65776	3.6003	Illumina	AAAGATGGTTTCGCTC-1	DC	donor5
-5.75948	3.34171	Illumina	AAAGATGTCACATGCA-1	Mono	donor4
6.88716	-0.103281	Illumina	AAAGATGTCACTTACT-1	CD4 T	donor1
11.1834	-2.89171	Illumina	AAAGATGTCCAAGCCG-1	CD8 T	donor4
-6.86986	6.41743	Illumina	AAAGATGTCCAGAAGG-1	Mono	donor4
-9.20525	-8.73935	Illumina	AAAGATGTCCCTTGCA-1	B	donor0
7.40602	-1.93973	Illumina	AAAGATGTCCGTTGCT-1	CD4 T	donor3
10.3529	-3.90202	Illumina	AAAGATGTCCTCCTAG-1	CD8 T	donor7
4.87377	-1.09666	Illumina	AAAGATGTCCTCGCAT-1	CD4 T	donor4
-4.3066	10.9695	Illumina	AAAGATGTCCTTCAAT-1	Mono	donor1
-6.09062	7.9717	Illumina	AAAGATGTCGAATGGG-1	Mono	donor3
-6.68191	7.98243	Illumina	AAAGATGTCGGAAATA-1	Mono	donor5
7.9764	-3.31952	Illumina	AAAGATGTCGGCGGTT-1	CD4 T	donor6
8.99564	-0.899166	Illumina	AAAGATGTCTGTGCAA-1	CD4 T	donor1
1.3481	-6.07946	Illumina	AAAGATGTCTTCCTTC-1	CD8 T	donor5
4.83097	-4.49957	Illumina	AAAGATGTCTTGTACT-1	CD8 T	donor1
0.883952	-6.35885	Illumina	AAAGCAAAGCACAGGT-1	CD8 T	donor4
5.3718	-6.17127	Illumina	AAAGCAAAGCAGATCG-1	other T	donor2
2.5465	-2.38631	Illumina	AAAGCAAAGCTTCGCG-1	CD8 T	donor6
-0.664835	6.12203	Illumina	AAAGCAAAGCTTTGGT-1	Mono	donor5
-1.86938	4.80917	Illumina	AAAGCAAAGGAGTCTG-1	Mono	donor5
0.929372	6.73177	Illumina	AAAGCAAAGGCCGAAT-1	Mono	donor4
-1.2441	5.56855	Illumina	AAAGCAAAGTAACCCT-1	Mono	donor5
7.38997	-0.280987	Illumina	AAAGCAAAGTCCCACG-1	CD4 T	donor4
8.81717	-1.64611	Illumina	AAAGCAAAGTGGCACA-1	CD4 T	donor5
-6.3825	4.85679	Illumina	AAAGCAAAGTTAACGA-1	Mono	donor4
-2.02284	4.70903	Illumina	AAAGCAACAAACCTAC-1	Mono	donor5
-4.85978	8.83039	Illumina	AAAGCAACAAGCGATG-1	Mono	donor5
-4.37139	8.82837	Illumina	AAAGCAACAAGTCTAC-1	Mono	donor4
8.35127	-2.30488	Illumina	AAAGCAACACCGAATT-1	CD4 T	donor6
-1.5669	-4.82066	Illumina	AAAGCAACAGAGTGTG-1	NK	donor5
8.34449	-2.05315	Illumina	AAAGCAACAGATAATG-1	CD4 T	donor0
10.6455	-2.81987	Illumina	AAAGCAACAGGAATGC-1	CD8 T	donor4
-5.06073	3.26131	Illumina	AAAGCAACAGGGATTG-1	Mono	donor3
-9.04637	-9.88219	Illumina	AAAGCAACAGTAAGCG-1	B	donor0
-6.70846	9.79694	Illumina	AAAGCAACATGTCGAT-1	Mono	donor4
0.591657	6.1533	Illumina	AAAGCAACATTATCTC-1	Mono	donor3
-4.96347	10.6605	Illumina	AAAGCAAGTAAACACA-1	Mono	donor5
3.60357	-0.886371	Illumina	AAAGCAAGTAAATGAC-1	CD8 T	donor5
7.95386	-0.768754	Illumina	AAAGCAAGTAACGTTC-1	CD4 T	donor6
1.02027	-6.18086	Illumina	AAAGCAAGTACCAGTT-1	CD8 T	donor3
1.4296	6.68782	Illumina	AAAGCAAGTAGGGTAC-1	Mono	donor5
-9.15692	4.4339	Illumina	AAAGCAAGTATAGGGC-1	DC	donor5
-6.23904	-2.05002	Illumina	AAAGCAAGTCGGCTCA-1	B	donor0
4.35404	-3.92399	Illumina	AAAGCAAGTCGTGGCT-1	other T	donor2
8.82377	-2.4985	Illumina	AAAGCAAGTGTGACCC-1	CD4 T	donor4
8.90561	-0.621416	Illumina	AAAGCAAGTTGAGGTG-1	CD4 T	donor1
4.87312	-0.755037	Illumina	AAAGCAAGTTGAGTTC-1	CD4 T	donor4
9.21888	-0.782845	Illumina	AAAGCAAGTTGGGACA-1	CD4 T	donor5
2.64927	-0.94714	Illumina	AAAGCAATCAAACGGG-1	CD8 T	donor5
7.74646	-0.085859	Illumina	AAAGCAATCACGGTTA-1	CD4 T	donor6
-5.39182	-1.9795	Illumina	AAAGCAATCATAGCAC-1	CD4 T	donor6
1.27961	-4.85555	Illumina	AAAGCAATCCAAACAC-1	CD8 T	donor5
-4.8963	11.0418	Illumina	AAAGCAATCCAATGGT-1	Mono	donor4
-9.48306	-9.25061	Illumina	AAAGCAATCCACGAAT-1	B	donor7
9.62562	-0.885171	Illumina	AAAGCAATCGAATGCT-1	CD4 T	donor5
-4.26506	12.4694	Illumina	AAAGCAATCGGCGCAT-1	Mono	donor1
5.43772	-0.69267	Illumina	AAAGCAATCGTATCAG-1	CD4 T	donor4
7.81425	-3.56063	Illumina	AAAGCAATCTCAACTT-1	CD4 T	donor1
2.68323	-4.95127	Illumina	AAAGCAATCTCATTCA-1	CD8 T	donor7
8.01083	0.0426888	Illumina	AAAGCAATCTGCCAGG-1	CD4 T	donor7
4.92229	-1.55477	Illumina	AAAGCAATCTTTACGT-1	CD4 T	donor6
11.5207	-2.15486	Illumina	AAAGTAGAGAACTCGG-1	CD8 T	donor1
6.31067	-0.677542	Illumina	AAAGTAGAGATCGATA-1	CD4 T	donor7
11.3398	-2.63401	Illumina	AAAGTAGAGCAATCTC-1	CD8 T	donor7
-5.63608	9.75388	Illumina	AAAGTAGAGCGAGAAA-1	Mono	donor1
-8.67602	-8.87406	Illumina	AAAGTAGAGCTGTCTA-1	B	donor5
-9.91628	-5.0111	Illumina	AAAGTAGAGGAGTCTG-1	B	donor7
-5.26591	10.7598	Illumina	AAAGTAGAGTAACCCT-1	Mono	donor4
3.27817	-1.90335	Illumina	AAAGTAGAGTAGCGGT-1	CD4 T	donor5
4.74981	-0.401563	Illumina	AAAGTAGCAAACTGTC-1	CD4 T	donor4
5.25807	-4.27317	Illumina	AAAGTAGCACAGACTT-1	CD8 T	donor0
-4.6927	7.89909	Illumina	AAAGTAGCACATGACT-1	Mono	donor7
9.07167	-1.26018	Illumina	AAAGTAGCACCAGTTA-1	CD4 T	donor3
-0.184538	5.75398	Illumina	AAAGTAGCACGCGAAA-1	Mono	donor5
-8.95281	-9.82349	Illumina	AAAGTAGCACTAAGTC-1	B	donor7
-4.87121	8.8769	Illumina	AAAGTAGCAGATCTGT-1	Mono	donor5
6.52906	-0.42082	Illumina	AAAGTAGCAGATTGCT-1	CD4 T	donor1
-5.63056	9.21053	Illumina	AAAGTAGCAGGTTTCA-1	Mono	donor6
5.44965	0.743562	Illumina	AAAGTAGCAGTATCTG-1	CD4 T	donor5
-5.15443	2.33781	Illumina	AAAGTAGCAGTCGTGC-1	Mono	donor1
5.10474	-6.14342	Illumina	AAAGTAGCATACGCTA-1	other T	donor1
-5.57591	11.2742	Illumina	AAAGTAGCATGCGCAC-1	Mono	donor1
-6.29271	4.58872	Illumina	AAAGTAGGTACAGTGG-1	Mono	donor5
-8.3547	-5.47469	Illumina	AAAGTAGGTCAGGACA-1	B	donor0
8.25231	0.143469	Illumina	AAAGTAGGTCCAAGTT-1	CD4 T	donor1
-6.09163	6.44086	Illumina	AAAGTAGGTCCAGTTA-1	Mono	donor5
-4.46542	-1.99104	Illumina	AAAGTAGGTGCAGACA-1	CD4 T	donor5
-5.39808	9.13118	Illumina	AAAGTAGGTGGTCTCG-1	Mono	donor5
-3.83658	3.50527	Illumina	AAAGTAGGTGTGCGTC-1	Mono	donor5
-1.86544	5.44871	Illumina	AAAGTAGGTTCCACTC-1	Mono	donor1
5.13931	-0.108694	Illumina	AAAGTAGGTTGCTCCT-1	CD4 T	donor7
-6.7658	-7.69928	Illumina	AAAGTAGTCACCTCGT-1	B	donor1
8.68293	-1.63107	Illumina	AAAGTAGTCATGTAGC-1	CD4 T	donor1
-9.10599	-8.08885	Illumina	AAAGTAGTCCACGCAG-1	B	donor0
3.62995	-2.97207	Illumina	AAAGTAGTCCAGAAGG-1	CD8 T	donor5
7.52363	-1.75678	Illumina	AAAGTAGTCCATTCTA-1	CD4 T	donor1
4.14665	-1.25576	Illumina	AAAGTAGTCCCACTTG-1	CD4 T	donor5
8.91212	-1.02517	Illumina	AAAGTAGTCCGATATG-1	CD4 T	donor7
1.35736	-5.95744	Illumina	AAAGTAGTCGCACTCT-1	CD8 T	donor1
-4.53352	8.08693	Illumina	AAAGTAGTCGGACAAG-1	Mono	donor4
1.71435	-6.17402	Illumina	AAAGTAGTCTCGAGTA-1	CD8 T	donor3
8.74179	-1.68947	Illumina	AAATGCCAGACAGAGA-1	CD4 T	donor1
0.748053	-6.38074	Illumina	AAATGCCAGACGCTTT-1	CD8 T	donor7
-9.02703	4.74388	Illumina	AAATGCCAGATGGCGT-1	DC	donor5
-6.58187	7.16585	Illumina	AAATGCCAGCGTTCCG-1	Mono	donor1
7.28696	-1.42083	Illumina	AAATGCCAGCTTCGCG-1	CD4 T	donor2
-4.24098	7.55895	Illumina	AAATGCCAGGATGGTC-1	Mono	donor1
-4.95559	8.18212	Illumina	AAATGCCAGGCTCATT-1	Mono	donor5
-2.27757	-5.10007	Illumina	AAATGCCAGGGTGTTG-1	NK	donor5
-1.84986	-5.7806	Illumina	AAATGCCAGTGTGGCA-1	NK	donor5
-4.51227	9.70378	Illumina	AAATGCCAGTTCGCAT-1	Mono	donor5
9.92468	-0.534269	Illumina	AAATGCCCAAACTGTC-1	CD4 T	donor1
-5.90553	10.0977	Illumina	AAATGCCCAAGAAGAG-1	Mono	donor6
-4.40646	9.97646	Illumina	AAATGCCCAAGTTCTG-1	Mono	donor3
3.80366	-2.50376	Illumina	AAATGCCCACAGTCGC-1	CD4 T	donor1
-8.59288	-9.45029	Illumina	AAATGCCCACCATGTA-1	B	donor2
-5.676	8.81851	Illumina	AAATGCCCACGTTGGC-1	Mono	donor5
8.64815	-1.41561	Illumina	AAATGCCCACTCGACG-1	CD4 T	donor1
8.77233	-2.56792	Illumina	AAATGCCCAGAGCCAA-1	CD4 T	donor0
6.69343	-1.67399	Illumina	AAATGCCCAGCTGTAT-1	CD4 T	donor6
-6.40599	10.0837	Illumina	AAATGCCCATACAGCT-1	Mono	donor3
-4.06844	12.6669	Illumina	AAATGCCCATCAGTCA-1	Mono	donor3
0.51529	5.57375	Illumina	AAATGCCCATCGGTTA-1	Mono	donor6
-5.67566	10.6455	Illumina	AAATGCCCATGCATGT-1	Mono	donor6
5.54031	-6.12904	Illumina	AAATGCCGTAAATGAC-1	other T	donor4
-9.09277	-6.79578	Illumina	AAATGCCGTAGAAGGA-1	B	donor3
-9.08443	4.5241	Illumina	AAATGCCGTAGCAAAT-1	DC	donor4
-0.00960591	6.06806	Illumina	AAATGCCGTATAGGTA-1	Mono	donor3
-1.44254	6.36631	Illumina	AAATGCCGTCGGGTCT-1	Mono	donor5
8.73885	-1.00584	Illumina	AAATGCCGTCTCCATC-1	CD4 T	donor5
-4.48429	10.7354	Illumina	AAATGCCGTGCAGGTA-1	Mono	donor7
8.86217	-2.97115	Illumina	AAATGCCGTGGCCCTA-1	CD4 T	donor5
1.60745	-6.15633	Illumina	AAATGCCGTGTGACCC-1	CD8 T	donor7
-0.828883	-4.52062	Illumina	AAATGCCGTTATGCGT-1	NK	donor2
8.84796	-1.2228	Illumina	AAATGCCGTTCAGGCC-1	CD4 T	donor3
-1.26471	-3.8373	Illumina	AAATGCCGTTGTCGCG-1	NK	donor7
8.55932	-2.48079	Illumina	AAATGCCGTTGTGGAG-1	CD4 T	donor1
-4.93939	3.47375	Illumina	AAATGCCTCAAACCAC-1	Mono	donor1
3.02576	-5.62555	Illumina	AAATGCCTCAAAGTAG-1	CD8 T	donor1
-3.26416	3.2082	Illumina	AAATGCCTCAACACGT-1	Mono	donor1
9.51214	-0.876911	Illumina	AAATGCCTCAACACTG-1	CD4 T	donor1
-0.824152	-4.73437	Illumina	AAATGCCTCAAGGTAA-1	NK	donor5
-9.76939	-4.57795	Illumina	AAATGCCTCACATACG-1	B	donor7
-5.46363	1.98808	Illumina	AAATGCCTCACCGTAA-1	Mono	donor5
-5.27869	3.45898	Illumina	AAATGCCTCCGCTGTT-1	Mono	donor1
8.27673	-2.85275	Illumina	AAATGCCTCCGTACAA-1	CD4 T	donor1
-4.83953	6.13495	Illumina	AAATGCCTCGCCATAA-1	Mono	donor1
-1.36518	6.3528	Illumina	AAATGCCTCTTGAGAC-1	Mono	donor5
3.71085	-2.31065	Illumina	AACACGTAGAAACGCC-1	CD4 T	donor1
7.97447	-0.759973	Illumina	AACACGTAGAGTAAGG-1	CD8 T	donor4
-4.93228	9.48193	Illumina	AACACGTAGCCGGTAA-1	Mono	donor4
2.60019	-1.80567	Illumina	AACACGTAGCGTGAAC-1	CD8 T	donor5
9.12014	-1.38775	Illumina	AACACGTAGGAACTGC-1	CD4 T	donor1
-8.95013	-9.53041	Illumina	AACACGTAGGAATCGC-1	B	donor5
-5.28006	1.63716	Illumina	AACACGTAGGAATGGA-1	Mono	donor4
-5.30816	8.09389	Illumina	AACACGTAGGAATTAC-1	Mono	donor5
-7.11861	-8.74527	Illumina	AACACGTAGGCCCGTT-1	B	donor5
-8.51414	-5.2712	Illumina	AACACGTAGGCTAGCA-1	B	donor4
-5.48158	7.65555	Illumina	AACACGTAGGTGATAT-1	Mono	donor5
4.11535	-1.80421	Illumina	AACACGTAGTGGGTTG-1	CD4 T	donor5
-4.2585	5.26283	Illumina	AACACGTCAAATCCGT-1	Mono	donor5
-2.1437	-5.48134	Illumina	AACACGTCAAGTCATC-1	NK	donor0
1.00716	-6.17042	Illumina	AACACGTCACAAGTAA-1	CD8 T	donor6
-5.50517	1.97169	Illumina	AACACGTCACCAACCG-1	Mono	donor4
3.60796	-2.26763	Illumina	AACACGTCACCAGCAC-1	CD8 T	donor0
-9.5952	-9.14334	Illumina	AACACGTCACGGTGTC-1	B	donor4
-0.88883	5.18972	Illumina	AACACGTCACGGTTTA-1	Mono	donor5
-9.29073	-6.45059	Illumina	AACACGTCATTCGACA-1	B	donor6
-6.28615	9.77794	Illumina	AACACGTCATTGGCGC-1	Mono	donor4
7.09619	0.572281	Illumina	AACACGTCATTTCACT-1	CD4 T	donor1
-2.85775	-5.00025	Illumina	AACACGTGTAAAGGAG-1	NK	donor6
-7.04039	6.93485	Illumina	AACACGTGTAAGTTCC-1	Mono	donor5
9.01244	-1.51215	Illumina	AACACGTGTATTAGCC-1	CD4 T	donor7
2.52317	-5.6524	Illumina	AACACGTGTCACAAGG-1	CD8 T	donor4
1.0593	-3.94571	Illumina	AACACGTGTCACCCAG-1	NK	donor5
-2.14758	4.81882	Illumina	AACACGTGTCACTTCC-1	Mono	donor5
-4.4872	9.54325	Illumina	AACACGTGTCCAGTAT-1	Mono	donor5
-4.69989	11.3244	Illumina	AACACGTGTCCTGCTT-1	Mono	donor4
-0.854401	-4.2986	Illumina	AACACGTGTCGACTGC-1	NK	donor5
-6.99908	7.67958	Illumina	AACACGTGTCGATTGT-1	Mono	donor4
-5.67494	7.73297	Illumina	AACACGTGTCTAACGT-1	Mono	donor6
8.26898	-2.847	Illumina	AACACGTGTCTAGTCA-1	CD4 T	donor5
-0.745829	5.94323	Illumina	AACACGTGTCTAGTGT-1	Mono	donor4
-4.83344	10.2772	Illumina	AACACGTGTGACCAAG-1	Mono	donor1
-5.36037	10.4275	Illumina	AACACGTGTGCTAGCC-1	Mono	donor6
3.13461	-0.781202	Illumina	AACACGTGTGGTTTCA-1	CD4 T	donor5
-1.93269	-4.21649	Illumina	AACACGTGTTCGTGAT-1	NK	donor3
-10.0571	-4.97529	Illumina	AACACGTGTTGAACTC-1	B	donor7
7.87278	0.243456	Illumina	AACACGTTCAACGCTA-1	CD4 T	donor1
-9.63311	-5.67456	Illumina	AACACGTTCACTATTC-1	B	donor7
11.4687	-2.42474	Illumina	AACACGTTCAGGCCCA-1	CD8 T	donor5
-5.6034	2.33854	Illumina	AACACGTTCCAAAGTC-1	Mono	donor1
6.85594	0.630143	Illumina	AACACGTTCCAAATGC-1	CD4 T	donor4
-4.66104	9.89175	Illumina	AACACGTTCCCTAATT-1	Mono	donor4
-5.33008	7.60719	Illumina	AACACGTTCCCTCAGT-1	Mono	donor1
-2.63486	-4.16036	Illumina	AACACGTTCCTACAGA-1	NK	donor2
-0.0217119	6.2822	Illumina	AACACGTTCCTTGGTC-1	Mono	donor1
-5.48153	8.54406	Illumina	AACACGTTCGCACTCT-1	Mono	donor5
9.58838	-0.940452	Illumina	AACACGTTCGCCAAAT-1	CD4 T	donor3
-6.40336	6.31491	Illumina	AACACGTTCTCGAGTA-1	Mono	donor2
-1.31465	5.60841	Illumina	AACACGTTCTCTGTCG-1	Mono	donor5
-5.10595	2.20918	Illumina	AACACGTTCTGGTATG-1	Mono	donor5
-0.794283	-3.9111	Illumina	AACACGTTCTTGTATC-1	NK	donor5
11.0167	-3.31395	Illumina	AACCATGAGGCCATAG-1	CD8 T	donor7
-5.77828	2.90263	Illumina	AACCATGAGGGTCGAT-1	Mono	donor5
-1.39891	-3.82752	Illumina	AACCATGAGTTCGCGC-1	NK	donor5
-7.8793	-7.15124	Illumina	AACCATGCAATGCCAT-1	B	donor2
-1.96529	4.64616	Illumina	AACCATGCACCTGGTG-1	Mono	donor5
3.06764	-1.86873	Illumina	AACCATGCACGAAGCA-1	other T	donor5
4.85948	-6.4875	Illumina	AACCATGCACGGTGTC-1	other T	donor3
8.80841	-2.29357	Illumina	AACCATGCACTTGGAT-1	CD4 T	donor6
-9.03564	-9.38536	Illumina	AACCATGCAGACACTT-1	B	donor0
-1.46426	5.90178	Illumina	AACCATGCAGCTATTG-1	Mono	donor5
-1.2801	-5.12844	Illumina	AACCATGCAGCTGCTG-1	NK	donor5
-9.46678	-9.21671	Illumina	AACCATGCATCCGGGT-1	B	donor1
2.41759	-3.20484	Illumina	AACCATGCATGGTAGG-1	CD8 T	donor5
-4.66004	7.08079	Illumina	AACCATGCATTTCAGG-1	Mono	donor1
0.381994	-6.53406	Illumina	AACCATGGTAACGCGA-1	CD8 T	donor1
3.56107	-1.33787	Illumina	AACCATGGTACCTACA-1	other T	donor5
-9.0998	-6.36645	Illumina	AACCATGGTAGCGCTC-1	B	donor7
4.46613	-0.945365	Illumina	AACCATGGTCACCTAA-1	CD4 T	donor4
0.82747	-5.92605	Illumina	AACCATGGTCACTTCC-1	CD8 T	donor7
3.01291	-0.860828	Illumina	AACCATGGTCAGCTAT-1	CD4 T	donor4
-9.57419	-5.82474	Illumina	AACCATGGTCATACTG-1	B	donor7
-8.94033	-5.61806	Illumina	AACCATGGTCCCTTGT-1	B	donor1
-7.05826	7.0673	Illumina	AACCATGGTCGCCATG-1	Mono	donor7
6.3042	0.876349	Illumina	AACCATGGTGAGGCTA-1	CD4 T	donor5
-5.80627	10.2103	Illumina	AACCATGGTTCGTTGA-1	Mono	donor4
3.86824	-0.766208	Illumina	AACCATGGTTGGTAAA-1	CD4 T	donor1
-7.24397	-2.41416	Illumina	AACCATGGTTGTTTGG-1	B	donor7
-4.70132	7.41497	Illumina	AACCATGTCACAATGC-1	Mono	donor7
-8.59821	-3.67296	Illumina	AACCATGTCCACTGGG-1	B	donor4
9.55392	-2.14819	Illumina	AACCATGTCCGTAGGC-1	CD4 T	donor3
-8.87055	-6.09044	Illumina	AACCATGTCGAGCCCA-1	B	donor7
-4.18399	2.94793	Illumina	AACCATGTCTCACATT-1	Mono	donor5
2.44493	-6.65152	Illumina	AACCATGTCTGACCTC-1	CD8 T	donor1
-5.24193	10.627	Illumina	AACCATGTCTGCCCTA-1	Mono	donor5
-6.4629	6.19222	Illumina	AACCGCGAGAAGATTC-1	Mono	donor5
6.4002	0.670949	Illumina	AACCGCGAGAAGGACA-1	CD4 T	donor5
4.42576	-0.952245	Illumina	AACCGCGAGAATTGTG-1	CD4 T	donor4
0.773429	6.44335	Illumina	AACCGCGAGACCCACC-1	CD4 T	donor3
0.0419842	-4.12938	Illumina	AACCGCGAGACTGTAA-1	NK	donor5
-0.811087	-4.7454	Illumina	AACCGCGAGATAGGAG-1	NK	donor5
-8.67577	4.97429	Illumina	AACCGCGAGATCACGG-1	DC	donor5
-5.09527	10.7585	Illumina	AACCGCGAGATCCGAG-1	Mono	donor0
9.28287	-1.83759	Illumina	AACCGCGAGATGTAAC-1	CD4 T	donor1
-8.22607	-8.58622	Illumina	AACCGCGAGCTACCGC-1	B	donor7
4.31875	-1.61149	Illumina	AACCGCGAGGTGGGTT-1	CD8 T	donor3
8.44791	-1.8318	Illumina	AACCGCGAGTAGTGCG-1	CD4 T	donor1
-6.18694	4.92043	Illumina	AACCGCGAGTCCTCCT-1	Mono	donor2
2.35145	-3.7791	Illumina	AACCGCGAGTCGTTTG-1	CD8 T	donor4
2.85631	-1.17953	Illumina	AACCGCGCAACACCTA-1	other T	donor5
-6.83249	8.28355	Illumina	AACCGCGCAAGTAATG-1	Mono	donor5
-10.1966	-5.35592	Illumina	AACCGCGCACATGTGT-1	B	donor7
0.617094	5.98096	Illumina	AACCGCGCACCGCTAG-1	Mono	donor5
-5.83162	2.42023	Illumina	AACCGCGCACCGGAAA-1	Mono	donor0
-0.243903	-3.45411	Illumina	AACCGCGCAGAGTGTG-1	NK	donor0
-6.73174	8.69431	Illumina	AACCGCGCAGATCGGA-1	Mono	donor2
8.65256	-2.88291	Illumina	AACCGCGCAGCCTGTG-1	CD4 T	donor1
-7.24863	-8.31829	Illumina	AACCGCGCAGTAAGAT-1	B	donor2
-4.52053	12.3544	Illumina	AACCGCGCAGTATGCT-1	Mono	donor4
-5.97845	9.07221	Illumina	AACCGCGCATCTCGCT-1	Mono	donor5
-6.27676	10.2974	Illumina	AACCGCGCATGAAGTA-1	Mono	donor7
3.50565	-2.00711	Illumina	AACCGCGCATGCTGGC-1	CD4 T	donor1
-8.04637	-5.55299	Illumina	AACCGCGGTACATCCA-1	B	donor5
-3.94249	9.10599	Illumina	AACCGCGGTAGCGATG-1	Mono	donor5
6.88857	-0.337121	Illumina	AACCGCGGTATGAATG-1	CD4 T	donor2
-5.91116	10.4702	Illumina	AACCGCGGTCGAACAG-1	Mono	donor5
-7.94162	-6.57634	Illumina	AACCGCGGTCTCTTTA-1	B	donor5
-5.08945	10.7192	Illumina	AACCGCGGTCTGCGGT-1	Mono	donor5
-7.05138	6.87127	Illumina	AACCGCGGTGAAATCA-1	Mono	donor3
-0.406929	6.12724	Illumina	AACCGCGGTGACGGTA-1	Mono	donor5
-6.49285	9.91927	Illumina	AACCGCGGTTAAGTAG-1	Mono	donor5
8.18214	-0.99461	Illumina	AACCGCGGTTATCCGA-1	CD4 T	donor3
-4.67734	11.4571	Illumina	AACCGCGGTTCAGACT-1	Mono	donor4
-9.21234	4.45083	Illumina	AACCGCGTCAAACAAG-1	DC	donor4
7.85122	-2.96526	Illumina	AACCGCGTCAATCACG-1	CD4 T	donor1
-6.97613	8.12954	Illumina	AACCGCGTCACCAGGC-1	Mono	donor0
-4.95185	3.51966	Illumina	AACCGCGTCAGAAATG-1	Mono	donor2
0.53013	5.97329	Illumina	AACCGCGTCAGCGACC-1	Mono	donor5
-4.28136	5.67447	Illumina	AACCGCGTCAGTTTGG-1	Mono	donor1
-9.60476	-9.11971	Illumina	AACCGCGTCATAGCAC-1	B	donor2
-2.75472	5.49457	Illumina	AACCGCGTCCCGGATG-1	Mono	donor1
1.7351	-6.5888	Illumina	AACCGCGTCCCTCTTT-1	CD8 T	donor7
9.753	-2.86346	Illumina	AACCGCGTCGAATCCA-1	CD4 T	donor0
6.02174	-0.763618	Illumina	AACCGCGTCGGAAACG-1	CD4 T	donor5
-5.17304	11.7438	Illumina	AACCGCGTCTGTTGAG-1	Mono	donor4
3.42479	-1.87967	Illumina	AACGTTGAGAGATGAG-1	CD4 T	donor1
2.34088	-6.76894	Illumina	AACGTTGAGATCCGAG-1	CD4 T	donor2
-8.48841	-9.55584	Illumina	AACGTTGAGCAACGGT-1	B	donor4
2.52227	-3.11274	Illumina	AACGTTGAGCGCCTCA-1	other	donor3
6.26216	0.130654	Illumina	AACGTTGAGGAGCGAG-1	CD4 T	donor2
-6.32378	6.67897	Illumina	AACGTTGAGGATTCGG-1	Mono	donor1
9.71115	-0.908373	Illumina	AACGTTGAGGCTCAGA-1	CD4 T	donor5
-9.31082	-9.09382	Illumina	AACGTTGAGGGCATGT-1	B	donor3
2.94995	-1.39113	Illumina	AACGTTGAGGGCTCTC-1	CD4 T	donor5
-1.71295	-4.81529	Illumina	AACGTTGAGGTAAACT-1	NK	donor5
9.24346	-2.83938	Illumina	AACGTTGAGTAGATGT-1	CD4 T	donor1
5.98853	0.964894	Illumina	AACGTTGAGTCCGGTC-1	CD4 T	donor4
-6.39351	-7.74419	Illumina	AACGTTGAGTTAGGTA-1	other	donor0
-5.79003	2.58009	Illumina	AACGTTGCAAATCCGT-1	Mono	donor5
-6.05531	4.73691	Illumina	AACGTTGCAACAACCT-1	Mono	donor4
9.4056	-0.0881542	Illumina	AACGTTGCACAGGTTT-1	CD4 T	donor2
-5.35432	10.4507	Illumina	AACGTTGCACCCATGG-1	Mono	donor2
-6.65553	7.2973	Illumina	AACGTTGCACCGATAT-1	Mono	donor5
-2.92539	4.56032	Illumina	AACGTTGCAGCATGAG-1	Mono	donor1
-6.26542	8.50517	Illumina	AACGTTGCAGGACGTA-1	Mono	donor5
11.3527	-2.75211	Illumina	AACGTTGCATGGTTGT-1	CD8 T	donor7
-6.07052	10.045	Illumina	AACGTTGGTAGGACAC-1	Mono	donor4
-4.99911	8.38898	Illumina	AACGTTGGTCATCCCT-1	Mono	donor0
-5.2415	11.4881	Illumina	AACGTTGGTCTCTCTG-1	Mono	donor4
8.15843	-2.49553	Illumina	AACGTTGGTCTGCCAG-1	CD4 T	donor7
-7.58742	-7.76523	Illumina	AACGTTGGTGACGCCT-1	B	donor4
-6.14168	4.93673	Illumina	AACGTTGGTTATCACG-1	Mono	donor5
-8.54322	5.00447	Illumina	AACGTTGGTTATGTGC-1	DC	donor3
-5.66183	10.4732	Illumina	AACGTTGTCAACACTG-1	Mono	donor4
1.93487	-3.36209	Illumina	AACGTTGTCATGTCTT-1	other	donor5
-5.82768	10.0405	Illumina	AACGTTGTCCCGGATG-1	Mono	donor6
-6.78084	-8.40518	Illumina	AACGTTGTCTAACTGG-1	B	donor5
0.0539861	-5.40299	Illumina	AACGTTGTCTGAGTGT-1	NK	donor5
1.32823	-6.18387	Illumina	AACGTTGTCTGTCCGT-1	CD8 T	donor4
-6.35928	6.37491	Illumina	AACTCAGAGAAACCGC-1	Mono	donor5
9.36068	-1.08416	Illumina	AACTCAGAGAATTCCC-1	CD4 T	donor1
5.70079	-2.02533	Illumina	AACTCAGAGACTCGGA-1	CD4 T	donor0
4.66446	-5.13263	Illumina	AACTCAGAGATGGCGT-1	other T	donor1
1.64668	-6.14939	Illumina	AACTCAGAGCAAATCA-1	CD8 T	donor3
3.15805	-2.44437	Illumina	AACTCAGAGCCACGTC-1	CD4 T	donor5
-6.10396	4.37145	Illumina	AACTCAGAGCGACGTA-1	Mono	donor1
7.75132	-3.09232	Illumina	AACTCAGAGCGAGAAA-1	CD4 T	donor2
-1.32706	-4.55899	Illumina	AACTCAGAGCTAGTGG-1	NK	donor0
6.49112	-1.68532	Illumina	AACTCAGAGCTGTTCA-1	CD4 T	donor1
2.40851	-6.92629	Illumina	AACTCAGAGGCCCGTT-1	CD8 T	donor6
-2.10445	-4.1915	Illumina	AACTCAGAGGCCCTTG-1	NK	donor2
-5.11541	9.2794	Illumina	AACTCAGAGGCGACAT-1	Mono	donor4
-5.96	8.5851	Illumina	AACTCAGAGGGCTTCC-1	Mono	donor5
-6.02095	7.14159	Illumina	AACTCAGAGGTGCACA-1	Mono	donor1
7.4464	0.154231	Illumina	AACTCAGAGTACACCT-1	CD4 T	donor4
9.40036	-1.29932	Illumina	AACTCAGAGTATTGGA-1	CD4 T	donor7
-5.10612	11.326	Illumina	AACTCAGAGTCCTCCT-1	Mono	donor3
5.26856	6.01602	Illumina	AACTCAGAGTCTCCTC-1	DC	donor5
4.19608	-5.10728	Illumina	AACTCAGAGTGCCATT-1	other T	donor5
7.29339	0.636502	Illumina	AACTCAGCAAACGCGA-1	CD4 T	donor6
3.89545	-2.33159	Illumina	AACTCAGCAACGCACC-1	CD4 T	donor1
-6.41848	6.19962	Illumina	AACTCAGCAAGTCATC-1	Mono	donor5
-5.68266	10.7718	Illumina	AACTCAGCAATCGAAA-1	Mono	donor5
-7.34999	-7.80568	Illumina	AACTCAGCACAAGTAA-1	B	donor4
-8.55949	5.12976	Illumina	AACTCAGCACAGGTTT-1	DC	donor3
-0.128303	-4.20742	Illumina	AACTCAGCACCTCGGA-1	NK	donor5
-6.65506	5.48268	Illumina	AACTCAGCACTCGACG-1	Mono	donor5
6.7876	-3.2724	Illumina	AACTCAGCAGCGTAAG-1	CD4 T	donor1
-5.63685	7.86087	Illumina	AACTCAGCAGCTATTG-1	Mono	donor5
-4.54735	12.3801	Illumina	AACTCAGCAGTGGAGT-1	Mono	donor4
10.0627	-1.3296	Illumina	AACTCAGCAGTTCCCT-1	CD4 T	donor7
6.49807	-0.778753	Illumina	AACTCAGCAGTTTACG-1	CD4 T	donor3
9.14938	-0.949368	Illumina	AACTCAGCATACGCCG-1	CD4 T	donor4
10.7792	-3.81548	Illumina	AACTCAGCATATACCG-1	CD8 T	donor5
5.19935	-6.38871	Illumina	AACTCAGCATGTAAGA-1	other T	donor0
7.19425	0.462256	Illumina	AACTCAGCATGTAGTC-1	CD4 T	donor7
6.21027	-1.05957	Illumina	AACTCAGCATTTGCCC-1	CD4 T	donor5
7.05508	-2.83443	Illumina	AACTCAGGTAGCTGCC-1	CD4 T	donor3
-1.82429	-4.54164	Illumina	AACTCAGGTCAAAGAT-1	NK	donor5
4.11151	-2.81318	Illumina	AACTCAGGTCATGCAT-1	other	donor1
-2.13506	4.66925	Illumina	AACTCAGGTTACGTCA-1	Mono	donor5
7.35435	-1.44334	Illumina	AACTCAGGTTCCACGG-1	CD4 T	donor1
-6.41923	8.20527	Illumina	AACTCAGGTTGATTCG-1	Mono	donor0
-2.43709	-4.22489	Illumina	AACTCAGGTTGTACAC-1	NK	donor4
-5.97742	-3.19887	Illumina	AACTCAGTCACCTTAT-1	other	donor1
3.56599	-2.25907	Illumina	AACTCAGTCACGCGGT-1	CD4 T	donor5
-9.82818	-8.67286	Illumina	AACTCAGTCAGTTGAC-1	B	donor0
-2.65271	-4.93302	Illumina	AACTCAGTCCAATGGT-1	NK	donor4
-0.228758	5.97344	Illumina	AACTCAGTCCGAAGAG-1	Mono	donor4
2.72577	-1.24659	Illumina	AACTCAGTCCGTCAAA-1	CD4 T	donor5
-5.43792	9.85721	Illumina	AACTCAGTCGGCATCG-1	Mono	donor4
7.42067	-3.46807	Illumina	AACTCAGTCGGTCCGA-1	CD4 T	donor6
2.93884	-6.08384	Illumina	AACTCAGTCTACCAGA-1	CD8 T	donor6
-1.42186	5.0397	Illumina	AACTCAGTCTCTAAGG-1	Mono	donor5
-1.18556	5.30072	Illumina	AACTCAGTCTGGTGTA-1	Mono	donor5
-6.77355	7.97383	Illumina	AACTCAGTCTGTACGA-1	Mono	donor4
-3.14415	3.15308	Illumina	AACTCCCAGATGTAAC-1	Mono	donor1
1.43685	-3.57907	Illumina	AACTCCCAGATGTGGC-1	NK	donor1
-0.600031	6.13046	Illumina	AACTCCCAGCGTGAAC-1	Mono	donor4
-5.6438	2.76265	Illumina	AACTCCCAGCGTTCCG-1	Mono	donor5
8.03689	-1.29429	Illumina	AACTCCCAGCTCTCGG-1	CD4 T	donor1
9.50632	-0.932554	Illumina	AACTCCCAGGAGCGAG-1	CD4 T	donor6
-8.00193	-7.37829	Illumina	AACTCCCAGGAGTACC-1	B	donor7
-5.69454	10.6283	Illumina	AACTCCCAGGCCCGTT-1	Mono	donor7
-2.12483	-4.75098	Illumina	AACTCCCAGGCTAGGT-1	NK	donor6
8.3716	-2.61024	Illumina	AACTCCCAGGGTATCG-1	CD4 T	donor0
3.23719	-2.83657	Illumina	AACTCCCAGTACGACG-1	CD8 T	donor1
8.56539	-2.22337	Illumina	AACTCCCCAAGCGAGT-1	CD4 T	donor3
7.06576	0.303109	Illumina	AACTCCCCAAGCTGTT-1	CD4 T	donor0
-0.131353	5.35007	Illumina	AACTCCCCAATGGAGC-1	Mono	donor6
6.0143	-2.85961	Illumina	AACTCCCCACAGAGGT-1	CD4 T	donor1
11.0956	-2.47937	Illumina	AACTCCCCACAGCGTC-1	CD8 T	donor5
3.81663	-4.79025	Illumina	AACTCCCCACTTAACG-1	CD8 T	donor5
-5.83013	2.97514	Illumina	AACTCCCCACTTCTGC-1	Mono	donor4
-5.41933	10.3968	Illumina	AACTCCCCAGCCAGAA-1	Mono	donor2
3.53999	-3.3652	Illumina	AACTCCCCAGCTGCTG-1	other T	donor5
-2.78448	-4.44036	Illumina	AACTCCCCAGGAATCG-1	NK	donor1
2.34372	-4.0943	Illumina	AACTCCCGTAATAGCA-1	CD8 T	donor2
2.68696	-2.29225	Illumina	AACTCCCGTACAGCAG-1	CD8 T	donor5
-6.62496	8.66111	Illumina	AACTCCCGTCACCCAG-1	Mono	donor4
-2.2519	-3.5015	Illumina	AACTCCCGTCACTGGC-1	NK	donor4
-5.41097	9.80134	Illumina	AACTCCCGTCATATGC-1	Mono	donor2
-7.00436	7.17285	Illumina	AACTCCCGTCATGCAT-1	Mono	donor5
-9.08634	4.53083	Illumina	AACTCCCGTCCTGCTT-1	DC	donor7
2.49758	-2.59122	Illumina	AACTCCCGTCTCTCTG-1	CD8 T	donor2
1.47481	-6.34451	Illumina	AACTCCCGTCTGGTCG-1	CD8 T	donor3
-6.68832	9.7554	Illumina	AACTCCCGTGTGACGA-1	Mono	donor1
0.991313	6.17009	Illumina	AACTCCCGTTCCATGA-1	Mono	donor6
8.19718	-2.8535	Illumina	AACTCCCGTTGAGGTG-1	CD4 T	donor3
2.95472	-2.93649	Illumina	AACTCCCTCAACGCTA-1	CD4 T	donor1
2.7599	-1.31818	Illumina	AACTCCCTCACATACG-1	CD4 T	donor5
-5.76396	2.4215	Illumina	AACTCCCTCAGGATCT-1	Mono	donor4
3.0971	-1.91804	Illumina	AACTCCCTCAGTGCAT-1	CD4 T	donor5
-4.98435	8.81402	Illumina	AACTCCCTCAGTTAGC-1	Mono	donor0
-8.57648	4.7491	Illumina	AACTCCCTCATGCTCC-1	DC	donor1
7.47111	-0.384192	Illumina	AACTCCCTCCAACCAA-1	CD4 T	donor1
-5.23267	2.27335	Illumina	AACTCCCTCCACGCAG-1	Mono	donor1
-4.92978	7.27493	Illumina	AACTCCCTCCCTAACC-1	Mono	donor5
-9.71353	-5.64278	Illumina	AACTCCCTCGCCTGAG-1	B	donor6
10.4162	-3.71368	Illumina	AACTCCCTCGGCGCTA-1	CD8 T	donor3
-5.3507	1.91751	Illumina	AACTCCCTCTTGTCAT-1	Mono	donor4
-5.76527	8.91876	Illumina	AACTCTTAGCAACGGT-1	Mono	donor1
-5.61017	2.67288	Illumina	AACTCTTAGCGCTCCA-1	Mono	donor2
-5.2951	10.4914	Illumina	AACTCTTAGGCCGAAT-1	Mono	donor1
-1.86572	-3.98417	Illumina	AACTCTTAGGGAACGG-1	NK	donor7
2.31472	-6.9325	Illumina	AACTCTTAGGTGCTTT-1	CD8 T	donor0
9.33345	-0.668723	Illumina	AACTCTTAGTACATGA-1	CD4 T	donor1
-2.6016	-4.45998	Illumina	AACTCTTAGTAGGCCA-1	NK	donor2
-8.5602	4.96507	Illumina	AACTCTTAGTATTGGA-1	DC	donor2
2.75674	-1.70802	Illumina	AACTCTTAGTCTTGCA-1	CD4 T	donor1
2.57723	-1.01406	Illumina	AACTCTTAGTTCGCGC-1	CD4 T	donor5
10.7911	-3.58412	Illumina	AACTCTTAGTTGAGTA-1	CD8 T	donor3
-8.83269	4.59479	Illumina	AACTCTTCAACCGCCA-1	DC	donor4
-1.68908	-5.25296	Illumina	AACTCTTCAATGAAAC-1	NK	donor5
1.5622	-6.82632	Illumina	AACTCTTCACATCTTT-1	CD8 T	donor4
3.62574	-0.522943	Illumina	AACTCTTCACTTAACG-1	Mono	donor5
-6.53577	-8.25933	Illumina	AACTCTTCAGCCTGTG-1	B	donor6
-5.1648	5.95548	Illumina	AACTCTTCAGTCTTCC-1	Mono	donor6
5.74731	-1.61245	Illumina	AACTCTTCATGACGGA-1	CD4 T	donor0
-9.21478	-6.30523	Illumina	AACTCTTGTACCGAGA-1	B	donor3
6.6541	-1.63032	Illumina	AACTCTTGTATCGCAT-1	CD4 T	donor3
6.95039	-0.399449	Illumina	AACTCTTGTATCTGCA-1	CD4 T	donor2
-5.97062	7.51632	Illumina	AACTCTTGTATTACCG-1	Mono	donor6
-9.83477	-9.1074	Illumina	AACTCTTGTCACTTCC-1	B	donor6
4.34626	-1.01622	Illumina	AACTCTTGTCATGCAT-1	CD4 T	donor4
3.83892	-4.96347	Illumina	AACTCTTGTCGCATAT-1	CD8 T	donor6
7.69273	-2.22241	Illumina	AACTCTTGTCGCATCG-1	CD4 T	donor3
-6.84564	6.54045	Illumina	AACTCTTGTCTTCAAG-1	Mono	donor4
6.20167	0.807332	Illumina	AACTCTTGTGAAAGAG-1	CD4 T	donor2
3.3214	-1.91188	Illumina	AACTCTTGTGGTAACG-1	CD8 T	donor1
-4.94146	9.35314	Illumina	AACTCTTGTTATGCGT-1	Mono	donor4
9.4518	-2.10294	Illumina	AACTCTTGTTCAACCA-1	CD4 T	donor4
3.73149	-5.75664	Illumina	AACTCTTGTTCACCTC-1	CD8 T	donor4
-0.794497	-5.40062	Illumina	AACTCTTTCAAACCGT-1	NK	donor5
10.3426	-3.42772	Illumina	AACTCTTTCACTCTTA-1	CD8 T	donor7
-5.4606	9.0663	Illumina	AACTCTTTCACTTACT-1	Mono	donor2
-8.50946	4.90003	Illumina	AACTCTTTCCGGGTGT-1	DC	donor0
-9.06336	4.4694	Illumina	AACTCTTTCCGTTGCT-1	DC	donor2
-0.899581	-5.67487	Illumina	AACTCTTTCGGAATCT-1	NK	donor5
9.10129	-0.352424	Illumina	AACTCTTTCTCTGCTG-1	CD4 T	donor2
-6.23031	7.04073	Illumina	AACTCTTTCTTACCGC-1	Mono	donor0
-5.01685	10.0736	Illumina	AACTGGTAGACGCAAC-1	Mono	donor1
8.98761	-0.807037	Illumina	AACTGGTAGAGCAATT-1	CD4 T	donor2
-5.38481	9.67558	Illumina	AACTGGTAGAGTGACC-1	Mono	donor1
-5.95115	4.21397	Illumina	AACTGGTAGATGTGTA-1	Mono	donor6
-6.87024	8.47424	Illumina	AACTGGTAGCGCTTAT-1	Mono	donor5
7.39744	-1.57401	Illumina	AACTGGTAGGAGTACC-1	CD4 T	donor4
0.146888	5.47257	Illumina	AACTGGTAGGCCCTTG-1	Mono	donor0
8.99427	-1.17615	Illumina	AACTGGTAGGGATGGG-1	CD4 T	donor3
-10.1084	-8.6426	Illumina	AACTGGTAGTAATCCC-1	B	donor1
-5.65818	11.0708	Illumina	AACTGGTAGTGCCAGA-1	Mono	donor5
-4.91007	7.72549	Illumina	AACTGGTAGTGGACGT-1	Mono	donor3
3.07639	-3.62605	Illumina	AACTGGTAGTGGGCTA-1	CD8 T	donor6
-9.3714	-9.81976	Illumina	AACTGGTCAAAGTGCG-1	B	donor1
-2.1456	5.27056	Illumina	AACTGGTCAAGACGTG-1	Mono	donor5
-5.41343	6.94792	Illumina	AACTGGTCAATCGGTT-1	Mono	donor5
-6.00368	-3.20065	Illumina	AACTGGTCAATCTACG-1	other	donor5
6.40012	-1.09054	Illumina	AACTGGTCAATTCCTT-1	CD4 T	donor5
-6.26843	6.05949	Illumina	AACTGGTCACACCGCA-1	Mono	donor5
-4.28116	2.71398	Illumina	AACTGGTCACGCCAGT-1	Mono	donor6
9.55562	-1.58082	Illumina	AACTGGTCACTCTGTC-1	CD4 T	donor4
-8.81223	-9.03592	Illumina	AACTGGTCAGACGCCT-1	B	donor6
-6.64834	6.37851	Illumina	AACTGGTCAGATTGCT-1	Mono	donor4
5.05439	-5.6083	Illumina	AACTGGTCAGCGTAAG-1	other T	donor0
-8.68287	-9.64672	Illumina	AACTGGTCAGCTTCGG-1	B	donor5
8.60426	-0.120692	Illumina	AACTGGTCATAGTAAG-1	CD4 T	donor7
4.33339	-1.08863	Illumina	AACTGGTCATCACCCT-1	CD4 T	donor5
-2.87958	-5.02376	Illumina	AACTGGTCATCCCACT-1	NK	donor1
9.10121	-0.564294	Illumina	AACTGGTCATCCGCGA-1	CD4 T	donor6
4.10685	-2.11745	Illumina	AACTGGTCATCCTAGA-1	CD8 T	donor1
9.43314	-0.254629	Illumina	AACTGGTCATGCCTTC-1	CD4 T	donor1
8.15242	-2.16101	Illumina	AACTGGTGTACAAGTA-1	CD4 T	donor7
8.43645	-2.12754	Illumina	AACTGGTGTAGCACGA-1	CD4 T	donor4
5.99964	-2.90637	Illumina	AACTGGTGTAGCGCTC-1	CD4 T	donor0
9.77737	-3.80574	Illumina	AACTGGTGTCGTTGTA-1	CD8 T	donor1
4.55725	-5.82574	Illumina	AACTGGTGTGACAAAT-1	other T	donor5
3.54289	-6.25369	Illumina	AACTGGTGTTAAGACA-1	CD8 T	donor6
6.65672	-3.42259	Illumina	AACTGGTGTTATTCTC-1	CD4 T	donor2
-5.06626	7.73729	Illumina	AACTGGTGTTCCCTTG-1	Mono	donor4
-7.65776	-9.32971	Illumina	AACTGGTGTTCGCTAA-1	B	donor0
-1.37413	-5.36318	Illumina	AACTGGTTCACGAAGG-1	NK	donor5
2.03075	-6.80916	Illumina	AACTGGTTCAGCCTAA-1	CD8 T	donor4
-9.29752	-9.23164	Illumina	AACTGGTTCCAACCAA-1	B	donor5
9.68238	-1.03534	Illumina	AACTGGTTCCAATGGT-1	CD4 T	donor5
0.910179	6.1345	Illumina	AACTGGTTCCATGAAC-1	other	donor4
-9.09611	-9.77083	Illumina	AACTGGTTCCGAAGAG-1	B	donor0
-5.8524	9.08353	Illumina	AACTGGTTCGTCTGAA-1	Mono	donor0
-6.95406	8.70473	Illumina	AACTGGTTCGTGGACC-1	Mono	donor0
10.081	-1.1496	Illumina	AACTGGTTCGTTACAG-1	CD4 T	donor4
5.38881	-5.09091	Illumina	AACTGGTTCTCTTGAT-1	CD4 T	donor4
-5.27684	7.44327	Illumina	AACTGGTTCTGCGTAA-1	Mono	donor5
-5.71271	7.25026	Illumina	AACTTTCAGAAACCGC-1	Mono	donor5
4.94395	-0.816744	Illumina	AACTTTCAGAAGCCCA-1	CD4 T	donor4
4.96478	-6.44283	Illumina	AACTTTCAGAATCTCC-1	other T	donor1
4.54534	-1.57106	Illumina	AACTTTCAGAATTGTG-1	CD4 T	donor5
1.60587	-3.48473	Illumina	AACTTTCAGACAGGCT-1	other	donor2
-4.98744	9.47652	Illumina	AACTTTCAGACCCACC-1	Mono	donor1
-1.00713	5.39488	Illumina	AACTTTCAGAGTACAT-1	Mono	donor5
-2.45088	-4.57521	Illumina	AACTTTCAGATGGCGT-1	NK	donor1
-5.58114	2.95625	Illumina	AACTTTCAGCAGACTG-1	Mono	donor4
7.56302	0.867529	Illumina	AACTTTCAGCCAACAG-1	CD4 T	donor3
-4.9882	9.61388	Illumina	AACTTTCAGCCACCTG-1	Mono	donor1
7.22047	0.3883	Illumina	AACTTTCAGCGAGAAA-1	CD4 T	donor4
-8.80451	-5.09668	Illumina	AACTTTCAGGATCGCA-1	B	donor4
-0.201762	6.10687	Illumina	AACTTTCAGTCAAGCG-1	Mono	donor5
-2.81847	-4.86904	Illumina	AACTTTCAGTCAATAG-1	NK	donor2
-6.26746	8.1161	Illumina	AACTTTCAGTGCGTGA-1	Mono	donor1
-1.05786	-3.84743	Illumina	AACTTTCAGTGGGTTG-1	NK	donor3
2.36206	-3.40881	Illumina	AACTTTCAGTGTGAAT-1	CD8 T	donor2
-6.13384	8.10266	Illumina	AACTTTCAGTTATCGC-1	Mono	donor2
4.50448	-5.54544	Illumina	AACTTTCCAAGACACG-1	CD8 T	donor3
2.61172	-2.26402	Illumina	AACTTTCCAAGCCCAC-1	CD4 T	donor5
-5.3862	7.71737	Illumina	AACTTTCCAAGGTGTG-1	Mono	donor3
3.27635	-1.06838	Illumina	AACTTTCCACTACAGT-1	CD4 T	donor5
4.26117	-5.79876	Illumina	AACTTTCCACTCTGTC-1	CD8 T	donor6
-6.0409	-1.99741	Illumina	AACTTTCCAGACGCTC-1	B	donor6
-5.42383	8.58156	Illumina	AACTTTCCAGCTGGCT-1	Mono	donor3
3.63135	-4.30207	Illumina	AACTTTCCAGCTGTAT-1	CD8 T	donor5
-7.19798	-2.29545	Illumina	AACTTTCCAGCTGTGC-1	B	donor4
-6.02781	7.57789	Illumina	AACTTTCCATCCGTGG-1	Mono	donor4
-8.70503	4.86282	Illumina	AACTTTCCATCGATTG-1	DC	donor5
-9.47798	-8.74263	Illumina	AACTTTCCATGAAGTA-1	B	donor0
-5.31898	6.49843	Illumina	AACTTTCGTATCAGTC-1	Mono	donor4
-5.95284	6.91161	Illumina	AACTTTCGTATCTGCA-1	Mono	donor5
5.06907	-1.90932	Illumina	AACTTTCGTATGGTTC-1	CD4 T	donor1
4.01376	-0.857078	Illumina	AACTTTCGTCACCTAA-1	CD4 T	donor4
1.0341	-3.67152	Illumina	AACTTTCGTCTTTCAT-1	NK	donor4
3.65766	-4.29479	Illumina	AACTTTCGTGTGAATA-1	CD8 T	donor5
-5.82051	8.84761	Illumina	AACTTTCGTGTTCTTT-1	Mono	donor6
-5.92563	3.93884	Illumina	AACTTTCGTTCTGTTT-1	Mono	donor5
-2.74055	-4.7505	Illumina	AACTTTCGTTTGGCGC-1	NK	donor4
11.0903	-2.50984	Illumina	AACTTTCTCCAACCAA-1	other T	donor3
2.98524	-2.07904	Illumina	AACTTTCTCGAATCCA-1	CD4 T	donor5
-5.89012	8.35498	Illumina	AACTTTCTCGACCAGC-1	Mono	donor3
-2.04805	6.2653	Illumina	AACTTTCTCGCATGGC-1	Mono	donor1
7.21342	-0.687019	Illumina	AACTTTCTCGCCTGTT-1	CD4 T	donor2
-2.39505	-4.44676	Illumina	AACTTTCTCGCGGATC-1	NK	donor2
8.93811	-1.46311	Illumina	AACTTTCTCGTACCGG-1	CD4 T	donor1
11.0911	-1.68306	Illumina	AACTTTCTCGTAGATC-1	CD4 T	donor5
-5.47567	7.44487	Illumina	AACTTTCTCTACGAGT-1	Mono	donor5
-5.55969	8.28745	Illumina	AACTTTCTCTACTTAC-1	Mono	donor2
-6.63041	7.44358	Illumina	AACTTTCTCTTCGGTC-1	Mono	donor6
3.35334	-3.32993	Illumina	AACTTTCTCTTGGGTA-1	CD8 T	donor3
-5.1117	8.73715	Illumina	AACTTTCTCTTTAGGG-1	Mono	donor6
10.6387	-3.39054	Illumina	AAGACCTAGAAACGCC-1	CD8 T	donor1
8.31809	-2.54276	Illumina	AAGACCTAGAATGTGT-1	CD4 T	donor3
2.14595	-6.59668	Illumina	AAGACCTAGAATGTTG-1	CD8 T	donor4
-5.28193	10.6812	Illumina	AAGACCTAGAGACGAA-1	Mono	donor1
-6.60983	8.25386	Illumina	AAGACCTAGCCGCCTA-1	Mono	donor2
-6.73807	8.8969	Illumina	AAGACCTAGCCTTGAT-1	Mono	donor1
9.31153	-3.71241	Illumina	AAGACCTAGCTGGAAC-1	CD8 T	donor7
-5.5053	10.7916	Illumina	AAGACCTAGCTTCGCG-1	Mono	donor7
10.7275	-3.19006	Illumina	AAGACCTAGGCATTGG-1	CD8 T	donor1
-9.08323	-6.42726	Illumina	AAGACCTAGGGATACC-1	B	donor3
9.67811	-1.3257	Illumina	AAGACCTAGGGTCGAT-1	CD4 T	donor7
2.87913	-1.65123	Illumina	AAGACCTAGTATGACA-1	CD8 T	donor5
6.44214	-0.22585	Illumina	AAGACCTAGTGCCATT-1	CD4 T	donor1
1.32678	-6.44306	Illumina	AAGACCTAGTGGCACA-1	CD8 T	donor4
-7.21425	-2.27768	Illumina	AAGACCTAGTGTCCAT-1	B	donor4
-4.49988	9.72766	Illumina	AAGACCTCAAATTGCC-1	Mono	donor3
4.59215	-6.38789	Illumina	AAGACCTCAAGCCGTC-1	other T	donor0
11.2206	-2.25913	Illumina	AAGACCTCAAGTTCTG-1	CD8 T	donor2
6.15633	-1.19355	Illumina	AAGACCTCACAGAGGT-1	CD8 T	donor7
-9.23372	-6.12584	Illumina	AAGACCTCACAGCCCA-1	B	donor7
3.68423	-2.71749	Illumina	AAGACCTCACGAAGCA-1	CD4 T	donor7
6.6326	-0.130534	Illumina	AAGACCTCACGTCAGC-1	CD4 T	donor6
-2.20566	6.17031	Illumina	AAGACCTCACTATCTT-1	Mono	donor5
-9.31813	-9.89958	Illumina	AAGACCTCAGCTCGCA-1	B	donor0
2.97233	-6.35444	Illumina	AAGACCTCAGGCGATA-1	CD8 T	donor5
-2.18073	-4.8017	Illumina	AAGACCTCAGTCCTTC-1	NK	donor3
4.43959	-1.99227	Illumina	AAGACCTCATCTATGG-1	CD4 T	donor1
0.655073	-4.05635	Illumina	AAGACCTCATTCCTCG-1	NK	donor4
-5.13713	2.87138	Illumina	AAGACCTGTAAACCTC-1	Mono	donor1
7.04888	0.49549	Illumina	AAGACCTGTCACCTAA-1	CD4 T	donor7
-8.44825	-6.74113	Illumina	AAGACCTGTCATTAGC-1	B	donor1
-5.69242	6.81143	Illumina	AAGACCTGTCCCTTGT-1	Mono	donor4
0.0507463	-4.20647	Illumina	AAGACCTGTCTGCCAG-1	NK	donor5
-5.67513	3.60186	Illumina	AAGACCTGTGCCTGTG-1	Mono	donor1
-5.06939	10.6358	Illumina	AAGACCTGTGGTACAG-1	Mono	donor5
-6.43311	8.64369	Illumina	AAGACCTGTTACGTCA-1	Mono	donor0
11.3643	-2.37125	Illumina	AAGACCTGTTGGTTTG-1	CD8 T	donor6
-5.0036	11.6781	Illumina	AAGACCTGTTGTACAC-1	Mono	donor4
2.44524	-1.18058	Illumina	AAGACCTTCAACACAC-1	CD4 T	donor5
-1.26967	-2.28698	Illumina	AAGACCTTCAAGATCC-1	NK	donor6
-2.59271	-4.9481	Illumina	AAGACCTTCAGCGATT-1	NK	donor2
9.29554	-1.86756	Illumina	AAGACCTTCATCTGTT-1	CD4 T	donor7
-9.40505	-6.75599	Illumina	AAGACCTTCATGCAAC-1	B	donor6
3.97516	-5.30752	Illumina	AAGACCTTCATTTGGG-1	CD8 T	donor1
9.74631	-1.07323	Illumina	AAGACCTTCGATCCCT-1	CD4 T	donor1
3.45517	-1.46202	Illumina	AAGACCTTCGCATGGC-1	CD8 T	donor3
-6.13116	9.06294	Illumina	AAGACCTTCGCCGTGA-1	Mono	donor7
-0.0362289	-6.41328	Illumina	AAGACCTTCGGAAATA-1	CD8 T	donor5
-2.66846	-4.24591	Illumina	AAGACCTTCGGAGGTA-1	NK	donor4
10.1243	-1.3023	Illumina	AAGACCTTCTAACGGT-1	CD4 T	donor5
-9.80042	-4.94427	Illumina	AAGACCTTCTGCTGTC-1	B	donor7
10.1597	-3.7971	Illumina	AAGACCTTCTGCTTGC-1	CD8 T	donor3
10.3401	-3.88505	Illumina	AAGACCTTCTGTCTCG-1	CD8 T	donor7
4.31204	-3.18749	Illumina	AAGCCGCAGAAGAAGC-1	CD8 T	donor5
-4.45296	8.16656	Illumina	AAGCCGCAGACACTAA-1	Mono	donor3
5.35501	6.15318	Illumina	AAGCCGCAGATCTGCT-1	DC	donor5
9.16571	-2.19569	Illumina	AAGCCGCAGCATCATC-1	CD4 T	donor3
-9.88721	-9.11948	Illumina	AAGCCGCAGCTGATAA-1	B	donor1
10.3463	-1.11625	Illumina	AAGCCGCAGGAGTTTA-1	CD4 T	donor6
-9.70291	-4.58489	Illumina	AAGCCGCAGGTACTCT-1	B	donor7
6.81593	-0.36543	Illumina	AAGCCGCCAAAGTCAA-1	CD4 T	donor7
-5.82995	10.8505	Illumina	AAGCCGCCAAGCGTAG-1	Mono	donor5
0.873533	-6.5541	Illumina	AAGCCGCCAATAGAGT-1	CD8 T	donor4
1.84492	-5.99869	Illumina	AAGCCGCCAATGTTGC-1	CD4 T	donor7
-1.78654	-4.50557	Illumina	AAGCCGCCACCCATGG-1	NK	donor6
4.05872	-1.77578	Illumina	AAGCCGCCATCGACGC-1	CD4 T	donor6
-5.47793	9.39914	Illumina	AAGCCGCCATCGGGTC-1	Mono	donor5
-6.0172	3.16719	Illumina	AAGCCGCCATGTCCTC-1	Mono	donor0
-8.91431	-5.42211	Illumina	AAGCCGCCATGTCGAT-1	B	donor4
-0.650522	-4.33279	Illumina	AAGCCGCGTAAAGTCA-1	CD8 T	donor5
-6.44041	5.01738	Illumina	AAGCCGCGTACCATCA-1	Mono	donor2
-5.85044	9.85752	Illumina	AAGCCGCGTCATTAGC-1	Mono	donor5
-5.6583	8.44375	Illumina	AAGCCGCGTCGAACAG-1	Mono	donor2
-4.81056	1.83625	Illumina	AAGCCGCGTCGCATAT-1	Mono	donor0
3.97379	-5.79561	Illumina	AAGCCGCGTCTCTCTG-1	CD8 T	donor5
-1.48122	-4.32459	Illumina	AAGCCGCGTCTGCGGT-1	NK	donor0
9.20399	-1.56932	Illumina	AAGCCGCGTGCACCAC-1	CD4 T	donor1
-5.58004	2.09428	Illumina	AAGCCGCGTGTTGAGG-1	Mono	donor5
-5.40705	9.91616	Illumina	AAGCCGCGTTATTCTC-1	Mono	donor5
6.89886	0.0922005	Illumina	AAGCCGCGTTCACCTC-1	CD4 T	donor1
1.40763	-6.42691	Illumina	AAGCCGCTCATATCGG-1	CD8 T	donor6
6.31003	0.541849	Illumina	AAGCCGCTCATCTGTT-1	CD4 T	donor4
-4.5326	12.2655	Illumina	AAGCCGCTCCCAAGTA-1	Mono	donor4
-5.83227	2.92735	Illumina	AAGCCGCTCCCGGATG-1	Mono	donor5
-9.38101	-8.8241	Illumina	AAGCCGCTCCGCATCT-1	B	donor4
11.1519	-2.9413	Illumina	AAGCCGCTCCTAGAAC-1	CD8 T	donor5
1.51546	6.68551	Illumina	AAGCCGCTCGGCCGAT-1	other	donor5
4.94694	-1.13306	Illumina	AAGCCGCTCGTCCAGG-1	CD4 T	donor3
5.92176	1.11054	Illumina	AAGCCGCTCTCGGACG-1	CD4 T	donor5
-8.36258	-5.7424	Illumina	AAGCCGCTCTCGTATT-1	B	donor3
-9.71812	-8.76126	Illumina	AAGCCGCTCTCTAGGA-1	B	donor6
7.98385	-0.0677873	Illumina	AAGCCGCTCTCTGAGA-1	CD4 T	donor6
-4.96428	10.0578	Illumina	AAGCCGCTCTTTAGTC-1	Mono	donor4
-9.1165	-9.10046	Illumina	AAGGAGCAGAAACCTA-1	B	donor5
-6.24357	9.57688	Illumina	AAGGAGCAGAAGGCCT-1	Mono	donor1
1.50078	6.59133	Illumina	AAGGAGCAGACCGGAT-1	Mono	donor5
-8.92536	-8.5054	Illumina	AAGGAGCAGAGCTGCA-1	B	donor1
8.79166	-1.14409	Illumina	AAGGAGCAGAGGTACC-1	CD4 T	donor1
8.42525	-2.82694	Illumina	AAGGAGCAGCAACGGT-1	CD4 T	donor1
-6.78011	-8.61737	Illumina	AAGGAGCAGCATGGCA-1	B	donor1
9.09321	-1.92698	Illumina	AAGGAGCAGCCAGGAT-1	CD4 T	donor5
-6.4316	7.67936	Illumina	AAGGAGCAGCTAAACA-1	Mono	donor4
5.8222	1.00397	Illumina	AAGGAGCAGCTAGGCA-1	CD4 T	donor5
-3.97252	5.01323	Illumina	AAGGAGCAGCTGCCCA-1	Mono	donor5
7.68268	-3.11447	Illumina	AAGGAGCAGCTGGAAC-1	CD4 T	donor3
6.6352	0.306899	Illumina	AAGGAGCAGGAGCGTT-1	CD4 T	donor7
8.79386	-1.45068	Illumina	AAGGAGCAGGGTGTGT-1	CD4 T	donor3
-8.85175	-9.71808	Illumina	AAGGAGCAGGTGTGGT-1	B	donor5
-1.86241	-4.95399	Illumina	AAGGAGCAGTCCCACG-1	NK	donor2
8.28194	-1.21337	Illumina	AAGGAGCAGTGTCCAT-1	CD4 T	donor6
8.24804	-3.39391	Illumina	AAGGAGCCAAAGCAAT-1	CD4 T	donor3
-0.280924	-4.89251	Illumina	AAGGAGCCAAGCCTAT-1	NK	donor5
11.4487	-2.84712	Illumina	AAGGAGCCAATAGCAA-1	CD8 T	donor1
7.84691	-1.27638	Illumina	AAGGAGCCACATGTGT-1	CD4 T	donor2
8.27894	-1.16269	Illumina	AAGGAGCCACGTGAGA-1	CD4 T	donor4
-1.79494	-5.54982	Illumina	AAGGAGCCACTTCGAA-1	NK	donor5
7.80354	-3.57244	Illumina	AAGGAGCCAGACGCTC-1	CD4 T	donor3
8.78146	-2.4557	Illumina	AAGGAGCCAGTATGCT-1	CD4 T	donor3
-2.28691	-4.51028	Illumina	AAGGAGCCAGTTCCCT-1	NK	donor7
-8.51313	-3.96066	Illumina	AAGGAGCCATAAGACA-1	Mono	donor5
-2.18938	-4.48922	Illumina	AAGGAGCCATCGTCGG-1	NK	donor7
4.31904	-1.97064	Illumina	AAGGAGCCATGACGGA-1	CD4 T	donor1
5.47505	-3.44402	Illumina	AAGGAGCCATGCAATC-1	CD8 T	donor4
-6.27737	10.5982	Illumina	AAGGAGCCATGCATGT-1	Mono	donor1
7.57377	-3.65869	Illumina	AAGGAGCCATTAGCCA-1	CD4 T	donor7
-5.53135	9.47613	Illumina	AAGGAGCGTACAGTTC-1	Mono	donor6
9.68837	-1.52103	Illumina	AAGGAGCGTACTCGCG-1	CD4 T	donor1
6.24282	-3.40668	Illumina	AAGGAGCGTCATACTG-1	CD4 T	donor5
3.5607	-1.99886	Illumina	AAGGAGCGTCATTAGC-1	CD4 T	donor4
10.8181	-2.89965	Illumina	AAGGAGCGTGCCTGCA-1	CD8 T	donor5
2.54207	-6.39617	Illumina	AAGGAGCGTGGTAACG-1	CD8 T	donor1
-6.48162	-7.72244	Illumina	AAGGAGCGTGTCGCTG-1	other	donor1
5.24497	-4.27075	Illumina	AAGGAGCGTGTTAAGA-1	CD8 T	donor1
-5.77123	9.0079	Illumina	AAGGAGCGTGTTTGTG-1	Mono	donor2
8.31686	-2.14376	Illumina	AAGGAGCGTTCAGTAC-1	CD4 T	donor1
-5.16115	1.67481	Illumina	AAGGAGCGTTCCACGG-1	Mono	donor2
7.01206	-3.86918	Illumina	AAGGAGCGTTCCACTC-1	CD4 T	donor7
1.01814	-6.23165	Illumina	AAGGAGCGTTCTGTTT-1	CD8 T	donor2
-4.29085	5.19779	Illumina	AAGGAGCGTTTGCATG-1	Mono	donor5
-5.32274	9.58633	Illumina	AAGGAGCTCCTTGCCA-1	Mono	donor4
8.08577	-0.933028	Illumina	AAGGAGCTCGCAAGCC-1	CD4 T	donor3
5.00654	-0.0246722	Illumina	AAGGAGCTCGGAATCT-1	CD4 T	donor1
-6.12347	8.628	Illumina	AAGGAGCTCGGCCGAT-1	Mono	donor5
-1.64041	-4.51447	Illumina	AAGGAGCTCGTTGCCT-1	NK	donor7
-2.13611	-4.61932	Illumina	AAGGAGCTCTATCCTA-1	NK	donor0
-5.6828	9.51992	Illumina	AAGGAGCTCTCAAGTG-1	Mono	donor5
-4.73226	11.4315	Illumina	AAGGAGCTCTCCAACC-1	Mono	donor4
3.45321	-0.758865	Illumina	AAGGAGCTCTTCATGT-1	CD4 T	donor6
-7.75074	-6.83166	Illumina	AAGGCAGAGAAACCGC-1	B	donor2
9.45389	-0.380228	Illumina	AAGGCAGAGACAAAGG-1	CD4 T	donor1
3.94928	-3.70435	Illumina	AAGGCAGAGACAAGCC-1	other T	donor4
-2.52869	-5.28063	Illumina	AAGGCAGAGACTTGAA-1	NK	donor5
-6.01387	-3.26732	Illumina	AAGGCAGAGAGTCTGG-1	other	donor6
-5.93751	9.85246	Illumina	AAGGCAGAGATGTGGC-1	Mono	donor6
-0.533839	5.07612	Illumina	AAGGCAGAGCACCGCT-1	Mono	donor5
3.74693	-2.2022	Illumina	AAGGCAGAGCCCAACC-1	CD8 T	donor6
5.12131	-5.20355	Illumina	AAGGCAGAGCTGTCTA-1	CD4 T	donor1
-8.74029	4.88921	Illumina	AAGGCAGAGGAGCGAG-1	DC	donor7
5.07164	-5.94007	Illumina	AAGGCAGAGGGATACC-1	other T	donor7
-9.9081	-5.01528	Illumina	AAGGCAGAGGTGATAT-1	B	donor7
7.00128	0.447252	Illumina	AAGGCAGAGTAAGTAC-1	CD4 T	donor1
2.49884	-1.00882	Illumina	AAGGCAGAGTACACCT-1	CD8 T	donor5
-5.61244	9.56816	Illumina	AAGGCAGAGTAGGCCA-1	Mono	donor5
-8.93166	-5.31806	Illumina	AAGGCAGAGTCCCACG-1	B	donor7
5.27784	-5.72828	Illumina	AAGGCAGCAGATCCAT-1	CD4 T	donor3
2.66276	-1.17198	Illumina	AAGGCAGCAGTGGAGT-1	CD4 T	donor5
4.80574	-6.75694	Illumina	AAGGCAGCATCCCATC-1	other T	donor3
9.05567	-1.07413	Illumina	AAGGCAGCATGATCCA-1	CD4 T	donor5
9.25219	-1.9739	Illumina	AAGGCAGCATGCAACT-1	CD4 T	donor4
-0.651599	-4.88493	Illumina	AAGGCAGCATTGGGCC-1	NK	donor5
10.6179	-3.42687	Illumina	AAGGCAGGTAAATGAC-1	CD8 T	donor5
5.69366	0.10288	Illumina	AAGGCAGGTAGCGCAA-1	CD4 T	donor5
-8.4948	-9.80315	Illumina	AAGGCAGGTAGCGTGA-1	B	donor2
-5.83285	2.59149	Illumina	AAGGCAGGTATTCTCT-1	Mono	donor2
-5.40176	9.11865	Illumina	AAGGCAGGTCAGGACA-1	Mono	donor3
0.335006	-6.5139	Illumina	AAGGCAGGTCTAGAGG-1	CD8 T	donor5
-6.50046	6.91081	Illumina	AAGGCAGGTGCACGAA-1	Mono	donor1
6.81159	0.648859	Illumina	AAGGCAGGTGCTCTTC-1	CD4 T	donor6
-7.64963	-6.83319	Illumina	AAGGCAGGTGGCAAAC-1	B	donor4
3.60347	-4.02048	Illumina	AAGGCAGGTGTAACGG-1	CD8 T	donor4
10.9476	-2.60491	Illumina	AAGGCAGGTGTGAATA-1	CD8 T	donor5
10.455	-3.84826	Illumina	AAGGCAGGTGTGCGTC-1	CD8 T	donor1
7.10883	-0.453673	Illumina	AAGGCAGGTTCAGCGC-1	CD4 T	donor1
-5.1801	8.57118	Illumina	AAGGCAGGTTTGCATG-1	Mono	donor4
8.32637	-2.68466	Illumina	AAGGCAGGTTTGGGCC-1	CD4 T	donor3
-5.40721	10.1327	Illumina	AAGGCAGTCAACTCTT-1	Mono	donor4
-6.92693	-8.71477	Illumina	AAGGCAGTCAATAAGG-1	B	donor5
-9.51433	-5.08218	Illumina	AAGGCAGTCATTATCC-1	B	donor7
9.81647	-0.715135	Illumina	AAGGCAGTCCGTCAAA-1	CD4 T	donor1
1.28256	-6.22715	Illumina	AAGGCAGTCCGTCATC-1	CD8 T	donor1
-8.74954	-5.78106	Illumina	AAGGCAGTCGCCTGAG-1	B	donor2
-6.23317	9.72405	Illumina	AAGGCAGTCGGAGGTA-1	Mono	donor1
-6.09334	8.16718	Illumina	AAGGCAGTCTACTCAT-1	Mono	donor4
-6.02996	7.37596	Illumina	AAGGCAGTCTACTTAC-1	Mono	donor5
-3.81914	12.5456	Illumina	AAGGCAGTCTAGAGTC-1	other	donor5
6.67473	-2.10286	Illumina	AAGGCAGTCTCGGACG-1	CD4 T	donor1
-9.45741	-5.01754	Illumina	AAGGCAGTCTCTTGAT-1	B	donor7
0.362915	-5.01376	Illumina	AAGGCAGTCTGCGACG-1	NK	donor5
8.08626	-0.72116	Illumina	AAGGTTCAGACTGTAA-1	CD4 T	donor6
8.32749	-2.92866	Illumina	AAGGTTCAGATCCTGT-1	CD4 T	donor3
7.72652	-2.91357	Illumina	AAGGTTCAGCAATATG-1	CD4 T	donor3
7.33492	-0.691171	Illumina	AAGGTTCAGCCAGGAT-1	CD8 T	donor0
-1.29394	-4.42155	Illumina	AAGGTTCAGCGAAGGG-1	NK	donor0
-1.53662	-5.68492	Illumina	AAGGTTCAGCGTTGCC-1	NK	donor2
3.27189	-4.40012	Illumina	AAGGTTCAGCTAGTCT-1	other T	donor4
-5.13414	8.55588	Illumina	AAGGTTCAGCTCCTTC-1	Mono	donor5
-0.0388606	6.21538	Illumina	AAGGTTCAGGAACTGC-1	Mono	donor5
-5.93331	7.70441	Illumina	AAGGTTCAGGAATCGC-1	Mono	donor5
9.47454	-1.47778	Illumina	AAGGTTCAGGCCCTCA-1	CD4 T	donor5
-6.35288	5.62044	Illumina	AAGGTTCAGGCTAGGT-1	Mono	donor6
-6.76955	-8.62754	Illumina	AAGGTTCAGGTGACCA-1	B	donor3
-9.56282	-8.43991	Illumina	AAGGTTCAGGTGCTTT-1	B	donor0
1.2647	6.60535	Illumina	AAGGTTCAGTAACCCT-1	other	donor5
8.07406	-1.19754	Illumina	AAGGTTCAGTACACCT-1	CD4 T	donor1
-9.26148	-9.02518	Illumina	AAGGTTCAGTACGCCC-1	B	donor6
3.51148	-5.64518	Illumina	AAGGTTCAGTCGAGTG-1	CD8 T	donor7
-6.11289	9.49542	Illumina	AAGGTTCCAACACCTA-1	Mono	donor4
5.1151	-6.17101	Illumina	AAGGTTCCAAGAAGAG-1	other T	donor1
-1.41305	-2.38693	Illumina	AAGGTTCCAAGCGTAG-1	NK	donor6
-7.59954	5.85529	Illumina	AAGGTTCCAATCCAAC-1	Mono	donor7
1.53478	-6.88546	Illumina	AAGGTTCCACCCATGG-1	CD8 T	donor4
-9.62	-5.80848	Illumina	AAGGTTCCACTTCTGC-1	B	donor1
4.68725	-0.681385	Illumina	AAGGTTCCAGACGCTC-1	CD4 T	donor1
6.04102	-2.90083	Illumina	AAGGTTCCAGACGTAG-1	CD4 T	donor0
-9.55063	-9.29564	Illumina	AAGGTTCCAGCGTAAG-1	B	donor2
-0.113778	5.80741	Illumina	AAGGTTCCAGGGTACA-1	Mono	donor5
7.64384	0.110727	Illumina	AAGGTTCCAGGTCTCG-1	CD4 T	donor4
10.1397	-3.78019	Illumina	AAGGTTCCAGTGGGAT-1	CD4 T	donor3
-4.96147	10.4779	Illumina	AAGGTTCCATAGTAAG-1	Mono	donor0
-5.15878	10.4866	Illumina	AAGGTTCCATATGCTG-1	Mono	donor6
-5.33861	10.0107	Illumina	AAGGTTCCATCGATGT-1	Mono	donor5
8.00461	-0.705942	Illumina	AAGGTTCCATCGATTG-1	CD4 T	donor3
-8.36745	-9.56053	Illumina	AAGGTTCCATGTCCTC-1	B	donor3
6.86068	0.482252	Illumina	AAGGTTCCATGTTGAC-1	CD4 T	donor1
-0.145866	-5.05629	Illumina	AAGGTTCCATTAGCCA-1	NK	donor5
1.55621	-5.94995	Illumina	AAGGTTCCATTATCTC-1	CD4 T	donor5
9.92387	-1.80144	Illumina	AAGGTTCGTAAGTTCC-1	CD4 T	donor4
-6.86152	8.5368	Illumina	AAGGTTCGTACAGTGG-1	Mono	donor4
-6.80613	6.92491	Illumina	AAGGTTCGTAGCACGA-1	Mono	donor1
10.017	-0.839304	Illumina	AAGGTTCGTCAAGCGA-1	CD4 T	donor5
-9.25045	-6.20079	Illumina	AAGGTTCGTCCGAAGA-1	B	donor3
-1.14837	5.76822	Illumina	AAGGTTCGTCTAACGT-1	Mono	donor5
-0.771198	-3.48596	Illumina	AAGGTTCGTCTTCGTC-1	NK	donor6
-9.70653	-9.3369	Illumina	AAGGTTCGTCTTGATG-1	B	donor1
-6.50169	9.95632	Illumina	AAGGTTCGTGGCAAAC-1	Mono	donor5
1.31518	6.47526	Illumina	AAGGTTCGTGTGGCTC-1	Mono	donor2
2.9066	-5.2126	Illumina	AAGGTTCGTTCAGACT-1	CD8 T	donor7
-2.71344	-4.47795	Illumina	AAGGTTCGTTCGTGAT-1	NK	donor5
-6.1284	4.36912	Illumina	AAGGTTCGTTGTCTTT-1	Mono	donor6
2.42487	-1.17412	Illumina	AAGGTTCGTTTGACAC-1	CD8 T	donor5
-9.04162	4.57855	Illumina	AAGGTTCTCAACACCA-1	DC	donor5
1.41346	-6.18602	Illumina	AAGGTTCTCCGTTGCT-1	CD8 T	donor1
4.06119	-6.28491	Illumina	AAGGTTCTCGCAAACT-1	other T	donor0
9.45491	-1.78665	Illumina	AAGGTTCTCGTACCGG-1	CD4 T	donor5
2.78549	-2.47335	Illumina	AAGGTTCTCTATGTGG-1	CD8 T	donor5
-1.54175	-4.49975	Illumina	AAGGTTCTCTCTAGGA-1	other T	donor6
8.11841	-3.44215	Illumina	AAGGTTCTCTGAGGGA-1	CD4 T	donor2
-0.137404	6.01527	Illumina	AAGGTTCTCTGCCCTA-1	Mono	donor5
3.12943	-0.652918	Illumina	AAGGTTCTCTGGTGTA-1	other T	donor5
10.2558	-1.48338	Illumina	AAGTCTGAGAAGCCCA-1	CD4 T	donor2
-5.84318	8.32879	Illumina	AAGTCTGAGAGTGACC-1	Mono	donor4
-2.30311	-3.88371	Illumina	AAGTCTGAGATATGCA-1	NK	donor1
9.4929	-1.75159	Illumina	AAGTCTGAGCACAGGT-1	CD4 T	donor3
7.22137	-1.3171	Illumina	AAGTCTGAGCAGCGTA-1	CD4 T	donor2
-6.54702	7.62391	Illumina	AAGTCTGAGCGCCTCA-1	Mono	donor7
9.28275	-4.01404	Illumina	AAGTCTGAGGCTAGCA-1	CD8 T	donor7
2.98807	-6.08387	Illumina	AAGTCTGAGGGTATCG-1	CD4 T	donor5
-5.99525	8.90081	Illumina	AAGTCTGAGTCGATAA-1	Mono	donor3
2.61331	-1.50424	Illumina	AAGTCTGAGTCTCCTC-1	CD4 T	donor5
7.72321	-1.42329	Illumina	AAGTCTGAGTGCGTGA-1	CD4 T	donor6
-5.55003	9.39343	Illumina	AAGTCTGAGTTAGGTA-1	Mono	donor6
-9.67607	-9.11812	Illumina	AAGTCTGCAAAGCAAT-1	B	donor1
-2.60981	4.57999	Illumina	AAGTCTGCAAGCGTAG-1	Mono	donor1
11.5879	-2.19485	Illumina	AAGTCTGCAATCACAC-1	CD8 T	donor5
4.99169	-4.50057	Illumina	AAGTCTGCAATGGATA-1	CD8 T	donor1
3.48086	-5.14835	Illumina	AAGTCTGCACCCAGTG-1	CD8 T	donor3
10.6554	-3.26707	Illumina	AAGTCTGCACGTGAGA-1	CD8 T	donor5
-1.49045	4.74817	Illumina	AAGTCTGCACTCTGTC-1	Mono	donor5
-1.72419	-4.6683	Illumina	AAGTCTGCAGCTCGCA-1	NK	donor4
9.60583	-0.869984	Illumina	AAGTCTGCAGTATCTG-1	CD4 T	donor6
9.3648	-0.188172	Illumina	AAGTCTGCAGTCACTA-1	CD4 T	donor2
7.18453	-3.60354	Illumina	AAGTCTGCAGTCGATT-1	CD4 T	donor5
-5.95905	8.14508	Illumina	AAGTCTGCATTAGCCA-1	Mono	donor1
-2.24959	4.96476	Illumina	AAGTCTGCATTGTGCA-1	Mono	donor5
4.42764	-1.10847	Illumina	AAGTCTGGTCCAACTA-1	CD4 T	donor6
5.28331	-2.02641	Illumina	AAGTCTGGTCGAATCT-1	CD4 T	donor1
7.18329	-0.537401	Illumina	AAGTCTGGTCTAGGTT-1	CD4 T	donor4
-0.528175	-3.80812	Illumina	AAGTCTGGTCTCATCC-1	NK	donor4
9.66482	-1.42123	Illumina	AAGTCTGGTCTGATCA-1	CD4 T	donor5
7.08083	0.72727	Illumina	AAGTCTGGTGATAAGT-1	CD4 T	donor1
2.12947	-6.99737	Illumina	AAGTCTGGTGATGTGG-1	CD4 T	donor7
-5.61588	2.30004	Illumina	AAGTCTGGTGCCTGCA-1	Mono	donor4
-5.17411	9.79885	Illumina	AAGTCTGGTGGCCCTA-1	Mono	donor6
3.3482	-1.895	Illumina	AAGTCTGGTGTGACCC-1	CD4 T	donor5
-8.58986	-9.59148	Illumina	AAGTCTGGTTACCAGT-1	B	donor1
-0.3272	6.18472	Illumina	AAGTCTGTCAACACCA-1	Mono	donor5
1.94843	-6.49535	Illumina	AAGTCTGTCAATACCG-1	CD8 T	donor7
-7.04641	6.84823	Illumina	AAGTCTGTCACCTTAT-1	Mono	donor4
7.91347	-0.798273	Illumina	AAGTCTGTCATCTGCC-1	CD4 T	donor7
-2.42754	6.42259	Illumina	AAGTCTGTCCAAACAC-1	Mono	donor5
8.77735	-1.03351	Illumina	AAGTCTGTCCAAAGTC-1	CD4 T	donor1
-5.86169	8.6815	Illumina	AAGTCTGTCCAAGCCG-1	Mono	donor2
10.6775	-1.18858	Illumina	AAGTCTGTCCTAAGTG-1	CD4 T	donor7
-6.38635	4.2541	Illumina	AAGTCTGTCCTCAATT-1	Mono	donor4
10.0562	-0.689773	Illumina	AAGTCTGTCGGTGTTA-1	CD4 T	donor5
-5.68212	4.48243	Illumina	AAGTCTGTCTCCAACC-1	Mono	donor6
11.185	-2.06318	Illumina	AAGTCTGTCTCTTATG-1	CD8 T	donor5
-6.66965	7.15525	Illumina	AATCCAGAGACTCGGA-1	Mono	donor3
7.79052	-1.44454	Illumina	AATCCAGAGACTTGAA-1	CD4 T	donor1
3.97694	-1.71639	Illumina	AATCCAGAGAGAGCTC-1	CD4 T	donor5
1.14407	-6.40013	Illumina	AATCCAGAGAGGGCTT-1	CD8 T	donor0
3.6548	-2.75266	Illumina	AATCCAGAGATCACGG-1	CD4 T	donor1
-6.76119	-8.7049	Illumina	AATCCAGAGCTGATAA-1	B	donor1
-6.6401	6.46135	Illumina	AATCCAGAGGTGATAT-1	Mono	donor7
9.45742	-1.25396	Illumina	AATCCAGAGTACTTGC-1	CD4 T	donor5
5.89099	0.958558	Illumina	AATCCAGAGTATCTCG-1	CD4 T	donor5
2.65614	-2.9922	Illumina	AATCCAGAGTTTAGGA-1	other	donor5
-9.60352	2.82821	Illumina	AATCCAGCAAGCTGAG-1	DC	donor5
-5.53912	9.09397	Illumina	AATCCAGCAATGCCAT-1	Mono	donor4
6.83057	0.604356	Illumina	AATCCAGCAATTCCTT-1	CD4 T	donor2
5.20083	-1.6148	Illumina	AATCCAGCACATGTGT-1	CD4 T	donor1
-6.95702	-8.9139	Illumina	AATCCAGCACGGCCAT-1	B	donor1
-3.86648	7.27108	Illumina	AATCCAGCAGGCAGTA-1	Mono	donor6
2.89203	-2.45588	Illumina	AATCCAGCAGGCTCAC-1	CD4 T	donor1
-1.91396	6.15219	Illumina	AATCCAGCAGTCCTTC-1	Mono	donor5
-2.73422	-4.98638	Illumina	AATCCAGCATACAGCT-1	NK	donor1
-1.45443	-2.15834	Illumina	AATCCAGCATATACGC-1	NK	donor1
8.83334	-2.92714	Illumina	AATCCAGCATCCCACT-1	CD4 T	donor5
8.10715	-0.746566	Illumina	AATCCAGCATGCAATC-1	CD8 T	donor4
-6.09465	6.94879	Illumina	AATCCAGCATGGTCAT-1	Mono	donor0
-4.62774	11.8408	Illumina	AATCCAGGTAACGCGA-1	Mono	donor7
8.54413	-2.60573	Illumina	AATCCAGGTAAGTAGT-1	CD4 T	donor5
1.20963	-6.88896	Illumina	AATCCAGGTCCAGTGC-1	CD8 T	donor0
-5.39221	7.50328	Illumina	AATCCAGGTCCCTACT-1	Mono	donor3
0.323006	-6.54188	Illumina	AATCCAGGTCGCCATG-1	CD8 T	donor5
8.50809	-1.83926	Illumina	AATCCAGGTCGGCTCA-1	CD4 T	donor5
-9.50126	-8.38952	Illumina	AATCCAGGTCTAAAGA-1	B	donor2
-5.3011	8.63885	Illumina	AATCCAGGTCTGATCA-1	Mono	donor5
-6.90838	7.20283	Illumina	AATCCAGGTGCCTTGG-1	Mono	donor5
-2.3483	-4.21136	Illumina	AATCCAGGTGCGATAG-1	NK	donor1
-6.75349	7.141	Illumina	AATCCAGGTGTGTGCC-1	Mono	donor0
-2.59555	-3.73817	Illumina	AATCCAGGTGTTCGAT-1	NK	donor1
-1.70883	-2.9199	Illumina	AATCCAGGTTACCGAT-1	other T	donor5
-6.74113	8.25418	Illumina	AATCCAGTCAAGAAGT-1	Mono	donor1
-2.56909	-5.24628	Illumina	AATCCAGTCAGTTAGC-1	NK	donor5
5.29615	-0.220638	Illumina	AATCCAGTCCAAACTG-1	CD4 T	donor4
-4.24225	8.90928	Illumina	AATCCAGTCCAATGGT-1	Mono	donor6
-8.49634	-7.32345	Illumina	AATCCAGTCCTAAGTG-1	B	donor5
1.71482	-5.11564	Illumina	AATCCAGTCGCATGGC-1	CD8 T	donor7
-0.801897	6.68394	Illumina	AATCCAGTCGGTCTAA-1	Mono	donor1
-6.52538	8.77672	Illumina	AATCCAGTCGGTTCGG-1	Mono	donor3
7.29462	-0.31707	Illumina	AATCCAGTCGTTACAG-1	CD4 T	donor1
1.19263	-6.25301	Illumina	AATCCAGTCTCACATT-1	CD8 T	donor0
-9.55125	2.87976	Illumina	AATCCAGTCTCGGACG-1	DC	donor1
-5.10198	10.7957	Illumina	AATCCAGTCTTACCGC-1	Mono	donor4
-6.78263	6.73695	Illumina	AATCCAGTCTTGAGAC-1	Mono	donor3
-1.05653	6.39782	Illumina	AATCCAGTCTTGCAAG-1	Mono	donor5
2.99334	-2.17954	Illumina	AATCGGTAGACAGAGA-1	CD4 T	donor5
-5.16354	10.3593	Illumina	AATCGGTAGGAATCGC-1	Mono	donor5
4.71	-6.50858	Illumina	AATCGGTAGGGAACGG-1	other T	donor0
8.96258	-1.80229	Illumina	AATCGGTAGTCATGCT-1	CD4 T	donor1
-0.556608	6.21149	Illumina	AATCGGTCAAGGGTCA-1	Mono	donor4
3.928	-5.13108	Illumina	AATCGGTCACCATCCT-1	CD8 T	donor2
2.43475	-1.41519	Illumina	AATCGGTCACGAAATA-1	CD4 T	donor5
-4.18731	12.452	Illumina	AATCGGTCACTGAAGG-1	Mono	donor5
8.55127	-1.30282	Illumina	AATCGGTCAGATGAGC-1	CD4 T	donor7
-8.29999	-5.29329	Illumina	AATCGGTCAGCTCCGA-1	B	donor4
8.29313	-2.63896	Illumina	AATCGGTCAGGTGCCT-1	CD4 T	donor1
1.51129	-6.44989	Illumina	AATCGGTCATATACCG-1	CD8 T	donor7
7.43295	0.70899	Illumina	AATCGGTCATCCTAGA-1	CD4 T	donor4
-5.32231	8.64235	Illumina	AATCGGTCATGACGGA-1	Mono	donor6
-6.70612	-8.35489	Illumina	AATCGGTCATTCACTT-1	B	donor5
11.1949	-2.97701	Illumina	AATCGGTGTACCGCTG-1	CD8 T	donor1
4.28046	-5.47419	Illumina	AATCGGTGTACTCAAC-1	CD8 T	donor5
-0.721371	5.2956	Illumina	AATCGGTGTAGGCATG-1	Mono	donor5
4.80115	-0.557852	Illumina	AATCGGTGTCCGCTGA-1	CD4 T	donor4
8.51406	-2.23299	Illumina	AATCGGTGTCGTGGCT-1	CD4 T	donor6
-5.91285	3.09338	Illumina	AATCGGTGTGAGGGTT-1	Mono	donor4
-6.52955	6.60643	Illumina	AATCGGTGTGAGTATA-1	Mono	donor1
5.49255	3.92385	Illumina	AATCGGTGTGTAATGA-1	Mono	donor1
-2.92003	7.32624	Illumina	AATCGGTGTGTCTGAT-1	Mono	donor1
1.00086	-6.93901	Illumina	AATCGGTGTGTGCCTG-1	CD8 T	donor2
8.78968	-2.77173	Illumina	AATCGGTGTTCCGGCA-1	CD4 T	donor1
7.46246	-0.342361	Illumina	AATCGGTGTTCCGTCT-1	CD4 T	donor1
7.27322	-0.394821	Illumina	AATCGGTTCAACTCTT-1	CD4 T	donor1
8.93219	-0.827888	Illumina	AATCGGTTCACAATGC-1	CD4 T	donor1
-5.15777	8.7698	Illumina	AATCGGTTCACCGTAA-1	Mono	donor4
7.51434	-0.192509	Illumina	AATCGGTTCAGTTGAC-1	CD4 T	donor6
6.69133	-0.321655	Illumina	AATCGGTTCATCGGAT-1	CD8 T	donor2
7.65269	-0.961112	Illumina	AATCGGTTCATGTCTT-1	CD4 T	donor6
-4.8686	11.4449	Illumina	AATCGGTTCCAAGTAC-1	Mono	donor3
-4.8948	7.48942	Illumina	AATCGGTTCCTAAGTG-1	Mono	donor6
-6.14229	4.61538	Illumina	AATCGGTTCGCTTAGA-1	Mono	donor2
4.03603	-2.2939	Illumina	AATCGGTTCGGACAAG-1	CD4 T	donor0
6.15793	-1.03752	Illumina	AATCGGTTCGGTCCGA-1	CD4 T	donor6
-0.387231	-4.83138	Illumina	AATCGGTTCGGTGTTA-1	NK	donor5
-6.69991	-7.75526	Illumina	AATCGGTTCGTCGTTC-1	B	donor0
-5.96269	3.08405	Illumina	AATCGGTTCTGCTGCT-1	Mono	donor2
0.928909	-6.66272	Illumina	ACACCAAAGACAAAGG-1	CD8 T	donor4
4.26357	-0.957361	Illumina	ACACCAAAGATATACG-1	CD4 T	donor5
5.80791	-1.37345	Illumina	ACACCAAAGCCCAACC-1	CD4 T	donor4
8.67155	-2.32143	Illumina	ACACCAAAGCGCTCCA-1	CD4 T	donor2
-6.16226	5.06731	Illumina	ACACCAAAGCTAGCCC-1	Mono	donor1
2.64029	-1.66421	Illumina	ACACCAAAGGACATTA-1	CD4 T	donor5
9.54269	-0.812282	Illumina	ACACCAAAGGGAGTAA-1	CD4 T	donor4
-3.55202	4.50653	Illumina	ACACCAAAGGTTCCTA-1	Mono	donor5
9.95283	-2.1166	Illumina	ACACCAAAGTACTTGC-1	CD4 T	donor3
-6.14645	4.37233	Illumina	ACACCAAAGTCTCCTC-1	Mono	donor2
-7.78433	-9.3304	Illumina	ACACCAAAGTGGTAAT-1	B	donor3
6.8879	-3.82175	Illumina	ACACCAACAATAGAGT-1	CD8 T	donor3
-4.45862	11.5383	Illumina	ACACCAACACAACGCC-1	Mono	donor7
-7.40743	-7.66343	Illumina	ACACCAACACAACTGT-1	B	donor7
3.71889	-6.26485	Illumina	ACACCAACACACCGAC-1	CD8 T	donor7
2.99254	-2.53658	Illumina	ACACCAACACCATGTA-1	CD4 T	donor4
9.47167	-1.04869	Illumina	ACACCAACACTTCGAA-1	CD4 T	donor6
-4.53149	6.10062	Illumina	ACACCAACAGATGAGC-1	Mono	donor5
1.95063	-4.08111	Illumina	ACACCAACAGCCAGAA-1	CD8 T	donor7
-4.5446	8.81497	Illumina	ACACCAACAGCGTCCA-1	Mono	donor5
8.36779	-2.31556	Illumina	ACACCAACAGCTGGCT-1	CD4 T	donor3
-4.01472	10.9426	Illumina	ACACCAACAGTGAGTG-1	Mono	donor4
-8.31368	-5.69562	Illumina	ACACCAACATAAGACA-1	B	donor2
2.91042	-0.94474	Illumina	ACACCAACATCCGGGT-1	CD4 T	donor4
-1.43375	5.34206	Illumina	ACACCAAGTACCAGTT-1	Mono	donor5
-4.51804	11.3001	Illumina	ACACCAAGTACGCTGC-1	Mono	donor4
-4.61271	10.6227	Illumina	ACACCAAGTAGGGTAC-1	Mono	donor4
-8.92006	-9.82689	Illumina	ACACCAAGTAGTGAAT-1	B	donor1
4.90778	-5.80705	Illumina	ACACCAAGTATGGTTC-1	other T	donor0
-1.13962	5.00676	Illumina	ACACCAAGTCACCCAG-1	Mono	donor1
-9.40444	3.16733	Illumina	ACACCAAGTCCTCTTG-1	DC	donor0
3.14	-2.3689	Illumina	ACACCAAGTGAAATCA-1	CD4 T	donor4
-7.77708	-8.28384	Illumina	ACACCAAGTTCGCGAC-1	B	donor5
-8.69248	-9.82239	Illumina	ACACCAAGTTGGTGGA-1	B	donor1
-1.23891	5.15251	Illumina	ACACCAATCACAACGT-1	Mono	donor5
9.13767	-1.48198	Illumina	ACACCAATCAGAAATG-1	CD4 T	donor7
-6.00897	5.22661	Illumina	ACACCAATCAGCACAT-1	Mono	donor5
-4.83466	12.2154	Illumina	ACACCAATCATGGTCA-1	Mono	donor4
7.18228	-1.74848	Illumina	ACACCAATCATGTAGC-1	CD4 T	donor1
6.75129	0.428823	Illumina	ACACCAATCCCACTTG-1	CD4 T	donor1
-5.69632	8.86926	Illumina	ACACCAATCCCTAATT-1	Mono	donor4
-0.927855	-3.38076	Illumina	ACACCAATCCCTCAGT-1	NK	donor2
7.24581	-1.35874	Illumina	ACACCAATCCTTTACA-1	CD4 T	donor1
10.5541	-2.99126	Illumina	ACACCAATCGACGGAA-1	CD8 T	donor0
-4.84154	9.91769	Illumina	ACACCAATCGCCATAA-1	Mono	donor5
-1.99539	6.25569	Illumina	ACACCAATCGGAGGTA-1	Mono	donor7
7.79712	-0.991136	Illumina	ACACCAATCGGATGTT-1	CD4 T	donor4
-2.65544	-5.26887	Illumina	ACACCAATCGTTGACA-1	NK	donor5
5.56597	6.47957	Illumina	ACACCAATCGTTTAGG-1	DC	donor3
-2.14326	-4.64861	Illumina	ACACCAATCTACCAGA-1	NK	donor5
-2.23613	4.69375	Illumina	ACACCAATCTCCGGTT-1	Mono	donor5
8.53835	-1.94028	Illumina	ACACCAATCTCTAGGA-1	CD4 T	donor5
8.36589	-2.38241	Illumina	ACACCAATCTTTCCTC-1	CD4 T	donor3
-5.40002	1.86678	Illumina	ACACCCTAGAAACCTA-1	Mono	donor2
9.13388	-1.25729	Illumina	ACACCCTAGAACTGTA-1	CD4 T	donor5
7.07151	0.630797	Illumina	ACACCCTAGAGACTAT-1	CD4 T	donor1
5.81496	-1.39972	Illumina	ACACCCTAGATATGGT-1	CD4 T	donor1
-1.82291	-4.40223	Illumina	ACACCCTAGCCATCGC-1	NK	donor6
4.45027	-1.18906	Illumina	ACACCCTAGCTCAACT-1	CD4 T	donor1
7.18265	-3.37738	Illumina	ACACCCTAGGACCACA-1	CD4 T	donor2
8.76892	-0.447733	Illumina	ACACCCTAGGAGCGAG-1	CD8 T	donor3
-4.43784	9.07809	Illumina	ACACCCTAGGATGCGT-1	Mono	donor5
-5.3469	4.31519	Illumina	ACACCCTAGGTGGGTT-1	Mono	donor6
8.11546	-0.401315	Illumina	ACACCCTAGTATCGAA-1	CD4 T	donor7
8.47298	-1.74336	Illumina	ACACCCTAGTGCTGCC-1	CD4 T	donor5
3.24598	-2.53276	Illumina	ACACCCTCAATTCCTT-1	CD4 T	donor5
7.10754	-0.926674	Illumina	ACACCCTCAATTGCTG-1	CD4 T	donor6
-7.9583	5.62012	Illumina	ACACCCTCACCGGAAA-1	Mono	donor7
-2.51706	-3.66041	Illumina	ACACCCTCACGGCCAT-1	NK	donor2
8.81944	-3.79943	Illumina	ACACCCTCACTGTTAG-1	CD4 T	donor1
3.93347	-1.95047	Illumina	ACACCCTCACTTCTGC-1	CD4 T	donor5
-4.70427	12.1019	Illumina	ACACCCTCAGCCAGAA-1	Mono	donor0
7.91207	-1.69828	Illumina	ACACCCTCAGGTCTCG-1	CD4 T	donor1
-5.13557	7.79639	Illumina	ACACCCTCAGTCAGCC-1	Mono	donor0
4.21331	-4.07173	Illumina	ACACCCTCAGTCTTCC-1	other T	donor1
-4.84426	11.7442	Illumina	ACACCCTCATCCGGGT-1	Mono	donor0
0.725379	6.0136	Illumina	ACACCCTCATGCAATC-1	Mono	donor5
1.13906	6.69644	Illumina	ACACCCTCATGCCACG-1	Mono	donor4
-1.35504	5.97268	Illumina	ACACCCTGTACAGTTC-1	Mono	donor5
-9.24083	3.80326	Illumina	ACACCCTGTACTTCTT-1	DC	donor4
-6.1578	4.26082	Illumina	ACACCCTGTAGGCATG-1	Mono	donor4
8.8572	-1.56868	Illumina	ACACCCTGTCCGAATT-1	CD4 T	donor1
5.3921	-6.23367	Illumina	ACACCCTGTCTCAACA-1	other T	donor6
8.08078	-2.69326	Illumina	ACACCCTGTCTCCATC-1	CD4 T	donor3
-6.73295	5.95531	Illumina	ACACCCTGTCTGGAGA-1	Mono	donor6
-5.74174	2.96607	Illumina	ACACCCTGTGTCAATC-1	Mono	donor1
-5.80446	8.80373	Illumina	ACACCCTGTTAAGGGC-1	Mono	donor3
-2.285	-4.5806	Illumina	ACACCCTGTTAGATGA-1	NK	donor6
-10.1304	-5.35674	Illumina	ACACCCTTCAAAGTAG-1	B	donor7
8.26207	-0.249369	Illumina	ACACCCTTCAATACCG-1	CD4 T	donor1
3.96244	-3.78383	Illumina	ACACCCTTCACGATGT-1	CD8 T	donor5
9.96266	-1.02344	Illumina	ACACCCTTCAGGATCT-1	CD4 T	donor5
3.45232	-2.72704	Illumina	ACACCCTTCAGTGTTG-1	CD4 T	donor1
-8.79429	-5.7877	Illumina	ACACCCTTCAGTTGAC-1	B	donor1
-6.41327	6.78393	Illumina	ACACCCTTCATACGGT-1	Mono	donor1
5.33531	-3.17919	Illumina	ACACCCTTCATGTCCC-1	CD4 T	donor6
-5.45614	8.42843	Illumina	ACACCCTTCCATGAAC-1	Mono	donor5
-9.46615	2.96883	Illumina	ACACCCTTCCGAATGT-1	DC	donor1
-1.4642	-5.67199	Illumina	ACACCCTTCCTGTACC-1	NK	donor5
7.40975	-0.492028	Illumina	ACACCCTTCGATGAGG-1	CD4 T	donor1
2.65935	-2.04457	Illumina	ACACCCTTCTCGAGTA-1	CD4 T	donor5
-5.92571	7.57625	Illumina	ACACCGGAGACTTTCG-1	Mono	donor7
0.373156	5.54236	Illumina	ACACCGGAGCACCGCT-1	Mono	donor5
-4.99455	7.58343	Illumina	ACACCGGAGCGCCTTG-1	Mono	donor7
3.5759	-2.07514	Illumina	ACACCGGAGCGGATCA-1	CD8 T	donor1
1.63603	-5.47618	Illumina	ACACCGGAGCGTGTCC-1	CD4 T	donor0
-9.0324	-9.50582	Illumina	ACACCGGAGCTAACTC-1	B	donor1
3.15899	-6.36717	Illumina	ACACCGGAGGACAGAA-1	CD8 T	donor1
8.47094	-3.64767	Illumina	ACACCGGAGGCTATCT-1	CD8 T	donor5
-9.18657	-7.99462	Illumina	ACACCGGAGGGCTTGA-1	B	donor4
5.36909	6.08994	Illumina	ACACCGGAGGGTTTCT-1	DC	donor1
-8.45174	-5.99673	Illumina	ACACCGGAGTGGCACA-1	B	donor5
6.83004	-1.62766	Illumina	ACACCGGAGTGTCCCG-1	CD4 T	donor3
5.22827	5.97049	Illumina	ACACCGGAGTTGTCGT-1	DC	donor6
6.73059	-0.0673038	Illumina	ACACCGGCAAAGGAAG-1	CD4 T	donor1
8.35755	-1.36133	Illumina	ACACCGGCAAAGTCAA-1	CD4 T	donor4
2.59402	-3.84535	Illumina	ACACCGGCAAGAAAGG-1	CD4 T	donor7
-8.58297	-3.57121	Illumina	ACACCGGCAAGCGCTC-1	Mono	donor6
7.45874	-0.820399	Illumina	ACACCGGCACCACCAG-1	CD4 T	donor4
-0.438102	6.03478	Illumina	ACACCGGCACGAAAGC-1	Mono	donor5
0.984339	-4.70325	Illumina	ACACCGGCACGCATCG-1	CD8 T	donor5
-2.73844	-4.40547	Illumina	ACACCGGCAGCTCCGA-1	NK	donor2
-7.10305	-8.76149	Illumina	ACACCGGCATAGACTC-1	B	donor5
3.91153	-1.58902	Illumina	ACACCGGCATCGGTTA-1	CD4 T	donor1
2.4341	-1.89386	Illumina	ACACCGGCATGCTAGT-1	CD4 T	donor5
2.45605	-1.64569	Illumina	ACACCGGCATTGCGGC-1	CD4 T	donor5
-0.946266	-3.58496	Illumina	ACACCGGGTAAGAGAG-1	NK	donor1
-9.29642	-5.64526	Illumina	ACACCGGGTACCGGCT-1	B	donor4
10.7924	-2.95588	Illumina	ACACCGGGTCATATGC-1	CD8 T	donor5
-1.62418	-5.05341	Illumina	ACACCGGGTCCCGACA-1	NK	donor5
-5.03565	2.33983	Illumina	ACACCGGGTCGGGTCT-1	Mono	donor5
-4.72607	8.69307	Illumina	ACACCGGGTCTCCCTA-1	Mono	donor4
-8.94529	-6.18002	Illumina	ACACCGGGTGGCAAAC-1	B	donor3
-1.24728	-4.25582	Illumina	ACACCGGGTGGCCCTA-1	NK	donor1
-4.74261	9.74173	Illumina	ACACCGGGTTAAGGGC-1	Mono	donor5
11.1358	-2.84468	Illumina	ACACCGGGTTAAGTAG-1	CD8 T	donor1
-6.18273	8.90543	Illumina	ACACCGGGTTCAGGCC-1	Mono	donor0
-1.46061	-3.61968	Illumina	ACACCGGGTTTCCACC-1	NK	donor3
4.59891	-1.74035	Illumina	ACACCGGTCACATGCA-1	CD4 T	donor2
-0.47525	5.45485	Illumina	ACACCGGTCACCGGGT-1	Mono	donor5
4.51932	-5.79613	Illumina	ACACCGGTCAGCATGT-1	other T	donor5
-5.74759	10.7731	Illumina	ACACCGGTCATTATCC-1	Mono	donor0
6.13096	-2.86724	Illumina	ACACCGGTCCCTAATT-1	CD4 T	donor2
4.90411	-6.1794	Illumina	ACACCGGTCCCTTGCA-1	other T	donor3
7.84245	-1.20312	Illumina	ACACCGGTCCGGGTGT-1	CD8 T	donor4
-5.44793	10.246	Illumina	ACACCGGTCCTTGACC-1	Mono	donor6
6.08929	-1.27363	Illumina	ACACCGGTCGAGAACG-1	CD4 T	donor1
6.47352	-0.693987	Illumina	ACACCGGTCGCAAACT-1	CD4 T	donor7
-4.71049	8.60097	Illumina	ACACCGGTCGCTGATA-1	Mono	donor5
-2.30852	-3.61635	Illumina	ACACCGGTCGGATGGA-1	NK	donor2
-5.40706	1.78272	Illumina	ACACCGGTCTAGAGTC-1	Mono	donor5
7.20402	-2.83566	Illumina	ACACCGGTCTGGTTCC-1	CD4 T	donor5
4.808	-6.01135	Illumina	ACACCGGTCTTCAACT-1	other T	donor4
9.58023	-0.963525	Illumina	ACACTGAAGAACAACT-1	CD4 T	donor1
5.95814	3.56508	Illumina	ACACTGAAGAATGTGT-1	other	donor6
-0.225999	-6.19928	Illumina	ACACTGAAGACCACGA-1	CD4 T	donor5
-8.40896	-9.50717	Illumina	ACACTGAAGACCCACC-1	B	donor1
7.94804	-3.32828	Illumina	ACACTGAAGAGGGATA-1	CD4 T	donor7
-8.35975	-5.9716	Illumina	ACACTGAAGATGCGAC-1	B	donor4
-9.63699	-7.70556	Illumina	ACACTGAAGCGATATA-1	B	donor1
-5.8454	10.5253	Illumina	ACACTGAAGCTGAAAT-1	Mono	donor4
-6.87048	7.15963	Illumina	ACACTGAAGGATCGCA-1	Mono	donor6
1.41851	-6.4153	Illumina	ACACTGAAGGCAGTCA-1	CD8 T	donor0
-2.10479	-3.74991	Illumina	ACACTGAAGGCTAGAC-1	NK	donor1
-5.19585	5.39242	Illumina	ACACTGAAGGGCTCTC-1	Mono	donor5
-9.20253	-9.15916	Illumina	ACACTGAAGTCGAGTG-1	B	donor5
8.5644	-1.97453	Illumina	ACACTGAAGTGACATA-1	CD4 T	donor3
0.644373	6.07466	Illumina	ACACTGACAACTGCTA-1	Mono	donor5
-9.64594	-8.86655	Illumina	ACACTGACACATGACT-1	B	donor7
5.22185	-6.22693	Illumina	ACACTGACACATGTGT-1	other T	donor3
-4.93569	6.68453	Illumina	ACACTGACACCTCGTT-1	Mono	donor5
-4.90932	10.5866	Illumina	ACACTGACACTTAAGC-1	Mono	donor7
6.66918	-1.69372	Illumina	ACACTGACAGTTCATG-1	CD4 T	donor2
4.6148	-2.50749	Illumina	ACACTGACATTGCGGC-1	CD4 T	donor1
4.37538	-1.79249	Illumina	ACACTGAGTACCCAAT-1	CD4 T	donor6
-1.77464	-3.57326	Illumina	ACACTGAGTCATCCCT-1	NK	donor3
6.79368	-2.66411	Illumina	ACACTGAGTCCAACTA-1	CD4 T	donor1
-5.94687	9.1825	Illumina	ACACTGAGTCGGATCC-1	Mono	donor1
-4.40601	12.533	Illumina	ACACTGAGTCTAGGTT-1	Mono	donor1
-9.36077	-9.13689	Illumina	ACACTGAGTGGCAAAC-1	B	donor2
-9.38973	-5.25606	Illumina	ACACTGAGTTCTGTTT-1	B	donor3
-2.86514	3.32449	Illumina	ACACTGAGTTGCGTTA-1	Mono	donor4
7.66214	-0.132141	Illumina	ACACTGAGTTGGGACA-1	CD4 T	donor7
7.2835	-0.0758372	Illumina	ACACTGAGTTGTTTGG-1	CD4 T	donor6
-6.81355	5.97268	Illumina	ACACTGATCAAACCGT-1	Mono	donor7
3.5582	-2.06689	Illumina	ACACTGATCACTCTTA-1	CD4 T	donor1
5.99366	-1.98297	Illumina	ACACTGATCATCGCTC-1	CD4 T	donor1
5.87674	-1.14726	Illumina	ACACTGATCCACTGGG-1	CD4 T	donor4
9.57869	-0.886861	Illumina	ACACTGATCCAGTAGT-1	CD4 T	donor1
-9.81579	-5.65409	Illumina	ACACTGATCCATGAAC-1	B	donor6
-9.38637	-5.15473	Illumina	ACACTGATCCCTTGCA-1	B	donor4
-10.0107	-8.70534	Illumina	ACACTGATCCTAGTGA-1	B	donor6
1.44457	-7.03586	Illumina	ACACTGATCCTATGTT-1	CD8 T	donor4
-4.76713	9.32489	Illumina	ACACTGATCCTCAATT-1	Mono	donor5
-4.37343	-2.45452	Illumina	ACACTGATCGCCGTGA-1	NK	donor5
1.52735	-6.7221	Illumina	ACACTGATCGTTACGA-1	CD8 T	donor0
0.500039	-6.73872	Illumina	ACACTGATCTAACTCT-1	CD8 T	donor5
-7.43943	5.45905	Illumina	ACACTGATCTACTTAC-1	Mono	donor5
-4.92038	9.66275	Illumina	ACACTGATCTATGTGG-1	Mono	donor5
9.89261	-0.870809	Illumina	ACACTGATCTCAAGTG-1	CD8 T	donor5
10.3248	-3.31659	Illumina	ACACTGATCTCGGACG-1	CD8 T	donor0
1.5092	-6.44356	Illumina	ACACTGATCTCGTATT-1	CD8 T	donor7
-6.98752	5.73443	Illumina	ACACTGATCTGTTTGT-1	Mono	donor4
-8.74553	4.87168	Illumina	ACACTGATCTTTAGGG-1	DC	donor4
-2.24548	-5.40137	Illumina	ACAGCCGAGACAGACC-1	NK	donor5
-6.18619	7.48422	Illumina	ACAGCCGAGAGCCCAA-1	Mono	donor5
-2.03897	-5.41498	Illumina	ACAGCCGAGATGTCGG-1	NK	donor5
7.03131	-0.436602	Illumina	ACAGCCGAGCCGATTT-1	CD4 T	donor3
6.37582	-2.75247	Illumina	ACAGCCGAGCTCCCAG-1	CD4 T	donor5
-2.23902	-4.524	Illumina	ACAGCCGAGGATGCGT-1	NK	donor1
-4.36144	2.7409	Illumina	ACAGCCGAGGGCTTCC-1	Mono	donor5
-6.61627	6.3982	Illumina	ACAGCCGAGGTACTCT-1	Mono	donor5
-9.90561	-5.20783	Illumina	ACAGCCGAGTGCCAGA-1	B	donor7
-6.12277	9.23735	Illumina	ACAGCCGAGTGCTGCC-1	Mono	donor1
-9.74199	-5.30084	Illumina	ACAGCCGAGTTGTAGA-1	B	donor7
-6.44029	6.31794	Illumina	ACAGCCGCAAGACGTG-1	Mono	donor2
0.677859	5.84539	Illumina	ACAGCCGCAATCCAAC-1	Mono	donor5
-4.74452	10.4081	Illumina	ACAGCCGCACCCATGG-1	Mono	donor4
0.856009	-4.20316	Illumina	ACAGCCGCACGGTGTC-1	NK	donor5
5.41381	-4.32599	Illumina	ACAGCCGCAGATCGGA-1	CD8 T	donor0
-0.978505	-5.12795	Illumina	ACAGCCGCAGCATACT-1	NK	donor5
-8.60594	4.09244	Illumina	ACAGCCGCAGCGTAAG-1	NK	donor1
-6.70176	7.55577	Illumina	ACAGCCGCAGGAACGT-1	Mono	donor4
-7.55607	-7.17357	Illumina	ACAGCCGCAGTATCTG-1	B	donor5
9.32911	-0.568139	Illumina	ACAGCCGCATGGAATA-1	CD4 T	donor1
-1.63302	-4.47434	Illumina	ACAGCCGCATTCGACA-1	NK	donor5
-4.79811	11.5347	Illumina	ACAGCCGGTAAATGAC-1	Mono	donor4
2.97958	-3.59943	Illumina	ACAGCCGGTACCAGTT-1	CD8 T	donor6
2.89266	-2.49795	Illumina	ACAGCCGGTACCGTTA-1	other	donor3
-7.43999	-8.08041	Illumina	ACAGCCGGTATATCCG-1	B	donor5
1.49884	6.63868	Illumina	ACAGCCGGTCGTGGCT-1	other	donor5
-5.14617	11.9642	Illumina	ACAGCCGGTCGTTGTA-1	Mono	donor2
6.08017	0.907227	Illumina	ACAGCCGGTCTAAACC-1	CD4 T	donor0
-4.83828	7.30367	Illumina	ACAGCCGGTCTGATTG-1	Mono	donor1
-5.30785	11.7043	Illumina	ACAGCCGGTGTGCCTG-1	Mono	donor2
-3.76134	2.84453	Illumina	ACAGCCGGTTAAGTAG-1	Mono	donor4
0.0877024	-4.8262	Illumina	ACAGCCGGTTGTACAC-1	CD8 T	donor5
-5.45835	10.6832	Illumina	ACAGCCGGTTGTTTGG-1	Mono	donor5
-4.59642	10.4096	Illumina	ACAGCCGTCAACACCA-1	Mono	donor1
4.94519	-5.30637	Illumina	ACAGCCGTCAACGCTA-1	CD4 T	donor1
-9.53806	-5.96473	Illumina	ACAGCCGTCAATAAGG-1	B	donor7
-3.87033	9.0109	Illumina	ACAGCCGTCAGAGACG-1	Mono	donor6
3.89702	-2.25287	Illumina	ACAGCCGTCAGCAACT-1	CD4 T	donor4
1.68038	-5.19463	Illumina	ACAGCCGTCAGGTAAA-1	CD8 T	donor2
-4.95873	9.89597	Illumina	ACAGCCGTCCACTCCA-1	Mono	donor5
2.6678	-1.46093	Illumina	ACAGCCGTCCGGGTGT-1	CD4 T	donor5
7.38331	-3.79304	Illumina	ACAGCCGTCCTAGTGA-1	CD4 T	donor7
4.84062	-5.34332	Illumina	ACAGCCGTCCTTGCCA-1	other T	donor1
-6.71595	6.48108	Illumina	ACAGCCGTCGAATCCA-1	Mono	donor2
1.2822	6.66294	Illumina	ACAGCCGTCGCTAGCG-1	other	donor4
9.94396	-4.14638	Illumina	ACAGCCGTCGGCTACG-1	CD8 T	donor3
10.0273	-0.486301	Illumina	ACAGCTAAGAATCTCC-1	CD4 T	donor5
11.3658	-2.89671	Illumina	ACAGCTAAGAGGTACC-1	CD8 T	donor3
9.34793	-1.59635	Illumina	ACAGCTAAGCCCTAAT-1	CD4 T	donor7
-2.69879	-4.62007	Illumina	ACAGCTAAGCCTCGTG-1	NK	donor0
-2.1976	-3.33258	Illumina	ACAGCTAAGCGAAGGG-1	NK	donor3
10.6989	-3.48918	Illumina	ACAGCTAAGGCGATAC-1	CD8 T	donor3
5.25436	-6.44193	Illumina	ACAGCTAAGGTGCAAC-1	other T	donor1
-6.50447	7.93069	Illumina	ACAGCTAAGGTTCCTA-1	Mono	donor0
7.77492	-0.136161	Illumina	ACAGCTAAGTGTTGAA-1	CD4 T	donor1
6.20417	0.964114	Illumina	ACAGCTACAAATACAG-1	CD4 T	donor3
6.97152	-0.427616	Illumina	ACAGCTACAAGAAAGG-1	CD4 T	donor7
-5.12931	11.5919	Illumina	ACAGCTACAAGTAATG-1	Mono	donor5
7.28866	-3.06494	Illumina	ACAGCTACACCCATTC-1	CD4 T	donor0
-3.60899	7.33168	Illumina	ACAGCTACACGAAAGC-1	Mono	donor5
-2.67791	-4.34154	Illumina	ACAGCTACACGCCAGT-1	NK	donor1
1.19301	-5.93935	Illumina	ACAGCTACACGTAAGG-1	CD8 T	donor2
4.52429	-0.980818	Illumina	ACAGCTACAGTGGGAT-1	CD4 T	donor4
5.19395	-6.35134	Illumina	ACAGCTACATGCTAGT-1	other T	donor5
5.02972	-6.70232	Illumina	ACAGCTACATTCTTAC-1	other T	donor5
-5.20784	1.63005	Illumina	ACAGCTAGTATCGCAT-1	Mono	donor4
-5.38812	8.47462	Illumina	ACAGCTAGTCAGAAGC-1	Mono	donor3
3.46127	-2.86705	Illumina	ACAGCTAGTCCGCTGA-1	CD8 T	donor5
-7.92894	-7.1198	Illumina	ACAGCTAGTCGAAAGC-1	B	donor5
-1.74039	4.53284	Illumina	ACAGCTAGTCTAGCGC-1	Mono	donor5
-6.37022	8.15636	Illumina	ACAGCTAGTGCTTCTC-1	Mono	donor0
1.40471	6.63549	Illumina	ACAGCTAGTGTATGGG-1	other	donor4
-1.74275	-5.875	Illumina	ACAGCTAGTTAAAGTG-1	NK	donor5
0.279913	-4.93502	Illumina	ACAGCTATCAACGGCC-1	CD8 T	donor5
-5.523	7.66926	Illumina	ACAGCTATCACCTTAT-1	Mono	donor4
-6.87644	5.83675	Illumina	ACAGCTATCATGTCCC-1	Mono	donor7
4.87715	-4.34757	Illumina	ACAGCTATCCAATGGT-1	CD4 T	donor5
5.32165	-6.27816	Illumina	ACAGCTATCCCACTTG-1	other T	donor1
3.93078	-4.38028	Illumina	ACAGCTATCCTCCTAG-1	other T	donor5
6.58404	-3.4931	Illumina	ACAGCTATCGAACGGA-1	CD4 T	donor1
5.63067	6.41171	Illumina	ACAGCTATCGAATGGG-1	DC	donor7
-8.27362	4.96786	Illumina	ACAGCTATCGCACTCT-1	DC	donor6
-9.35287	-5.15031	Illumina	ACAGCTATCGGCTTGG-1	B	donor7
8.72219	-1.77983	Illumina	ACAGCTATCGGTGTTA-1	CD4 T	donor3
-5.18755	11.2516	Illumina	ACAGCTATCGTGGACC-1	Mono	donor6
2.74387	-1.29095	Illumina	ACAGCTATCGTTACAG-1	CD4 T	donor2
-4.23632	5.26868	Illumina	ACAGCTATCTCAACTT-1	Mono	donor4
9.18205	-0.879276	Illumina	ACAGCTATCTGACCTC-1	CD4 T	donor6
9.03645	-1.23802	Illumina	ACAGCTATCTGCTGCT-1	CD4 T	donor0
-2.04943	6.10031	Illumina	ACAGCTATCTGTTGAG-1	Mono	donor1
-8.53919	-9.04738	Illumina	ACATACGAGATCCCAT-1	B	donor6
-3.81798	10.3631	Illumina	ACATACGAGCCCTAAT-1	Mono	donor1
3.92088	-4.4576	Illumina	ACATACGAGCCTTGAT-1	CD4 T	donor5
5.85937	0.72275	Illumina	ACATACGAGCTAACTC-1	CD4 T	donor1
-2.46934	-4.34131	Illumina	ACATACGAGCTGTTCA-1	NK	donor0
-5.13542	9.42294	Illumina	ACATACGAGGCGATAC-1	Mono	donor2
3.53291	-2.45246	Illumina	ACATACGAGTAGTGCG-1	CD4 T	donor6
-9.85661	-5.13877	Illumina	ACATACGAGTGGTAGC-1	B	donor7
8.2768	-0.407239	Illumina	ACATACGAGTGTCCAT-1	CD4 T	donor1
0.663911	-6.90717	Illumina	ACATACGCAAGCTGGA-1	CD8 T	donor6
10.6851	-2.88563	Illumina	ACATACGCAATCCAAC-1	CD8 T	donor1
7.01352	0.551206	Illumina	ACATACGCACAACTGT-1	CD4 T	donor6
3.48016	-5.67861	Illumina	ACATACGCACAGATTC-1	CD8 T	donor5
-6.65854	6.27062	Illumina	ACATACGCACGTAAGG-1	Mono	donor1
8.37683	-2.34215	Illumina	ACATACGCAGACTCGC-1	CD4 T	donor2
-6.41263	6.63287	Illumina	ACATACGCAGTAAGAT-1	Mono	donor6
-5.901	6.92631	Illumina	ACATACGCATACAGCT-1	Mono	donor3
4.58456	-0.992874	Illumina	ACATACGCATCTCCCA-1	CD4 T	donor2
7.42841	0.574003	Illumina	ACATACGCATGCCTAA-1	CD4 T	donor6
1.15774	-7.09905	Illumina	ACATACGGTAATCACC-1	CD8 T	donor6
2.79012	-1.43908	Illumina	ACATACGGTACCGAGA-1	CD4 T	donor5
-4.38514	10.0792	Illumina	ACATACGGTACTCTCC-1	Mono	donor5
11.6337	-2.39765	Illumina	ACATACGGTCAGATAA-1	CD8 T	donor3
-5.44088	7.36332	Illumina	ACATACGGTCCAACTA-1	Mono	donor7
8.10588	-1.05272	Illumina	ACATACGGTGAAGGCT-1	CD4 T	donor1
8.47802	-1.24567	Illumina	ACATACGGTGCAACTT-1	CD4 T	donor7
5.54544	6.49254	Illumina	ACATACGGTGTCAATC-1	DC	donor4
-4.10855	12.1692	Illumina	ACATACGGTTTGGCGC-1	Mono	donor5
-5.27587	8.61809	Illumina	ACATACGTCAAAGACA-1	Mono	donor5
5.6156	6.48703	Illumina	ACATACGTCACGATGT-1	DC	donor4
-1.7793	-4.80208	Illumina	ACATACGTCAGCCTAA-1	NK	donor5
-8.5862	-6.69733	Illumina	ACATACGTCAGTTAGC-1	B	donor6
-4.04018	12.5845	Illumina	ACATACGTCATCACCC-1	Mono	donor5
-4.09914	2.76214	Illumina	ACATACGTCCCAAGTA-1	Mono	donor4
1.27069	-6.83019	Illumina	ACATACGTCCGTCAAA-1	CD8 T	donor7
-5.19493	1.70184	Illumina	ACATACGTCCGTCATC-1	Mono	donor6
-9.20241	4.18447	Illumina	ACATACGTCCGTTGTC-1	DC	donor2
-5.43711	7.76454	Illumina	ACATACGTCGTCTGAA-1	Mono	donor5
-6.1624	7.01358	Illumina	ACATACGTCGTTACAG-1	Mono	donor5
-9.41843	-9.02984	Illumina	ACATACGTCTCGCTTG-1	B	donor2
-0.300963	-4.69269	Illumina	ACATACGTCTGGCGAC-1	NK	donor5
-2.11725	-3.9417	Illumina	ACATACGTCTTACCGC-1	NK	donor1
-0.659299	6.00253	Illumina	ACATACGTCTTACCTA-1	Mono	donor6
7.1624	1.06313	Illumina	ACATCAGAGAATCTCC-1	CD4 T	donor5
10.5968	-1.73256	Illumina	ACATCAGAGATGTTAG-1	CD8 T	donor1
0.0184677	5.74746	Illumina	ACATCAGAGCACCGTC-1	Mono	donor5
-3.8605	2.51643	Illumina	ACATCAGAGCCGTCGT-1	Mono	donor4
8.67774	-1.64995	Illumina	ACATCAGAGCTAACAA-1	CD4 T	donor1
4.94909	-4.70012	Illumina	ACATCAGAGGCTCAGA-1	CD8 T	donor5
7.86715	0.51546	Illumina	ACATCAGAGGGATGGG-1	CD4 T	donor1
0.218548	6.16608	Illumina	ACATCAGAGTAACCCT-1	Mono	donor5
-6.08451	9.22697	Illumina	ACATCAGAGTATTGGA-1	Mono	donor4
-4.05805	11.7474	Illumina	ACATCAGAGTGCCATT-1	Mono	donor4
-0.860582	-5.16742	Illumina	ACATCAGCAAGTAGTA-1	NK	donor5
2.86451	-2.39992	Illumina	ACATCAGCACAGTCGC-1	CD4 T	donor5
-5.24727	8.45327	Illumina	ACATCAGCACATGACT-1	Mono	donor4
-5.91067	2.94429	Illumina	ACATCAGCAGACGTAG-1	Mono	donor0
3.0842	-2.95047	Illumina	ACATCAGCAGATGGGT-1	other	donor5
-2.19869	-5.00689	Illumina	ACATCAGCAGCAGTTT-1	NK	donor5
-2.29352	-3.4526	Illumina	ACATCAGCAGCTGCAC-1	NK	donor3
4.55419	-2.33103	Illumina	ACATCAGCAGTCACTA-1	CD4 T	donor5
9.20621	-0.388222	Illumina	ACATCAGCATACCATG-1	CD4 T	donor7
-7.90171	-7.10268	Illumina	ACATCAGCATCACGAT-1	B	donor7
-4.94058	8.91382	Illumina	ACATCAGCATGGAATA-1	Mono	donor5
0.202087	-4.29709	Illumina	ACATCAGCATTATCTC-1	NK	donor5
5.2602	-4.26444	Illumina	ACATCAGGTACCGTTA-1	CD8 T	donor7
-6.35753	8.47724	Illumina	ACATCAGGTAGCCTAT-1	Mono	donor4
4.96394	-1.48543	Illumina	ACATCAGGTAGCTCCG-1	CD4 T	donor5
-8.78361	-6.4269	Illumina	ACATCAGGTATAGGTA-1	B	donor6
-4.96284	7.30306	Illumina	ACATCAGGTCGCATAT-1	Mono	donor7
-4.64767	12.1123	Illumina	ACATCAGGTCGCTTTC-1	Mono	donor4
-5.38009	9.12905	Illumina	ACATCAGGTGCACCAC-1	Mono	donor5
1.39716	-6.89971	Illumina	ACATCAGGTGCGCTTG-1	CD8 T	donor2
11.2586	-2.70993	Illumina	ACATCAGTCACGACTA-1	CD8 T	donor7
-6.69947	6.89349	Illumina	ACATCAGTCCCGACTT-1	Mono	donor2
-5.49299	7.59266	Illumina	ACATCAGTCCCTCTTT-1	Mono	donor0
6.42854	-0.537751	Illumina	ACATCAGTCCTCCTAG-1	CD4 T	donor2
0.585792	6.35977	Illumina	ACATCAGTCGAGCCCA-1	Mono	donor4
2.90695	-1.33799	Illumina	ACATCAGTCGGTTAAC-1	CD4 T	donor1
7.41131	-0.552098	Illumina	ACATGGTAGACGCACA-1	CD4 T	donor2
-5.98992	7.12686	Illumina	ACATGGTAGACTAAGT-1	Mono	donor6
-5.91988	3.51159	Illumina	ACATGGTAGAGACTAT-1	Mono	donor0
-2.857	-4.53531	Illumina	ACATGGTAGATGTGTA-1	NK	donor2
-1.29266	-6.03542	Illumina	ACATGGTAGGACACCA-1	CD8 T	donor5
5.85566	3.65205	Illumina	ACATGGTAGTGAACGC-1	other	donor4
7.27593	-1.36416	Illumina	ACATGGTAGTTGAGTA-1	CD4 T	donor7
0.125918	-2.97642	Illumina	ACATGGTCAACGATGG-1	NK	donor6
7.82259	0.441053	Illumina	ACATGGTCAAGGACAC-1	other T	donor2
8.33357	-1.1937	Illumina	ACATGGTCACAAGCCC-1	CD4 T	donor6
-10.2003	-8.54432	Illumina	ACATGGTCACGACTCG-1	B	donor1
8.72577	-0.834978	Illumina	ACATGGTCACTAAGTC-1	CD4 T	donor3
4.94524	-0.0961445	Illumina	ACATGGTCAGAAGCAC-1	CD4 T	donor3
-9.26893	-5.37191	Illumina	ACATGGTCAGCCAGAA-1	B	donor7
-5.36931	8.61495	Illumina	ACATGGTCATCCTAGA-1	Mono	donor6
-1.12751	-5.62397	Illumina	ACATGGTCATGCAATC-1	NK	donor5
-5.49307	8.40973	Illumina	ACATGGTGTACAGCAG-1	Mono	donor4
5.22895	-6.1431	Illumina	ACATGGTGTACGAAAT-1	other T	donor1
-9.52505	2.90773	Illumina	ACATGGTGTAGCGTAG-1	DC	donor6
-0.596402	-6.12365	Illumina	ACATGGTGTAGCTTGT-1	NK	donor6
9.16655	-1.10017	Illumina	ACATGGTGTCAAACTC-1	CD4 T	donor7
-9.29927	3.9942	Illumina	ACATGGTGTCACCCAG-1	DC	donor5
-5.97251	7.84108	Illumina	ACATGGTGTCCATCCT-1	Mono	donor5
4.92121	-5.31183	Illumina	ACATGGTGTCCATGAT-1	other T	donor5
-5.46996	1.85096	Illumina	ACATGGTGTCGCTTTC-1	Mono	donor1
7.84542	-3.09049	Illumina	ACATGGTGTCTGGAGA-1	CD4 T	donor5
8.93249	-1.73373	Illumina	ACATGGTGTGTGGTTT-1	CD4 T	donor3
9.45716	-0.766616	Illumina	ACATGGTGTTATGTGC-1	CD4 T	donor3
3.84414	-4.09406	Illumina	ACATGGTTCACCCGAG-1	CD4 T	donor4
-2.36815	-3.93853	Illumina	ACATGGTTCACTTATC-1	NK	donor0
3.86254	-5.49783	Illumina	ACATGGTTCAGGCGAA-1	CD8 T	donor1
6.30543	0.875333	Illumina	ACATGGTTCCAATGGT-1	CD4 T	donor4
0.768064	6.27621	Illumina	ACATGGTTCCATGAGT-1	Mono	donor1
-4.8422	6.49551	Illumina	ACATGGTTCGCCTGAG-1	Mono	donor3
-6.02292	3.46263	Illumina	ACATGGTTCGTGGTCG-1	Mono	donor2
-5.93515	8.19076	Illumina	ACATGGTTCGTTTAGG-1	Mono	donor0
-5.71631	7.04371	Illumina	ACATGGTTCTGAAAGA-1	Mono	donor5
-7.03981	7.02312	Illumina	ACATGGTTCTGTCCGT-1	Mono	donor6
-3.97142	10.96	Illumina	ACATGGTTCTGTCTAT-1	Mono	donor6
5.57438	0.0356856	Illumina	ACATGGTTCTTACCGC-1	CD4 T	donor6
3.5804	-2.80194	Illumina	ACATGGTTCTTTACAC-1	CD4 T	donor5
-7.01261	-8.78042	Illumina	ACCAGTAAGACAATAC-1	B	donor2
4.65494	-0.654719	Illumina	ACCAGTAAGATCCTGT-1	CD4 T	donor7
-0.525958	-4.1694	Illumina	ACCAGTAAGCTGATAA-1	NK	donor5
-1.26781	-4.23638	Illumina	ACCAGTAAGGACACCA-1	NK	donor7
6.34237	0.246846	Illumina	ACCAGTAAGGCAATTA-1	CD4 T	donor1
10.8641	-1.98294	Illumina	ACCAGTAAGTCAATAG-1	CD8 T	donor6
0.171853	5.42587	Illumina	ACCAGTAAGTCTCAAC-1	other	donor5
-5.34866	7.32601	Illumina	ACCAGTAAGTCTCGGC-1	Mono	donor6
-8.72654	-9.2793	Illumina	ACCAGTAAGTTAGCGG-1	B	donor3
-2.63626	-4.80026	Illumina	ACCAGTACAAGACACG-1	NK	donor1
-9.53277	-9.56223	Illumina	ACCAGTACACACAGAG-1	B	donor6
-5.88536	-3.08902	Illumina	ACCAGTACACCAGATT-1	other	donor6
9.53675	-1.84824	Illumina	ACCAGTACACGACGAA-1	CD4 T	donor5
4.09902	-2.26111	Illumina	ACCAGTACAGCCAATT-1	CD4 T	donor1
-6.52899	7.4439	Illumina	ACCAGTACATCCGGGT-1	Mono	donor0
-5.22965	10.629	Illumina	ACCAGTACATCTACGA-1	Mono	donor6
-5.97577	2.98729	Illumina	ACCAGTACATGAAGTA-1	Mono	donor0
-5.27655	8.1948	Illumina	ACCAGTACATGCCTAA-1	Mono	donor2
7.99046	-2.61363	Illumina	ACCAGTAGTAAAGGAG-1	CD4 T	donor3
3.71205	-0.861488	Illumina	ACCAGTAGTAATCGTC-1	CD4 T	donor5
-4.66393	9.45148	Illumina	ACCAGTAGTATCAGTC-1	Mono	donor6
-9.66958	-5.5209	Illumina	ACCAGTAGTCGGCACT-1	B	donor2
4.17522	-1.12167	Illumina	ACCAGTAGTCGGCATC-1	CD4 T	donor5
4.09756	-1.3565	Illumina	ACCAGTAGTGCAGGTA-1	CD4 T	donor5
-1.4779	-2.35963	Illumina	ACCAGTAGTGTTTGGT-1	NK	donor4
7.55924	-0.701	Illumina	ACCAGTAGTTATGCGT-1	CD4 T	donor1
-8.111	5.02974	Illumina	ACCAGTAGTTGCGTTA-1	DC	donor0
8.88842	-1.24339	Illumina	ACCAGTATCAACCAAC-1	CD4 T	donor6
9.84215	-0.525763	Illumina	ACCAGTATCAAGAAGT-1	CD4 T	donor2
-6.098	8.51696	Illumina	ACCAGTATCACTTATC-1	Mono	donor3
0.119727	-4.38609	Illumina	ACCAGTATCATACGGT-1	NK	donor5
-1.94282	4.56896	Illumina	ACCAGTATCCCTGACT-1	Mono	donor5
3.35287	-2.46196	Illumina	ACCAGTATCCTCAATT-1	CD8 T	donor5
-2.54207	-4.98735	Illumina	ACCAGTATCCTGCCAT-1	NK	donor5
-9.60062	2.83774	Illumina	ACCAGTATCGCATGAT-1	DC	donor4
-5.84123	6.97947	Illumina	ACCAGTATCGCTTAGA-1	Mono	donor5
-3.53252	2.92356	Illumina	ACCAGTATCGGTCCGA-1	Mono	donor4
1.50259	-6.86524	Illumina	ACCAGTATCTAACTGG-1	CD8 T	donor4
-5.99624	6.55919	Illumina	ACCAGTATCTGTACGA-1	Mono	donor1
-5.07045	11.3958	Illumina	ACCAGTATCTTTACAC-1	Mono	donor5
2.39503	-3.10759	Illumina	ACCCACTAGAGGTTAT-1	other	donor1
-1.50185	5.13709	Illumina	ACCCACTAGCTAAGAT-1	Mono	donor5
-6.62952	4.9668	Illumina	ACCCACTAGGATGCGT-1	Mono	donor1
-2.09975	-5.44252	Illumina	ACCCACTAGGGCTTCC-1	NK	donor5
-1.15387	5.68124	Illumina	ACCCACTAGGTGGGTT-1	Mono	donor5
-6.28365	6.80291	Illumina	ACCCACTAGTCTTGCA-1	Mono	donor4
-2.79783	-4.68684	Illumina	ACCCACTAGTTAGCGG-1	NK	donor5
9.26508	-0.935984	Illumina	ACCCACTCAAAGTCAA-1	CD4 T	donor4
-0.980553	5.47326	Illumina	ACCCACTCAAGCGTAG-1	Mono	donor4
-5.38348	8.18327	Illumina	ACCCACTCAAGTTAAG-1	Mono	donor5
-1.9062	-4.73446	Illumina	ACCCACTCAATGTTGC-1	NK	donor5
8.20797	-0.034533	Illumina	ACCCACTCACAGTCGC-1	CD4 T	donor1
9.41079	-0.966081	Illumina	ACCCACTCACCAGCAC-1	CD4 T	donor1
3.90984	-0.934393	Illumina	ACCCACTCACCAGTTA-1	CD4 T	donor6
11.0285	-2.84553	Illumina	ACCCACTCACTAGTAC-1	CD8 T	donor1
3.09843	-5.77303	Illumina	ACCCACTCAGATCCAT-1	CD8 T	donor1
4.53399	-2.24945	Illumina	ACCCACTCAGCAGTTT-1	CD4 T	donor1
2.99563	-4.00782	Illumina	ACCCACTCAGCGTTCG-1	other T	donor0
5.01444	-6.51495	Illumina	ACCCACTCAGGGATTG-1	other T	donor3
7.88868	0.271423	Illumina	ACCCACTCAGTATCTG-1	CD8 T	donor6
-9.14279	-5.38404	Illumina	ACCCACTCAGTATGCT-1	B	donor5
6.13105	0.0923315	Illumina	ACCCACTCAGTCTTCC-1	CD4 T	donor1
-9.10937	-5.67493	Illumina	ACCCACTCATACGCTA-1	B	donor7
-5.89708	6.98922	Illumina	ACCCACTCATCCTAGA-1	Mono	donor5
6.20765	-1.00935	Illumina	ACCCACTCATCGGACC-1	CD4 T	donor6
-6.19834	8.85976	Illumina	ACCCACTGTAAATACG-1	Mono	donor2
-9.96228	-5.41506	Illumina	ACCCACTGTATGAAAC-1	B	donor7
6.2163	0.820995	Illumina	ACCCACTGTCACAAGG-1	CD4 T	donor4
-5.5173	9.15754	Illumina	ACCCACTGTCAGAATA-1	Mono	donor6
-5.95883	6.73331	Illumina	ACCCACTGTCATGCCG-1	Mono	donor1
-2.02841	5.19466	Illumina	ACCCACTGTCCGAGTC-1	Mono	donor5
-4.74818	9.73011	Illumina	ACCCACTGTTCCGTCT-1	Mono	donor4
-2.82619	-4.60271	Illumina	ACCCACTGTTGAGTTC-1	NK	donor2
7.53762	0.0339645	Illumina	ACCCACTGTTGGTAAA-1	CD4 T	donor7
6.76391	-1.73781	Illumina	ACCCACTTCAGCTGGC-1	CD4 T	donor3
-5.57249	7.44591	Illumina	ACCCACTTCCGCATCT-1	Mono	donor2
0.347918	-6.63205	Illumina	ACCCACTTCCTCTAGC-1	CD8 T	donor1
-5.73897	8.16568	Illumina	ACCCACTTCGTCGTTC-1	Mono	donor4
-4.99078	9.14959	Illumina	ACCCACTTCTCGATGA-1	Mono	donor3
4.88954	-4.75349	Illumina	ACCCACTTCTCTAAGG-1	CD8 T	donor5
3.46269	-0.840829	Illumina	ACCGTAAAGAAACCAT-1	CD4 T	donor5
-4.07231	2.884	Illumina	ACCGTAAAGATCCCAT-1	Mono	donor5
3.43878	-1.23287	Illumina	ACCGTAAAGCCTTGAT-1	CD4 T	donor4
5.41187	-5.87859	Illumina	ACCGTAAAGCGATATA-1	CD4 T	donor7
9.58344	-1.60506	Illumina	ACCGTAAAGGCCGAAT-1	CD4 T	donor0
-0.416112	5.37565	Illumina	ACCGTAAAGGGTGTGT-1	Mono	donor4
8.54117	0.00818368	Illumina	ACCGTAAAGGGTGTTG-1	CD4 T	donor4
-8.37623	-6.6731	Illumina	ACCGTAAAGTTTCCTT-1	B	donor7
1.74336	-6.33154	Illumina	ACCGTAACAAAGGCGT-1	CD4 T	donor6
-9.272	-9.42262	Illumina	ACCGTAACAAGTACCT-1	B	donor5
-9.32665	-8.93095	Illumina	ACCGTAACAATCAGAA-1	B	donor6
-4.29552	12.1639	Illumina	ACCGTAACAATCCGAT-1	Mono	donor5
-1.37193	-3.99473	Illumina	ACCGTAACAGCCAGAA-1	NK	donor5
6.36238	-1.58313	Illumina	ACCGTAACAGCCTTTC-1	CD4 T	donor1
5.06456	-6.26188	Illumina	ACCGTAACAGCTCGCA-1	other T	donor7
2.29229	-3.60659	Illumina	ACCGTAACAGCTGTAT-1	CD8 T	donor1
2.37115	-4.34381	Illumina	ACCGTAACAGGTGCCT-1	CD8 T	donor4
9.94125	-1.21872	Illumina	ACCGTAACAGTAAGCG-1	CD4 T	donor5
8.54868	-2.46807	Illumina	ACCGTAACAGTCGTGC-1	CD4 T	donor3
-9.11966	-9.55983	Illumina	ACCGTAACATTGCGGC-1	B	donor6
-2.33507	-3.57494	Illumina	ACCGTAAGTAACGACG-1	NK	donor3
-5.71104	9.32438	Illumina	ACCGTAAGTCACAAGG-1	Mono	donor5
-6.07003	5.1897	Illumina	ACCGTAAGTCCCTACT-1	Mono	donor6
6.89859	-0.0282734	Illumina	ACCGTAAGTCGACTAT-1	CD4 T	donor2
-6.53828	8.69899	Illumina	ACCGTAAGTCTAAACC-1	Mono	donor1
-8.70163	-6.64445	Illumina	ACCGTAAGTCTAGTGT-1	B	donor1
7.23356	-0.279253	Illumina	ACCGTAAGTCTTCAAG-1	CD4 T	donor2
3.51931	-3.92961	Illumina	ACCGTAAGTGGCAAAC-1	other T	donor5
-6.32753	8.04223	Illumina	ACCGTAAGTGTGAATA-1	Mono	donor5
-4.72618	6.63747	Illumina	ACCGTAAGTGTGGCTC-1	Mono	donor1
-7.14826	-8.62937	Illumina	ACCGTAAGTTAAGACA-1	B	donor0
6.88553	0.0860521	Illumina	ACCGTAAGTTTGGCGC-1	CD4 T	donor6
-5.83758	5.04872	Illumina	ACCGTAATCAACACAC-1	Mono	donor6
-6.21931	4.65673	Illumina	ACCGTAATCCCAAGTA-1	Mono	donor5
4.35272	-0.950447	Illumina	ACCGTAATCCTCGCAT-1	CD4 T	donor4
-9.40979	-9.03765	Illumina	ACCGTAATCCTGTACC-1	B	donor6
-6.70911	9.9318	Illumina	ACCGTAATCGGATGGA-1	Mono	donor1
-4.52432	9.03889	Illumina	ACCGTAATCTCTTATG-1	Mono	donor5
-9.00087	-7.24707	Illumina	ACCGTAATCTGTCTAT-1	B	donor2
4.65013	-4.70082	Illumina	ACCTTTAAGATGTGGC-1	CD8 T	donor6
-2.1023	-3.71014	Illumina	ACCTTTAAGCACAGGT-1	NK	donor3
-9.83967	-5.41732	Illumina	ACCTTTAAGCCATCGC-1	B	donor7
-7.15433	-2.31823	Illumina	ACCTTTAAGCCCGAAA-1	B	donor5
-9.08761	-6.73986	Illumina	ACCTTTAAGCCGATTT-1	B	donor4
-2.77362	4.94942	Illumina	ACCTTTAAGCTAGCCC-1	Mono	donor5
6.22643	-0.103145	Illumina	ACCTTTAAGCTTATCG-1	CD4 T	donor3
-5.68613	9.49819	Illumina	ACCTTTAAGTACGCGA-1	Mono	donor2
-1.42371	-5.69393	Illumina	ACCTTTAAGTCCATAC-1	NK	donor5
-6.21279	6.93441	Illumina	ACCTTTAAGTCCCACG-1	Mono	donor7
-8.56518	-3.6008	Illumina	ACCTTTAAGTCTTGCA-1	Mono	donor1
-7.40552	-8.97496	Illumina	ACCTTTACAAATTGCC-1	B	donor5
1.59272	-6.94643	Illumina	ACCTTTACAACGCACC-1	CD8 T	donor0
-8.83302	-5.98229	Illumina	ACCTTTACAAGCCTAT-1	B	donor2
6.1822	-2.85081	Illumina	ACCTTTACACATAACC-1	CD4 T	donor1
1.98765	-6.45707	Illumina	ACCTTTACACCCTATC-1	CD8 T	donor7
3.5631	-2.77618	Illumina	ACCTTTACAGATCGGA-1	CD4 T	donor3
-0.68758	-4.09625	Illumina	ACCTTTACAGCCAATT-1	NK	donor3
7.91484	-0.992705	Illumina	ACCTTTACAGCGAACA-1	CD4 T	donor1
-5.0832	8.5258	Illumina	ACCTTTACAGGGTATG-1	Mono	donor5
-4.14799	12.5709	Illumina	ACCTTTACATTACGAC-1	Mono	donor1
-5.14471	3.53185	Illumina	ACCTTTACATTCACTT-1	Mono	donor4
-6.12356	8.00605	Illumina	ACCTTTAGTAAAGTCA-1	Mono	donor4
-7.50228	-8.97967	Illumina	ACCTTTAGTAGATTAG-1	B	donor5
7.69141	-0.323265	Illumina	ACCTTTAGTATATGAG-1	CD4 T	donor4
2.65874	-1.80777	Illumina	ACCTTTAGTATCAGTC-1	CD4 T	donor5
10.9689	-2.34612	Illumina	ACCTTTAGTCAACATC-1	CD8 T	donor3
9.53653	-0.738541	Illumina	ACCTTTAGTCTACCTC-1	CD4 T	donor3
-4.87514	6.40161	Illumina	ACCTTTAGTGATGTGG-1	Mono	donor1
-9.33603	4.39248	Illumina	ACCTTTAGTGCGGTAA-1	DC	donor1
3.65435	-2.38626	Illumina	ACCTTTAGTGGTCTCG-1	CD4 T	donor5
-5.15371	8.85411	Illumina	ACCTTTAGTTTAAGCC-1	Mono	donor0
10.7538	-3.19191	Illumina	ACCTTTATCACAGGCC-1	CD8 T	donor1
-6.11766	7.93764	Illumina	ACCTTTATCACCGTAA-1	Mono	donor5
7.15538	-2.10747	Illumina	ACCTTTATCAGCTCTC-1	CD4 T	donor1
-5.91284	9.22391	Illumina	ACCTTTATCAGGTAAA-1	Mono	donor7
0.791931	6.17963	Illumina	ACCTTTATCAGTGCAT-1	Mono	donor4
-4.79512	11.9126	Illumina	ACCTTTATCATGCTCC-1	Mono	donor7
-8.96638	4.30597	Illumina	ACCTTTATCCCACTTG-1	DC	donor1
-0.396355	6.50885	Illumina	ACCTTTATCGGTCCGA-1	Mono	donor1
8.01972	-3.15911	Illumina	ACCTTTATCTCCAACC-1	CD4 T	donor3
6.51238	0.921681	Illumina	ACGAGCCAGACCTAGG-1	CD4 T	donor2
3.05072	-1.43131	Illumina	ACGAGCCAGACTAGAT-1	CD8 T	donor4
-6.30609	9.55786	Illumina	ACGAGCCAGATGCCAG-1	Mono	donor6
-10.0649	-5.00078	Illumina	ACGAGCCAGCCCGAAA-1	B	donor7
6.75054	-0.651049	Illumina	ACGAGCCAGGAGCGAG-1	CD4 T	donor7
-5.56271	2.02279	Illumina	ACGAGCCAGGAGTTGC-1	Mono	donor6
-5.82066	10.6578	Illumina	ACGAGCCAGTACGTTC-1	Mono	donor5
4.7946	-1.16533	Illumina	ACGAGCCAGTACTTGC-1	CD4 T	donor1
2.77043	-3.79419	Illumina	ACGAGCCAGTAGGCCA-1	CD4 T	donor2
6.59949	-0.0221377	Illumina	ACGAGCCAGTCGCCGT-1	CD4 T	donor0
8.87202	-0.672378	Illumina	ACGAGCCCAAATACAG-1	CD4 T	donor7
-5.05848	11.9601	Illumina	ACGAGCCCAATGAATG-1	Mono	donor5
-9.70658	-8.81597	Illumina	ACGAGCCCACTTACGA-1	B	donor5
1.18413	-3.65105	Illumina	ACGAGCCCAGCTGCTG-1	NK	donor5
1.98981	-5.0155	Illumina	ACGAGCCCATCAGTAC-1	CD8 T	donor3
-7.93656	5.17058	Illumina	ACGAGCCCATGCTGGC-1	DC	donor1
3.22983	-3.11492	Illumina	ACGAGCCCATGGGACA-1	CD8 T	donor1
-1.20815	-3.64007	Illumina	ACGAGCCGTAATTGGA-1	NK	donor1
7.43761	0.224046	Illumina	ACGAGCCGTACGCACC-1	CD4 T	donor1
-9.20201	4.2501	Illumina	ACGAGCCGTATGGTTC-1	DC	donor5
-9.35539	2.94299	Illumina	ACGAGCCGTCATCCCT-1	DC	donor4
10.9136	-2.76389	Illumina	ACGAGCCGTCATGCCG-1	CD8 T	donor4
-8.72516	-6.92879	Illumina	ACGAGCCGTCCCTACT-1	B	donor4
0.649925	-5.21093	Illumina	ACGAGCCGTCCGTTAA-1	CD8 T	donor5
0.305989	6.20119	Illumina	ACGAGCCGTCTAGCCG-1	Mono	donor5
1.96054	-7.03544	Illumina	ACGAGCCGTCTGCCAG-1	CD8 T	donor0
4.02037	-1.09544	Illumina	ACGAGCCGTGACCAAG-1	CD8 T	donor5
-5.4127	11.2343	Illumina	ACGAGCCGTGATGATA-1	Mono	donor4
10.3937	-3.3408	Illumina	ACGAGCCGTGCTGTAT-1	CD8 T	donor1
2.40855	-6.29481	Illumina	ACGAGCCGTTCCACTC-1	CD8 T	donor0
0.218462	-6.17171	Illumina	ACGAGCCGTTGGTGGA-1	CD8 T	donor1
-9.60789	-8.85708	Illumina	ACGAGCCTCAACACCA-1	B	donor0
0.415656	-6.54796	Illumina	ACGAGCCTCAACCATG-1	CD8 T	donor1
3.01671	-2.61825	Illumina	ACGAGCCTCAACGGCC-1	CD4 T	donor6
9.76739	-1.17732	Illumina	ACGAGCCTCATCGGAT-1	CD4 T	donor0
-5.73689	8.42876	Illumina	ACGAGCCTCATTGCGA-1	Mono	donor2
-4.16746	11.9056	Illumina	ACGAGCCTCCATGCTC-1	Mono	donor4
8.54039	-2.77217	Illumina	ACGAGCCTCCGAATGT-1	CD4 T	donor3
-5.96992	8.29278	Illumina	ACGAGCCTCCTGCCAT-1	Mono	donor5
-4.88344	11.3324	Illumina	ACGAGCCTCGAATGCT-1	Mono	donor4
4.47749	-1.7188	Illumina	ACGAGCCTCGCCTGTT-1	other T	donor5
0.508275	6.00101	Illumina	ACGAGCCTCGTACGGC-1	Mono	donor5
-5.31477	10.5794	Illumina	ACGAGCCTCGTAGATC-1	Mono	donor1
-4.78559	9.33986	Illumina	ACGAGCCTCTGTACGA-1	Mono	donor5
5.27983	-6.48016	Illumina	ACGAGCCTCTGTCTAT-1	other T	donor6
-8.20078	-6.23069	Illumina	ACGAGGAAGAGCTGGT-1	B	donor0
10.5805	-2.69482	Illumina	ACGAGGAAGAGGACGG-1	CD8 T	donor4
3.28613	-1.64726	Illumina	ACGAGGAAGAGTCTGG-1	CD8 T	donor7
-9.50864	-9.76811	Illumina	ACGAGGAAGCCGCCTA-1	B	donor0
9.63875	-1.98623	Illumina	ACGAGGAAGGACAGAA-1	CD4 T	donor4
2.77884	-5.70918	Illumina	ACGAGGAAGGGCATGT-1	CD8 T	donor7
2.87738	-3.46463	Illumina	ACGAGGAAGTACTTGC-1	other	donor4
5.92084	3.60495	Illumina	ACGAGGACAAGTCATC-1	other	donor6
-6.59965	5.23896	Illumina	ACGAGGACACCTATCC-1	Mono	donor2
5.10143	-5.65206	Illumina	ACGAGGACACTTAACG-1	other T	donor7
7.15065	-3.72108	Illumina	ACGAGGACAGGAATCG-1	CD4 T	donor1
6.18775	1.01292	Illumina	ACGAGGACAGGAATGC-1	CD4 T	donor4
4.62714	-4.91014	Illumina	ACGAGGACATGTAAGA-1	CD8 T	donor1
-6.29709	4.47576	Illumina	ACGAGGACATGTCTCC-1	Mono	donor6
-9.94785	-5.02653	Illumina	ACGAGGAGTAAAGGAG-1	B	donor7
-6.74566	7.05791	Illumina	ACGAGGAGTACATCCA-1	Mono	donor1
-5.55661	11.141	Illumina	ACGAGGAGTAGGCATG-1	Mono	donor3
-8.56855	-7.05917	Illumina	ACGAGGAGTCATGCCG-1	other T	donor0
10.0774	-3.96105	Illumina	ACGAGGAGTCGTTGTA-1	CD8 T	donor7
7.31477	-2.01847	Illumina	ACGAGGAGTGTGAATA-1	CD4 T	donor2
-1.51558	-4.89355	Illumina	ACGAGGAGTGTGACGA-1	NK	donor4
6.71875	-2.65705	Illumina	ACGAGGAGTGTTTGTG-1	CD4 T	donor1
-5.4626	8.6695	Illumina	ACGAGGAGTTCCATGA-1	Mono	donor2
-5.69627	2.66047	Illumina	ACGAGGAGTTGTACAC-1	Mono	donor4
9.60912	-1.33635	Illumina	ACGAGGAGTTTAGCTG-1	CD4 T	donor6
11.201	-3.20755	Illumina	ACGAGGATCAACACTG-1	CD8 T	donor7
-3.19954	7.40085	Illumina	ACGAGGATCAACGCTA-1	Mono	donor5
-8.20553	-5.60266	Illumina	ACGAGGATCAGTCAGT-1	B	donor4
-4.60851	6.26108	Illumina	ACGAGGATCCGTTGCT-1	Mono	donor1
-1.77338	-3.58669	Illumina	ACGAGGATCCTCCTAG-1	NK	donor0
5.39387	-4.33097	Illumina	ACGAGGATCGAGAGCA-1	other T	donor6
9.20084	-2.85498	Illumina	ACGAGGATCTAAGCCA-1	other T	donor4
-0.967289	5.85289	Illumina	ACGAGGATCTATCCTA-1	Mono	donor5
0.570332	5.9449	Illumina	ACGAGGATCTTCTGGC-1	Mono	donor6
3.35784	-5.00435	Illumina	ACGATACAGCACCGCT-1	CD8 T	donor5
9.44615	-1.83505	Illumina	ACGATACAGCTAGTGG-1	CD8 T	donor1
7.48926	-2.5432	Illumina	ACGATACAGCTGCAAG-1	CD4 T	donor7
2.62687	-2.18807	Illumina	ACGATACAGGGTCGAT-1	CD4 T	donor5
5.67318	0.92858	Illumina	ACGATACAGGGTCTCC-1	CD4 T	donor4
-9.69439	-9.53333	Illumina	ACGATACAGTGAATTG-1	B	donor7
-1.4694	-2.20533	Illumina	ACGATACAGTGCAAGC-1	NK	donor0
-6.47208	5.82629	Illumina	ACGATACAGTTCGCGC-1	Mono	donor1
-2.87001	-4.8995	Illumina	ACGATACCAACGATGG-1	NK	donor6
11.1105	-2.27112	Illumina	ACGATACCACTGTTAG-1	CD4 T	donor7
9.56648	-1.63619	Illumina	ACGATACCATATACCG-1	CD4 T	donor5
9.66432	-0.551511	Illumina	ACGATACCATGATCCA-1	CD4 T	donor5
-9.17417	-9.38466	Illumina	ACGATACGTATAGGGC-1	B	donor0
9.4829	-1.62019	Illumina	ACGATACGTGTCGCTG-1	CD4 T	donor4
6.04929	0.908599	Illumina	ACGATACGTGTGAATA-1	CD4 T	donor5
-9.37168	-4.48458	Illumina	ACGATACGTTCTGTTT-1	B	donor3
-1.66383	-2.19089	Illumina	ACGATACGTTTGGGCC-1	NK	donor1
-2.62888	-4.78213	Illumina	ACGATACTCAAACAAG-1	NK	donor7
-5.68332	8.67295	Illumina	ACGATACTCACGCATA-1	Mono	donor6
2.40291	-1.80757	Illumina	ACGATACTCATTTGGG-1	other	donor5
3.94333	-1.82436	Illumina	ACGATACTCCAAACTG-1	CD4 T	donor5
0.949429	-6.96435	Illumina	ACGATACTCCGTAGTA-1	CD8 T	donor5
-6.5738	6.87319	Illumina	ACGATACTCGAACGGA-1	Mono	donor5
9.24512	-1.80723	Illumina	ACGATGTAGAAACCTA-1	CD4 T	donor4
-6.04706	2.57941	Illumina	ACGATGTAGAGCTGCA-1	Mono	donor5
-5.21065	5.5232	Illumina	ACGATGTAGATAGGAG-1	Mono	donor5
-5.42453	10.8738	Illumina	ACGATGTAGCAGGCTA-1	Mono	donor1
-8.37187	5.12868	Illumina	ACGATGTAGCTCCTCT-1	DC	donor1
-0.131859	6.38031	Illumina	ACGATGTAGCTGCGAA-1	Mono	donor5
-9.49734	-6.21305	Illumina	ACGATGTAGGCTCTTA-1	B	donor7
-4.21957	8.94072	Illumina	ACGATGTAGGTGTTAA-1	Mono	donor3
-1.72773	-4.01218	Illumina	ACGATGTCAACGCACC-1	NK	donor0
-9.58279	2.84048	Illumina	ACGATGTCAAGAAAGG-1	DC	donor5
-5.22945	10.38	Illumina	ACGATGTCAAGTAGTA-1	Mono	donor4
-2.85852	-4.7524	Illumina	ACGATGTCACCCTATC-1	NK	donor7
-4.46874	3.11194	Illumina	ACGATGTCACGAAAGC-1	Mono	donor5
7.77829	-0.0274137	Illumina	ACGATGTCACGCATCG-1	CD4 T	donor7
6.49293	-0.758718	Illumina	ACGATGTCACGGTTTA-1	CD4 T	donor7
7.43058	-1.58594	Illumina	ACGATGTCACTAGTAC-1	CD4 T	donor6
-8.84642	-9.25325	Illumina	ACGATGTCAGATGGGT-1	B	donor0
-8.66945	-9.72205	Illumina	ACGATGTCAGCATACT-1	B	donor6
9.04962	-0.72388	Illumina	ACGATGTCAGCATGAG-1	CD4 T	donor1
1.70464	-6.75507	Illumina	ACGATGTCAGGGTTAG-1	CD4 T	donor5
11.137	-3.29655	Illumina	ACGATGTCAGTAAGCG-1	CD8 T	donor7
-8.67518	4.92462	Illumina	ACGATGTCATACGCCG-1	DC	donor2
-5.90212	7.25519	Illumina	ACGATGTCATAGAAAC-1	Mono	donor6
-4.9769	10.2255	Illumina	ACGATGTCATGATCCA-1	Mono	donor4
9.48082	-1.74867	Illumina	ACGATGTGTAAGTAGT-1	CD4 T	donor4
-5.17531	8.89982	Illumina	ACGATGTGTACCAGTT-1	Mono	donor2
5.32718	-6.16576	Illumina	ACGATGTGTACTTAGC-1	other T	donor3
1.72848	-6.96842	Illumina	ACGATGTGTAGGCTGA-1	CD4 T	donor0
6.99761	-0.221454	Illumina	ACGATGTGTATAGGTA-1	CD4 T	donor7
6.70396	-1.33632	Illumina	ACGATGTGTCCGTGAC-1	CD4 T	donor2
-5.8235	11.02	Illumina	ACGATGTGTGTAAGTA-1	Mono	donor4
-10.1892	-4.99035	Illumina	ACGATGTGTGTTTGTG-1	B	donor7
6.48971	-3.00226	Illumina	ACGATGTGTTCGTCTC-1	CD4 T	donor4
6.73274	-1.39561	Illumina	ACGATGTGTTCTGAAC-1	CD4 T	donor7
3.64974	-4.38615	Illumina	ACGATGTGTTGTCGCG-1	other T	donor5
1.28429	-6.24235	Illumina	ACGATGTGTTTAAGCC-1	CD8 T	donor4
7.86355	-1.69391	Illumina	ACGATGTGTTTCGCTC-1	CD4 T	donor4
5.86215	0.416898	Illumina	ACGATGTTCACCATAG-1	CD4 T	donor0
10.8626	-3.07817	Illumina	ACGATGTTCATCGCTC-1	CD8 T	donor7
6.47321	-1.36192	Illumina	ACGATGTTCCAGAGGA-1	CD4 T	donor7
11.1377	-3.11763	Illumina	ACGATGTTCCTCAATT-1	CD8 T	donor5
-6.06787	5.04256	Illumina	ACGATGTTCGAGAACG-1	Mono	donor5
-5.48159	9.70713	Illumina	ACGATGTTCGCTTAGA-1	Mono	donor5
-0.716888	-4.35405	Illumina	ACGATGTTCTAAGCCA-1	NK	donor5
5.56726	-4.2338	Illumina	ACGATGTTCTACTCAT-1	CD8 T	donor5
-5.88651	8.30646	Illumina	ACGATGTTCTCTGTCG-1	Mono	donor2
-2.69253	-4.71553	Illumina	ACGATGTTCTGCTTGC-1	NK	donor2
-9.65233	-7.83206	Illumina	ACGCAGCAGAATAGGG-1	B	donor6
-8.09981	3.54367	Illumina	ACGCAGCAGAATGTGT-1	DC	donor5
6.08518	-2.65986	Illumina	ACGCAGCAGATCGGGT-1	CD4 T	donor1
-6.13429	7.48638	Illumina	ACGCAGCAGCGAGAAA-1	Mono	donor5
-8.39086	-5.74117	Illumina	ACGCAGCAGGAATCGC-1	B	donor0
-5.30258	10.9064	Illumina	ACGCAGCAGGCAGGTT-1	Mono	donor7
-6.16664	4.24694	Illumina	ACGCAGCAGGCATGTG-1	Mono	donor0
10.8285	-2.22654	Illumina	ACGCAGCAGTTATCGC-1	CD8 T	donor6
6.12995	-0.305033	Illumina	ACGCAGCCAAATCCGT-1	CD4 T	donor3
-4.04657	10.7501	Illumina	ACGCAGCCACAACGTT-1	Mono	donor5
-5.32572	11.3706	Illumina	ACGCAGCCACCAGATT-1	Mono	donor4
8.59807	-2.536	Illumina	ACGCAGCCAGTGGAGT-1	CD4 T	donor1
9.7147	-0.456703	Illumina	ACGCAGCCATCCGGGT-1	CD4 T	donor1
2.74047	-6.09488	Illumina	ACGCAGCCATGAACCT-1	CD8 T	donor1
-8.60538	-5.46912	Illumina	ACGCAGCGTAACGTTC-1	B	donor7
-2.3322	-3.68336	Illumina	ACGCAGCGTAAGGGCT-1	NK	donor3
1.25183	-6.69223	Illumina	ACGCAGCGTAGAGCTG-1	CD8 T	donor7
6.70935	-0.0823769	Illumina	ACGCAGCGTCAAAGCG-1	CD4 T	donor1
-8.19506	5.16898	Illumina	ACGCAGCGTCAGCTAT-1	DC	donor6
-1.40234	5.08262	Illumina	ACGCAGCGTCCCTTGT-1	Mono	donor4
-7.09251	-6.70241	Illumina	ACGCAGCGTCGGCTCA-1	NK	donor1
-6.19276	9.15262	Illumina	ACGCAGCGTGTCCTCT-1	Mono	donor6
-6.47472	7.96895	Illumina	ACGCAGCGTTGAGGTG-1	Mono	donor4
10.1315	-1.03788	Illumina	ACGCAGCTCAAACCAC-1	CD4 T	donor4
5.16932	-6.51046	Illumina	ACGCAGCTCATAACCG-1	other T	donor5
3.52098	-2.06307	Illumina	ACGCAGCTCATGCTCC-1	CD4 T	donor5
10.4599	-2.85269	Illumina	ACGCAGCTCCCTAACC-1	CD4 T	donor3
5.33709	-3.93479	Illumina	ACGCAGCTCCCTCTTT-1	CD8 T	donor2
11.3326	-2.579	Illumina	ACGCAGCTCCGTCAAA-1	CD8 T	donor7
10.2537	-3.38752	Illumina	ACGCAGCTCTGGCGTG-1	CD8 T	donor7
1.76679	-6.21885	Illumina	ACGCCAGAGAAACCAT-1	CD8 T	donor4
-7.41766	-7.95841	Illumina	ACGCCAGAGAAACCGC-1	B	donor4
-1.74553	-3.02263	Illumina	ACGCCAGAGACAAAGG-1	NK	donor6
7.15722	-0.184782	Illumina	ACGCCAGAGACCACGA-1	CD4 T	donor4
-2.74029	-4.62454	Illumina	ACGCCAGAGACCCACC-1	NK	donor5
11.0049	-3.27491	Illumina	ACGCCAGAGACTTGAA-1	CD8 T	donor1
-4.44759	11.0248	Illumina	ACGCCAGAGAGACGAA-1	Mono	donor1
-9.03853	-5.61278	Illumina	ACGCCAGAGAGCTGGT-1	B	donor0
-5.7561	9.55525	Illumina	ACGCCAGAGAGTCGGT-1	Mono	donor5
-6.37544	6.49106	Illumina	ACGCCAGAGATATACG-1	Mono	donor5
-3.68372	5.3179	Illumina	ACGCCAGAGATATGGT-1	other T	donor1
-5.51956	9.95565	Illumina	ACGCCAGAGATCCCGC-1	Mono	donor6
0.305342	5.83904	Illumina	ACGCCAGAGATGCCAG-1	Mono	donor1
11.4878	-2.70796	Illumina	ACGCCAGAGCACAGGT-1	CD8 T	donor3
-4.95239	8.82699	Illumina	ACGCCAGAGCGGATCA-1	Mono	donor1
1.69957	-6.03411	Illumina	ACGCCAGAGCTCCCAG-1	CD8 T	donor6
-5.6045	8.21658	Illumina	ACGCCAGAGGAATCGC-1	Mono	donor5
7.44727	-2.68047	Illumina	ACGCCAGAGGCTAGGT-1	CD4 T	donor6
-9.43318	-6.03952	Illumina	ACGCCAGAGGGCACTA-1	B	donor5
-9.18421	-9.84975	Illumina	ACGCCAGAGGTGATAT-1	B	donor0
-2.04909	-3.46356	Illumina	ACGCCAGAGGTGTTAA-1	NK	donor6
2.01152	-5.81851	Illumina	ACGCCAGAGTCGTACT-1	CD8 T	donor5
-4.48707	-2.0126	Illumina	ACGCCAGAGTGTGAAT-1	CD4 T	donor4
2.3083	-6.37612	Illumina	ACGCCAGAGTTACCCA-1	CD8 T	donor4
3.47968	-2.35473	Illumina	ACGCCAGCAAACCCAT-1	CD4 T	donor5
-3.37735	2.81193	Illumina	ACGCCAGCAAGGACTG-1	Mono	donor4
8.45611	-0.689345	Illumina	ACGCCAGCACAGGTTT-1	CD4 T	donor4
9.422	-1.39953	Illumina	ACGCCAGCACATCCAA-1	CD4 T	donor4
-7.57669	-8.3405	Illumina	ACGCCAGCACGAAGCA-1	B	donor6
-1.50762	-5.30288	Illumina	ACGCCAGCACTCTGTC-1	NK	donor1
-0.695725	6.27563	Illumina	ACGCCAGCAGACGCCT-1	Mono	donor5
-0.227321	6.17085	Illumina	ACGCCAGCAGCGATCC-1	Mono	donor5
-2.7712	-4.97476	Illumina	ACGCCAGCATAAGACA-1	NK	donor5
7.29947	-1.37953	Illumina	ACGCCAGCATGCTGGC-1	CD4 T	donor7
-6.89014	6.65746	Illumina	ACGCCAGGTAAGCACG-1	Mono	donor3
9.31392	-1.99407	Illumina	ACGCCAGGTACAGTTC-1	CD4 T	donor3
7.4654	-0.0560857	Illumina	ACGCCAGGTGCAGTAG-1	CD4 T	donor6
-6.37062	9.44007	Illumina	ACGCCAGGTTCCACAA-1	Mono	donor4
3.53656	-3.4584	Illumina	ACGCCAGGTTGGAGGT-1	CD4 T	donor7
7.45696	-2.1289	Illumina	ACGCCAGTCAAACGGG-1	CD4 T	donor3
-1.96054	-5.26551	Illumina	ACGCCAGTCAAGATCC-1	NK	donor5
3.75884	-5.88182	Illumina	ACGCCAGTCCCAGGTG-1	CD8 T	donor5
5.89611	-3.55141	Illumina	ACGCCAGTCCGAACGC-1	CD8 T	donor6
-6.21603	3.94424	Illumina	ACGCCAGTCCGCAAGC-1	Mono	donor4
7.16007	0.316223	Illumina	ACGCCAGTCTAGCACA-1	CD4 T	donor1
-8.98377	4.42122	Illumina	ACGCCAGTCTCGCATC-1	DC	donor2
2.975	-0.715354	Illumina	ACGCCAGTCTGAAAGA-1	CD8 T	donor5
4.70618	-0.698205	Illumina	ACGCCGAAGAAACGAG-1	CD4 T	donor4
7.44876	-0.359457	Illumina	ACGCCGAAGAAGGTGA-1	CD8 T	donor0
5.27971	-6.49876	Illumina	ACGCCGAAGCGACGTA-1	other T	donor1
-6.07007	8.86424	Illumina	ACGCCGAAGCGGATCA-1	Mono	donor5
-8.22397	-9.61215	Illumina	ACGCCGAAGCTACCTA-1	B	donor6
8.56936	-2.10423	Illumina	ACGCCGAAGCTGTTCA-1	CD4 T	donor1
-6.20473	8.38333	Illumina	ACGCCGAAGTCGCCGT-1	Mono	donor0
8.62068	-2.18744	Illumina	ACGCCGAAGTGAATTG-1	CD4 T	donor4
-1.8806	-5.01797	Illumina	ACGCCGAAGTGACTCT-1	NK	donor0
6.83461	-1.35016	Illumina	ACGCCGACAAGTACCT-1	CD4 T	donor6
-2.49719	-5.16205	Illumina	ACGCCGACAATAGCGG-1	NK	donor6
-7.2074	5.94153	Illumina	ACGCCGACAATCCAAC-1	Mono	donor0
1.4247	-5.16022	Illumina	ACGCCGACAATGGAGC-1	CD8 T	donor0
6.13229	-0.328115	Illumina	ACGCCGACACAAGCCC-1	CD4 T	donor3
-5.6584	9.64134	Illumina	ACGCCGACACATGACT-1	Mono	donor5
4.87509	-5.30787	Illumina	ACGCCGACAGACTCGC-1	CD4 T	donor6
5.60143	6.48634	Illumina	ACGCCGACAGCTGGCT-1	DC	donor5
-7.68537	5.45607	Illumina	ACGCCGACAGCTTCGG-1	Mono	donor7
-9.46742	-6.65882	Illumina	ACGCCGACATAGAAAC-1	B	donor7
5.16212	-4.8019	Illumina	ACGCCGACATCCCATC-1	other T	donor1
5.13556	-2.70245	Illumina	ACGCCGACATGTCCTC-1	CD4 T	donor1
5.61423	6.54999	Illumina	ACGCCGAGTAATTGGA-1	DC	donor1
-2.22301	-4.15565	Illumina	ACGCCGAGTACGACCC-1	NK	donor5
-6.90226	7.48585	Illumina	ACGCCGAGTAGAGTGC-1	Mono	donor5
4.63309	-5.34108	Illumina	ACGCCGAGTAGGCTGA-1	CD8 T	donor4
-9.11619	-9.64976	Illumina	ACGCCGAGTATAGGTA-1	B	donor1
-5.57564	8.6575	Illumina	ACGCCGAGTCAGGACA-1	Mono	donor2
6.84347	-3.00439	Illumina	ACGCCGAGTCGTTGTA-1	CD4 T	donor3
-1.88866	-3.0874	Illumina	ACGCCGAGTGCAGGTA-1	NK	donor0
3.46707	-2.13934	Illumina	ACGCCGAGTGTCTGAT-1	CD4 T	donor5
-4.28404	11.4242	Illumina	ACGCCGAGTTCCAACA-1	Mono	donor1
3.51246	-1.07043	Illumina	ACGCCGAGTTGGTGGA-1	CD4 T	donor5
4.00412	-2.84461	Illumina	ACGCCGATCAGTTGAC-1	CD4 T	donor3
9.62552	-1.31021	Illumina	ACGCCGATCCACTGGG-1	CD4 T	donor5
-8.64629	-6.38486	Illumina	ACGCCGATCCCATTTA-1	B	donor6
-5.55868	9.42554	Illumina	ACGCCGATCCTCAATT-1	Mono	donor6
4.59733	-5.81475	Illumina	ACGCCGATCGACGGAA-1	other T	donor4
0.704078	-4.1438	Illumina	ACGCCGATCGTCCAGG-1	NK	donor1
-9.42348	-9.45928	Illumina	ACGCCGATCTAACCGA-1	B	donor3
7.38807	-0.589537	Illumina	ACGCCGATCTCCAGGG-1	CD4 T	donor7
3.38494	-2.09841	Illumina	ACGCCGATCTTACCGC-1	CD4 T	donor5
-6.92569	6.28295	Illumina	ACGGAGAAGAACAATC-1	Mono	donor4
-4.31799	-2.51968	Illumina	ACGGAGAAGAGTACAT-1	NK	donor4
-9.20106	-9.4925	Illumina	ACGGAGAAGAGTTGGC-1	B	donor0
8.86481	-1.62329	Illumina	ACGGAGAAGATATGCA-1	CD4 T	donor4
-2.08282	-3.72578	Illumina	ACGGAGAAGCAGACTG-1	NK	donor7
-5.29638	11.4034	Illumina	ACGGAGAAGCCACTAT-1	Mono	donor4
-4.25931	12.6365	Illumina	ACGGAGAAGCCCAATT-1	Mono	donor5
-3.19857	4.85343	Illumina	ACGGAGAAGGCAATTA-1	Mono	donor4
5.60598	6.53471	Illumina	ACGGAGAAGTACGCGA-1	DC	donor5
-2.45135	-4.11411	Illumina	ACGGAGAAGTCACGCC-1	NK	donor3
-5.3324	6.38533	Illumina	ACGGAGACAAGCGTAG-1	Mono	donor1
-5.95549	7.45868	Illumina	ACGGAGACAAGTTAAG-1	Mono	donor1
5.54454	0.0807405	Illumina	ACGGAGACAATGAATG-1	CD4 T	donor1
-4.28919	8.16654	Illumina	ACGGAGACAATGCCAT-1	Mono	donor4
9.01236	-1.37907	Illumina	ACGGAGACACTACAGT-1	CD4 T	donor0
-6.88312	-6.55267	Illumina	ACGGAGACACTTCGAA-1	NK	donor5
2.03991	-6.39002	Illumina	ACGGAGACAGACAAGC-1	CD4 T	donor0
10.5828	-1.07202	Illumina	ACGGAGACAGGGCATA-1	CD4 T	donor2
5.78133	-1.62225	Illumina	ACGGAGACAGGTGGAT-1	CD4 T	donor6
11.2397	-1.74405	Illumina	ACGGAGACATGGGAAC-1	CD4 T	donor2
4.91253	-1.41013	Illumina	ACGGAGACATTGAGCT-1	CD4 T	donor1
-0.229634	5.51626	Illumina	ACGGAGACATTTGCCC-1	Mono	donor5
-5.88124	10.8703	Illumina	ACGGAGACATTTGCTT-1	Mono	donor5
-4.98151	9.3088	Illumina	ACGGAGAGTAGTACCT-1	Mono	donor4
2.88439	-2.49733	Illumina	ACGGAGAGTATAGGTA-1	CD4 T	donor5
-1.4164	-5.68921	Illumina	ACGGAGAGTCCGTCAG-1	NK	donor5
-8.37477	-9.87052	Illumina	ACGGAGAGTCGGCACT-1	B	donor1
-9.16435	4.56137	Illumina	ACGGAGAGTCTTGTCC-1	DC	donor5
7.18458	-0.0257062	Illumina	ACGGAGAGTTGTACAC-1	CD4 T	donor6
-9.78029	-5.60232	Illumina	ACGGAGATCACAGTAC-1	B	donor7
10.6735	-3.37345	Illumina	ACGGAGATCAGCGACC-1	CD8 T	donor0
0.127163	5.64641	Illumina	ACGGAGATCAGTACGT-1	Mono	donor5
4.08898	-2.25229	Illumina	ACGGAGATCCGTCAAA-1	CD8 T	donor3
-5.42207	9.61489	Illumina	ACGGAGATCGTTGCCT-1	Mono	donor6
-9.71272	-9.13016	Illumina	ACGGAGATCTCATTCA-1	B	donor0
-6.78001	7.90786	Illumina	ACGGAGATCTGAAAGA-1	Mono	donor0
-9.73776	-8.62179	Illumina	ACGGAGATCTTGTACT-1	B	donor6
-8.60095	-7.98301	Illumina	ACGGAGATCTTGTTTG-1	B	donor6
7.63348	0.359012	Illumina	ACGGCCAAGAGACTTA-1	CD4 T	donor6
-2.86259	4.35261	Illumina	ACGGCCAAGCCCAGCT-1	Mono	donor5
7.06431	0.618707	Illumina	ACGGCCAAGGCTAGAC-1	CD4 T	donor1
1.98859	-6.65188	Illumina	ACGGCCAAGGTGCTAG-1	CD4 T	donor2
-4.69338	11.5657	Illumina	ACGGCCAAGTAAGTAC-1	Mono	donor4
-6.46295	8.58004	Illumina	ACGGCCAAGTGAATTG-1	Mono	donor6
-7.7361	-7.31149	Illumina	ACGGCCAAGTTAACGA-1	B	donor7
6.19629	-1.19248	Illumina	ACGGCCACAAAGAATC-1	CD4 T	donor3
-7.91546	-7.09653	Illumina	ACGGCCACAAGGACTG-1	B	donor7
-5.13417	3.13163	Illumina	ACGGCCACAAGTTCTG-1	Mono	donor7
11.2774	-2.27989	Illumina	ACGGCCACAATGGAAT-1	CD8 T	donor4
-6.40372	6.44907	Illumina	ACGGCCACACCAGGCT-1	Mono	donor2
3.09833	-3.3769	Illumina	ACGGCCACACGGTTTA-1	CD4 T	donor1
11.1511	-2.79625	Illumina	ACGGCCACAGCCAATT-1	CD8 T	donor1
-8.91692	4.04711	Illumina	ACGGCCACAGCTGTGC-1	DC	donor7
9.65341	-1.49537	Illumina	ACGGCCACAGGGTATG-1	CD4 T	donor5
9.31307	-2.38959	Illumina	ACGGCCACATCCCATC-1	CD4 T	donor1
7.93299	-1.25834	Illumina	ACGGCCACATCGGACC-1	CD4 T	donor4
2.99944	-0.760199	Illumina	ACGGCCACATGGATGG-1	CD4 T	donor5
-4.40912	9.00943	Illumina	ACGGCCAGTAACGTTC-1	Mono	donor2
-4.97987	8.37215	Illumina	ACGGCCAGTACCATCA-1	Mono	donor0
-4.48473	12.0662	Illumina	ACGGCCAGTAGAAAGG-1	Mono	donor4
[truncated: 39,995 more rows]
