# Supplementary material for: Mostly natural sequencing-by-synthesis for scRNA-seq using Ultima sequencing
Source: Nat Biotechnol. 2022 Sep 15;41(2):204–11. doi: 10.1038/s41587-022-01452-6 (PMC9931582; doi:10.1038/s41587-022-01452-6)
Supplement: Source Data Fig. 4 — Statistical source data. [file 41587_2022_1452_MOESM7_ESM.xlsx]

## Sheet: fig4b
Perturbation	Sequencer	NumCells	IncludedInPlot
CREBBP_3	Illumina	36	TRUE
CREBBP_3	Ultima	36	TRUE
STAT1_1	Illumina	22	TRUE
STAT1_1	Ultima	22	TRUE
STAT1_2	Illumina	22	TRUE
STAT1_2	Ultima	22	TRUE
Background	Illumina	20
Background	Ultima	20
IRF1_2	Illumina	20	TRUE
IRF1_2	Ultima	20	TRUE
STAT1_3	Illumina	19	TRUE
STAT1_3	Ultima	19	TRUE
NO_SITE_14	Illumina	18
NO_SITE_14	Ultima	18
NO_SITE_1	Illumina	17
NO_SITE_1	Ultima	17
Intergenic-1	Illumina	17	TRUE
Intergenic-1	Ultima	17	TRUE
NO_SITE_23	Illumina	14
NO_SITE_23	Ultima	14
Intergenic-2	Illumina	14	TRUE
Intergenic-2	Ultima	14	TRUE
NO_SITE_5	Illumina	13
NO_SITE_5	Ultima	13
NO_SITE_24	Illumina	12
NO_SITE_24	Ultima	12
NO_SITE_38	Illumina	12
NO_SITE_38	Ultima	12
NO_SITE_9	Illumina	12
NO_SITE_9	Ultima	12
PRDM6_2	Ultima	12	TRUE
RFX5_2	Illumina	12	TRUE
RFX5_2	Ultima	12	TRUE
ARID3C_1	Illumina	11	TRUE
ARID3C_1	Ultima	11	TRUE
COP1_1	Illumina	11	TRUE
COP1_1	Ultima	11	TRUE
NO_SITE_15	Illumina	11
NO_SITE_15	Ultima	11
NO_SITE_8	Illumina	11
NO_SITE_8	Ultima	11
PRDM6_2	Illumina	11	TRUE
IRF1_3	Illumina	10
IRF1_3	Ultima	10
NO_SITE_22	Illumina	10
NO_SITE_22	Ultima	10
NO_SITE_36	Illumina	10
NO_SITE_36	Ultima	10
ONE_NON-GENE_SITE_16	Illumina	10
ONE_NON-GENE_SITE_16	Ultima	10
ONE_NON-GENE_SITE_9	Illumina	10
ONE_NON-GENE_SITE_9	Ultima	10
PHF1_2	Illumina	10
PHF1_2	Ultima	10
WDR92_1	Illumina	10
WDR92_1	Ultima	10
AIRE_1	Illumina	9
AIRE_1	Ultima	9
BHLHA9_1	Illumina	9
BHLHA9_1	Ultima	9
MBD3_1	Illumina	9
MBD3_1	Ultima	9
NO_SITE_11	Illumina	9
NO_SITE_11	Ultima	9
NO_SITE_26	Illumina	9
NO_SITE_26	Ultima	9
NO_SITE_35	Illumina	9
NO_SITE_35	Ultima	9
NO_SITE_39	Illumina	9
NO_SITE_39	Ultima	9
NO_SITE_4	Illumina	9
NO_SITE_4	Ultima	9
ONE_NON-GENE_SITE_26	Illumina	9
ONE_NON-GENE_SITE_26	Ultima	9
ONE_NON-GENE_SITE_32	Illumina	9
ONE_NON-GENE_SITE_32	Ultima	9
ZBTB32_1	Illumina	9
ZBTB32_1	Ultima	9
ZSCAN12_3	Illumina	9
ZSCAN12_3	Ultima	9
BAZ2B_3	Illumina	8
BAZ2B_3	Ultima	8
BPTF_3	Illumina	8
BPTF_3	Ultima	8
BRD9_3	Illumina	8
BRD9_3	Ultima	8
CREBBP_2	Illumina	8
CREBBP_2	Ultima	8
IRF1_1	Illumina	8
IRF1_1	Ultima	8
NO_SITE_10	Illumina	8
NO_SITE_10	Ultima	8
NO_SITE_17	Illumina	8
NO_SITE_17	Ultima	8
NO_SITE_30	Illumina	8
NO_SITE_30	Ultima	8
NO_SITE_40	Illumina	8
NO_SITE_40	Ultima	8
ONE_NON-GENE_SITE_1	Illumina	8
ONE_NON-GENE_SITE_1	Ultima	8
ONE_NON-GENE_SITE_27	Illumina	8
ONE_NON-GENE_SITE_27	Ultima	8
ONE_NON-GENE_SITE_34	Illumina	8
ONE_NON-GENE_SITE_34	Ultima	8
ONE_NON-GENE_SITE_7	Illumina	8
ONE_NON-GENE_SITE_7	Ultima	8
PRDM2_1	Illumina	8
PRDM2_1	Ultima	8
SIRT6_3	Illumina	8
SIRT6_3	Ultima	8
TET3_3	Illumina	8
TET3_3	Ultima	8
TRIM24_1	Illumina	8
TRIM24_1	Ultima	8
BRWD1_3	Illumina	7
BRWD1_3	Ultima	7
COP1_3	Illumina	7
COP1_3	Ultima	7
GTF3C2_1	Illumina	7
GTF3C2_1	Ultima	7
KAT5_1	Illumina	7
KAT5_1	Ultima	7
KMT2C_1	Illumina	7
KMT2C_1	Ultima	7
MBD4_3	Illumina	7
MBD4_3	Ultima	7
MECP2_1	Illumina	7
MECP2_1	Ultima	7
MGMT_3	Illumina	7
MGMT_3	Ultima	7
NO_SITE_13	Illumina	7
NO_SITE_13	Ultima	7
NO_SITE_3	Illumina	7
NO_SITE_3	Ultima	7
NO_SITE_31	Illumina	7
NO_SITE_31	Ultima	7
ONE_NON-GENE_SITE_11	Illumina	7
ONE_NON-GENE_SITE_11	Ultima	7
ONE_NON-GENE_SITE_19	Illumina	7
ONE_NON-GENE_SITE_19	Ultima	7
ONE_NON-GENE_SITE_22	Illumina	7
ONE_NON-GENE_SITE_22	Ultima	7
ONE_NON-GENE_SITE_24	Illumina	7
ONE_NON-GENE_SITE_24	Ultima	7
ONE_NON-GENE_SITE_36	Illumina	7
ONE_NON-GENE_SITE_36	Ultima	7
ONE_NON-GENE_SITE_4	Illumina	7
ONE_NON-GENE_SITE_4	Ultima	7
ONE_NON-GENE_SITE_6	Illumina	7
ONE_NON-GENE_SITE_6	Ultima	7
PHF19_2	Illumina	7
PHF19_2	Ultima	7
PHRF1_2	Illumina	7
PHRF1_2	Ultima	7
RFX5_3	Illumina	7
RFX5_3	Ultima	7
SIRT3_2	Illumina	7
SIRT3_2	Ultima	7
SMYD3_3	Illumina	7
SMYD3_3	Ultima	7
AIRE_2	Illumina	6
AIRE_2	Ultima	6
ARID3A_2	Illumina	6
ARID3A_2	Ultima	6
ASF1B_3	Illumina	6
ASF1B_3	Ultima	6
BRPF3_1	Illumina	6
BRPF3_1	Ultima	6
BRPF3_2	Illumina	6
BRPF3_2	Ultima	6
CBX4_2	Illumina	6
CBX4_2	Ultima	6
ELP3_3	Illumina	6
ELP3_3	Ultima	6
EP400_1	Illumina	6
EP400_1	Ultima	6
HDAC3_1	Illumina	6
HDAC3_1	Ultima	6
INTS12_3	Illumina	6
INTS12_3	Ultima	6
KAT5_3	Illumina	6
KAT5_3	Ultima	6
KDM7A_1	Illumina	6
KDM7A_1	Ultima	6
MTA1_1	Illumina	6
MTA1_1	Ultima	6
MTF2_2	Illumina	6
MTF2_2	Ultima	6
NHLH2_1	Illumina	6
NHLH2_1	Ultima	6
NO_SITE_110	Illumina	6
NO_SITE_110	Ultima	6
NO_SITE_33	Illumina	6
NO_SITE_33	Ultima	6
NO_SITE_41	Illumina	6
NO_SITE_41	Ultima	6
NSD1_1	Illumina	6
NSD1_1	Ultima	6
ONE_NON-GENE_SITE_10	Illumina	6
ONE_NON-GENE_SITE_10	Ultima	6
ONE_NON-GENE_SITE_31	Illumina	6
ONE_NON-GENE_SITE_31	Ultima	6
ONE_NON-GENE_SITE_41	Illumina	6
ONE_NON-GENE_SITE_41	Ultima	6
ONE_NON-GENE_SITE_5	Illumina	6
ONE_NON-GENE_SITE_5	Ultima	6
ONE_NON-GENE_SITE_8	Illumina	6
ONE_NON-GENE_SITE_8	Ultima	6
PHF21A_3	Illumina	6
PHF21A_3	Ultima	6
SETDB1_1	Illumina	6
SETDB1_1	Ultima	6
SIRT1_1	Illumina	6
SIRT1_1	Ultima	6
SMARCA4_3	Illumina	6
SMARCA4_3	Ultima	6
SMYD3_1	Illumina	6
SMYD3_1	Ultima	6
TAF5_3	Illumina	6
TAF5_3	Ultima	6
ZNF236_3	Illumina	6
ZNF236_3	Ultima	6
ZNF354A_2	Illumina	6
ZNF354A_2	Ultima	6
ZNF441_2	Illumina	6
ZNF441_2	Ultima	6
ZNF57_3	Illumina	6
ZNF57_3	Ultima	6
ADNP2_2	Illumina	5
ADNP2_2	Ultima	5
AHDC1_1	Illumina	5
AHDC1_1	Ultima	5
AIRE_3	Illumina	5
AIRE_3	Ultima	5
ARID1B_3	Illumina	5
ARID1B_3	Ultima	5
ARID3A_1	Illumina	5
ARID3A_1	Ultima	5
ARID5A_1	Illumina	5
ARID5A_1	Ultima	5
ARID5A_2	Illumina	5
ARID5A_2	Ultima	5
ASCL2_3	Illumina	5
ASCL2_3	Ultima	5
BPTF_1	Illumina	5
BPTF_1	Ultima	5
BRDT_3	Illumina	5
BRDT_3	Ultima	5
CBX7_2	Illumina	5
CBX7_2	Ultima	5
CDYL_2	Illumina	5
CDYL_2	Ultima	5
DPF3_1	Illumina	5
DPF3_1	Ultima	5
ESRRG_2	Illumina	5
ESRRG_2	Ultima	5
HDAC9_3	Illumina	5
HDAC9_3	Ultima	5
HES7_3	Illumina	5
HES7_3	Ultima	5
HEY2_2	Illumina	5
HEY2_2	Ultima	5
HKR1_1	Illumina	5
HKR1_1	Ultima	5
HOXA6_3	Illumina	5
HOXA6_3	Ultima	5
HOXD8_3	Illumina	5
HOXD8_3	Ultima	5
ING2_1	Illumina	5
ING2_1	Ultima	5
JADE2_2	Illumina	5
JADE2_2	Ultima	5
JRKL_3	Illumina	5
JRKL_3	Ultima	5
KDM1A_2	Illumina	5
KDM1A_2	Ultima	5
KDM4B_1	Illumina	5
KDM4B_1	Ultima	5
KDM4D_2	Illumina	5
KDM4D_2	Ultima	5
KMT2B_1	Illumina	5
KMT2B_1	Ultima	5
KMT2C_2	Illumina	5
KMT2C_2	Ultima	5
KMT2D_1	Illumina	5
KMT2D_1	Ultima	5
L3MBTL3_2	Illumina	5
L3MBTL3_2	Ultima	5
MEIS1_2	Illumina	5
MEIS1_2	Ultima	5
MYOD1_3	Illumina	5
MYOD1_3	Ultima	5
NO_SITE_21	Illumina	5
NO_SITE_21	Ultima	5
NO_SITE_27	Illumina	5
NO_SITE_27	Ultima	5
NO_SITE_32	Illumina	5
NO_SITE_32	Ultima	5
NSD3_2	Illumina	5
NSD3_2	Ultima	5
NSD3_3	Illumina	5
NSD3_3	Ultima	5
ONE_NON-GENE_SITE_12	Illumina	5
ONE_NON-GENE_SITE_14	Illumina	5
ONE_NON-GENE_SITE_14	Ultima	5
ONE_NON-GENE_SITE_2	Illumina	5
ONE_NON-GENE_SITE_2	Ultima	5
ONE_NON-GENE_SITE_3	Illumina	5
ONE_NON-GENE_SITE_3	Ultima	5
PAX1_1	Illumina	5
PAX1_1	Ultima	5
PHF8_3	Illumina	5
PHF8_3	Ultima	5
POU3F2_3	Illumina	5
POU3F2_3	Ultima	5
PPARA_3	Illumina	5
PPARA_3	Ultima	5
PRDM1_2	Illumina	5
PRDM1_2	Ultima	5
PRDM6_3	Illumina	5
PRDM6_3	Ultima	5
SIM2_2	Illumina	5
SIM2_2	Ultima	5
SMARCB1_2	Illumina	5
SMARCB1_2	Ultima	5
SNAPC5_1	Illumina	5
SNAPC5_1	Ultima	5
SPZ1_3	Illumina	5
SPZ1_3	Ultima	5
SRCAP_3	Illumina	5
SRCAP_3	Ultima	5
TAF1_1	Illumina	5
TAF1_1	Ultima	5
TCF24_1	Illumina	5
TCF24_1	Ultima	5
TFAP2A_3	Illumina	5
TFAP2A_3	Ultima	5
TRIM28_1	Illumina	5
TRIM28_1	Ultima	5
WDR5_2	Illumina	5
WDR5_2	Ultima	5
WDR92_2	Illumina	5
WDR92_2	Ultima	5
ZBED2_3	Illumina	5
ZBED2_3	Ultima	5
ZBED3_2	Illumina	5
ZBED3_2	Ultima	5
ZBTB21_2	Illumina	5
ZBTB21_2	Ultima	5
ZNF184_2	Illumina	5
ZNF184_2	Ultima	5
ZNF318_2	Illumina	5
ZNF318_2	Ultima	5
ZNF383_2	Illumina	5
ZNF383_2	Ultima	5
ZNF491_2	Illumina	5
ZNF491_2	Ultima	5
ZNF521_2	Illumina	5
ZNF521_2	Ultima	5
ZNF69_3	Illumina	5
ZNF69_3	Ultima	5
ZNF718_2	Illumina	5
ZNF718_2	Ultima	5
ARID1B_1	Illumina	4
ARID1B_1	Ultima	4
ARID3B_2	Illumina	4
ARID3B_2	Ultima	4
ARID5B_1	Illumina	4
ARID5B_1	Ultima	4
ARNT2_3	Illumina	4
ARNT2_3	Ultima	4
ARX_3	Illumina	4
ARX_3	Ultima	4
ASCL4_1	Illumina	4
ASCL4_1	Ultima	4
ASH1L_1	Illumina	4
ASH1L_1	Ultima	4
ATAD2B_3	Illumina	4
ATAD2B_3	Ultima	4
ATF4_1	Illumina	4
ATF4_1	Ultima	4
ATF6B_2	Illumina	4
ATF6B_2	Ultima	4
ATF6B_3	Illumina	4
ATF6B_3	Ultima	4
ATOH7_3	Illumina	4
ATOH7_3	Ultima	4
BPTF_2	Illumina	4
BPTF_2	Ultima	4
BRD4_2	Illumina	4
BRD4_2	Ultima	4
BRD9_2	Illumina	4
BRD9_2	Ultima	4
CDX1_1	Illumina	4
CDX1_1	Ultima	4
CDYL2_2	Illumina	4
CDYL2_2	Ultima	4
CHD3_2	Illumina	4
CHD3_2	Ultima	4
CHD6_2	Illumina	4
CHD6_2	Ultima	4
CHD7_3	Illumina	4
CHD7_3	Ultima	4
CHD8_2	Illumina	4
CHD8_2	Ultima	4
COP1_2	Illumina	4
COP1_2	Ultima	4
CREBBP_1	Illumina	4
CREBBP_1	Ultima	4
CREBL2_2	Illumina	4
CREBL2_2	Ultima	4
CREBL2_3	Illumina	4
CREBL2_3	Ultima	4
DPF2_3	Illumina	4
DPF2_3	Ultima	4
DPF3_3	Illumina	4
DPF3_3	Ultima	4
E2F2_2	Illumina	4
E2F2_2	Ultima	4
EGR1_2	Illumina	4
EGR1_2	Ultima	4
EGR4_1	Illumina	4
EGR4_1	Ultima	4
ELP2_1	Illumina	4
ELP2_1	Ultima	4
ELP2_2	Illumina	4
ELP2_2	Ultima	4
EP300_3	Illumina	4
EP300_3	Ultima	4
ERG_2	Illumina	4
ERG_2	Ultima	4
FBXL19_1	Illumina	4
FBXL19_1	Ultima	4
FBXL19_3	Illumina	4
FBXL19_3	Ultima	4
FBXW9_2	Illumina	4
FBXW9_2	Ultima	4
FOSL2_1	Illumina	4
FOSL2_1	Ultima	4
FOXD2_1	Illumina	4
FOXD2_1	Ultima	4
FOXD4L4_1	Illumina	4
FOXD4L4_1	Ultima	4
FOXI3_3	Illumina	4
FOXI3_3	Ultima	4
FOXL1_1	Illumina	4
FOXL1_1	Ultima	4
FOXN4_2	Illumina	4
FOXN4_2	Ultima	4
FOXO3_3	Illumina	4
FOXO3_3	Ultima	4
GATA6_2	Illumina	4
GATA6_2	Ultima	4
GTF3C2_3	Illumina	4
GTF3C2_3	Ultima	4
HDAC2_2	Illumina	4
HDAC2_2	Ultima	4
HDAC5_3	Illumina	4
HDAC5_3	Ultima	4
HDAC7_2	Illumina	4
HDAC7_2	Ultima	4
HDAC7_3	Illumina	4
HDAC7_3	Ultima	4
HDAC9_2	Illumina	4
HDAC9_2	Ultima	4
HESX1_3	Illumina	4
HESX1_3	Ultima	4
HOXA6_1	Illumina	4
HOXA6_1	Ultima	4
HOXD12_2	Illumina	4
HOXD12_2	Ultima	4
HOXD3_3	Illumina	4
HOXD3_3	Ultima	4
HSF1_1	Illumina	4
HSF1_1	Ultima	4
IKZF1_3	Illumina	4
IKZF1_3	Ultima	4
IKZF3_1	Illumina	4
IKZF3_1	Ultima	4
ING1_3	Illumina	4
ING1_3	Ultima	4
IRF9_2	Illumina	4
IRF9_2	Ultima	4
JADE1_1	Illumina	4
JADE1_1	Ultima	4
JARID2_2	Illumina	4
JARID2_2	Ultima	4
KAT8_2	Illumina	4
KAT8_2	Ultima	4
KDM1A_3	Illumina	4
KDM1A_3	Ultima	4
KDM2A_2	Illumina	4
KDM2A_2	Ultima	4
KDM2B_3	Illumina	4
KDM2B_3	Ultima	4
KDM4A_3	Illumina	4
KDM4A_3	Ultima	4
KDM4D_3	Illumina	4
KDM4D_3	Ultima	4
KDM5A_2	Illumina	4
KDM5A_2	Ultima	4
KDM5B_2	Illumina	4
KDM5B_2	Ultima	4
KDM5D_1	Illumina	4
KDM5D_1	Ultima	4
KDM6B_1	Illumina	4
KDM6B_1	Ultima	4
LBX2_3	Illumina	4
LBX2_3	Ultima	4
LHX6_1	Illumina	4
LHX6_1	Ultima	4
LIN28B_3	Illumina	4
LIN28B_3	Ultima	4
MBD2_3	Illumina	4
MBD2_3	Ultima	4
MEF2C_1	Illumina	4
MEF2C_1	Ultima	4
MGMT_2	Illumina	4
MGMT_2	Ultima	4
MIXL1_1	Illumina	4
MIXL1_1	Ultima	4
MNT_2	Illumina	4
MNT_2	Ultima	4
MTF2_3	Illumina	4
MTF2_3	Ultima	4
NANOGNB_1	Illumina	4
NANOGNB_1	Ultima	4
NFATC1_2	Illumina	4
NFATC1_2	Ultima	4
NKX6-2_3	Illumina	4
NKX6-2_3	Ultima	4
NO_SITE_12	Illumina	4
NO_SITE_12	Ultima	4
NO_SITE_138	Illumina	4
NO_SITE_138	Ultima	4
NO_SITE_19	Illumina	4
NO_SITE_19	Ultima	4
NO_SITE_2	Illumina	4
NO_SITE_2	Ultima	4
NO_SITE_25	Illumina	4
NO_SITE_25	Ultima	4
NR1I2_2	Illumina	4
NR1I2_2	Ultima	4
NR4A2_3	Illumina	4
NR4A2_3	Ultima	4
NRF1_2	Illumina	4
NRF1_2	Ultima	4
NRF1_3	Illumina	4
NRF1_3	Ultima	4
OLIG3_1	Illumina	4
OLIG3_1	Ultima	4
ONE_NON-GENE_SITE_12	Ultima	4
ONE_NON-GENE_SITE_136	Illumina	4
ONE_NON-GENE_SITE_136	Ultima	4
ONE_NON-GENE_SITE_33	Illumina	4
ONE_NON-GENE_SITE_33	Ultima	4
ONE_NON-GENE_SITE_35	Illumina	4
ONE_NON-GENE_SITE_35	Ultima	4
ONE_NON-GENE_SITE_38	Illumina	4
ONE_NON-GENE_SITE_38	Ultima	4
OTP_3	Illumina	4
OTP_3	Ultima	4
OVOL3_1	Illumina	4
OVOL3_1	Ultima	4
PAX1_2	Illumina	4
PAX1_2	Ultima	4
PAX4_1	Illumina	4
PAX4_1	Ultima	4
PAX9_1	Illumina	4
PAX9_1	Ultima	4
PHF19_1	Illumina	4
PHF19_1	Ultima	4
PHF1_3	Illumina	4
PHF1_3	Ultima	4
PHF21A_1	Illumina	4
PHF21A_1	Ultima	4
PITX1_2	Illumina	4
PITX1_2	Ultima	4
POU4F1_2	Illumina	4
POU4F1_2	Ultima	4
POU5F2_3	Illumina	4
POU5F2_3	Ultima	4
PRDM10_1	Illumina	4
PRDM10_1	Ultima	4
PRMT5_2	Illumina	4
PRMT5_2	Ultima	4
PYGO1_3	Illumina	4
PYGO1_3	Ultima	4
RAD54L_1	Illumina	4
RAD54L_1	Ultima	4
RBBP4_3	Illumina	4
RBBP4_3	Ultima	4
REPIN1_2	Illumina	4
REPIN1_2	Ultima	4
SAP30L_3	Illumina	4
SAP30L_3	Ultima	4
SETD2_1	Illumina	4
SETD2_1	Ultima	4
SETDB1_3	Illumina	4
SETDB1_3	Ultima	4
SET_1	Illumina	4
SET_1	Ultima	4
SIRT2_3	Illumina	4
SIRT2_3	Ultima	4
SIRT7_3	Illumina	4
SIRT7_3	Ultima	4
SIX6_1	Illumina	4
SIX6_1	Ultima	4
SMYD3_2	Illumina	4
SMYD3_2	Ultima	4
SMYD4_1	Illumina	4
SMYD4_1	Ultima	4
SOX2_2	Illumina	4
SOX2_2	Ultima	4
SP110_1	Illumina	4
SP110_1	Ultima	4
SP140L_3	Illumina	4
SP140L_3	Ultima	4
SP140_1	Illumina	4
SP140_1	Ultima	4
SP140_3	Illumina	4
SP140_3	Ultima	4
SP4_3	Illumina	4
SP4_3	Ultima	4
TAF1L_1	Illumina	4
TAF1L_1	Ultima	4
TAF3_1	Illumina	4
TAF3_1	Ultima	4
TAF3_2	Illumina	4
TAF3_2	Ultima	4
TAF3_3	Illumina	4
TAF3_3	Ultima	4
TBP_2	Illumina	4
TBP_2	Ultima	4
TBX22_2	Illumina	4
TBX22_2	Ultima	4
TBX5_2	Illumina	4
TBX5_2	Ultima	4
TCF20_1	Illumina	4
TCF20_1	Ultima	4
TET2_3	Illumina	4
TET2_3	Ultima	4
THAP9_1	Illumina	4
THAP9_1	Ultima	4
TLX3_1	Illumina	4
TLX3_1	Ultima	4
TSHZ1_2	Illumina	4
TSHZ1_2	Ultima	4
VENTX_1	Illumina	4
VENTX_1	Ultima	4
ZBTB26_1	Illumina	4
ZBTB26_1	Ultima	4
ZEB2_3	Illumina	4
ZEB2_3	Ultima	4
ZFP2_2	Illumina	4
ZFP2_2	Ultima	4
ZFP42_3	Illumina	4
ZFP42_3	Ultima	4
ZNF275_3	Illumina	4
ZNF275_3	Ultima	4
ZNF277_3	Illumina	4
ZNF277_3	Ultima	4
ZNF316_2	Illumina	4
ZNF316_2	Ultima	4
ZNF331_1	Illumina	4
ZNF331_1	Ultima	4
ZNF385D_2	Illumina	4
ZNF385D_2	Ultima	4
ZNF395_2	Illumina	4
ZNF395_2	Ultima	4
ZNF398_1	Illumina	4
ZNF398_1	Ultima	4
ZNF404_3	Illumina	4
ZNF404_3	Ultima	4
ZNF439_2	Illumina	4
ZNF439_2	Ultima	4
ZNF473_1	Illumina	4
ZNF473_1	Ultima	4
ZNF473_3	Illumina	4
ZNF473_3	Ultima	4
ZNF488_3	Illumina	4
ZNF488_3	Ultima	4
ZNF503_2	Illumina	4
ZNF503_2	Ultima	4
ZNF517_3	Illumina	4
ZNF517_3	Ultima	4
ZNF565_1	Illumina	4
ZNF565_1	Ultima	4
ZNF567_3	Illumina	4
ZNF567_3	Ultima	4
ZNF575_3	Illumina	4
ZNF575_3	Ultima	4
ZNF580_3	Illumina	4
ZNF580_3	Ultima	4
ZNF626_2	Illumina	4
ZNF626_2	Ultima	4
ZNF658_3	Illumina	4
ZNF658_3	Ultima	4
ZNF662_2	Illumina	4
ZNF662_2	Ultima	4
ZNF691_2	Illumina	4
ZNF691_2	Ultima	4
ZNF699_2	Illumina	4
ZNF699_2	Ultima	4
ZNF774_2	Illumina	4
ZNF774_2	Ultima	4
ZNF780B_2	Illumina	4
ZNF780B_2	Ultima	4
ZNF785_2	Illumina	4
ZNF785_2	Ultima	4
ZNF827_2	Illumina	4
ZNF827_2	Ultima	4
ZNF831_2	Illumina	4
ZNF831_2	Ultima	4
ZNF835_2	Illumina	4
ZNF835_2	Ultima	4
ZNF841_3	Illumina	4
ZNF841_3	Ultima	4
ZNF85_1	Illumina	4
ZNF85_1	Ultima	4
ZSCAN26_1	Illumina	4
ZSCAN26_1	Ultima	4
ZXDC_1	Illumina	4
ZXDC_1	Ultima	4
AHCTF1_3	Illumina	3
AHCTF1_3	Ultima	3
ARID2_1	Illumina	3
ARID2_1	Ultima	3
ARID3A_3	Illumina	3
ARID3A_3	Ultima	3
ARID3C_2	Illumina	3
ARID3C_2	Ultima	3
ARID3C_3	Illumina	3
ARID3C_3	Ultima	3
ARID4B_1	Illumina	3
ARID4B_1	Ultima	3
ARNT_3	Illumina	3
ARNT_3	Ultima	3
ASCL1_2	Illumina	3
ASCL1_2	Ultima	3
ASCL2_2	Illumina	3
ASCL2_2	Ultima	3
ATF4_2	Illumina	3
ATF4_2	Ultima	3
ATRX_2	Illumina	3
ATRX_2	Ultima	3
BARX1_2	Illumina	3
BARX1_2	Ultima	3
BARX1_3	Illumina	3
BARX1_3	Ultima	3
BAZ2A_2	Illumina	3
BAZ2A_2	Ultima	3
BAZ2A_3	Illumina	3
BAZ2A_3	Ultima	3
BCL11B_2	Illumina	3
BCL11B_2	Ultima	3
BCL11B_3	Illumina	3
BCL11B_3	Ultima	3
BHLHA15_2	Illumina	3
BHLHA15_2	Ultima	3
BHLHA9_3	Illumina	3
BHLHA9_3	Ultima	3
BHLHE23_1	Illumina	3
BHLHE23_1	Ultima	3
BRD1_2	Illumina	3
BRD1_2	Ultima	3
BRD2_1	Illumina	3
BRD2_1	Ultima	3
BRD3_3	Illumina	3
BRD3_3	Ultima	3
BRD4_1	Illumina	3
BRD4_1	Ultima	3
BRD4_3	Illumina	3
BRD4_3	Ultima	3
BRD9_1	Illumina	3
BRD9_1	Ultima	3
BRWD1_1	Illumina	3
BRWD1_1	Ultima	3
CARM1_1	Illumina	3
CARM1_1	Ultima	3
CARM1_2	Illumina	3
CARM1_2	Ultima	3
CBX6_3	Illumina	3
CBX6_3	Ultima	3
CBX7_3	Illumina	3
CBX7_3	Ultima	3
CDYL_3	Illumina	3
CDYL_3	Ultima	3
CECR2_3	Illumina	3
CECR2_3	Ultima	3
CENPX_2	Illumina	3
CENPX_2	Ultima	3
CHAF1B_2	Illumina	3
CHAF1B_2	Ultima	3
CHD1_2	Illumina	3
CHD1_2	Ultima	3
CHD3_1	Illumina	3
CHD3_1	Ultima	3
CHD5_3	Illumina	3
CHD5_3	Ultima	3
CHD7_2	Illumina	3
CHD7_2	Ultima	3
CHD8_3	Illumina	3
CHD8_3	Ultima	3
CORO2A_2	Illumina	3
CORO2A_2	Ultima	3
CPEB1_2	Illumina	3
CPEB1_2	Ultima	3
CPXCR1_3	Illumina	3
CPXCR1_3	Ultima	3
CSRNP1_2	Illumina	3
CSRNP1_2	Ultima	3
CSTF1_1	Illumina	3
CSTF1_1	Ultima	3
CSTF1_2	Illumina	3
CSTF1_2	Ultima	3
CXXC4_1	Illumina	3
CXXC4_1	Ultima	3
CXXC4_3	Illumina	3
CXXC4_3	Ultima	3
CXXC5_2	Illumina	3
CXXC5_2	Ultima	3
CXXC5_3	Illumina	3
CXXC5_3	Ultima	3
DDB2_2	Illumina	3
DDB2_2	Ultima	3
DLX4_1	Illumina	3
DLX4_1	Ultima	3
DLX5_2	Illumina	3
DLX5_2	Ultima	3
DLX5_3	Illumina	3
DLX5_3	Ultima	3
DMRTB1_1	Illumina	3
DMRTB1_1	Ultima	3
DMRTC2_2	Illumina	3
DMRTC2_2	Ultima	3
DNMT3A_1	Illumina	3
DNMT3A_1	Ultima	3
DPF1_1	Illumina	3
DPF1_1	Ultima	3
DPF3_2	Illumina	3
DPF3_2	Ultima	3
DPRX_3	Illumina	3
DPRX_3	Ultima	3
E2F8_2	Illumina	3
E2F8_2	Ultima	3
ELF5_1	Illumina	3
ELF5_1	Ultima	3
EN1_2	Illumina	3
EN1_2	Ultima	3
EPC1_3	Illumina	3
EPC1_3	Ultima	3
ESX1_1	Illumina	3
ESX1_1	Ultima	3
ETV7_3	Illumina	3
ETV7_3	Ultima	3
EZH1_1	Illumina	3
EZH1_1	Ultima	3
FBXL19_2	Illumina	3
FBXL19_2	Ultima	3
FEZF2_3	Illumina	3
FEZF2_3	Ultima	3
FIZ1_2	Illumina	3
FIZ1_2	Ultima	3
FLYWCH1_1	Illumina	3
FLYWCH1_1	Ultima	3
FLYWCH1_3	Illumina	3
FLYWCH1_3	Ultima	3
FOSB_3	Illumina	3
FOSB_3	Ultima	3
FOS_3	Illumina	3
FOS_3	Ultima	3
FOXB2_2	Illumina	3
FOXB2_2	Ultima	3
FOXD2_2	Illumina	3
FOXD2_2	Ultima	3
FOXD4L1_3	Illumina	3
FOXD4L1_3	Ultima	3
FOXD4L4_2	Illumina	3
FOXD4L4_2	Ultima	3
FOXE1_2	Illumina	3
FOXE1_2	Ultima	3
FOXF2_1	Illumina	3
FOXF2_1	Ultima	3
FOXJ3_2	Illumina	3
FOXJ3_2	Ultima	3
FOXN4_1	Illumina	3
FOXN4_1	Ultima	3
FOXP2_2	Illumina	3
FOXP2_2	Ultima	3
FOXP4_1	Illumina	3
FOXP4_1	Ultima	3
GCM2_3	Illumina	3
GCM2_3	Ultima	3
GLI2_3	Illumina	3
GLI2_3	Ultima	3
GRHL1_3	Illumina	3
GRHL1_3	Ultima	3
GRHL2_3	Illumina	3
GRHL2_3	Ultima	3
HDAC10_1	Illumina	3
HDAC10_1	Ultima	3
HDAC11_1	Illumina	3
HDAC11_1	Ultima	3
HDAC6_2	Illumina	3
HDAC6_2	Ultima	3
HDAC8_1	Illumina	3
HDAC8_1	Ultima	3
HDAC8_3	Illumina	3
HDAC8_3	Ultima	3
HDAC9_1	Illumina	3
HDAC9_1	Ultima	3
HIC1_3	Illumina	3
HIC1_3	Ultima	3
HLF_3	Illumina	3
HLF_3	Ultima	3
HMBOX1_3	Illumina	3
HMBOX1_3	Ultima	3
HOXA5_2	Illumina	3
HOXA5_2	Ultima	3
HOXB8_2	Illumina	3
HOXB8_2	Ultima	3
HOXC10_2	Illumina	3
HOXC10_2	Ultima	3
HSF1_2	Illumina	3
HSF1_2	Ultima	3
HSF1_3	Illumina	3
HSF1_3	Ultima	3
HSF4_2	Illumina	3
HSF4_2	Ultima	3
HSFY1_3	Illumina	3
HSFY1_3	Ultima	3
HUWE1_2	Illumina	3
HUWE1_2	Ultima	3
IKZF3_2	Illumina	3
IKZF3_2	Ultima	3
INSM1_3	Illumina	3
INSM1_3	Ultima	3
INTS12_2	Illumina	3
INTS12_2	Ultima	3
IRF2_2	Illumina	3
IRF2_2	Ultima	3
IRF4_2	Illumina	3
IRF4_2	Ultima	3
IRF5_2	Illumina	3
IRF5_2	Ultima	3
IRX6_3	Illumina	3
IRX6_3	Ultima	3
ISL1_2	Illumina	3
ISL1_2	Ultima	3
ISL2_1	Illumina	3
ISL2_1	Ultima	3
JADE1_3	Illumina	3
JADE1_3	Ultima	3
JMJD4_1	Illumina	3
JMJD4_1	Ultima	3
KAT2B_3	Illumina	3
KAT2B_3	Ultima	3
KAT6A_1	Illumina	3
KAT6A_1	Ultima	3
KAT6A_3	Illumina	3
KAT6A_3	Ultima	3
KAT7_1	Illumina	3
KAT7_1	Ultima	3
KAT7_2	Illumina	3
KAT7_2	Ultima	3
KDM1A_1	Illumina	3
KDM1A_1	Ultima	3
KDM3B_2	Illumina	3
KDM3B_2	Ultima	3
KDM4B_3	Illumina	3
KDM4B_3	Ultima	3
KDM5B_3	Illumina	3
KDM5B_3	Ultima	3
KDM6A_3	Illumina	3
KDM6A_3	Ultima	3
KIN_2	Illumina	3
KIN_2	Ultima	3
KLF1_2	Illumina	3
KLF1_2	Ultima	3
KLF8_2	Illumina	3
KLF8_2	Ultima	3
KMT2A_2	Illumina	3
KMT2A_2	Ultima	3
LHX3_1	Illumina	3
LHX3_1	Ultima	3
LIN28B_1	Illumina	3
LIN28B_1	Ultima	3
LIN54_3	Illumina	3
LIN54_3	Ultima	3
MAFF_2	Illumina	3
MAFF_2	Ultima	3
MAZ_3	Illumina	3
MAZ_3	Ultima	3
MBD1_1	Illumina	3
MBD1_1	Ultima	3
MBD1_2	Illumina	3
MBD1_2	Ultima	3
MBD2_2	Illumina	3
MBD2_2	Ultima	3
MBD3L1_3	Illumina	3
MBD3L1_3	Ultima	3
MBD4_1	Illumina	3
MBD4_1	Ultima	3
MBD4_2	Illumina	3
MBD4_2	Ultima	3
MEAF6_2	Illumina	3
MEAF6_2	Ultima	3
MEAF6_3	Illumina	3
MEAF6_3	Ultima	3
MECP2_3	Illumina	3
MECP2_3	Ultima	3
MEF2C_2	Illumina	3
MEF2C_2	Ultima	3
MEIS2_3	Illumina	3
MEIS2_3	Ultima	3
MESP2_1	Illumina	3
MESP2_1	Ultima	3
MESP2_2	Illumina	3
MESP2_2	Ultima	3
METTL13_2	Illumina	3
METTL13_2	Ultima	3
MIXL1_3	Illumina	3
MIXL1_3	Ultima	3
MLXIPL_2	Illumina	3
MLXIPL_2	Ultima	3
MSX2_1	Illumina	3
MSX2_1	Ultima	3
MSX2_2	Illumina	3
MSX2_2	Ultima	3
MTERF1_2	Illumina	3
MTERF1_2	Ultima	3
MTERF4_2	Illumina	3
MTERF4_2	Ultima	3
MYB_1	Illumina	3
MYB_1	Ultima	3
MYPOP_1	Illumina	3
MYPOP_1	Ultima	3
MYT1_3	Illumina	3
MYT1_3	Ultima	3
NACC2_3	Illumina	3
NACC2_3	Ultima	3
NANOGP8_3	Illumina	3
NANOGP8_3	Ultima	3
NFAT5_3	Illumina	3
NFAT5_3	Ultima	3
NFATC1_3	Illumina	3
NFATC1_3	Ultima	3
NFATC2_3	Illumina	3
NFATC2_3	Ultima	3
NFE2L2_3	Illumina	3
NFE2L2_3	Ultima	3
NFIB_3	Illumina	3
NFIB_3	Ultima	3
NFX1_3	Illumina	3
NFX1_3	Ultima	3
NHLH1_3	Illumina	3
NHLH1_3	Ultima	3
NKX2-3_1	Illumina	3
NKX2-3_1	Ultima	3
NKX2-6_2	Illumina	3
NKX2-6_2	Ultima	3
NKX3-2_2	Illumina	3
NKX3-2_2	Ultima	3
NOBOX_3	Illumina	3
NOBOX_3	Ultima	3
NOTO_3	Illumina	3
NOTO_3	Ultima	3
NO_SITE_129	Illumina	3
NO_SITE_129	Ultima	3
NO_SITE_16	Illumina	3
NO_SITE_16	Ultima	3
NO_SITE_165	Illumina	3
NO_SITE_165	Ultima	3
NO_SITE_18	Illumina	3
NO_SITE_18	Ultima	3
NO_SITE_278	Illumina	3
NO_SITE_278	Ultima	3
NO_SITE_279	Illumina	3
NO_SITE_279	Ultima	3
NO_SITE_28	Illumina	3
NO_SITE_28	Ultima	3
NO_SITE_34	Illumina	3
NO_SITE_34	Ultima	3
NPAS3_3	Illumina	3
NPAS3_3	Ultima	3
NR3C1_1	Illumina	3
NR3C1_1	Ultima	3
NR3C2_1	Illumina	3
NR3C2_1	Ultima	3
NR6A1_3	Illumina	3
NR6A1_3	Ultima	3
NSD2_1	Illumina	3
NSD2_1	Ultima	3
OLIG2_1	Illumina	3
OLIG2_1	Ultima	3
OLIG2_2	Illumina	3
OLIG2_2	Ultima	3
ONECUT2_1	Illumina	3
ONECUT2_1	Ultima	3
ONE_NON-GENE_SITE_13	Illumina	3
ONE_NON-GENE_SITE_13	Ultima	3
ONE_NON-GENE_SITE_15	Illumina	3
ONE_NON-GENE_SITE_15	Ultima	3
ONE_NON-GENE_SITE_17	Illumina	3
ONE_NON-GENE_SITE_17	Ultima	3
ONE_NON-GENE_SITE_201	Illumina	3
ONE_NON-GENE_SITE_201	Ultima	3
ONE_NON-GENE_SITE_23	Illumina	3
ONE_NON-GENE_SITE_23	Ultima	3
ONE_NON-GENE_SITE_28	Illumina	3
ONE_NON-GENE_SITE_28	Ultima	3
ONE_NON-GENE_SITE_30	Illumina	3
ONE_NON-GENE_SITE_30	Ultima	3
ONE_NON-GENE_SITE_39	Illumina	3
ONE_NON-GENE_SITE_39	Ultima	3
OSR1_3	Illumina	3
OSR1_3	Ultima	3
PAX5_2	Illumina	3
PAX5_2	Ultima	3
PAX7_2	Illumina	3
PAX7_2	Ultima	3
PBRM1_3	Illumina	3
PBRM1_3	Ultima	3
PBX2_1	Illumina	3
PBX2_1	Ultima	3
PBX3_3	Illumina	3
PBX3_3	Ultima	3
PHF14_3	Illumina	3
PHF14_3	Ultima	3
PHF19_3	Illumina	3
PHF19_3	Ultima	3
PHF23_1	Illumina	3
PHF23_1	Ultima	3
PHF2_2	Illumina	3
PHF2_2	Ultima	3
PHIP_2	Illumina	3
PHIP_2	Ultima	3
PITX1_3	Illumina	3
PITX1_3	Ultima	3
POU4F2_1	Illumina	3
POU4F2_1	Ultima	3
POU5F1_3	Illumina	3
POU5F1_3	Ultima	3
PPARD_2	Illumina	3
PPARD_2	Ultima	3
PPARD_3	Illumina	3
PPARD_3	Ultima	3
PRDM10_3	Illumina	3
PRDM10_3	Ultima	3
PRDM11_2	Illumina	3
PRDM11_2	Ultima	3
PRDM1_1	Illumina	3
PRDM1_1	Ultima	3
PRDM2_3	Illumina	3
PRDM2_3	Ultima	3
PRDM9_3	Illumina	3
PRDM9_3	Ultima	3
PREB_2	Illumina	3
PREB_2	Ultima	3
PRMT2_3	Illumina	3
PRMT2_3	Ultima	3
PRMT5_1	Illumina	3
PRMT5_1	Ultima	3
PRMT5_3	Illumina	3
PRMT5_3	Ultima	3
PURG_1	Illumina	3
PURG_1	Ultima	3
RARB_1	Illumina	3
RARB_1	Ultima	3
RAX_1	Illumina	3
RAX_1	Ultima	3
RBSN_3	Illumina	3
RBSN_3	Ultima	3
RFX3_1	Illumina	3
RFX3_1	Ultima	3
RFX4_1	Illumina	3
RFX4_1	Ultima	3
RHOXF1_3	Illumina	3
RHOXF1_3	Ultima	3
RLF_2	Illumina	3
RLF_2	Ultima	3
RXRB_1	Illumina	3
RXRB_1	Ultima	3
SAFB_2	Illumina	3
SAFB_2	Ultima	3
SALL1_3	Illumina	3
SALL1_3	Ultima	3
SAP30_1	Illumina	3
SAP30_1	Ultima	3
SEBOX_2	Illumina	3
SEBOX_2	Ultima	3
SETD4_2	Illumina	3
SETD4_2	Ultima	3
SETD5_3	Illumina	3
SETD5_3	Ultima	3
SETD9_3	Illumina	3
SETD9_3	Ultima	3
SETDB2_2	Illumina	3
SETDB2_2	Ultima	3
SETMAR_2	Illumina	3
SETMAR_2	Ultima	3
SHPRH_2	Illumina	3
SHPRH_2	Ultima	3
SHPRH_3	Illumina	3
SHPRH_3	Ultima	3
SIM1_2	Illumina	3
SIM1_2	Ultima	3
SIM2_1	Illumina	3
SIM2_1	Ultima	3
SIRT1_2	Illumina	3
SIRT1_2	Ultima	3
SIRT2_1	Illumina	3
SIRT2_1	Ultima	3
SIRT2_2	Illumina	3
SIRT2_2	Ultima	3
SIRT6_1	Illumina	3
SIRT6_1	Ultima	3
SIX5_2	Illumina	3
SIX5_2	Ultima	3
SKOR2_1	Illumina	3
SKOR2_1	Ultima	3
SLC2A4RG_3	Illumina	3
SLC2A4RG_3	Ultima	3
SMAD1_3	Illumina	3
SMAD1_3	Ultima	3
SMARCA2_1	Illumina	3
SMARCA2_1	Ultima	3
SMARCA4_2	Illumina	3
SMARCA4_2	Ultima	3
SMARCAD1_1	Illumina	3
SMARCAD1_1	Ultima	3
SMC1B_1	Illumina	3
SMC1B_1	Ultima	3
SNAI2_2	Illumina	3
SNAI2_2	Ultima	3
SNAI2_3	Illumina	3
SNAI2_3	Ultima	3
SOHLH1_1	Illumina	3
SOHLH1_1	Ultima	3
SOX11_2	Illumina	3
SOX11_2	Ultima	3
SOX13_3	Illumina	3
SOX13_3	Ultima	3
SOX17_1	Illumina	3
SOX17_1	Ultima	3
SOX18_2	Illumina	3
SOX18_2	Ultima	3
SOX5_2	Illumina	3
SOX5_2	Ultima	3
SP100_2	Illumina	3
SP100_2	Ultima	3
SP140L_1	Illumina	3
SP140L_1	Ultima	3
SP5_2	Illumina	3
SP5_2	Ultima	3
SP6_2	Illumina	3
SP6_2	Ultima	3
SPDEF_3	Illumina	3
SPDEF_3	Ultima	3
SPIC_3	Illumina	3
SPIC_3	Ultima	3
SUV39H2_1	Illumina	3
SUV39H2_1	Ultima	3
TAF1L_2	Illumina	3
TAF1L_2	Ultima	3
TAF1_3	Illumina	3
TAF1_3	Ultima	3
TAF5L_1	Illumina	3
TAF5L_1	Ultima	3
TBPL1_2	Illumina	3
TBPL1_2	Ultima	3
TBP_3	Illumina	3
TBP_3	Ultima	3
TCF12_2	Illumina	3
TCF12_2	Ultima	3
TCF3_2	Illumina	3
TCF3_2	Ultima	3
TET1_2	Illumina	3
TET1_2	Ultima	3
TET3_1	Illumina	3
TET3_1	Ultima	3
TET3_2	Illumina	3
TET3_2	Ultima	3
TFAP2B_2	Illumina	3
TFAP2B_2	Ultima	3
TFAP2B_3	Illumina	3
TFAP2B_3	Ultima	3
TGIF1_1	Illumina	3
TGIF1_1	Ultima	3
THAP11_3	Illumina	3
THAP11_3	Ultima	3
THAP3_3	Illumina	3
THAP3_3	Ultima	3
THAP6_2	Illumina	3
THAP6_2	Ultima	3
TLX2_3	Illumina	3
TLX2_3	Ultima	3
TP53_1	Illumina	3
TP53_1	Ultima	3
TRERF1_1	Illumina	3
TRERF1_1	Ultima	3
TRERF1_3	Illumina	3
TRERF1_3	Ultima	3
TRIM28_3	Illumina	3
TRIM28_3	Ultima	3
TRIM33_3	Illumina	3
TRIM33_3	Ultima	3
TRIM66_2	Illumina	3
TRIM66_2	Ultima	3
TRIM66_3	Illumina	3
TRIM66_3	Ultima	3
TSC22D1_2	Illumina	3
TSC22D1_2	Ultima	3
TSHZ1_3	Illumina	3
TSHZ1_3	Ultima	3
TWIST1_1	Illumina	3
TWIST1_1	Ultima	3
TWIST2_3	Illumina	3
TWIST2_3	Ultima	3
UHRF1_3	Illumina	3
UHRF1_3	Ultima	3
UTY_2	Illumina	3
UTY_2	Ultima	3
WDR5_3	Illumina	3
WDR5_3	Ultima	3
WT1_3	Illumina	3
WT1_3	Ultima	3
XBP1_1	Illumina	3
XBP1_1	Ultima	3
YBX2_3	Illumina	3
YBX2_3	Ultima	3
YBX3_2	Illumina	3
YBX3_2	Ultima	3
ZBED1_2	Illumina	3
ZBED1_2	Ultima	3
ZBED3_1	Illumina	3
ZBED3_1	Ultima	3
ZBED6_1	Illumina	3
ZBED6_1	Ultima	3
ZBTB21_1	Illumina	3
ZBTB21_1	Ultima	3
ZBTB24_3	Illumina	3
ZBTB24_3	Ultima	3
ZBTB47_2	Illumina	3
ZBTB47_2	Ultima	3
ZBTB7B_2	Illumina	3
ZBTB7B_2	Ultima	3
ZBTB8B_3	Illumina	3
ZBTB8B_3	Ultima	3
ZEB1_2	Illumina	3
ZEB1_2	Ultima	3
ZEB2_2	Illumina	3
ZEB2_2	Ultima	3
ZFP30_3	Illumina	3
ZFP30_3	Ultima	3
ZFP64_1	Illumina	3
ZFP64_1	Ultima	3
ZFPM1_2	Illumina	3
ZFPM1_2	Ultima	3
ZHX1_1	Illumina	3
ZHX1_1	Ultima	3
ZIC5_3	Illumina	3
ZIC5_3	Ultima	3
ZKSCAN7_1	Illumina	3
ZKSCAN7_1	Ultima	3
ZKSCAN8_3	Illumina	3
ZKSCAN8_3	Ultima	3
ZNF101_3	Illumina	3
ZNF101_3	Ultima	3
ZNF135_3	Illumina	3
ZNF135_3	Ultima	3
ZNF141_1	Illumina	3
ZNF141_1	Ultima	3
ZNF142_1	Illumina	3
ZNF142_1	Ultima	3
ZNF154_1	Illumina	3
ZNF154_1	Ultima	3
ZNF17_1	Illumina	3
ZNF17_1	Ultima	3
ZNF180_3	Illumina	3
ZNF180_3	Ultima	3
ZNF182_2	Illumina	3
ZNF182_2	Ultima	3
ZNF189_3	Illumina	3
ZNF189_3	Ultima	3
ZNF208_1	Illumina	3
ZNF208_1	Ultima	3
ZNF221_1	Illumina	3
ZNF221_1	Ultima	3
ZNF230_3	Illumina	3
ZNF230_3	Ultima	3
ZNF236_1	Illumina	3
ZNF236_1	Ultima	3
ZNF23_3	Illumina	3
ZNF23_3	Ultima	3
ZNF248_2	Illumina	3
ZNF248_2	Ultima	3
ZNF254_3	Illumina	3
ZNF254_3	Ultima	3
ZNF25_1	Illumina	3
ZNF25_1	Ultima	3
ZNF260_3	Illumina	3
ZNF260_3	Ultima	3
ZNF264_3	Illumina	3
ZNF264_3	Ultima	3
ZNF273_1	Illumina	3
ZNF273_1	Ultima	3
ZNF280B_2	Illumina	3
ZNF280B_2	Ultima	3
ZNF286A_1	Illumina	3
ZNF286A_1	Ultima	3
ZNF292_2	Illumina	3
ZNF292_2	Ultima	3
ZNF292_3	Illumina	3
ZNF292_3	Ultima	3
ZNF30_1	Illumina	3
ZNF30_1	Ultima	3
ZNF317_2	Illumina	3
ZNF317_2	Ultima	3
ZNF324B_1	Illumina	3
ZNF324B_1	Ultima	3
ZNF329_1	Illumina	3
ZNF329_1	Ultima	3
ZNF329_2	Illumina	3
ZNF329_2	Ultima	3
ZNF333_1	Illumina	3
ZNF333_1	Ultima	3
ZNF358_2	Illumina	3
ZNF358_2	Ultima	3
ZNF35_2	Illumina	3
ZNF35_2	Ultima	3
ZNF366_2	Illumina	3
ZNF366_2	Ultima	3
ZNF366_3	Illumina	3
ZNF366_3	Ultima	3
ZNF398_3	Illumina	3
ZNF398_3	Ultima	3
ZNF415_2	Illumina	3
ZNF415_2	Ultima	3
ZNF426_1	Illumina	3
ZNF426_1	Ultima	3
ZNF430_1	Illumina	3
ZNF430_1	Ultima	3
ZNF442_1	Illumina	3
ZNF442_1	Ultima	3
ZNF444_2	Illumina	3
ZNF444_2	Ultima	3
ZNF45_1	Illumina	3
ZNF45_1	Ultima	3
ZNF467_1	Illumina	3
ZNF467_1	Ultima	3
ZNF473_2	Illumina	3
ZNF473_2	Ultima	3
ZNF511_1	Illumina	3
ZNF511_1	Ultima	3
ZNF513_3	Illumina	3
ZNF513_3	Ultima	3
ZNF527_2	Illumina	3
ZNF527_2	Ultima	3
ZNF530_3	Illumina	3
ZNF530_3	Ultima	3
ZNF547_1	Illumina	3
ZNF547_1	Ultima	3
ZNF551_3	Illumina	3
ZNF551_3	Ultima	3
ZNF555_2	Illumina	3
ZNF555_2	Ultima	3
ZNF558_1	Illumina	3
ZNF558_1	Ultima	3
ZNF560_2	Illumina	3
ZNF560_2	Ultima	3
ZNF563_2	Illumina	3
ZNF563_2	Ultima	3
ZNF575_1	Illumina	3
ZNF575_1	Ultima	3
ZNF577_2	Illumina	3
ZNF577_2	Ultima	3
ZNF57_1	Illumina	3
ZNF57_1	Ultima	3
ZNF57_2	Illumina	3
ZNF57_2	Ultima	3
ZNF582_1	Illumina	3
ZNF582_1	Ultima	3
ZNF587B_3	Illumina	3
ZNF587B_3	Ultima	3
ZNF592_3	Illumina	3
ZNF592_3	Ultima	3
ZNF594_3	Illumina	3
ZNF594_3	Ultima	3
ZNF600_3	Illumina	3
ZNF600_3	Ultima	3
ZNF605_1	Illumina	3
ZNF605_1	Ultima	3
ZNF605_3	Illumina	3
ZNF605_3	Ultima	3
ZNF615_1	Illumina	3
ZNF615_1	Ultima	3
ZNF615_3	Illumina	3
ZNF615_3	Ultima	3
ZNF616_2	Illumina	3
ZNF616_2	Ultima	3
ZNF626_3	Illumina	3
ZNF626_3	Ultima	3
ZNF639_3	Illumina	3
ZNF639_3	Ultima	3
ZNF653_3	Illumina	3
ZNF653_3	Ultima	3
ZNF654_1	Illumina	3
ZNF654_1	Ultima	3
ZNF658_1	Illumina	3
ZNF658_1	Ultima	3
ZNF670_3	Illumina	3
ZNF670_3	Ultima	3
ZNF695_2	Illumina	3
ZNF695_2	Ultima	3
ZNF697_1	Illumina	3
ZNF697_1	Ultima	3
ZNF700_1	Illumina	3
ZNF700_1	Ultima	3
ZNF705B_2	Illumina	3
ZNF705B_2	Ultima	3
ZNF705D_3	Illumina	3
ZNF705D_3	Ultima	3
ZNF709_2	Illumina	3
ZNF709_2	Ultima	3
ZNF711_1	Illumina	3
ZNF711_1	Ultima	3
ZNF717_2	Illumina	3
ZNF717_2	Ultima	3
ZNF718_3	Illumina	3
ZNF718_3	Ultima	3
ZNF730_1	Illumina	3
ZNF730_1	Ultima	3
ZNF735_3	Illumina	3
ZNF735_3	Ultima	3
ZNF749_2	Illumina	3
ZNF749_2	Ultima	3
ZNF750_3	Illumina	3
ZNF750_3	Ultima	3
ZNF770_2	Illumina	3
ZNF770_2	Ultima	3
ZNF778_1	Illumina	3
ZNF778_1	Ultima	3
ZNF784_1	Illumina	3
ZNF784_1	Ultima	3
ZNF786_2	Illumina	3
ZNF786_2	Ultima	3
ZNF788P_3	Illumina	3
ZNF788P_3	Ultima	3
ZNF791_3	Illumina	3
ZNF791_3	Ultima	3
ZNF800_1	Illumina	3
ZNF800_1	Ultima	3
ZNF823_1	Illumina	3
ZNF823_1	Ultima	3
ZNF837_2	Illumina	3
ZNF837_2	Ultima	3
ZNF843_1	Illumina	3
ZNF843_1	Ultima	3
ZNF845_3	Illumina	3
ZNF845_3	Ultima	3
ZNF846_2	Illumina	3
ZNF846_2	Ultima	3
ZNF852_1	Illumina	3
ZNF852_1	Ultima	3
ZNF879_2	Illumina	3
ZNF879_2	Ultima	3
ZNF880_2	Illumina	3
ZNF880_2	Ultima	3
ZNF91_2	Illumina	3
ZNF91_2	Ultima	3
ZNF92_2	Illumina	3
ZNF92_2	Ultima	3
ZSCAN25_2	Illumina	3
ZSCAN25_2	Ultima	3
ZSCAN5A_1	Illumina	3
ZSCAN5A_1	Ultima	3
ZSCAN9_3	Illumina	3
ZSCAN9_3	Ultima	3
ZUP1_3	Illumina	3
ZUP1_3	Ultima	3
AEBP2_1	Illumina	2
AEBP2_1	Ultima	2
AHCTF1_1	Illumina	2
AHCTF1_1	Ultima	2
AHRR_3	Illumina	2
AHRR_3	Ultima	2
AKAP8L_2	Illumina	2
AKAP8L_2	Ultima	2
AKAP8L_3	Illumina	2
AKAP8L_3	Ultima	2
AKNA_2	Illumina	2
AKNA_2	Ultima	2
ALX1_1	Illumina	2
ALX1_1	Ultima	2
ALX1_2	Illumina	2
ALX1_2	Ultima	2
ALX3_1	Illumina	2
ALX3_1	Ultima	2
ANHX_2	Illumina	2
ANHX_2	Ultima	2
ARID1A_3	Illumina	2
ARID1A_3	Ultima	2
ARID3B_3	Illumina	2
ARID3B_3	Ultima	2
ARNTL_2	Illumina	2
ARNTL_2	Ultima	2
AR_1	Illumina	2
AR_1	Ultima	2
ASCL4_3	Illumina	2
ASCL4_3	Ultima	2
ASH1L_2	Illumina	2
ASH1L_2	Ultima	2
ASH1L_3	Illumina	2
ASH1L_3	Ultima	2
ATAD2_2	Illumina	2
ATAD2_2	Ultima	2
ATF2_3	Illumina	2
ATF2_3	Ultima	2
ATF3_2	Illumina	2
ATF3_2	Ultima	2
ATF5_2	Illumina	2
ATF5_2	Ultima	2
ATF6_2	Illumina	2
ATF6_2	Ultima	2
BACH1_1	Illumina	2
BACH1_1	Ultima	2
BACH1_2	Illumina	2
BACH1_2	Ultima	2
BACH1_3	Illumina	2
BACH1_3	Ultima	2
BARHL2_1	Illumina	2
BARHL2_1	Ultima	2
BAZ1A_1	Illumina	2
BAZ1A_1	Ultima	2
BAZ1A_2	Illumina	2
BAZ1A_2	Ultima	2
BAZ1A_3	Illumina	2
BAZ1A_3	Ultima	2
BAZ1B_2	Illumina	2
BAZ1B_2	Ultima	2
BBX_1	Illumina	2
BBX_1	Ultima	2
BBX_3	Illumina	2
BBX_3	Ultima	2
BCL6B_1	Illumina	2
BCL6B_1	Ultima	2
BCL6_3	Illumina	2
BCL6_3	Ultima	2
BHLHA15_1	Illumina	2
BHLHA15_1	Ultima	2
BHLHE40_2	Illumina	2
BHLHE40_2	Ultima	2
BHLHE41_2	Illumina	2
BHLHE41_2	Ultima	2
BRD8_1	Illumina	2
BRD8_1	Ultima	2
BRDT_2	Illumina	2
BRDT_2	Ultima	2
BRF2_2	Illumina	2
BRF2_2	Ultima	2
BRPF1_3	Illumina	2
BRPF1_3	Ultima	2
BRPF3_3	Illumina	2
BRPF3_3	Ultima	2
BRWD3_3	Illumina	2
BRWD3_3	Ultima	2
BSX_1	Illumina	2
BSX_1	Ultima	2
BUD23_1	Illumina	2
BUD23_1	Ultima	2
C11orf95_1	Illumina	2
C11orf95_1	Ultima	2
CAMTA2_1	Illumina	2
CAMTA2_1	Ultima	2
CAMTA2_3	Illumina	2
CAMTA2_3	Ultima	2
CASZ1_3	Illumina	2
CASZ1_3	Ultima	2
CBLL2_2	Illumina	2
CBLL2_2	Ultima	2
CBX1_1	Illumina	2
CBX1_1	Ultima	2
CBX1_3	Illumina	2
CBX1_3	Ultima	2
CBX2_1	Illumina	2
CBX2_1	Ultima	2
CBX2_2	Illumina	2
CBX2_2	Ultima	2
CBX3_2	Illumina	2
CBX3_2	Ultima	2
CBX6_2	Illumina	2
CBX6_2	Ultima	2
CC2D1A_1	Illumina	2
CC2D1A_1	Ultima	2
CC2D1A_2	Illumina	2
CC2D1A_2	Ultima	2
CC2D1A_3	Illumina	2
CC2D1A_3	Ultima	2
CDX4_3	Illumina	2
CDX4_3	Ultima	2
CDYL2_1	Illumina	2
CDYL2_1	Ultima	2
CDYL_1	Illumina	2
CDYL_1	Ultima	2
CEBPB_3	Illumina	2
CEBPB_3	Ultima	2
CEBPD_3	Illumina	2
CEBPD_3	Ultima	2
CEBPE_2	Illumina	2
CEBPE_2	Ultima	2
CEBPE_3	Illumina	2
CEBPE_3	Ultima	2
CECR2_2	Illumina	2
CECR2_2	Ultima	2
CENPBD1_1|ZNF544_2	Illumina	2
CENPBD1_1|ZNF544_2	Ultima	2
CENPT_2	Illumina	2
CENPT_2	Ultima	2
CENPT_3	Illumina	2
CENPT_3	Ultima	2
CGGBP1_1	Illumina	2
CGGBP1_1	Ultima	2
CGGBP1_3	Illumina	2
CGGBP1_3	Ultima	2
CHAF1B_1	Illumina	2
CHAF1B_1	Ultima	2
CHAMP1_3	Illumina	2
CHAMP1_3	Ultima	2
CHCHD3_3	Illumina	2
CHCHD3_3	Ultima	2
CHD3_3	Illumina	2
CHD3_3	Ultima	2
CHD4_1	Illumina	2
CHD4_1	Ultima	2
CHD5_1	Illumina	2
CHD5_1	Ultima	2
CHD5_2	Illumina	2
CHD5_2	Ultima	2
CHD6_1	Illumina	2
CHD6_1	Ultima	2
CHD9_1	Illumina	2
CHD9_1	Ultima	2
CIC_1	Illumina	2
CIC_1	Ultima	2
CREB3L4_2	Illumina	2
CREB3L4_2	Ultima	2
CREB3L4_3	Illumina	2
CREB3L4_3	Ultima	2
CREB3_1	Illumina	2
CREB3_1	Ultima	2
CREBZF_1	Illumina	2
CREBZF_1	Ultima	2
CREBZF_2	Illumina	2
CREBZF_2	Ultima	2
CREBZF_3	Illumina	2
CREBZF_3	Ultima	2
CRX_1	Illumina	2
CRX_1	Ultima	2
CSRNP2_3	Illumina	2
CSRNP2_3	Ultima	2
CSRNP3_2	Illumina	2
CSRNP3_2	Ultima	2
CUX1_1	Illumina	2
CUX1_1	Ultima	2
CUX2_3	Illumina	2
CUX2_3	Ultima	2
CXXC1_1	Illumina	2
CXXC1_1	Ultima	2
DACH2_2	Illumina	2
DACH2_2	Ultima	2
DBX1_3	Illumina	2
DBX1_3	Ultima	2
DDIT3_1	Illumina	2
DDIT3_1	Ultima	2
DEAF1_2	Illumina	2
DEAF1_2	Ultima	2
DMRT3_2	Illumina	2
DMRT3_2	Ultima	2
DMRTA2_2	Illumina	2
DMRTA2_2	Ultima	2
DMRTB1_3	Illumina	2
DMRTB1_3	Ultima	2
DMTF1_2	Illumina	2
DMTF1_2	Ultima	2
DMTF1_3	Illumina	2
DMTF1_3	Ultima	2
DNMT1_2	Illumina	2
DNMT1_2	Ultima	2
DNMT1_3	Illumina	2
DNMT1_3	Ultima	2
DNMT3A_2	Illumina	2
DNMT3A_2	Ultima	2
DNMT3B_3	Illumina	2
DNMT3B_3	Ultima	2
DNTTIP1_1	Illumina	2
DNTTIP1_1	Ultima	2
DOT1L_3	Illumina	2
DOT1L_3	Ultima	2
DPF1_2	Illumina	2
DPF1_2	Ultima	2
DPF1_3	Illumina	2
DPF1_3	Ultima	2
DPRX_1	Illumina	2
DPRX_1	Ultima	2
DUX4_2	Illumina	2
DUX4_2	Ultima	2
E2F6_2	Illumina	2
E2F6_2	Ultima	2
E2F8_2|THRB_1	Illumina	2
E2F8_2|THRB_1	Ultima	2
EBF1_3	Illumina	2
EBF1_3	Ultima	2
EBF2_2	Illumina	2
EBF2_2	Ultima	2
EGR3_1	Illumina	2
EGR3_1	Ultima	2
EHMT1_3	Illumina	2
EHMT1_3	Ultima	2
EHMT2_3	Illumina	2
EHMT2_3	Ultima	2
ELF1_2	Illumina	2
ELF1_2	Ultima	2
ELF4_3	Illumina	2
ELF4_3	Ultima	2
ELF5_2	Illumina	2
ELF5_2	Ultima	2
EMX1_2	Illumina	2
EMX1_2	Ultima	2
EP400_2	Illumina	2
EP400_2	Ultima	2
EP400_3	Illumina	2
EP400_3	Ultima	2
EPAS1_3	Illumina	2
EPAS1_3	Ultima	2
EPC1_2	Illumina	2
EPC1_2	Ultima	2
EPC2_1	Illumina	2
EPC2_1	Ultima	2
ERG_3	Illumina	2
ERG_3	Ultima	2
ESR1_2	Illumina	2
ESR1_2	Ultima	2
ESR2_3	Illumina	2
ESR2_3	Ultima	2
ESX1_3	Illumina	2
ESX1_3	Ultima	2
ETS2_1	Illumina	2
ETS2_1	Ultima	2
ETV1_2	Illumina	2
ETV1_2	Ultima	2
ETV2_1	Illumina	2
ETV2_1	Ultima	2
ETV3_2	Illumina	2
ETV3_2	Ultima	2
ETV3_3	Illumina	2
ETV3_3	Ultima	2
ETV4_1	Illumina	2
ETV4_1	Ultima	2
ETV6_2	Illumina	2
ETV6_2	Ultima	2
EZH1_2	Illumina	2
EZH1_2	Ultima	2
EZH2_3	Illumina	2
EZH2_3	Ultima	2
FAM200B_2	Illumina	2
FAM200B_2	Ultima	2
FERD3L_1	Illumina	2
FERD3L_1	Ultima	2
FERD3L_3	Illumina	2
FERD3L_3	Ultima	2
FEZF1_1	Illumina	2
FEZF1_1	Ultima	2
FOS_1	Illumina	2
FOS_1	Ultima	2
FOXA1_3	Illumina	2
FOXA1_3	Ultima	2
FOXB1_3	Illumina	2
FOXB1_3	Ultima	2
FOXC1_3	Illumina	2
FOXC1_3	Ultima	2
FOXC2_2	Illumina	2
FOXC2_2	Ultima	2
FOXD3_2	Illumina	2
FOXD3_2	Ultima	2
FOXD4L5_3	Illumina	2
FOXD4L5_3	Ultima	2
FOXD4_1	Illumina	2
FOXD4_1	Ultima	2
FOXE1_3	Illumina	2
FOXE1_3	Ultima	2
FOXE3_3	Illumina	2
FOXE3_3	Ultima	2
FOXF1_1	Illumina	2
FOXF1_1	Ultima	2
FOXJ3_3	Illumina	2
FOXJ3_3	Ultima	2
FOXK1_3	Illumina	2
FOXK1_3	Ultima	2
FOXK2_1	Illumina	2
FOXK2_1	Ultima	2
FOXL1_2	Illumina	2
FOXL1_2	Ultima	2
FOXL2_3	Illumina	2
FOXL2_3	Ultima	2
FOXM1_2	Illumina	2
FOXM1_2	Ultima	2
FOXN1_1	Illumina	2
FOXN1_1	Ultima	2
FOXN3_3	Illumina	2
FOXN3_3	Ultima	2
FOXN4_3	Illumina	2
FOXN4_3	Ultima	2
FOXO3_2	Illumina	2
FOXO3_2	Ultima	2
FOXO4_2	Illumina	2
FOXO4_2	Ultima	2
FOXP1_1	Illumina	2
FOXP1_1	Ultima	2
FOXP2_1	Illumina	2
FOXP2_1	Ultima	2
FOXP4_2	Illumina	2
FOXP4_2	Ultima	2
FOXR1_2	Illumina	2
FOXR1_2	Ultima	2
FOXR2_2	Illumina	2
FOXR2_2	Ultima	2
GATA1_3	Illumina	2
GATA1_3	Ultima	2
GATA3_2	Illumina	2
GATA3_2	Ultima	2
GATA6_3	Illumina	2
GATA6_3	Ultima	2
GATAD2B_3	Illumina	2
GATAD2B_3	Ultima	2
GBX1_1	Illumina	2
GBX1_1	Ultima	2
GBX1_3	Illumina	2
GBX1_3	Ultima	2
GFI1B_2	Illumina	2
GFI1B_2	Ultima	2
GFI1_3	Illumina	2
GFI1_3	Ultima	2
GLI2_2	Illumina	2
GLI2_2	Ultima	2
GLI3_3	Illumina	2
GLI3_3	Ultima	2
GLI4_2	Illumina	2
GLI4_2	Ultima	2
GLIS1_1	Illumina	2
GLIS1_1	Ultima	2
GLMP_2	Illumina	2
GLMP_2	Ultima	2
GMEB1_3	Illumina	2
GMEB1_3	Ultima	2
GMEB2_2	Illumina	2
GMEB2_2	Ultima	2
GPBP1_1	Illumina	2
GPBP1_1	Ultima	2
GPBP1_2	Illumina	2
GPBP1_2	Ultima	2
GSC2_2	Illumina	2
GSC2_2	Ultima	2
GSC_2	Illumina	2
GSC_2	Ultima	2
GSC_3	Illumina	2
GSC_3	Ultima	2
GSX1_1	Illumina	2
GSX1_1	Ultima	2
GSX2_1	Illumina	2
GSX2_1	Ultima	2
GTF2IRD2B_2	Illumina	2
GTF2IRD2B_2	Ultima	2
GTF2I_3	Illumina	2
GTF2I_3	Ultima	2
GTF3A_3	Illumina	2
GTF3A_3	Ultima	2
GTF3C2_2	Illumina	2
GTF3C2_2	Ultima	2
HAND1_1	Illumina	2
HAND1_1	Ultima	2
HAT1_1|HOXD13_1	Illumina	2
HAT1_1|HOXD13_1	Ultima	2
HDAC1_1	Illumina	2
HDAC1_1	Ultima	2
HDAC1_3	Illumina	2
HDAC1_3	Ultima	2
HDAC3_2	Illumina	2
HDAC3_2	Ultima	2
HDAC3_3	Illumina	2
HDAC3_3	Ultima	2
HDAC4_2	Illumina	2
HDAC4_2	Ultima	2
HDAC4_3	Illumina	2
HDAC4_3	Ultima	2
HDAC5_1	Illumina	2
HDAC5_1	Ultima	2
HDAC6_1	Illumina	2
[truncated: 9,968 more rows]

## Sheet: fig4c
HashingID	Sequencer	NumCells	DonorNumber
Hashing_1	Illumina	1370	0
Hashing_1	Ultima	1371	0
Hashing_10	Illumina	755	1
Hashing_10	Ultima	755	1
Hashing_3	Illumina	1611	2
Hashing_3	Ultima	1611	2
Hashing_4	Illumina	2105	3
Hashing_4	Ultima	2107	3
Hashing_6	Illumina	1439	4
Hashing_6	Ultima	1439	4
Hashing_7	Illumina	756	5
Hashing_7	Ultima	756	5
Hashing_8	Illumina	1281	6
Hashing_8	Ultima	1280	6
Hashing_9	Illumina	661	7
Hashing_9	Ultima	661	7

## Sheet: fig4d
ARID3C_1	COP1_1	CREBBP_3	IRF1_2	Intergenic-1	Intergenic-2	PRDM6_2	RFX5_2	STAT1_1	STAT1_2	STAT1_3	row
1	-0.106942	0.088241	-0.133632	-0.0420684	-0.0528858	-0.128891	-0.026134	-0.103824	-0.0477839	-0.0180004	ARID3C_1
-0.106942	1	0.13679	-0.107725	-0.0886703	-0.0911079	-0.0161851	-0.0793201	-0.0980249	-0.168904	-0.0891104	COP1_1
0.088241	0.13679	1	-0.0065338	-0.14867	-0.0484695	-0.0408874	-0.0593826	0.000748854	0.0321613	-0.00196591	CREBBP_3
-0.133632	-0.107725	-0.0065338	1	-0.130798	-0.0722241	0.0146668	-0.0630134	0.234927	0.272536	0.144455	IRF1_2
-0.0420684	-0.0886703	-0.14867	-0.130798	1	-0.0991719	-0.123251	0.058372	-0.173105	-0.147961	-0.0265137	Intergenic-1
-0.0528858	-0.0911079	-0.0484695	-0.0722241	-0.0991719	1	-0.0449529	-0.073608	-0.143536	-0.154119	-0.164899	Intergenic-2
-0.128891	-0.0161851	-0.0408874	0.0146668	-0.123251	-0.0449529	1	-0.0353638	-0.0271884	-0.00227601	0.00731083	PRDM6_2
-0.026134	-0.0793201	-0.0593826	-0.0630134	0.058372	-0.073608	-0.0353638	1	-0.158686	-0.118202	-0.100477	RFX5_2
-0.103824	-0.0980249	0.000748854	0.234927	-0.173105	-0.143536	-0.0271884	-0.158686	1	0.683118	0.646558	STAT1_1
-0.0477839	-0.168904	0.0321613	0.272536	-0.147961	-0.154119	-0.00227601	-0.118202	0.683118	1	0.568243	STAT1_2
-0.0180004	-0.0891104	-0.00196591	0.144455	-0.0265137	-0.164899	0.00731083	-0.100477	0.646558	0.568243	1	STAT1_3

## Sheet: fig4e
ARID3C_1	COP1_1	CREBBP_3	IRF1_2	Intergenic-1	Intergenic-2	PRDM6_2	RFX5_2	STAT1_1	STAT1_2	STAT1_3	row
1	-0.150607	0.0416748	-0.0466008	-0.00665838	-0.0760469	-0.0576351	-0.0600439	-0.12037	-0.127872	0.00381874	ARID3C_1
-0.150607	1	0.186176	-0.104658	-0.100311	-0.0239107	-0.0892582	-0.0100259	-0.07686	-0.0902747	-0.194238	COP1_1
0.0416748	0.186176	1	-0.117092	-0.0557219	-0.0352141	0.0153002	-0.0281927	-0.0047158	-0.100111	-0.101018	CREBBP_3
-0.0466008	-0.104658	-0.117092	1	-0.0777674	-0.0770717	-0.0572088	-0.052881	0.274988	0.178357	0.178054	IRF1_2
-0.00665838	-0.100311	-0.0557219	-0.0777674	1	-0.11107	-0.0879271	0.0113304	-0.134107	-0.116947	-0.0676006	Intergenic-1
-0.0760469	-0.0239107	-0.0352141	-0.0770717	-0.11107	1	-0.0720129	0.0197865	-0.150433	-0.0479256	-0.085365	Intergenic-2
-0.0576351	-0.0892582	0.0153002	-0.0572088	-0.0879271	-0.0720129	1	-0.00830429	-0.0711181	-0.0573204	-0.0519292	PRDM6_2
-0.0600439	-0.0100259	-0.0281927	-0.052881	0.0113304	0.0197865	-0.00830429	1	-0.186841	-0.138196	-0.120197	RFX5_2
-0.12037	-0.07686	-0.0047158	0.274988	-0.134107	-0.150433	-0.0711181	-0.186841	1	0.625599	0.556448	STAT1_1
-0.127872	-0.0902747	-0.100111	0.178357	-0.116947	-0.0479256	-0.0573204	-0.138196	0.625599	1	0.549099	STAT1_2
0.00381874	-0.194238	-0.101018	0.178054	-0.0676006	-0.085365	-0.0519292	-0.120197	0.556448	0.549099	1	STAT1_3

## Sheet: fig4f
gene	Perturbation	pval	FDR	logfc	Seq
WARS	STAT1_2	2.77445e-17	4.05402e-12	-1.96545	Illumina
WARS	STAT1_3	1.59176e-16	1.16294e-11	-2.09307	Illumina
WARS	STAT1_1	7.98342e-16	3.88846e-11	-1.81869	Illumina
B2M	STAT1_1	1.68708e-15	6.1629e-11	-1.01688	Illumina
B2M	STAT1_3	1.93206e-14	5.64626e-10	-1.00061	Illumina
B2M	STAT1_2	4.13494e-13	1.007e-08	-0.906858	Illumina
UBE2L6	STAT1_2	1.52289e-08	0.000317892	-2.07366	Illumina
PSME2	STAT1_2	1.94238e-08	0.000354775	-1.19816	Illumina
UBE2L6	STAT1_1	4.15868e-08	0.000626815	-2.00909	Illumina
PSMB8	STAT1_2	4.28973e-08	0.000626815	-1.99618	Illumina
PSME2	STAT1_1	6.48018e-08	0.000860804	-1.16241	Illumina
HLA-DRA	STAT1_1	9.39257e-08	0.0011437	-1.03799	Illumina
UBE2L6	STAT1_3	1.12333e-07	0.00126263	-1.94599	Illumina
PSMB8	STAT1_1	2.89706e-07	0.0030237	-1.66132	Illumina
HLA-DPA1	RFX5_2	5.14335e-07	0.00501031	-2.66773	Illumina
PSMB8	STAT1_3	5.64972e-07	0.00515961	-1.67815	Illumina
CD74	RFX5_2	1.81494e-06	0.0156	-1.12268	Illumina
HLA-A	STAT1_2	3.14314e-06	0.0255153	-1.08028	Illumina
HLA-B	STAT1_1	3.39316e-06	0.0260952	-1.14856	Illumina
SERPINE2	CREBBP_3	4.3645e-06	0.0318871	-0.825835	Illumina
TSPAN4	CREBBP_3	8.71109e-06	0.0606126	-1.48872	Illumina
IGFBP2	CREBBP_3	1.02461e-05	0.0680529	-1.59437	Illumina
PSME2	STAT1_3	1.12167e-05	0.0712602	-0.889766	Illumina
LAP3	STAT1_2	1.25931e-05	0.0766712	-1.56059	Illumina
H3F3B	CREBBP_3	1.46745e-05	0.081326	0.599944	Illumina
PHLDA2	CREBBP_3	1.46957e-05	0.081326	-1.04859	Illumina
TUBA1A	CREBBP_3	1.50274e-05	0.081326	-1.86029	Illumina
LAP3	STAT1_1	1.68928e-05	0.0881561	-1.59022	Illumina
HLA-E	STAT1_3	2.33331e-05	0.117567	-1.56471	Illumina
HLA-B	STAT1_3	2.43006e-05	0.11836	-1.04323	Illumina
HLA-B	STAT1_2	3.0461e-05	0.143579	-0.995936	Illumina
HLA-A	STAT1_1	3.58716e-05	0.153405	-0.939347	Illumina
PSMA3	STAT1_1	3.62238e-05	0.153405	-1.00504	Illumina
MT-ATP6	NO_SITE_15	3.63562e-05	0.153405	-0.551683	Illumina
HLA-DRA	STAT1_2	3.73989e-05	0.153405	-0.763473	Illumina
TPT1	ONE_NON-GENE_SITE_25	3.77948e-05	0.153405	0.561818	Illumina
GSN	CREBBP_3	4.32603e-05	0.170843	-1.4936	Illumina
PSMB9	STAT1_3	4.62951e-05	0.178017	-1.8458	Illumina
FST	CREBBP_3	4.88079e-05	0.182867	-2.06427	Illumina
S100A4	CREBBP_3	5.12803e-05	0.184887	-1.07619	Illumina
SRRM1	NO_SITE_8	5.18778e-05	0.184887	1.44158	Illumina
CCT8	Background	5.87784e-05	0.200832	-0.931186	Illumina
SNRPB2	CREBBP_3	5.91007e-05	0.200832	-0.699903	Illumina
STAT1	STAT1_3	6.20824e-05	0.20617	-2.17942	Illumina
CD74	STAT1_1	7.12238e-05	0.224015	-0.733221	Illumina
ATP5G3	STAT1_1	7.20613e-05	0.224015	0.679449	Illumina
MALAT1	NO_SITE_24	7.21562e-05	0.224015	0.863323	Illumina
HLA-DRB1	CREBBP_3	7.35883e-05	0.224015	-1.04455	Illumina
B2M	IRF1_2	8.27933e-05	0.246893	-0.478087	Illumina
LY6E	CREBBP_3	8.82904e-05	0.25802	-0.680151	Illumina
PSMB9	STAT1_2	9.57058e-05	0.274206	-1.45096	Illumina
S100A4	COP1_1	9.85286e-05	0.276552	-1.58665	Illumina
HLA-C	STAT1_1	0.000101578	0.276552	-0.95737	Illumina
GUK1	STAT1_1	0.000102202	0.276552	-0.640971	Illumina
HAPLN1	CREBBP_3	0.000114611	0.30449	-2.71039	Illumina
EMP3	CREBBP_3	0.000121421	0.316823	-0.712273	Illumina
ATPIF1	CREBBP_3	0.000136871	0.350869	0.685433	Illumina
C9orf16	CREBBP_3	0.000139924	0.352511	0.892006	Illumina
HLA-E	STAT1_2	0.000152368	0.377357	-1.16736	Illumina
PRSS23	CREBBP_3	0.000157851	0.384421	-1.91641	Illumina
PSME2	IRF1_2	0.000162481	0.389209	-0.742504	Illumina
PSMA3	STAT1_3	0.00016565	0.389467	-0.906861	Illumina
SEC61G	PRDM6_2	0.000170474	0.389467	0.849648	Illumina
STAT1	STAT1_1	0.000170585	0.389467	-1.55134	Illumina
HLA-DRA	RFX5_2	0.000220066	0.493852	-0.841223	Illumina
MT-ND3	NO_SITE_15	0.000223065	0.493852	-0.483731	Illumina
TSPO	CREBBP_3	0.000229694	0.500939	-0.616678	Illumina
GUK1	IRF1_2	0.000238372	0.51222	-0.627148	Illumina
SRRM1	STAT1_3	0.000246121	0.512995	1.22595	Illumina
HLA-C	STAT1_2	0.000247022	0.512995	-0.883204	Illumina
GOLM1	STAT1_2	0.000249343	0.512995	-1.84791	Illumina
ISG20	COP1_1	0.000252776	0.512995	1.09435	Illumina
HLA-B	RFX5_2	0.000271176	0.539327	-1.09046	Illumina
HLA-DPA1	STAT1_1	0.000273133	0.539327	-0.787338	Illumina
NDUFA4	ONE_NON-GENE_SITE_25	0.000295223	0.575173	-0.638783	Illumina
STAT1	STAT1_2	0.000301585	0.579837	-3.69508	Illumina
S100A2	NO_SITE_14	0.000314287	0.59641	1.53819	Illumina
GBP1	STAT1_2	0.000323226	0.60551	-2.76473	Illumina
LAP3	IRF1_2	0.000337338	0.623947	-1.20991	Illumina
PSMA3	STAT1_2	0.000354927	0.648275	-0.800465	Illumina
ATPIF1	ONE_NON-GENE_SITE_25	0.000386404	0.697054	0.728629	Illumina
ETFB	CREBBP_3	0.000395042	0.703946	-0.640734	Illumina
MT-ND3	CREBBP_3	0.000400339	0.704789	-0.346694	Illumina
SFRP1	CREBBP_3	0.000405366	0.705144	-0.934152	Illumina
IRF1	IRF1_2	0.000425991	0.729478	1.23235	Illumina
PCOLCE	CREBBP_3	0.000437056	0.729478	-1.06403	Illumina
PSMA3	IRF1_2	0.000440374	0.729478	-0.846332	Illumina
HLA-C	STAT1_3	0.000441124	0.729478	-0.867454	Illumina
COL4A2	CREBBP_3	0.000444317	0.729478	-1.17218	Illumina
SRRM1	STAT1_2	0.000456143	0.740573	1.16229	Illumina
PLIN2	NO_SITE_15	0.000468552	0.747244	0.934276	Illumina
HNRNPA1	NO_SITE_15	0.000470479	0.747244	-0.584612	Illumina
GPX1	CREBBP_3	0.000493017	0.77462	0.585423	Illumina
RPS15A	NO_SITE_15	0.000498434	0.7748	0.338492	Illumina
LAP3	STAT1_3	0.000507543	0.780654	-1.12163	Illumina
SMC4	NO_SITE_24	0.000523742	0.797178	1.35961	Illumina
HLA-E	STAT1_1	0.000530991	0.79988	-1.04833	Illumina
FTH1	NO_SITE_38	0.000553699	0.825577	0.683466	Illumina
NR2F6	NO_SITE_23	0.000581542	0.854701	0.978871	Illumina
B2M	CREBBP_3	0.000584931	0.854701	-0.361793	Illumina
PTMS	NO_SITE_1	0.000603583	0.873224	0.539199	Illumina
GOLM1	STAT1_1	0.000626576	0.897601	-1.60761	Illumina
MT-CO3	NO_SITE_15	0.000635198	0.901117	-0.383756	Illumina
PSME1	STAT1_1	0.000651805	0.909902	-0.889142	Illumina
CCT8	STAT1_1	0.000653844	0.909902	-0.701059	Illumina
TUBA1A	STAT1_1	0.000687425	0.947608	-1.54297	Illumina
MT-ND3	NO_SITE_5	0.000695704	0.950059	-0.419353	Illumina
ATP5G3	CREBBP_3	0.000789683	1	0.549285	Illumina
SERTAD4-AS1	CREBBP_3	0.000799806	1	-2.01214	Illumina
SRM	RFX5_2	0.000808387	1	-0.84576	Illumina
HLA-DPA1	CREBBP_3	0.000812552	1	-0.627501	Illumina
IRF1	STAT1_1	0.000821999	1	-2.22532	Illumina
IFITM3	STAT1_2	0.000828726	1	-0.726064	Illumina
NDUFS5	ONE_NON-GENE_SITE_25	0.000838461	1	0.557443	Illumina
KTN1	NO_SITE_8	0.00085338	1	0.774662	Illumina
DCTN3	PRDM6_2	0.000872223	1	1.08624	Illumina
PSMB8	IRF1_2	0.000872226	1	-0.839588	Illumina
RPS2	NO_SITE_15	0.00088744	1	0.257947	Illumina
LGALS3BP	Background	0.000915444	1	-0.773069	Illumina
HIST1H4C	PRDM6_2	0.00091864	1	-2.23032	Illumina
HLA-DRA	CREBBP_3	0.000932347	1	-0.539325	Illumina
ZNF207	NO_SITE_14	0.00093797	1	1.47631	Illumina
PDIA3	CREBBP_3	0.000938994	1	-0.723139	Illumina
TKT	CREBBP_3	0.000975845	1	-0.484834	Illumina
KIF20B	NO_SITE_24	0.000980987	1	2.07101	Illumina
CCT8	NO_SITE_38	0.00102058	1	-0.865528	Illumina
ITGA2	COP1_1	0.00105657	1	2.46575	Illumina
RPL27A	NO_SITE_38	0.00106134	1	-0.426342	Illumina
CCT8	CREBBP_3	0.00106651	1	-0.577236	Illumina
RPAIN	CREBBP_3	0.00108846	1	-0.9513	Illumina
RP11-54H7.4	ONE_NON-GENE_SITE_25	0.0011411	1	3.91881	Illumina
DCUN1D5	NO_SITE_8	0.00116096	1	1.06679	Illumina
TAP1	STAT1_2	0.00117682	1	-2.05757	Illumina
RPL32	RFX5_2	0.00118915	1	0.254421	Illumina
NAA20	STAT1_2	0.00120137	1	-0.906712	Illumina
PPFIBP1	STAT1_2	0.00120225	1	-1.15941	Illumina
RPS13	STAT1_2	0.00120589	1	-0.267911	Illumina
ZNF207	NO_SITE_38	0.0012261	1	1.50565	Illumina
VAMP5	STAT1_2	0.00124533	1	-0.798744	Illumina
HSPA5	CREBBP_3	0.00125136	1	-0.693752	Illumina
ATPIF1	STAT1_3	0.00130666	1	0.621064	Illumina
IRF1	STAT1_3	0.0013173	1	-2.14841	Illumina
VAMP5	STAT1_1	0.00134323	1	-0.8092	Illumina
PARK7	NO_SITE_5	0.00139907	1	0.433017	Illumina
FSCN1	CREBBP_3	0.00141453	1	-1.05821	Illumina
H3F3A	STAT1_1	0.00143008	1	0.348384	Illumina
HLA-DQB1	STAT1_1	0.00148226	1	-2.0502	Illumina
KIF20B	IRF1_2	0.00148532	1	1.90521	Illumina
ENO1	IRF1_2	0.00149891	1	0.39047	Illumina
PSME1	STAT1_3	0.00151811	1	-0.829072	Illumina
PPP2R1A	CREBBP_3	0.00152198	1	-1.1306	Illumina
MALAT1	COP1_1	0.00152792	1	-0.708715	Illumina
GPX1	NO_SITE_5	0.00154342	1	0.622618	Illumina
CLIC1	STAT1_3	0.00158114	1	0.64633	Illumina
S100A1	CREBBP_3	0.00159132	1	-1.50237	Illumina
IGFBP7	IRF1_2	0.00159468	1	1.79703	Illumina
MCL1	PRDM6_2	0.00162323	1	1.29139	Illumina
TMA7	STAT1_2	0.00164029	1	0.450375	Illumina
GPX1	NO_SITE_14	0.00165723	1	0.575985	Illumina
GPX1	PRDM6_2	0.00167762	1	0.676007	Illumina
TAP1	STAT1_1	0.00169335	1	-1.99047	Illumina
TRAPPC3	NO_SITE_5	0.00170676	1	1.23363	Illumina
WDR83OS	NO_SITE_5	0.00171377	1	-0.61015	Illumina
SSBP1	PRDM6_2	0.00172452	1	-0.672364	Illumina
MT-ND2	NO_SITE_15	0.00174218	1	-0.448003	Illumina
RSRC2	NO_SITE_14	0.00175074	1	1.05999	Illumina
CLIC1	NO_SITE_38	0.00176065	1	0.697736	Illumina
GCHFR	CREBBP_3	0.00180359	1	1.41236	Illumina
RBM39	NO_SITE_24	0.00180519	1	0.897593	Illumina
C17orf89	NO_SITE_24	0.00182532	1	0.821259	Illumina
NDUFA4	STAT1_3	0.00182667	1	-0.453374	Illumina
RPS10	CREBBP_3	0.00184019	1	0.488052	Illumina
BAZ1B	IRF1_2	0.00184219	1	1.07044	Illumina
CCNB1	NO_SITE_5	0.00184309	1	1.59851	Illumina
MKI67	PRDM6_2	0.00185754	1	2.1486	Illumina
FAM96B	ONE_NON-GENE_SITE_25	0.00186281	1	0.649625	Illumina
SNU13	ARID3C_1	0.00186687	1	-0.597917	Illumina
TBCA	NO_SITE_8	0.0018738	1	0.590926	Illumina
CCT8	ARID3C_1	0.00191011	1	-0.817715	Illumina
ATP6V0E1	NO_SITE_23	0.00191011	1	1.01239	Illumina
ATP5J	NO_SITE_9	0.00191582	1	0.519152	Illumina
ACTN4	NO_SITE_24	0.0019202	1	-0.835237	Illumina
VAMP5	IRF1_2	0.00192281	1	-0.81192	Illumina
NES	CREBBP_3	0.00193025	1	-1.00487	Illumina
YWHAZ	PRDM6_2	0.00196505	1	0.67316	Illumina
RPS18	Background	0.00197244	1	0.220758	Illumina
RPL11	ONE_NON-GENE_SITE_25	0.0019919	1	0.218545	Illumina
PUF60	STAT1_3	0.00201613	1	-0.746841	Illumina
FCGR2A	CREBBP_3	0.0020325	1	-1.62816	Illumina
S100A2	STAT1_2	0.00203643	1	1.30174	Illumina
ATRX	STAT1_1	0.00203912	1	1.10504	Illumina
NAA20	NO_SITE_38	0.00208743	1	-1.20735	Illumina
DCBLD2	NO_SITE_38	0.00210215	1	0.774007	Illumina
TMEM208	STAT1_3	0.00210409	1	-0.747073	Illumina
SRRM1	Background	0.00212308	1	1.05307	Illumina
GRPEL1	RFX5_2	0.00212862	1	-1.47605	Illumina
VAMP5	STAT1_3	0.00213354	1	-0.786082	Illumina
TNFRSF10B	CREBBP_3	0.0021474	1	-1.99969	Illumina
IFI35	ONE_NON-GENE_SITE_25	0.00215043	1	1.29825	Illumina
SLC9A3R2	CREBBP_3	0.00218563	1	-0.979467	Illumina
GRPEL1	STAT1_2	0.00219222	1	-0.886829	Illumina
ARID4B	NO_SITE_24	0.00220943	1	1.13673	Illumina
PSMB9	STAT1_1	0.00228557	1	-0.987781	Illumina
FTH1	IRF1_2	0.00230199	1	0.531949	Illumina
TAP1	STAT1_3	0.0023045	1	-1.93434	Illumina
GUK1	STAT1_3	0.00231736	1	-0.501304	Illumina
SNU13	NO_SITE_38	0.00234586	1	-0.569577	Illumina
AIMP1	ONE_NON-GENE_SITE_25	0.00236127	1	-1.48777	Illumina
GON4L	NO_SITE_5	0.00236465	1	1.92427	Illumina
TSPO	STAT1_3	0.00239452	1	-0.576292	Illumina
RPL35A	RFX5_2	0.00239724	1	0.326232	Illumina
CCT8	IRF1_2	0.00239948	1	-0.634689	Illumina
RPL14	RFX5_2	0.00241989	1	0.296523	Illumina
RNPEP	STAT1_1	0.00248326	1	1.46928	Illumina
EIF2S1	NO_SITE_14	0.00249122	1	-1.31672	Illumina
POMP	NO_SITE_24	0.00252599	1	-0.438476	Illumina
DCUN1D5	Background	0.00254114	1	0.922217	Illumina
SNRPA	NO_SITE_8	0.00254952	1	1.10931	Illumina
RPS16	NO_SITE_15	0.00256641	1	0.260736	Illumina
POMP	STAT1_2	0.00256868	1	-0.356108	Illumina
WASF2	NO_SITE_15	0.00257688	1	1.37734	Illumina
PSMC1	STAT1_1	0.00257919	1	-0.791363	Illumina
TATDN1	CREBBP_3	0.00258395	1	-1.2757	Illumina
MT-CO3	Background	0.00258455	1	-0.286891	Illumina
MT-ATP6	NO_SITE_5	0.00258857	1	-0.381565	Illumina
IRF1	STAT1_2	0.00259219	1	-1.58474	Illumina
ID3	COP1_1	0.00260159	1	1.65132	Illumina
MANF	PRDM6_2	0.00264575	1	1.02355	Illumina
RPL36A	STAT1_1	0.00265527	1	-0.726943	Illumina
UBE2L6	IRF1_2	0.00266348	1	-0.721966	Illumina
PSMA3	Background	0.00266738	1	-0.692072	Illumina
HLA-DRB1	STAT1_1	0.00267314	1	-0.86028	Illumina
ANXA1	CREBBP_3	0.00270373	1	-0.524142	Illumina
ATP5G1	CREBBP_3	0.00270536	1	-0.494079	Illumina
SSBP1	NO_SITE_23	0.00270704	1	-0.524833	Illumina
OST4	CREBBP_3	0.00277867	1	0.5549	Illumina
DIAPH1	NO_SITE_1	0.00278031	1	1.54033	Illumina
PSMA7	Background	0.00278917	1	-0.325661	Illumina
MT-ND6	COP1_1	0.00280451	1	-0.736649	Illumina
TUBA1A	NO_SITE_14	0.00280645	1	-1.32651	Illumina
PEX16	STAT1_2	0.00283289	1	-1.32122	Illumina
TOP2A	ARID3C_1	0.00284663	1	1.87767	Illumina
TIMP3	CREBBP_3	0.00286894	1	-0.884938	Illumina
PSMA4	NO_SITE_15	0.00288013	1	-0.747946	Illumina
NCBP2	NO_SITE_14	0.00288459	1	-0.960741	Illumina
BRI3	STAT1_2	0.00293067	1	-0.736085	Illumina
PSMA7	CREBBP_3	0.00293229	1	-0.283145	Illumina
RPS10	STAT1_2	0.0029399	1	0.493939	Illumina
RPL29	RFX5_2	0.00297212	1	0.257527	Illumina
RPA3	IRF1_2	0.00299878	1	0.765954	Illumina
NCBP2	STAT1_1	0.00299984	1	-0.914755	Illumina
GOLM1	STAT1_3	0.0030257	1	-1.2585	Illumina
NEAT1	NO_SITE_8	0.00304156	1	0.768392	Illumina
MT-ND4L	NO_SITE_5	0.00308596	1	-0.592681	Illumina
TMEM208	NO_SITE_1	0.00309699	1	-0.768545	Illumina
GSDMD	STAT1_3	0.00311381	1	-1.11046	Illumina
ATP5E	CREBBP_3	0.00314569	1	-0.329623	Illumina
POMP	IRF1_2	0.00315568	1	-0.36245	Illumina
RSL1D1	STAT1_3	0.00315846	1	-0.672503	Illumina
TNPO1	ARID3C_1	0.00315974	1	1.12876	Illumina
FAM136A	STAT1_2	0.00316666	1	-0.973061	Illumina
REXO2	NO_SITE_24	0.00318554	1	0.981222	Illumina
HLA-DRA	STAT1_3	0.00320413	1	-0.545898	Illumina
UTP11L	Background	0.00325191	1	-1.03402	Illumina
ATP1A1	NO_SITE_8	0.00326203	1	-1.03047	Illumina
CFL1	ARID3C_1	0.00330604	1	-0.310193	Illumina
NAE1	ONE_NON-GENE_SITE_25	0.00331223	1	-2.17588	Illumina
DEK	NO_SITE_15	0.00331245	1	-1.10663	Illumina
ATPIF1	NO_SITE_5	0.00334853	1	0.614647	Illumina
ZNF207	NO_SITE_23	0.00335852	1	1.38325	Illumina
REXO2	STAT1_2	0.00336211	1	0.895687	Illumina
TMX4	CREBBP_3	0.00336332	1	-0.953531	Illumina
CLIC1	PRDM6_2	0.00336349	1	0.709363	Illumina
ATP5J2	CREBBP_3	0.00336415	1	0.432638	Illumina
EGLN2	STAT1_1	0.00336997	1	-1.63974	Illumina
PAIP2	IRF1_2	0.00338739	1	-1.15678	Illumina
ZNF706	CREBBP_3	0.00338857	1	-0.614666	Illumina
REXO2	STAT1_3	0.00339532	1	0.906979	Illumina
NDUFA4	Background	0.00340115	1	-0.431634	Illumina
PSMA7	PRDM6_2	0.00343408	1	-0.408704	Illumina
IL24	NO_SITE_5	0.00344617	1	2.63978	Illumina
GUK1	STAT1_2	0.00347248	1	-0.463661	Illumina
CMPK1	IRF1_2	0.00347959	1	-1.46968	Illumina
POMP	STAT1_3	0.00350144	1	-0.355745	Illumina
SHFM1	NO_SITE_14	0.00352478	1	-0.526199	Illumina
SF3B1	COP1_1	0.00355284	1	-2.18246	Illumina
CCNB1	NO_SITE_1	0.00355801	1	1.42193	Illumina
NQO1	CREBBP_3	0.00356054	1	-0.512403	Illumina
S100A10	CREBBP_3	0.00356636	1	-0.338119	Illumina
GINS2	NO_SITE_24	0.00357757	1	1.60348	Illumina
SURF2	STAT1_1	0.00357812	1	-0.984116	Illumina
ATP6V0E1	PRDM6_2	0.00362987	1	1.02675	Illumina
ACBD3	NO_SITE_38	0.00363888	1	1.21765	Illumina
MTHFD1	COP1_1	0.00366514	1	3.01566	Illumina
S100A6	NO_SITE_38	0.00367736	1	0.414202	Illumina
ACTN4	NO_SITE_23	0.00373407	1	-0.727491	Illumina
PAGE5	IRF1_2	0.00375699	1	-0.453835	Illumina
S100A11	NO_SITE_5	0.00379439	1	0.435777	Illumina
IFITM3	STAT1_1	0.00380422	1	-0.623485	Illumina
FCGR2A	STAT1_1	0.00381679	1	-2.27998	Illumina
NES	NO_SITE_14	0.00385087	1	-1.13947	Illumina
IGFBP2	Background	0.00385487	1	-1.10011	Illumina
PEBP1	NO_SITE_9	0.00386527	1	-0.681203	Illumina
ZNF609	NO_SITE_8	0.00387513	1	1.65279	Illumina
PAGE5	Background	0.0039224	1	-0.453508	Illumina
NCBP2	IRF1_2	0.00392334	1	-0.929917	Illumina
KIAA1033	STAT1_2	0.0039671	1	-2.18858	Illumina
BST2	STAT1_1	0.00396887	1	-3.00561	Illumina
SEC61B	ARID3C_1	0.00399878	1	-0.826821	Illumina
EGLN2	STAT1_3	0.00402324	1	-2.96524	Illumina
PSMB2	NO_SITE_14	0.00402581	1	-0.606406	Illumina
S100B	COP1_1	0.00402708	1	-2.45386	Illumina
HLA-A	STAT1_3	0.00404668	1	-0.626418	Illumina
HMGN2	CREBBP_3	0.00405446	1	0.521236	Illumina
BST2	STAT1_2	0.00407137	1	-2.99832	Illumina
MKI67	STAT1_3	0.00409264	1	1.80841	Illumina
ANXA5	STAT1_1	0.00415296	1	0.675555	Illumina
PEBP1	ARID3C_1	0.00415447	1	-0.684947	Illumina
MKI67	NO_SITE_1	0.00415645	1	1.84005	Illumina
ZNF207	NO_SITE_5	0.00415701	1	1.35173	Illumina
NCBP2	NO_SITE_15	0.00416579	1	-1.38198	Illumina
DDX5	RFX5_2	0.00417429	1	-0.801639	Illumina
SRRM1	ARID3C_1	0.00417807	1	1.05345	Illumina
MT-ND6	NO_SITE_15	0.00418159	1	-0.705637	Illumina
HLA-DRB1	STAT1_3	0.00419011	1	-0.825892	Illumina
ISG15	STAT1_1	0.00419218	1	-1.46293	Illumina
ATP5G1	Background	0.00419356	1	-0.557554	Illumina
SNRPB2	NO_SITE_14	0.00420082	1	-0.565186	Illumina
C14orf166	ONE_NON-GENE_SITE_25	0.00425893	1	-0.880467	Illumina
ARID4B	NO_SITE_23	0.00427959	1	1.0559	Illumina
TMEM14B	NO_SITE_9	0.00428086	1	1.04966	Illumina
PEX16	NO_SITE_1	0.00429552	1	-1.5722	Illumina
CKAP2	NO_SITE_5	0.00435742	1	2.47161	Illumina
NES	COP1_1	0.00436293	1	-1.82072	Illumina
RBM39	NO_SITE_5	0.00438724	1	0.8114	Illumina
NUDC	STAT1_2	0.00439616	1	-0.517135	Illumina
KDELR2	CREBBP_3	0.00439771	1	-0.76098	Illumina
LDHB	NO_SITE_24	0.00449209	1	-0.392695	Illumina
DHRS3	CREBBP_3	0.00450133	1	-1.10202	Illumina
TBCA	STAT1_1	0.00453596	1	0.473269	Illumina
TSPAN4	Background	0.00455491	1	-0.981763	Illumina
CDC26	IRF1_2	0.00456036	1	1.0284	Illumina
SRRM1	NO_SITE_1	0.00456994	1	0.996444	Illumina
AIMP1	COP1_1	0.00457194	1	-1.52778	Illumina
SNU13	CREBBP_3	0.00457709	1	-0.379014	Illumina
BCYRN1	NO_SITE_15	0.00458587	1	-2.07551	Illumina
TUBA1A	RFX5_2	0.00460365	1	-2.97034	Illumina
SSNA1	STAT1_3	0.0046051	1	0.806395	Illumina
WASF2	NO_SITE_14	0.004613	1	1.22254	Illumina
ANKH	Background	0.00464846	1	-2.13109	Illumina
IRF3	STAT1_1	0.00465191	1	-1.25172	Illumina
BIRC5	ARID3C_1	0.00465737	1	1.72298	Illumina
NDUFB2	NO_SITE_9	0.00467166	1	-0.549932	Illumina
OGFR	STAT1_1	0.00467593	1	-1.25232	Illumina
PPFIBP1	CREBBP_3	0.00469461	1	-0.815227	Illumina
COPE	STAT1_2	0.00469582	1	-0.407823	Illumina
CTSB	NO_SITE_1	0.00473755	1	2.12558	Illumina
RNPS1	NO_SITE_1	0.00476424	1	0.904324	Illumina
MKI67	COP1_1	0.00476861	1	1.94323	Illumina
ATPIF1	COP1_1	0.00480038	1	0.616689	Illumina
PSMA7	STAT1_3	0.00480966	1	-0.304022	Illumina
CLIC1	STAT1_2	0.00481267	1	0.570459	Illumina
PSMB9	IRF1_2	0.00481973	1	-0.934533	Illumina
REXO2	STAT1_1	0.00484588	1	0.869457	Illumina
CCDC124	NO_SITE_15	0.00485525	1	-1.1671	Illumina
PSMG3	CREBBP_3	0.00486311	1	-1.02546	Illumina
NDUFA2	CREBBP_3	0.00487619	1	0.675746	Illumina
TSPO	PRDM6_2	0.0049051	1	-0.803148	Illumina
VASP	PRDM6_2	0.00491508	1	1.32347	Illumina
ACOT8	STAT1_2	0.00493806	1	-1.85813	Illumina
UBA1	NO_SITE_15	0.00494463	1	-1.50323	Illumina
SUPT16H	NO_SITE_23	0.00495612	1	0.765173	Illumina
AIM2	STAT1_1	0.00495659	1	-2.19367	Illumina
NCBP2	NO_SITE_9	0.00498909	1	-1.17611	Illumina
SHFM1	STAT1_3	0.00499094	1	-0.498366	Illumina
HNRNPH2	CREBBP_3	0.00500784	1	-1.56968	Illumina
PSMB8	CREBBP_3	0.00501991	1	-0.554553	Illumina
ID3	CREBBP_3	0.00502101	1	1.3033	Illumina
RPS27L	NO_SITE_23	0.00502708	1	-0.809957	Illumina
MLEC	CREBBP_3	0.00502869	1	-0.60711	Illumina
KIF20B	COP1_1	0.00503374	1	1.80922	Illumina
DCUN1D5	NO_SITE_23	0.00505801	1	0.916304	Illumina
MLEC	NO_SITE_1	0.00506654	1	-0.77949	Illumina
IRF3	STAT1_2	0.0050671	1	-1.18176	Illumina
SORBS2	CREBBP_3	0.00507225	1	-2.36941	Illumina
TOP1	STAT1_3	0.00508502	1	0.61979	Illumina
SEC61G	STAT1_2	0.00509367	1	0.550053	Illumina
AIM2	STAT1_2	0.00509531	1	-2.95122	Illumina
LUZP1	NO_SITE_8	0.00510925	1	1.36773	Illumina
OXA1L	NO_SITE_1	0.00512183	1	1.28995	Illumina
GPX1	ONE_NON-GENE_SITE_25	0.00514024	1	0.555579	Illumina
LTBR	STAT1_3	0.00516032	1	1.37649	Illumina
SEC61G	NO_SITE_23	0.00517064	1	0.605246	Illumina
BST2	STAT1_3	0.00517087	1	-2.92054	Illumina
DBF4	NO_SITE_8	0.00517266	1	1.46757	Illumina
RRM2	NO_SITE_24	0.00518018	1	1.4626	Illumina
MKI67	CREBBP_3	0.00518859	1	1.65686	Illumina
MT-CO3	NO_SITE_14	0.00519268	1	-0.271288	Illumina
MT-ATP6	Background	0.00519446	1	-0.316715	Illumina
GAPDH	RFX5_2	0.00523438	1	0.302704	Illumina
REXO2	ONE_NON-GENE_SITE_25	0.00523462	1	0.922628	Illumina
TOP2A	NO_SITE_1	0.00524101	1	1.62981	Illumina
TAX1BP1	NO_SITE_24	0.00524734	1	-1.27892	Illumina
MRPS23	STAT1_3	0.00525994	1	0.755494	Illumina
GNAI2	NO_SITE_38	0.00526825	1	0.754602	Illumina
APP	NO_SITE_23	0.0052717	1	1.32575	Illumina
REXO2	COP1_1	0.00529404	1	0.94871	Illumina
IER3	COP1_1	0.00530241	1	-1.08152	Illumina
TRIM44	STAT1_2	0.00531023	1	-1.17654	Illumina
MT-ND5	NO_SITE_14	0.00531202	1	-0.371432	Illumina
HIST1H4C	NO_SITE_5	0.00531911	1	-1.39013	Illumina
RPL37A	STAT1_2	0.00535043	1	0.20294	Illumina
TBCA	IRF1_2	0.00537398	1	0.47355	Illumina
APOA1BP	CREBBP_3	0.0053911	1	0.689605	Illumina
COX6A1	IRF1_2	0.00541071	1	-0.476152	Illumina
TBCA	NO_SITE_38	0.00541956	1	0.518835	Illumina
FRMD4A	NO_SITE_1	0.00542365	1	-2.1846	Illumina
MRPL21	CREBBP_3	0.00543691	1	-0.683293	Illumina
TMA7	IRF1_2	0.0054421	1	0.411837	Illumina
GSN	NO_SITE_38	0.00544406	1	-1.42535	Illumina
ANXA5	NO_SITE_23	0.00545146	1	0.713687	Illumina
IFITM3	STAT1_3	0.00546177	1	-0.609336	Illumina
COX20	RFX5_2	0.00546624	1	-1.23994	Illumina
SNHG7	NO_SITE_14	0.00546849	1	0.934717	Illumina
NCBP2	RFX5_2	0.00547338	1	-1.23995	Illumina
KRT81	Background	0.00548701	1	3.48457	Illumina
PEBP1	CREBBP_3	0.00549955	1	-0.460617	Illumina
ZNF207	ARID3C_1	0.00551092	1	1.32936	Illumina
CELF1	NO_SITE_24	0.00551735	1	1.07732	Illumina
ANKRD10	NO_SITE_8	0.00553908	1	1.41737	Illumina
RAC1	NO_SITE_8	0.00555578	1	0.461473	Illumina
MRPS23	PRDM6_2	0.00556333	1	0.869819	Illumina
RPS6	NO_SITE_15	0.00556673	1	0.222248	Illumina
PPIB	NO_SITE_15	0.00556846	1	-0.52967	Illumina
NES	Background	0.00557153	1	-1.08936	Illumina
WARS	IRF1_2	0.00559162	1	-0.487865	Illumina
MLEC	ONE_NON-GENE_SITE_25	0.00559166	1	-0.883415	Illumina
RPL4	NO_SITE_1	0.00559902	1	-0.333425	Illumina
CADM1	STAT1_3	0.00560497	1	-1.79025	Illumina
ASPSCR1	PRDM6_2	0.00560764	1	2.92026	Illumina
PPP1R7	NO_SITE_38	0.00562757	1	-2.04957	Illumina
QARS	NO_SITE_23	0.00566101	1	-2.06574	Illumina
VAMP5	RFX5_2	0.00566513	1	0.594016	Illumina
GOLM1	CREBBP_3	0.00566896	1	-0.89685	Illumina
USP53	COP1_1	0.00568591	1	1.3884	Illumina
ATP5E	NO_SITE_38	0.00569399	1	-0.406841	Illumina
GBP1	CREBBP_3	0.00572651	1	-1.03743	Illumina
GOLM1	NO_SITE_38	0.00579273	1	-2.83937	Illumina
NDUFB2	NO_SITE_23	0.00581641	1	-0.52652	Illumina
MGME1	COP1_1	0.00584974	1	1.84001	Illumina
TUBA1C	NO_SITE_1	0.00585647	1	0.617683	Illumina
PDCD6	NO_SITE_1	0.0058856	1	0.592445	Illumina
RNF126	STAT1_2	0.0059021	1	-1.05881	Illumina
TMA7	CREBBP_3	0.00591722	1	0.375028	Illumina
REXO4	IRF1_2	0.00592439	1	-1.58634	Illumina
KIF22	ARID3C_1	0.00593046	1	1.81056	Illumina
SSRP1	ARID3C_1	0.00594401	1	0.673092	Illumina
LRRFIP1	PRDM6_2	0.00594858	1	1.10152	Illumina
MED4	STAT1_2	0.0060198	1	-1.41975	Illumina
TUFM	NO_SITE_8	0.00605393	1	0.472905	Illumina
SLC25A11	NO_SITE_15	0.00606072	1	-1.67756	Illumina
COG3	ONE_NON-GENE_SITE_25	0.00608124	1	3.30168	Illumina
PFDN6	ONE_NON-GENE_SITE_25	0.00611137	1	0.969795	Illumina
CD44	NO_SITE_15	0.00612133	1	0.76067	Illumina
GBAS	NO_SITE_14	0.00612697	1	-1.55673	Illumina
RPS2	COP1_1	0.00614389	1	0.212419	Illumina
NUB1	STAT1_2	0.00615208	1	-1.41534	Illumina
ATPIF1	NO_SITE_24	0.00622189	1	0.589726	Illumina
KIF20B	STAT1_3	0.00623718	1	1.65947	Illumina
MYL6	NO_SITE_24	0.00623898	1	-0.514999	Illumina
COL4A2	Background	0.0062822	1	-1.07833	Illumina
CDC5L	NO_SITE_23	0.00628596	1	1.75083	Illumina
TKT	NO_SITE_5	0.00631135	1	-0.522874	Illumina
TUBA1A	ONE_NON-GENE_SITE_25	0.00632088	1	-1.47984	Illumina
MYO1E	CREBBP_3	0.00634976	1	-1.486	Illumina
RPS5	NO_SITE_15	0.00636732	1	0.21294	Illumina
MT-CO3	NO_SITE_5	0.00637399	1	-0.290354	Illumina
CSTF3	RFX5_2	0.00637776	1	1.31875	Illumina
RANGAP1	NO_SITE_38	0.00640568	1	1.61247	Illumina
MACF1	STAT1_2	0.00645367	1	1.09353	Illumina
AIMP1	NO_SITE_5	0.00646363	1	-1.16351	Illumina
DARS	IRF1_2	0.00647102	1	0.883332	Illumina
SS18L2	NO_SITE_8	0.00651727	1	1.77346	Illumina
SNHG8	NO_SITE_9	0.00652073	1	-0.874446	Illumina
C19orf60	NO_SITE_9	0.00654113	1	0.732827	Illumina
REXO2	NO_SITE_23	0.00654292	1	0.904419	Illumina
UQCRQ	RFX5_2	0.00655739	1	0.41368	Illumina
SNU13	NO_SITE_24	0.00655923	1	-0.508716	Illumina
PPIB	Background	0.00656653	1	-0.42194	Illumina
ARID1B	CREBBP_3	0.00656704	1	-1.81479	Illumina
ACTN4	ONE_NON-GENE_SITE_25	0.00656995	1	-0.662441	Illumina
RARS	PRDM6_2	0.00657358	1	-1.20214	Illumina
GUK1	COP1_1	0.0065913	1	-0.546868	Illumina
PTGES3	NO_SITE_38	0.00661893	1	0.518961	Illumina
SNHG7	NO_SITE_15	0.00662173	1	1.00099	Illumina
C14orf166	NO_SITE_38	0.00664935	1	-0.839211	Illumina
ATP6AP1	NO_SITE_5	0.00665771	1	1.24054	Illumina
COX8A	ONE_NON-GENE_SITE_25	0.00668003	1	0.452552	Illumina
SMS	STAT1_3	0.00670123	1	0.614023	Illumina
C17orf89	NO_SITE_23	0.00670155	1	0.717292	Illumina
RPL26	NO_SITE_15	0.00671578	1	0.249439	Illumina
YWHAB	NO_SITE_8	0.00674828	1	0.38523	Illumina
GNAI2	PRDM6_2	0.00678023	1	0.785932	Illumina
PPDPF	NO_SITE_14	0.00679018	1	0.640182	Illumina
TGFB1	NO_SITE_8	0.00681612	1	1.32114	Illumina
NT5C3B	STAT1_2	0.00681901	1	1.4748	Illumina
ATPIF1	RFX5_2	0.00683271	1	0.58841	Illumina
SNHG7	Background	0.00683443	1	0.911121	Illumina
COL4A2	NO_SITE_1	0.00690801	1	-1.11493	Illumina
S100A2	NO_SITE_23	0.00692371	1	1.24835	Illumina
C9orf78	NO_SITE_1	0.00692395	1	1.05762	Illumina
NMT1	NO_SITE_1	0.00694916	1	0.891519	Illumina
KCNG1	CREBBP_3	0.00698152	1	-1.79869	Illumina
MT-ND3	Background	0.00700501	1	-0.297132	Illumina
IL24	NO_SITE_24	0.00700636	1	2.36828	Illumina
DDX5	STAT1_3	0.00701341	1	-0.577431	Illumina
FCGR2A	IRF1_2	0.00702911	1	-2.85658	Illumina
MAGEA4	NO_SITE_15	0.00704259	1	-0.502339	Illumina
XPO1	STAT1_3	0.00704502	1	0.935792	Illumina
SAC3D1	STAT1_2	0.00711598	1	-1.57455	Illumina
ANXA5	PRDM6_2	0.00719431	1	0.752358	Illumina
SNX27	NO_SITE_24	0.00719945	1	2.06636	Illumina
S100A11	PRDM6_2	0.00720684	1	0.44169	Illumina
EEF2	PRDM6_2	0.00722074	1	-0.554409	Illumina
KIF22	RFX5_2	0.00722933	1	1.77879	Illumina
NT5C3B	NO_SITE_1	0.00723768	1	1.49988	Illumina
COPE	NO_SITE_14	0.00723987	1	-0.403019	Illumina
ZNF207	NO_SITE_1	0.00725476	1	1.24347	Illumina
THUMPD1	NO_SITE_5	0.00730961	1	1.71984	Illumina
DCUN1D5	STAT1_3	0.00732756	1	0.825038	Illumina
TMEM9	STAT1_3	0.00734778	1	-1.28631	Illumina
FCGR2A	STAT1_3	0.00736133	1	-1.81487	Illumina
ATP5G1	RFX5_2	0.00737637	1	-0.633865	Illumina
GSDMD	STAT1_2	0.00738671	1	-0.898394	Illumina
FHL2	NO_SITE_24	0.00738813	1	1.75236	Illumina
TSPAN4	NO_SITE_5	0.00739284	1	-1.1061	Illumina
SUPT4H1	RFX5_2	0.00740459	1	1.09536	Illumina
NES	ARID3C_1	0.00740633	1	-1.40088	Illumina
TOP2A	STAT1_3	0.00742602	1	1.52583	Illumina
PPIB	ARID3C_1	0.00743213	1	-0.492376	Illumina
C9orf78	ARID3C_1	0.0074419	1	1.09802	Illumina
PRPF6	STAT1_1	0.0074503	1	-0.946756	Illumina
LAGE3	CREBBP_3	0.00745466	1	1.00789	Illumina
SF3B4	CREBBP_3	0.00746318	1	-0.934943	Illumina
HEATR1	NO_SITE_8	0.00746376	1	1.42845	Illumina
NIP7	IRF1_2	0.00746447	1	-0.908748	Illumina
ZFAS1	NO_SITE_14	0.00747776	1	0.597941	Illumina
FAM50A	COP1_1	0.00749434	1	-1.46158	Illumina
PACSIN3	CREBBP_3	0.00752712	1	-0.953873	Illumina
PEBP1	NO_SITE_14	0.00753653	1	-0.513958	Illumina
ZBTB7A	ARID3C_1	0.00758042	1	1.52738	Illumina
KRT81	STAT1_2	0.00760948	1	3.33138	Illumina
TUBA1A	COP1_1	0.00761322	1	-1.58621	Illumina
NCBP2	PRDM6_2	0.00768858	1	-1.61245	Illumina
COPS6	NO_SITE_23	0.00769516	1	-0.753578	Illumina
MYEOV2	STAT1_3	0.00769631	1	-0.793904	Illumina
SERPINE2	COP1_1	0.00773237	1	-0.633228	Illumina
NMB	CREBBP_3	0.00775003	1	1.11635	Illumina
MKI67	ARID3C_1	0.0077706	1	1.82656	Illumina
DCTN3	NO_SITE_1	0.00777348	1	0.801577	Illumina
TTC19	NO_SITE_24	0.00780379	1	2.06476	Illumina
PPFIBP1	NO_SITE_14	0.00782447	1	-0.930295	Illumina
PXMP2	STAT1_3	0.00783464	1	2.01102	Illumina
REXO2	NO_SITE_9	0.00783476	1	0.890815	Illumina
NCBP2	NO_SITE_1	0.00788995	1	-0.87905	Illumina
STRAP	STAT1_2	0.00789947	1	0.530605	Illumina
RNF126	CREBBP_3	0.00790239	1	-0.854145	Illumina
RPL24	NO_SITE_15	0.00790582	1	0.271808	Illumina
PPP1R7	CREBBP_3	0.00791239	1	-0.854252	Illumina
USP1	STAT1_3	0.00792871	1	-1.42934	Illumina
SSR3	NO_SITE_23	0.00793051	1	0.81958	Illumina
SVIP	NO_SITE_14	0.00793264	1	-0.964414	Illumina
CDC5L	STAT1_1	0.00795586	1	1.64366	Illumina
CEP164	STAT1_1	0.00797765	1	-1.50474	Illumina
PUF60	RFX5_2	0.00799297	1	-0.80857	Illumina
TFAM	NO_SITE_5	0.00802502	1	1.50732	Illumina
TMSB10	NO_SITE_9	0.00802984	1	0.345679	Illumina
S100B	CREBBP_3	0.00803834	1	-1.14138	Illumina
ATP5G3	STAT1_2	0.00808158	1	0.462997	Illumina
HLA-DPB1	STAT1_1	0.00808332	1	-0.968183	Illumina
RPS7	STAT1_1	0.0080858	1	0.192681	Illumina
ITGA1	COP1_1	0.00809175	1	1.55052	Illumina
RPL14	IRF1_2	0.0081005	1	0.229939	Illumina
FBXO22	ONE_NON-GENE_SITE_25	0.0081081	1	1.0021	Illumina
HLA-A	IRF1_2	0.00811017	1	-0.571712	Illumina
GNAS	STAT1_3	0.00812441	1	0.536806	Illumina
REEP5	NO_SITE_8	0.00813243	1	0.749903	Illumina
RNF126	NO_SITE_9	0.00815087	1	-1.63382	Illumina
C1orf35	NO_SITE_38	0.00815438	1	1.18959	Illumina
CD74	CREBBP_3	0.00815509	1	-0.429567	Illumina
EMP3	COP1_1	0.00816266	1	-0.693866	Illumina
LY6E	COP1_1	0.00819664	1	-0.646605	Illumina
MEIS2	CREBBP_3	0.00820397	1	-1.26341	Illumina
PEBP1	IRF1_2	0.00822662	1	-0.511458	Illumina
SNX2	IRF1_2	0.00825879	1	-1.35867	Illumina
RPS13	NO_SITE_38	0.00830488	1	-0.259034	Illumina
DNAJC7	NO_SITE_5	0.00831932	1	0.73435	Illumina
TMEM218	CREBBP_3	0.00833016	1	-2.08643	Illumina
ACAP3	CREBBP_3	0.00835718	1	-2.08539	Illumina
ATP5D	NO_SITE_15	0.00839114	1	-0.591919	Illumina
ACTN4	Background	0.00839598	1	-0.548145	Illumina
HNRNPA2B1	NO_SITE_1	0.00841876	1	-0.41219	Illumina
C9orf16	Background	0.00842668	1	0.681131	Illumina
PPP2R1A	ONE_NON-GENE_SITE_25	0.00843602	1	-1.63164	Illumina
S100A11	Background	0.00844537	1	0.363957	Illumina
CLIC1	ARID3C_1	0.00845521	1	0.603797	Illumina
FRMD4A	CREBBP_3	0.00845656	1	-1.14844	Illumina
PFDN6	IRF1_2	0.00847661	1	0.884198	Illumina
IMMT	IRF1_2	0.00850101	1	0.855599	Illumina
SRRM1	NO_SITE_24	0.00852017	1	0.980884	Illumina
KDSR	ARID3C_1	0.00852055	1	1.37157	Illumina
PCOLCE	NO_SITE_14	0.00852141	1	-0.897932	Illumina
SEC23B	CREBBP_3	0.00852789	1	-2.08348	Illumina
PBK	STAT1_3	0.00855001	1	1.4442	Illumina
SLC9A3R2	COP1_1	0.00856292	1	0.767279	Illumina
DHX29	Background	0.00857339	1	1.03935	Illumina
RPL11	NO_SITE_15	0.00857543	1	0.198475	Illumina
PUF60	NO_SITE_24	0.00859181	1	-0.780337	Illumina
FTH1	STAT1_2	0.00859648	1	0.449342	Illumina
NDUFB6	STAT1_2	0.00860175	1	0.741146	Illumina
CENPF	NO_SITE_5	0.00860733	1	1.36417	Illumina
ATP5J	STAT1_1	0.00861725	1	0.401673	Illumina
CHCHD7	CREBBP_3	0.0086197	1	-0.968398	Illumina
CMPK1	STAT1_2	0.00863161	1	-1.06392	Illumina
B2M	NO_SITE_14	0.00864242	1	-0.314023	Illumina
NCBP2	STAT1_3	0.00869031	1	-0.793079	Illumina
ZNHIT6	PRDM6_2	0.00871337	1	2.27136	Illumina
GOLM1	NO_SITE_15	0.00873269	1	-2.69923	Illumina
ATP5O	STAT1_3	0.00873364	1	-0.695123	Illumina
ABRACL	IRF1_2	0.00875687	1	2.69808	Illumina
GBP1	IRF1_2	0.00878426	1	-1.2202	Illumina
SH3BGRL3	PRDM6_2	0.00881159	1	0.400058	Illumina
SBDS	CREBBP_3	0.0088333	1	-0.790992	Illumina
RABL6	Background	0.00885012	1	-1.99133	Illumina
CRIP2	CREBBP_3	0.00885068	1	-0.95118	Illumina
CXorf38	STAT1_2	0.00892326	1	-1.4955	Illumina
FBRS	CREBBP_3	0.00894137	1	-1.50593	Illumina
HINT1	COP1_1	0.00894389	1	0.345934	Illumina
CCDC124	COP1_1	0.0089458	1	-1.02536	Illumina
SUMO1	RFX5_2	0.00895684	1	-1.1736	Illumina
FTH1	NO_SITE_5	0.00896402	1	0.507009	Illumina
AIM2	STAT1_3	0.00899197	1	-1.74425	Illumina
FAM207A	STAT1_2	0.00901163	1	-1.7012	Illumina
UBC	IRF1_2	0.00902896	1	-0.492231	Illumina
SRRM1	NO_SITE_23	0.00903905	1	0.964467	Illumina
P4HB	STAT1_1	0.00904124	1	-0.530325	Illumina
AKR7A2	STAT1_2	0.0090516	1	0.98223	Illumina
RPS14	ONE_NON-GENE_SITE_25	0.00906313	1	0.181123	Illumina
AIMP1	NO_SITE_8	0.00914121	1	-1.2783	Illumina
PTRHD1	CREBBP_3	0.00915212	1	1.0053	Illumina
TMA7	STAT1_1	0.00915955	1	0.380176	Illumina
MBTPS1	CREBBP_3	0.00919239	1	-1.23914	Illumina
ZCCHC10	NO_SITE_24	0.00920483	1	2.05774	Illumina
TPX2	IRF1_2	0.00920822	1	1.43521	Illumina
TIAL1	NO_SITE_24	0.00921253	1	1.26006	Illumina
MT-ND2	Background	0.00923076	1	-0.311893	Illumina
ZNF428	CREBBP_3	0.00924612	1	-1.23937	Illumina
HERC2	STAT1_3	0.00926744	1	1.99627	Illumina
GPX1	STAT1_2	0.00932563	1	0.469982	Illumina
ACOT7	COP1_1	0.00932783	1	0.914509	Illumina
XPO1	PRDM6_2	0.0093357	1	1.03313	Illumina
MT2A	STAT1_3	0.00934128	1	-0.522511	Illumina
TIMP1	NO_SITE_1	0.00936224	1	0.823516	Illumina
METRN	CREBBP_3	0.00936396	1	-0.635369	Illumina
NDUFB2	PRDM6_2	0.00937694	1	-0.599023	Illumina
ATP5G3	ARID3C_1	0.00939851	1	0.513339	Illumina
FAM195B	NO_SITE_15	0.00940385	1	1.02893	Illumina
COX17	PRDM6_2	0.0094043	1	0.72339	Illumina
BMS1	NO_SITE_1	0.00940842	1	-1.50859	Illumina
PRKAR1A	COP1_1	0.00941298	1	1.03506	Illumina
PDIA3	NO_SITE_15	0.00942682	1	-0.858126	Illumina
TOP2A	CREBBP_3	0.00946605	1	1.36797	Illumina
RAB10	NO_SITE_9	0.00947339	1	1.00608	Illumina
EIF2S3	ONE_NON-GENE_SITE_25	0.00949216	1	0.958901	Illumina
LTN1	STAT1_3	0.00949398	1	-1.98533	Illumina
ERRFI1	NO_SITE_23	0.00950865	1	1.61416	Illumina
C17orf89	ARID3C_1	0.00952089	1	0.698201	Illumina
MRPL42	NO_SITE_5	0.00954369	1	-1.95461	Illumina
PTGES	COP1_1	0.00956776	1	2.91966	Illumina
RPL38	NO_SITE_8	0.00957507	1	-0.308991	Illumina
NT5C3B	CREBBP_3	0.00959359	1	1.3845	Illumina
ARFGAP2	NO_SITE_23	0.00966932	1	1.67082	Illumina
TIMM17A	NO_SITE_5	0.00967599	1	0.995124	Illumina
BCLAF1	STAT1_1	0.00971016	1	0.863953	Illumina
SRRM1	CREBBP_3	0.00972794	1	0.847706	Illumina
RPL28	NO_SITE_15	0.0097453	1	0.225991	Illumina
ANAPC5	IRF1_2	0.00975466	1	0.949286	Illumina
RPL15	CREBBP_3	0.00977036	1	0.152219	Illumina
POM121	Background	0.00978553	1	1.61882	Illumina
RPS7	COP1_1	0.00978629	1	0.222007	Illumina
POMP	CREBBP_3	0.00981394	1	-0.275671	Illumina
WASF2	NO_SITE_24	0.00983038	1	1.1978	Illumina
WIPF1	NO_SITE_38	0.00984313	1	2.69953	Illumina
IFI35	RFX5_2	0.0099312	1	1.13816	Illumina
PSME1	IRF1_2	0.00994163	1	-0.649877	Illumina
SMIM4	NO_SITE_1	0.00995935	1	-1.09151	Illumina
HERC2	ARID3C_1	0.00996084	1	2.05281	Illumina
TPX2	PRDM6_2	0.00996131	1	1.59997	Illumina
GSS	COP1_1	0.00996515	1	1.50922	Illumina
SSBP4	NO_SITE_14	0.00996581	1	0.901639	Illumina
SNF8	CREBBP_3	0.00997611	1	0.573961	Illumina
TCAF1	STAT1_2	0.00997614	1	-2.0246	Illumina
UQCRH	NO_SITE_15	0.0100326	1	0.288612	Illumina
HUWE1	ONE_NON-GENE_SITE_25	0.0100388	1	-1.93324	Illumina
RPL15	RFX5_2	0.0100454	1	0.191583	Illumina
COL4A1	CREBBP_3	0.0100724	1	-1.30636	Illumina
LTBR	NO_SITE_9	0.0100772	1	1.34234	Illumina
SNU13	STAT1_1	0.0100946	1	-0.382794	Illumina
NDUFB2	NO_SITE_24	0.0101212	1	-0.499898	Illumina
SHFM1	STAT1_1	0.0101316	1	-0.441552	Illumina
ZFAND6	STAT1_1	0.0101425	1	-1.3333	Illumina
H3F3B	NO_SITE_24	0.010146	1	0.449669	Illumina
ACOT8	NO_SITE_14	0.010175	1	-1.70315	Illumina
MT-CO1	NO_SITE_5	0.0101787	1	-0.332658	Illumina
HSPA5	NO_SITE_15	0.0102196	1	-0.782478	Illumina
ABRACL	NO_SITE_23	0.0102326	1	2.68285	Illumina
CCNB1	NO_SITE_24	0.0102482	1	1.35443	Illumina
NDUFS5	IRF1_2	0.010249	1	0.40587	Illumina
H1FX	NO_SITE_24	0.010277	1	0.753176	Illumina
CBR1	IRF1_2	0.0102861	1	0.87012	Illumina
KRT81	NO_SITE_14	0.0103107	1	3.25898	Illumina
IMPDH2	Background	0.010319	1	0.595629	Illumina
ERGIC3	COP1_1	0.0103252	1	0.812115	Illumina
RPS21	NO_SITE_15	0.0103408	1	0.235107	Illumina
SLCO4A1-AS1	PRDM6_2	0.0103547	1	2.83291	Illumina
UTP11L	STAT1_2	0.0103668	1	-0.779703	Illumina
KIF20B	NO_SITE_5	0.0103722	1	1.64718	Illumina
PEBP1	Background	0.0104539	1	-0.496025	Illumina
RPS2	RFX5_2	0.0104559	1	0.194361	Illumina
BNIP3	NO_SITE_15	0.0104788	1	1.1797	Illumina
TRIM25	NO_SITE_24	0.0104806	1	1.98519	Illumina
C19orf60	STAT1_1	0.0104914	1	0.635939	Illumina
IL24	NO_SITE_15	0.0104956	1	2.38225	Illumina
HLA-DPB1	RFX5_2	0.010506	1	-1.33434	Illumina
KIF20B	NO_SITE_8	0.0105179	1	1.68509	Illumina
MIA	STAT1_1	0.0105431	1	-0.734608	Illumina
CTSB	NO_SITE_38	0.0105547	1	1.9929	Illumina
YBX3	NO_SITE_9	0.0105563	1	-0.757425	Illumina
PARP14	STAT1_1	0.010567	1	-1.52793	Illumina
SEC61G	STAT1_3	0.0105993	1	0.514571	Illumina
CTBP2	NO_SITE_15	0.0106222	1	1.34955	Illumina
H3F3B	COP1_1	0.0106249	1	0.456088	Illumina
C17orf89	Background	0.0106386	1	0.637816	Illumina
PEBP1	NO_SITE_15	0.0106478	1	-0.619426	Illumina
TOP2A	STAT1_2	0.0106524	1	1.42534	Illumina
KIAA0101	CREBBP_3	0.0106614	1	0.740733	Illumina
KDM1A	STAT1_1	0.0106631	1	1.94388	Illumina
RPL14	NO_SITE_15	0.010665	1	0.256315	Illumina
TCOF1	PRDM6_2	0.0106707	1	-1.92135	Illumina
PUF60	PRDM6_2	0.0106755	1	-0.929837	Illumina
EBNA1BP2	ONE_NON-GENE_SITE_25	0.0106791	1	-0.711894	Illumina
CNPY2	NO_SITE_14	0.0106799	1	-0.663653	Illumina
SWI5	IRF1_2	0.0106829	1	1.04127	Illumina
WDR12	PRDM6_2	0.0107057	1	1.53414	Illumina
LAP3	NO_SITE_15	0.0107274	1	-0.996654	Illumina
LY6E	NO_SITE_24	0.0107387	1	-0.595073	Illumina
PTPN12	PRDM6_2	0.0107456	1	1.05918	Illumina
SLIRP	PRDM6_2	0.0107492	1	-0.612152	Illumina
LTBR	NO_SITE_38	0.0107519	1	1.33067	Illumina
PAWR	STAT1_2	0.0107614	1	-2.74578	Illumina
EXOSC4	NO_SITE_15	0.0107838	1	0.902495	Illumina
FST	COP1_1	0.0107859	1	-1.75959	Illumina
MT-ND6	Background	0.0108148	1	-0.516171	Illumina
CCDC124	Background	0.0108164	1	-0.727142	Illumina
GSS	NO_SITE_24	0.0108423	1	1.47316	Illumina
DNM1L	NO_SITE_14	0.0108513	1	-1.6322	Illumina
KDELR2	Background	0.0108537	1	-0.815118	Illumina
MBD3	STAT1_1	0.0108623	1	-1.95823	Illumina
UBXN6	NO_SITE_8	0.0108787	1	1.67722	Illumina
CBR3	COP1_1	0.0108852	1	1.74396	Illumina
PCGF5	PRDM6_2	0.0109115	1	1.53456	Illumina
KDELR2	ONE_NON-GENE_SITE_25	0.0109546	1	-0.993711	Illumina
CCT8	NO_SITE_1	0.0109551	1	-0.536689	Illumina
TSSC1	NO_SITE_24	0.0109558	1	1.97108	Illumina
GSTO1	PRDM6_2	0.0109623	1	0.556905	Illumina
ANKH	CREBBP_3	0.0109764	1	-1.01036	Illumina
SLC25A5	Background	0.0110111	1	-0.405399	Illumina
GADD45A	NO_SITE_24	0.0110118	1	1.54865	Illumina
RPS23	CREBBP_3	0.0110692	1	0.154149	Illumina
HNRNPA1	NO_SITE_24	0.0111307	1	-0.389362	Illumina
DIMT1	Background	0.0111565	1	-1.43611	Illumina
GSS	NO_SITE_15	0.0111695	1	1.48532	Illumina
ABRACL	NO_SITE_5	0.0111784	1	2.6507	Illumina
GIPC1	NO_SITE_1	0.0111978	1	-0.907927	Illumina
NONO	COP1_1	0.0112306	1	-1.02866	Illumina
MRPL34	CREBBP_3	0.0112372	1	-0.613178	Illumina
RPS7	STAT1_2	0.0112538	1	0.183565	Illumina
NMT1	NO_SITE_24	0.0112659	1	0.888328	Illumina
RPAIN	NO_SITE_1	0.0112726	1	-0.90723	Illumina
C14orf166	RFX5_2	0.0112867	1	-0.801708	Illumina
COX7B	NO_SITE_5	0.0112897	1	-0.569667	Illumina
RPS8	RFX5_2	0.0112919	1	0.193343	Illumina
BLOC1S1	NO_SITE_24	0.011318	1	-1.24996	Illumina
LAMP1	NO_SITE_23	0.0113399	1	1.15225	Illumina
LGALS3BP	COP1_1	0.0113433	1	-0.705054	Illumina
ATP1A1	NO_SITE_15	0.0113458	1	-0.799162	Illumina
RPS8	ONE_NON-GENE_SITE_25	0.0113471	1	0.185668	Illumina
FKBP8	STAT1_2	0.0113575	1	0.660929	Illumina
TRIM28	NO_SITE_38	0.011377	1	0.651472	Illumina
MT-ND4L	NO_SITE_15	0.0114197	1	-0.537396	Illumina
TROVE2	NO_SITE_24	0.0114378	1	1.46057	Illumina
ALDH1A3	NO_SITE_8	0.0114765	1	-2.67648	Illumina
ZNF207	IRF1_2	0.0114878	1	1.16458	Illumina
RNPS1	PRDM6_2	0.0114902	1	0.923018	Illumina
TOP2A	PRDM6_2	0.0114972	1	1.64563	Illumina
HOMER3	NO_SITE_8	0.0115263	1	1.13293	Illumina
AHCYL1	PRDM6_2	0.0115422	1	0.997036	Illumina
PAFAH1B3	NO_SITE_38	0.0115495	1	-1.8935	Illumina
SF3B1	ONE_NON-GENE_SITE_25	0.0115538	1	-1.12914	Illumina
RPL36AL	ARID3C_1	0.011556	1	0.50806	Illumina
KDSR	Background	0.0115699	1	1.26409	Illumina
PTCD3	ARID3C_1	0.0115785	1	1.71969	Illumina
RIOK1	NO_SITE_24	0.0115914	1	1.45932	Illumina
MCCC2	NO_SITE_8	0.0116199	1	1.24692	Illumina
CD47	STAT1_2	0.0116725	1	-1.00561	Illumina
EIF2S3	NO_SITE_8	0.0116839	1	0.966228	Illumina
MRPS11	CREBBP_3	0.0116971	1	-0.699993	Illumina
LARS	NO_SITE_8	0.0117181	1	0.858246	Illumina
BCLAF1	STAT1_2	0.0117461	1	0.834791	Illumina
GAPDH	NO_SITE_15	0.01176	1	0.282811	Illumina
FCGR2A	STAT1_2	0.011782	1	-1.42931	Illumina
UBE2S	NO_SITE_5	0.0117909	1	0.690714	Illumina
S100A4	NO_SITE_23	0.0117975	1	-0.834645	Illumina
LMAN1	NO_SITE_8	0.0118001	1	0.811688	Illumina
TMX2	NO_SITE_23	0.011811	1	-1.37415	Illumina
MDH2	IRF1_2	0.0118278	1	-0.47966	Illumina
UTP11L	CREBBP_3	0.0118279	1	-0.67048	Illumina
GTF2F1	NO_SITE_14	0.0118293	1	1.01962	Illumina
TAX1BP1	RFX5_2	0.0118363	1	-1.08491	Illumina
HNRNPR	ONE_NON-GENE_SITE_25	0.0118839	1	-0.749872	Illumina
TMEM33	STAT1_2	0.0118851	1	1.55913	Illumina
SPATS2L	NO_SITE_15	0.0118898	1	-1.41086	Illumina
CKAP2	ARID3C_1	0.0119285	1	2.22285	Illumina
PSMD3	ONE_NON-GENE_SITE_25	0.0119319	1	-1.5785	Illumina
ZCCHC10	ONE_NON-GENE_SITE_25	0.0119558	1	1.98139	Illumina
CMSS1	NO_SITE_24	0.0119686	1	0.766569	Illumina
FAM63B	CREBBP_3	0.0119837	1	-1.51096	Illumina
C14orf166	IRF1_2	0.0119902	1	-0.618328	Illumina
RAB13	NO_SITE_23	0.0119967	1	-0.540491	Illumina
CMPK1	NO_SITE_23	0.0120021	1	-1.56157	Illumina
SNRNP40	COP1_1	0.0120146	1	2.6479	Illumina
UXS1	NO_SITE_8	0.0120277	1	1.48835	Illumina
PPAT	COP1_1	0.0120349	1	1.65462	Illumina
RUVBL1	NO_SITE_24	0.0120441	1	0.732537	Illumina
ISG15	STAT1_3	0.0120483	1	-1.23285	Illumina
TAGLN2	NO_SITE_14	0.0120495	1	0.457032	Illumina
TROVE2	Background	0.0120607	1	1.388	Illumina
TMEM261	STAT1_2	0.0120975	1	-0.758863	Illumina
MRPL19	NO_SITE_9	0.0121243	1	1.13845	Illumina
RPS8	Background	0.0121257	1	0.168868	Illumina
RSRC2	NO_SITE_24	0.0121298	1	0.933076	Illumina
ATP5G3	NO_SITE_14	0.0121308	1	0.450793	Illumina
TCAF1	STAT1_1	0.0121317	1	-2.65089	Illumina
THUMPD3-AS1	NO_SITE_8	0.0121552	1	1.17159	Illumina
DCTN3	STAT1_1	0.0121805	1	0.735589	Illumina
NSRP1	NO_SITE_24	0.0122041	1	1.22494	Illumina
XPO1	CREBBP_3	0.0122362	1	0.833651	Illumina
KIF20B	PRDM6_2	0.0122605	1	1.69354	Illumina
ELAVL1	IRF1_2	0.0122686	1	-1.29672	Illumina
TMEM9	NO_SITE_1	0.0122846	1	-1.28736	Illumina
PPIB	NO_SITE_14	0.0123117	1	-0.38538	Illumina
MYDGF	NO_SITE_15	0.0123436	1	0.603458	Illumina
POMP	STAT1_1	0.0123492	1	-0.29532	Illumina
OPTN	STAT1_3	0.0123547	1	-2.6213	Illumina
IDH3B	STAT1_3	0.0123771	1	0.875127	Illumina
KXD1	NO_SITE_38	0.0123811	1	-1.57471	Illumina
CCT8	NO_SITE_24	0.0123907	1	-0.613855	Illumina
CCT8	ONE_NON-GENE_SITE_25	0.0124241	1	-0.587333	Illumina
PPP1R7	RFX5_2	0.0124294	1	-1.5438	Illumina
HLA-DMA	NO_SITE_5	0.0124663	1	0.84039	Illumina
S100A2	NO_SITE_8	0.0124801	1	1.21583	Illumina
MBTPS1	Background	0.0124953	1	-1.90798	Illumina
TAF9	NO_SITE_24	0.0124984	1	0.876156	Illumina
SAFB	Background	0.0125134	1	-1.90777	Illumina
WDR83OS	NO_SITE_23	0.0125373	1	-0.473398	Illumina
ARCN1	NO_SITE_1	0.0125658	1	-1.39573	Illumina
WDR83OS	IRF1_2	0.0125693	1	-0.406439	Illumina
EGLN2	Background	0.012576	1	-1.27938	Illumina
IGFBP7	COP1_1	0.0125886	1	1.55278	Illumina
NIP7	STAT1_2	0.012608	1	-0.763562	Illumina
DDX17	STAT1_1	0.01262	1	-0.833345	Illumina
RPL14	ONE_NON-GENE_SITE_25	0.012656	1	0.236928	Illumina
PPIB	NO_SITE_1	0.0126608	1	-0.40059	Illumina
GPX1	COP1_1	0.0126944	1	0.524652	Illumina
CEMIP	COP1_1	0.0126997	1	2.16239	Illumina
TSPO	STAT1_2	0.0127095	1	-0.439628	Illumina
SDCCAG8	Background	0.0127131	1	-2.59562	Illumina
CHD7	NO_SITE_14	0.0127182	1	-1.97683	Illumina
SSBP1	Background	0.0127224	1	-0.37031	Illumina
REXO2	NO_SITE_5	0.0127596	1	0.834126	Illumina
CPSF3	Background	0.0127991	1	-1.43317	Illumina
DUS3L	CREBBP_3	0.0128126	1	-2.0031	Illumina
FST	NO_SITE_14	0.0128135	1	-1.35663	Illumina
RPS19BP1	Background	0.0128457	1	0.577144	Illumina
RPL36AL	NO_SITE_38	0.0128503	1	0.501404	Illumina
GSS	STAT1_2	0.0128639	1	1.36009	Illumina
EIF2A	NO_SITE_1	0.012865	1	0.827409	Illumina
SRP68	NO_SITE_15	0.0128961	1	1.94627	Illumina
SHFM1	IRF1_2	0.0128999	1	-0.441272	Illumina
REXO2	ARID3C_1	0.0129091	1	0.845747	Illumina
HOXC9	STAT1_2	0.0129096	1	-1.92627	Illumina
CTR9	STAT1_2	0.0129147	1	-1.92624	Illumina
RPL15	Background	0.0129158	1	0.163321	Illumina
SS18	STAT1_2	0.0129359	1	-1.92625	Illumina
CHD1	STAT1_3	0.0129675	1	-1.44858	Illumina
ST13	RFX5_2	0.0129715	1	-0.716991	Illumina
MRPL46	NO_SITE_8	0.0129837	1	1.71278	Illumina
CMPK1	NO_SITE_38	0.0129988	1	-1.54412	Illumina
PARK7	NO_SITE_23	0.0130001	1	0.345875	Illumina
HLA-DMA	NO_SITE_23	0.0130067	1	0.832131	Illumina
ATP5G3	STAT1_3	0.0130187	1	0.444636	Illumina
NRBP1	NO_SITE_1	0.0130315	1	-1.391	Illumina
TFAM	NO_SITE_15	0.0130385	1	1.45405	Illumina
FST	NO_SITE_5	0.0130434	1	-1.55363	Illumina
CD63	NO_SITE_9	0.0130451	1	0.372954	Illumina
RND3	CREBBP_3	0.0130487	1	-1.68106	Illumina
NT5C3B	NO_SITE_5	0.0130586	1	1.43435	Illumina
MRPS23	STAT1_1	0.0130637	1	0.673804	Illumina
ESRRA	IRF1_2	0.0130655	1	-1.92076	Illumina
TOLLIP	CREBBP_3	0.0130736	1	-1.68101	Illumina
KIAA1033	NO_SITE_1	0.0130976	1	-2.57465	Illumina
TNFRSF10B	STAT1_2	0.0131155	1	-1.61641	Illumina
CHD7	CREBBP_3	0.0131286	1	-1.26921	Illumina
MBD2	STAT1_1	0.0131849	1	1.22848	Illumina
DYNLRB1	NO_SITE_14	0.0131905	1	-0.551682	Illumina
ADH5	STAT1_3	0.0131999	1	-0.788717	Illumina
NCBP2	COP1_1	0.0132387	1	-1.03773	Illumina
ATP6V0E1	COP1_1	0.0132464	1	0.856629	Illumina
FAM216A	NO_SITE_15	0.0132496	1	1.51592	Illumina
NDUFB9	RFX5_2	0.0132556	1	-0.644834	Illumina
IFITM2	CREBBP_3	0.0132689	1	-1.28386	Illumina
GABPB1	IRF1_2	0.0132742	1	1.36924	Illumina
HAX1	NO_SITE_5	0.0132931	1	0.620696	Illumina
CHCHD7	IRF1_2	0.0133051	1	-1.17606	Illumina
RNF167	CREBBP_3	0.0133391	1	1.09158	Illumina
XRCC5	RFX5_2	0.0133432	1	-0.740955	Illumina
SPAG9	ONE_NON-GENE_SITE_25	0.0133973	1	0.958593	Illumina
WDR83OS	NO_SITE_9	0.0134076	1	-0.473555	Illumina
PDCD11	STAT1_3	0.0134315	1	1.07939	Illumina
SSR3	PRDM6_2	0.0134327	1	0.83372	Illumina
COX17	STAT1_1	0.0134388	1	0.582786	Illumina
PARP14	STAT1_2	0.0134454	1	-1.37145	Illumina
SNRPC	NO_SITE_5	0.0134591	1	0.688863	Illumina
LAMTOR5	RFX5_2	0.0134671	1	0.548891	Illumina
MT-CO2	NO_SITE_5	0.0134734	1	-0.343367	Illumina
RHOT2	Background	0.0135116	1	-1.58249	Illumina
CDK6	NO_SITE_5	0.0135121	1	-1.55293	Illumina
TAX1BP1	IRF1_2	0.0135461	1	-0.791965	Illumina
TGS1	NO_SITE_9	0.013569	1	-1.53417	Illumina
RPL13A	NO_SITE_15	0.0135707	1	0.212318	Illumina
TSFM	NO_SITE_9	0.0136024	1	-1.53347	Illumina
TNFRSF10B	STAT1_3	0.0136029	1	-1.89746	Illumina
RAB5C	NO_SITE_23	0.013625	1	0.586796	Illumina
RPS19BP1	STAT1_2	0.0136436	1	0.556325	Illumina
ATP6V0E1	IRF1_2	0.0136558	1	0.781411	Illumina
ARF6	NO_SITE_38	0.0136943	1	1.91058	Illumina
AP1B1	PRDM6_2	0.0137718	1	1.97618	Illumina
ASNS	NO_SITE_5	0.0137732	1	1.12344	Illumina
PSME1	STAT1_2	0.0137811	1	-0.577652	Illumina
MAP4	IRF1_2	0.013797	1	-0.981926	Illumina
ORMDL1	PRDM6_2	0.0137978	1	1.97585	Illumina
SNRNP40	NO_SITE_1	0.0138182	1	2.55515	Illumina
VGF	NO_SITE_38	0.0138271	1	-1.58297	Illumina
C17orf89	NO_SITE_5	0.0138389	1	0.654849	Illumina
SSBP4	IRF1_2	0.0138618	1	0.868262	Illumina
ATP5L	NO_SITE_24	0.0138632	1	0.401641	Illumina
TCOF1	NO_SITE_24	0.013867	1	-1.18461	Illumina
NES	NO_SITE_1	0.0138686	1	-0.976803	Illumina
EIF2AK1	NO_SITE_14	0.0139077	1	-1.92424	Illumina
SRRM1	NO_SITE_9	0.0139114	1	0.918194	Illumina
HOMER3	STAT1_3	0.0139248	1	1.007	Illumina
SDHD	NO_SITE_1	0.0139262	1	-2.56439	Illumina
UHMK1	NO_SITE_5	0.0139272	1	1.43019	Illumina
IGFBP3	RFX5_2	0.0139279	1	3.26728	Illumina
RAC1	ARID3C_1	0.0139284	1	0.402461	Illumina
BRI3	RFX5_2	0.013944	1	-0.794954	Illumina
H3F3B	NO_SITE_1	0.0139461	1	0.39559	Illumina
SBDS	NO_SITE_9	0.0139533	1	-1.21376	Illumina
CRTAP	COP1_1	0.0139592	1	0.980927	Illumina
SPIN1	STAT1_2	0.0139864	1	-2.59785	Illumina
MCL1	NO_SITE_9	0.0139939	1	0.988519	Illumina
ATP5G1	NO_SITE_23	0.0140204	1	-0.540979	Illumina
VPS29	ONE_NON-GENE_SITE_25	0.0140227	1	-1.04659	Illumina
GBP2	IRF1_2	0.0140422	1	-2.00179	Illumina
SEC61G	NO_SITE_38	0.0140579	1	0.541134	Illumina
LTV1	Background	0.0140646	1	1.5555	Illumina
MYL6	CREBBP_3	0.0140691	1	0.311736	Illumina
PRPF6	ONE_NON-GENE_SITE_25	0.0140865	1	-1.1211	Illumina
TRIM27	STAT1_2	0.0141583	1	-1.61226	Illumina
RPL32	Background	0.0141587	1	0.171006	Illumina
ERI3	PRDM6_2	0.0141939	1	-1.80257	Illumina
HNRNPK	STAT1_3	0.0142007	1	-0.447785	Illumina
GSN	COP1_1	0.0142406	1	-1.22588	Illumina
YWHAB	NO_SITE_23	0.0142481	1	0.335684	Illumina
SOX10	NO_SITE_23	0.0142648	1	-0.8568	Illumina
COPE	NO_SITE_8	0.014267	1	-0.458236	Illumina
ZNF106	STAT1_3	0.0142958	1	-1.17352	Illumina
VCX3B	Background	0.0142966	1	-2.70642	Illumina
EPN2	CREBBP_3	0.0142983	1	-1.68762	Illumina
RNPS1	ONE_NON-GENE_SITE_25	0.014302	1	0.829551	Illumina
DIAPH1	NO_SITE_8	0.0143094	1	1.36498	Illumina
BMS1	NO_SITE_9	0.0143297	1	-1.88418	Illumina
TUBA1A	IRF1_2	0.0143655	1	-1.00021	Illumina
COL9A3	CREBBP_3	0.0143887	1	-0.695708	Illumina
STRA13	NO_SITE_9	0.0143954	1	-1.11486	Illumina
SH3BGRL3	STAT1_2	0.014404	1	0.304461	Illumina
COPS6	STAT1_1	0.0144327	1	-0.54062	Illumina
TSPO	Background	0.0144346	1	-0.458613	Illumina
BCAT1	NO_SITE_23	0.0144435	1	1.90095	Illumina
RPS14	RFX5_2	0.014455	1	0.177058	Illumina
CLTB	Background	0.0144567	1	-0.744189	Illumina
FOXM1	NO_SITE_24	0.0144696	1	1.95036	Illumina
UPP1	NO_SITE_14	0.0144753	1	1.26615	Illumina
MRPS11	STAT1_3	0.0144923	1	-0.811237	Illumina
COMMD7	NO_SITE_14	0.0144977	1	-1.26391	Illumina
IDH3G	STAT1_1	0.0145124	1	-0.947951	Illumina
CDKN2C	Background	0.0145157	1	1.56466	Illumina
UBE2L3	NO_SITE_38	0.0145169	1	0.706838	Illumina
ITM2B	IRF1_2	0.0145296	1	-0.699401	Illumina
FABP5	ARID3C_1	0.0145494	1	-0.922356	Illumina
NAA20	NO_SITE_1	0.0145562	1	-0.708488	Illumina
RPS15A	COP1_1	0.0145767	1	0.240444	Illumina
TUSC3	IRF1_2	0.0145827	1	-1.38804	Illumina
PBK	CREBBP_3	0.0146034	1	1.28349	Illumina
EIF2S3	NO_SITE_15	0.0146047	1	0.93574	Illumina
MIA3	CREBBP_3	0.0146514	1	1.48688	Illumina
IGFBP7	STAT1_3	0.0146689	1	1.42251	Illumina
PDIA4	Background	0.0146716	1	-1.57791	Illumina
CCNB1	NO_SITE_23	0.0146752	1	1.2501	Illumina
AP1S2	STAT1_2	0.0146994	1	0.782169	Illumina
CPSF3	STAT1_3	0.0147032	1	-1.29524	Illumina
MKI67	STAT1_1	0.0147102	1	1.52363	Illumina
METTL5	RFX5_2	0.0147246	1	1.60613	Illumina
ALDH7A1	ONE_NON-GENE_SITE_25	0.0147258	1	1.29647	Illumina
C19orf60	NO_SITE_38	0.0147573	1	0.664982	Illumina
C4orf3	CREBBP_3	0.01477	1	0.80625	Illumina
SNRPB	STAT1_2	0.0147704	1	0.388369	Illumina
IER2	COP1_1	0.0147812	1	0.859567	Illumina
ARF6	RFX5_2	0.0148099	1	1.90605	Illumina
HNRNPK	ARID3C_1	0.0148188	1	-0.539417	Illumina
SHFM1	NO_SITE_1	0.0148587	1	-0.449869	Illumina
C1GALT1	RFX5_2	0.014873	1	1.60496	Illumina
LRRC58	STAT1_3	0.0148777	1	2.5154	Illumina
SCFD2	CREBBP_3	0.0148861	1	-1.95313	Illumina
KTN1	RFX5_2	0.014902	1	-0.919545	Illumina
NR2F6	NO_SITE_8	0.0149096	1	0.75028	Illumina
C9orf78	NO_SITE_5	0.0149103	1	0.997757	Illumina
ATP5D	NO_SITE_5	0.01495	1	-0.493629	Illumina
SLCO4A1-AS1	Background	0.0149516	1	2.60554	Illumina
GNB2	IRF1_2	0.0150274	1	-0.735011	Illumina
NDUFS5	RFX5_2	0.0150287	1	0.430405	Illumina
RPL24	NO_SITE_5	0.015031	1	0.237766	Illumina
ACTN4	IRF1_2	0.0150378	1	-0.495604	Illumina
EI24	NO_SITE_1	0.0150486	1	-0.812547	Illumina
EIF2S3	STAT1_2	0.0150549	1	0.841203	Illumina
CYFIP1	NO_SITE_23	0.0150731	1	1.58412	Illumina
ATPIF1	NO_SITE_15	0.0150735	1	0.539902	Illumina
CKAP2	STAT1_2	0.0150777	1	2.02311	Illumina
AMIGO2	NO_SITE_1	0.0150965	1	-2.63324	Illumina
TMX2	STAT1_3	0.0150972	1	-0.934345	Illumina
CSNK1D	IRF1_2	0.015121	1	-1.87358	Illumina
TMA7	Background	0.0151401	1	0.364369	Illumina
HSP90B1	NO_SITE_14	0.0151432	1	-0.47345	Illumina
HM13	RFX5_2	0.0151452	1	0.642363	Illumina
CCNB1	STAT1_3	0.0151468	1	1.1613	Illumina
COPS6	NO_SITE_1	0.0151614	1	-0.585578	Illumina
DIMT1	NO_SITE_14	0.0151728	1	-1.26257	Illumina
RNASEH1	NO_SITE_23	0.0151916	1	0.918145	Illumina
CDC26	STAT1_2	0.0151969	1	0.876954	Illumina
ENAH	NO_SITE_14	0.0152084	1	-0.856393	Illumina
DPYSL2	NO_SITE_38	0.0152121	1	1.46156	Illumina
DRAM1	CREBBP_3	0.0152564	1	-1.68039	Illumina
NSRP1	Background	0.0152778	1	1.12574	Illumina
MRPL50	NO_SITE_1	0.0153079	1	1.00214	Illumina
FTSJ1	CREBBP_3	0.0153189	1	-1.95053	Illumina
ISG15	STAT1_2	0.0153451	1	-1.0998	Illumina
RSL24D1	NO_SITE_1	0.0153466	1	0.603306	Illumina
CAPZB	NO_SITE_23	0.0153717	1	-0.878857	Illumina
PRSS23	COP1_1	0.015372	1	-2.56713	Illumina
RPL18	PRDM6_2	0.0154014	1	-0.215487	Illumina
BCLAF1	NO_SITE_24	0.0154145	1	0.879752	Illumina
POMP	NO_SITE_14	0.015429	1	-0.295924	Illumina
KIF20B	CREBBP_3	0.0154318	1	1.41497	Illumina
RAC1	STAT1_3	0.0154822	1	0.356426	Illumina
ATRX	NO_SITE_24	0.0155005	1	0.970669	Illumina
PAK1IP1	Background	0.0155271	1	1.3804	Illumina
POLR2G	Background	0.0155272	1	-0.894232	Illumina
PDZD11	STAT1_3	0.015578	1	1.03949	Illumina
PHIP	NO_SITE_24	0.0155987	1	0.997536	Illumina
ACOT8	STAT1_3	0.015605	1	-1.4417	Illumina
TST	STAT1_1	0.0156162	1	-2.53878	Illumina
RBPJ	CREBBP_3	0.0156171	1	-0.712803	Illumina
PAFAH1B1	ARID3C_1	0.0156174	1	1.1075	Illumina
SF3B4	STAT1_2	0.0156176	1	-0.955194	Illumina
HSPA5	RFX5_2	0.0156389	1	-0.709341	Illumina
CISD2	STAT1_2	0.0156391	1	-1.27256	Illumina
C16orf91	NO_SITE_38	0.0156392	1	-2.51092	Illumina
CEP170	PRDM6_2	0.0156493	1	1.14907	Illumina
ID3	NO_SITE_8	0.0156703	1	1.35128	Illumina
TNFRSF1A	STAT1_2	0.0157029	1	1.10227	Illumina
ATP5G1	NO_SITE_1	0.0157104	1	-0.475432	Illumina
TYW3	NO_SITE_5	0.0157397	1	0.899582	Illumina
COTL1	CREBBP_3	0.0157519	1	-0.473975	Illumina
SREK1	NO_SITE_23	0.0157665	1	1.10137	Illumina
CD96	STAT1_3	0.0157709	1	1.15271	Illumina
RPL10A	NO_SITE_38	0.0157731	1	-0.257239	Illumina
ALDH1A3	NO_SITE_15	0.0157739	1	-1.62742	Illumina
GSS	RFX5_2	0.0157778	1	1.41163	Illumina
NAP1L4	NO_SITE_38	0.0158139	1	1.39864	Illumina
GLI4	Background	0.0158238	1	1.82907	Illumina
CGGBP1	NO_SITE_8	0.0158311	1	1.42251	Illumina
HSPB1	NO_SITE_8	0.0158382	1	0.70088	Illumina
MRPS11	NO_SITE_23	0.0158441	1	-1.02797	Illumina
ATPIF1	Background	0.0158627	1	0.482655	Illumina
NCBP2	NO_SITE_5	0.0158643	1	-0.878269	Illumina
BCYRN1	NO_SITE_9	0.0158656	1	-1.50831	Illumina
MVP	STAT1_1	0.0159589	1	-1.86923	Illumina
RPS12	NO_SITE_15	0.0159593	1	0.239104	Illumina
RBM6	NO_SITE_24	0.0159815	1	1.88528	Illumina
TGS1	ARID3C_1	0.0159857	1	-1.49734	Illumina
LGALS1	COP1_1	0.0160134	1	-0.410726	Illumina
NENF	STAT1_1	0.0160278	1	0.67873	Illumina
H3F3B	NO_SITE_23	0.0160487	1	0.40828	Illumina
EIF4B	RFX5_2	0.0161132	1	0.668314	Illumina
ZNF207	CREBBP_3	0.0161306	1	1.06347	Illumina
GPATCH4	Background	0.0161475	1	0.531691	Illumina
SLCO4A1-AS1	NO_SITE_9	0.0161695	1	2.63842	Illumina
TBCA	NO_SITE_1	0.0161763	1	0.424421	Illumina
RPA3	STAT1_2	0.0161892	1	0.617115	Illumina
RBM14	RFX5_2	0.0161933	1	1.60776	Illumina
UQCR11	NO_SITE_38	0.0162065	1	-0.751607	Illumina
SAFB	NO_SITE_14	0.0162192	1	-1.55222	Illumina
TOR1AIP1	NO_SITE_5	0.0162307	1	1.86288	Illumina
LMNB1	STAT1_1	0.0162337	1	1.60907	Illumina
RPL41	NO_SITE_15	0.0162384	1	0.218546	Illumina
NQO1	NO_SITE_23	0.0162504	1	-0.547958	Illumina
PEBP1	NO_SITE_38	0.0162596	1	-0.539365	Illumina
RPS27	Background	0.0162783	1	0.187955	Illumina
PSMA7	RFX5_2	0.0162892	1	-0.301225	Illumina
RPL37	NO_SITE_15	0.0163034	1	0.212263	Illumina
ZFAS1	IRF1_2	0.0163275	1	-0.607565	Illumina
PRC1	IRF1_2	0.0163514	1	1.14663	Illumina
DPH3	PRDM6_2	0.0163809	1	1.96983	Illumina
ALDH7A1	STAT1_2	0.0164069	1	1.20602	Illumina
PCSK7	RFX5_2	0.0164309	1	1.27802	Illumina
LTN1	NO_SITE_14	0.0164403	1	-1.55333	Illumina
PPP4R2	STAT1_1	0.0164521	1	-1.38716	Illumina
ATP5G3	NO_SITE_1	0.0164818	1	0.445006	Illumina
GCSH	CREBBP_3	0.0164909	1	-0.595747	Illumina
DNAJB1	ONE_NON-GENE_SITE_25	0.0165375	1	1.0924	Illumina
LMNB1	IRF1_2	0.0165782	1	1.62508	Illumina
BIRC6	IRF1_2	0.016586	1	1.81127	Illumina
PRELID3B	NO_SITE_23	0.0166009	1	-1.19121	Illumina
SPATS2	Background	0.0166063	1	-1.54987	Illumina
PLPP2	CREBBP_3	0.016609	1	-0.750615	Illumina
SS18L2	NO_SITE_14	0.0166149	1	1.50787	Illumina
MAP4	CREBBP_3	0.0166409	1	-0.748979	Illumina
ZNF106	NO_SITE_14	0.0166577	1	-1.14691	Illumina
PYCR1	NO_SITE_23	0.0166731	1	1.38283	Illumina
TMEM33	NO_SITE_23	0.0166764	1	1.56135	Illumina
CALCOCO2	NO_SITE_23	0.0166809	1	1.38259	Illumina
EGLN2	NO_SITE_14	0.0166814	1	-1.14672	Illumina
H3F3B	Background	0.0166979	1	0.37326	Illumina
LSM4	ARID3C_1	0.0166981	1	0.535089	Illumina
RPS14	NO_SITE_15	0.0166987	1	0.177674	Illumina
GNAI2	NO_SITE_5	0.0167049	1	0.645683	Illumina
IMMT	NO_SITE_9	0.0167062	1	0.838167	Illumina
NSUN5	IRF1_2	0.0167076	1	-1.24627	Illumina
MBD3	IRF1_2	0.0167352	1	-1.83938	Illumina
C17orf89	IRF1_2	0.0167386	1	0.599202	Illumina
PSMA7	STAT1_1	0.0167427	1	-0.24956	Illumina
ZC3H13	NO_SITE_14	0.0167572	1	-0.842832	Illumina
PPDPF	RFX5_2	0.0167826	1	0.629303	Illumina
TSFM	NO_SITE_8	0.0168249	1	-1.77747	Illumina
TMA7	NO_SITE_15	0.0168607	1	0.40409	Illumina
TMBIM6	STAT1_3	0.0168663	1	-0.422185	Illumina
SSBP4	PRDM6_2	0.0168738	1	0.963769	Illumina
MCL1	Background	0.0168824	1	0.902518	Illumina
SNX17	STAT1_1	0.0168838	1	1.02469	Illumina
EXOSC4	STAT1_3	0.0168871	1	0.781092	Illumina
XIST	NO_SITE_9	0.0169006	1	-1.03418	Illumina
TOMM20	NO_SITE_1	0.016911	1	-0.426112	Illumina
TGS1	NO_SITE_24	0.0169324	1	-1.48424	Illumina
ZNF207	PRDM6_2	0.0169366	1	1.23379	Illumina
GPX1	NO_SITE_1	0.0169389	1	0.455966	Illumina
CD81	NO_SITE_14	0.0169552	1	-0.644589	Illumina
YWHAG	NO_SITE_24	0.0169591	1	-1.48409	Illumina
RBM6	NO_SITE_1	0.01696	1	1.82742	Illumina
CCDC94	NO_SITE_8	0.0170479	1	2.54838	Illumina
EIF4H	NO_SITE_8	0.0170603	1	0.812119	Illumina
KLF6	NO_SITE_24	0.0170689	1	1.86566	Illumina
RPS10	NO_SITE_1	0.017072	1	0.42429	Illumina
ABRACL	COP1_1	0.0170826	1	2.53043	Illumina
SPIN1	CREBBP_3	0.0170937	1	-1.34165	Illumina
AKR1A1	STAT1_2	0.0171108	1	-1.1642	Illumina
STX18	STAT1_2	0.0171119	1	-2.51375	Illumina
CD68	COP1_1	0.0171348	1	1.89211	Illumina
COL4A2	ARID3C_1	0.0171455	1	-1.17745	Illumina
PLIN2	CREBBP_3	0.0171501	1	-0.575616	Illumina
TNFRSF10B	STAT1_1	0.017157	1	-1.553	Illumina
BLMH	STAT1_1	0.0171662	1	-1.55265	Illumina
CCT8	NO_SITE_14	0.0171668	1	-0.47011	Illumina
SH3BGRL3	NO_SITE_1	0.0171836	1	0.31366	Illumina
NMD3	CREBBP_3	0.0172233	1	-1.15222	Illumina
EIF3A	NO_SITE_15	0.0172526	1	-0.613852	Illumina
RB1CC1	NO_SITE_5	0.0172527	1	1.07985	Illumina
RPL6	CREBBP_3	0.0172607	1	0.145114	Illumina
ORAI1	CREBBP_3	0.0172797	1	-0.923242	Illumina
RPL38	ONE_NON-GENE_SITE_25	0.0172894	1	-0.26073	Illumina
HNRNPH2	NO_SITE_1	0.0172914	1	-2.5221	Illumina
SNRNP40	NO_SITE_9	0.0172994	1	2.50933	Illumina
RPP25	NO_SITE_24	0.0173063	1	1.86148	Illumina
SPTBN1	NO_SITE_38	0.0173312	1	-1.18006	Illumina
NES	NO_SITE_38	0.0173322	1	-1.10637	Illumina
COMMD7	CREBBP_3	0.0173338	1	-0.923067	Illumina
TUFM	NO_SITE_1	0.01734	1	0.375627	Illumina
QARS	STAT1_3	0.0173427	1	-0.939932	Illumina
ARID4B	Background	0.0173557	1	0.850486	Illumina
DNTTIP1	NO_SITE_5	0.0173562	1	1.07909	Illumina
RPL21	PRDM6_2	0.0173707	1	-0.265856	Illumina
HOXB2	STAT1_3	0.0173872	1	1.53468	Illumina
SURF4	CREBBP_3	0.0173899	1	-0.818099	Illumina
CTSB	STAT1_2	0.017395	1	1.78798	Illumina
CHCHD7	NO_SITE_24	0.0173977	1	-1.77823	Illumina
FTSJ3	NO_SITE_24	0.0174167	1	0.813658	Illumina
CTSB	STAT1_3	0.0174357	1	1.7928	Illumina
NNMT	IRF1_2	0.0174435	1	0.844899	Illumina
NNT-AS1	NO_SITE_24	0.0174609	1	2.5636	Illumina
AIP	NO_SITE_24	0.0174719	1	0.712966	Illumina
UBE2C	COP1_1	0.0174731	1	1.73413	Illumina
S100A1	COP1_1	0.0174777	1	-1.5782	Illumina
CASP4	NO_SITE_38	0.0174846	1	1.26108	Illumina
PDCD7	COP1_1	0.0174942	1	-1.47374	Illumina
POLE4	STAT1_1	0.01751	1	0.812552	Illumina
RPL27A	NO_SITE_24	0.0175178	1	-0.305786	Illumina
RPL7A	RFX5_2	0.0175264	1	0.208722	Illumina
TPX2	NO_SITE_23	0.0175283	1	1.40492	Illumina
LSM5	NO_SITE_14	0.0175526	1	-0.566488	Illumina
CYCS	ARID3C_1	0.0175807	1	0.506668	Illumina
TMEM33	NO_SITE_14	0.017588	1	1.49496	Illumina
AURKB	NO_SITE_24	0.0176242	1	1.76081	Illumina
LGALS3BP	STAT1_2	0.0176354	1	-0.476995	Illumina
TUSC3	STAT1_3	0.0176628	1	-1.23843	Illumina
COPS5	Background	0.0176672	1	-0.716623	Illumina
CTSB	STAT1_1	0.0176754	1	1.78207	Illumina
NOP16	NO_SITE_8	0.0176959	1	0.961959	Illumina
CTHRC1	NO_SITE_1	0.0177017	1	-1.68614	Illumina
PCM1	CREBBP_3	0.0177026	1	1.46203	Illumina
C22orf39	STAT1_2	0.0177218	1	-2.51914	Illumina
HDAC1	NO_SITE_24	0.017754	1	-1.4853	Illumina
POMP	COP1_1	0.0178118	1	-0.346174	Illumina
POLR2K	RFX5_2	0.0178339	1	-0.850449	Illumina
C9orf78	IRF1_2	0.0178535	1	0.926275	Illumina
COL4A1	Background	0.0178713	1	-1.82076	Illumina
GAPDH	NO_SITE_38	0.0178779	1	0.257519	Illumina
NDUFB2	NO_SITE_14	0.0178847	1	-0.375106	Illumina
NDUFS5	STAT1_1	0.0178901	1	0.368896	Illumina
EMC6	STAT1_2	0.0179406	1	-0.72177	Illumina
FCGR2A	NO_SITE_1	0.017946	1	-1.61157	Illumina
TBRG4	NO_SITE_38	0.0179514	1	-1.31335	Illumina
MT-ND4	NO_SITE_5	0.0179531	1	-0.281877	Illumina
MLEC	COP1_1	0.0179596	1	-0.778128	Illumina
BCLAF1	NO_SITE_38	0.01797	1	0.86115	Illumina
GRPEL1	CREBBP_3	0.0179866	1	-0.566358	Illumina
PSMB3	ONE_NON-GENE_SITE_25	0.0179931	1	0.414504	Illumina
FTH1	STAT1_1	0.0180047	1	0.404858	Illumina
PPA1	STAT1_3	0.0180087	1	-0.564841	Illumina
TUBA1C	NO_SITE_5	0.0180118	1	0.562886	Illumina
CKS1B	ARID3C_1	0.0180178	1	0.882869	Illumina
PEBP1	NO_SITE_8	0.0180237	1	-0.566256	Illumina
SNX17	CREBBP_3	0.0180311	1	0.977423	Illumina
PPP1R14B	NO_SITE_14	0.018057	1	0.374572	Illumina
FXR2	CREBBP_3	0.0180593	1	-1.45442	Illumina
NCBP2	STAT1_2	0.0180937	1	-0.660004	Illumina
MYEOV2	NO_SITE_5	0.0181078	1	-0.834935	Illumina
SOGA1	NO_SITE_5	0.018144	1	1.88598	Illumina
PAFAH1B1	CREBBP_3	0.0181888	1	0.956764	Illumina
GNL3	COP1_1	0.0181982	1	-0.934927	Illumina
NUDC	RFX5_2	0.0182188	1	-0.543135	Illumina
BIRC5	PRDM6_2	0.0182393	1	1.53051	Illumina
GADD45B	STAT1_2	0.0182394	1	-1.8958	Illumina
KIF20B	NO_SITE_23	0.0182827	1	1.52903	Illumina
PSMA7	NO_SITE_8	0.0183063	1	-0.304243	Illumina
GIPC1	ARID3C_1	0.0183083	1	-1.00115	Illumina
ATP5G1	NO_SITE_8	0.0183227	1	-0.559495	Illumina
LGALS1	PRDM6_2	0.0183659	1	0.374418	Illumina
SAFB	NO_SITE_1	0.0183696	1	-1.80145	Illumina
ALG5	NO_SITE_23	0.0184256	1	0.886938	Illumina
ZMYND8	PRDM6_2	0.0184309	1	0.90237	Illumina
CAPNS1	NO_SITE_23	0.0184497	1	0.710571	Illumina
IFIT3	STAT1_1	0.0184524	1	-1.85523	Illumina
NR2F6	NO_SITE_24	0.0184594	1	0.714313	Illumina
PUF60	NO_SITE_15	0.0184668	1	-0.699717	Illumina
TNRC6B	IRF1_2	0.0184742	1	-1.52117	Illumina
TRIOBP	NO_SITE_24	0.018481	1	0.996472	Illumina
ANKH	STAT1_2	0.0184835	1	-1.07904	Illumina
MOB1A	NO_SITE_9	0.0184942	1	-1.76699	Illumina
SPIN1	STAT1_1	0.0185104	1	-2.48847	Illumina
ZDHHC12	CREBBP_3	0.0185166	1	0.86391	Illumina
COX7A2L	PRDM6_2	0.0185356	1	-1.4365	Illumina
BIRC5	NO_SITE_5	0.0185492	1	1.45223	Illumina
TACC3	STAT1_3	0.0185668	1	1.59965	Illumina
ERI3	ONE_NON-GENE_SITE_25	0.0185806	1	-1.00733	Illumina
KMT2C	NO_SITE_23	0.0185823	1	1.24036	Illumina
TSPO	RFX5_2	0.018595	1	-0.53589	Illumina
MRPL40	NO_SITE_9	0.0186795	1	0.717309	Illumina
ATXN7L3B	NO_SITE_14	0.0186936	1	-1.34501	Illumina
BCLAF1	NO_SITE_8	0.0187021	1	0.870159	Illumina
TOP2A	COP1_1	0.0187128	1	1.50166	Illumina
PTS	NO_SITE_15	0.0187143	1	-2.42081	Illumina
CAD	NO_SITE_8	0.0187174	1	1.8598	Illumina
FBXW9	Background	0.0187272	1	-2.49426	Illumina
PAGE2	STAT1_3	0.0187288	1	-0.739363	Illumina
AKT1	NO_SITE_8	0.01873	1	1.85981	Illumina
CALCOCO2	NO_SITE_24	0.0187449	1	1.3731	Illumina
HLA-DQB1	RFX5_2	0.0187491	1	-2.45551	Illumina
SVIP	ONE_NON-GENE_SITE_25	0.0187596	1	-1.00927	Illumina
MLEC	IRF1_2	0.0188069	1	-0.590329	Illumina
GNB2L1	CREBBP_3	0.0188531	1	0.169762	Illumina
SRP68	STAT1_2	0.0188696	1	1.76269	Illumina
NUF2	STAT1_3	0.0188834	1	1.29547	Illumina
UTP11L	STAT1_1	0.0188843	1	-0.713715	Illumina
NFE2L1	PRDM6_2	0.0188862	1	1.31077	Illumina
SDF4	STAT1_1	0.0188943	1	-1.00721	Illumina
RIOK2	NO_SITE_24	0.018896	1	1.56101	Illumina
TMEM9	NO_SITE_9	0.0188996	1	-1.48317	Illumina
TSPAN4	NO_SITE_1	0.0189158	1	-0.798407	Illumina
SYPL1	NO_SITE_1	0.0189826	1	-0.932054	Illumina
HUWE1	Background	0.0190023	1	-1.06352	Illumina
SNRNP25	ONE_NON-GENE_SITE_25	0.0190039	1	-1.46932	Illumina
ACOT7	IRF1_2	0.0190078	1	0.759337	Illumina
PUF60	STAT1_1	0.0190689	1	-0.520104	Illumina
ACTB	STAT1_2	0.0190695	1	0.320373	Illumina
LARP7	STAT1_1	0.0190779	1	-0.975529	Illumina
ZKSCAN1	NO_SITE_14	0.0191195	1	-1.05299	Illumina
SS18	CREBBP_3	0.0191214	1	-1.21111	Illumina
BNIP3	PRDM6_2	0.019169	1	1.10981	Illumina
TFAM	NO_SITE_24	0.0191783	1	1.37144	Illumina
FABP5	ONE_NON-GENE_SITE_25	0.0192022	1	-0.829032	Illumina
ADRM1	NO_SITE_1	0.0192169	1	0.483274	Illumina
SASS6	IRF1_2	0.0192267	1	2.43045	Illumina
MRPL12	CREBBP_3	0.0192703	1	0.602335	Illumina
ACAT1	STAT1_1	0.0192713	1	-1.3518	Illumina
TBCA	STAT1_3	0.0192779	1	0.399783	Illumina
RPS2	ONE_NON-GENE_SITE_25	0.0192848	1	0.170496	Illumina
C12orf75	NO_SITE_14	0.0192894	1	0.745397	Illumina
MRPL40	NO_SITE_15	0.0193017	1	0.731215	Illumina
SERTAD4	STAT1_1	0.0193033	1	1.76145	Illumina
DNPEP	NO_SITE_8	0.0193042	1	1.26272	Illumina
NACC1	STAT1_1	0.019309	1	1.7614	Illumina
GON4L	ARID3C_1	0.0193094	1	1.54926	Illumina
LRRC58	RFX5_2	0.0193165	1	2.4815	Illumina
CPNE8	STAT1_2	0.0193262	1	-2.51319	Illumina
DDX55	NO_SITE_1	0.0193592	1	-1.50239	Illumina
CPSF2	NO_SITE_8	0.0193911	1	1.26189	Illumina
LTBR	NO_SITE_8	0.019404	1	1.26249	Illumina
SSBP1	RFX5_2	0.0194079	1	-0.410962	Illumina
GPRC5A	NO_SITE_23	0.0194514	1	0.901646	Illumina
MT-ND2	NO_SITE_5	0.0194858	1	-0.312151	Illumina
TMEM11	NO_SITE_8	0.0194862	1	1.57164	Illumina
CIITA	STAT1_1	0.01949	1	-2.46429	Illumina
PUF60	CREBBP_3	0.0194917	1	-0.455887	Illumina
ELOVL1	NO_SITE_8	0.0194959	1	1.26197	Illumina
COMMD2	PRDM6_2	0.019502	1	1.61715	Illumina
NES	STAT1_2	0.019519	1	-0.802565	Illumina
COX8A	NO_SITE_23	0.0195327	1	-0.495508	Illumina
DCTN3	COP1_1	0.0195355	1	0.769031	Illumina
TMSB4X	CREBBP_3	0.0195448	1	-0.660909	Illumina
ACOT8	CREBBP_3	0.0195644	1	-1.03799	Illumina
MRPS25	NO_SITE_8	0.0195692	1	0.883285	Illumina
KDSR	NO_SITE_24	0.0195879	1	1.24362	Illumina
CD99	STAT1_1	0.0196678	1	1.34128	Illumina
DCTN3	NO_SITE_38	0.0196695	1	0.748624	Illumina
TPT1-AS1	CREBBP_3	0.0196883	1	-1.65708	Illumina
ATP6V0B	COP1_1	0.0196898	1	-0.596672	Illumina
LMNA	CREBBP_3	0.0196935	1	-0.304951	Illumina
ZNF207	NO_SITE_8	0.0196979	1	1.16663	Illumina
FDFT1	NO_SITE_38	0.0196999	1	-2.41234	Illumina
SPCS3	NO_SITE_15	0.0197371	1	-0.998469	Illumina
HNRNPH2	IRF1_2	0.0197389	1	-1.56989	Illumina
COX7C	COP1_1	0.0197462	1	0.333578	Illumina
GUSB	IRF1_2	0.0197464	1	1.47479	Illumina
TBCA	NO_SITE_23	0.0197467	1	0.434804	Illumina
DRAP1	NO_SITE_5	0.0197578	1	0.475569	Illumina
SEC61G	Background	0.0197594	1	0.47841	Illumina
CDC5L	IRF1_2	0.0197606	1	1.47462	Illumina
CDK5	CREBBP_3	0.0198047	1	1.24559	Illumina
AP3D1	STAT1_2	0.0198207	1	-1.82089	Illumina
TACC3	NO_SITE_38	0.0198341	1	1.66132	Illumina
ITM2C	IRF1_2	0.0198575	1	-1.11533	Illumina
TANC2	STAT1_2	0.0198638	1	-1.82092	Illumina
LEPROTL1	ARID3C_1	0.0198655	1	1.36026	Illumina
TXN	NO_SITE_9	0.0198684	1	0.339592	Illumina
SH3GLB2	PRDM6_2	0.0198755	1	2.51494	Illumina
PSMD4	NO_SITE_5	0.0198793	1	0.547848	Illumina
HNRNPK	STAT1_2	0.0198853	1	-0.407643	Illumina
DOHH	STAT1_2	0.0198866	1	-1.82068	Illumina
UBA2	NO_SITE_15	0.0198906	1	-1.1733	Illumina
RPL37A	CREBBP_3	0.0199113	1	0.158352	Illumina
NSRP1	NO_SITE_38	0.0199116	1	1.14422	Illumina
PLOD1	PRDM6_2	0.0199258	1	2.51482	Illumina
DNAJA1	NO_SITE_5	0.0199322	1	0.498969	Illumina
SNU13	ONE_NON-GENE_SITE_25	0.0199444	1	-0.407056	Illumina
FAM89B	NO_SITE_8	0.0199446	1	1.09225	Illumina
THAP7	STAT1_1	0.0199477	1	-1.55448	Illumina
SRSF5	Background	0.0199498	1	0.73127	Illumina
RAB18	Background	0.0199611	1	-1.50248	Illumina
MIA	NO_SITE_24	0.0199658	1	-0.861558	Illumina
PSMC1	RFX5_2	0.0199684	1	-0.744452	Illumina
CEBPB	CREBBP_3	0.0199739	1	-0.925411	Illumina
RCN2	CREBBP_3	0.0199922	1	0.747109	Illumina
FTH1	NO_SITE_1	0.0200063	1	0.422271	Illumina
GRPEL1	NO_SITE_23	0.020019	1	-0.814229	Illumina
UBE4A	STAT1_3	0.0200196	1	-1.80191	Illumina
CSE1L	STAT1_2	0.0200403	1	0.872933	Illumina
MT-ND5	NO_SITE_9	0.0200428	1	-0.349488	Illumina
CMPK1	Background	0.0200499	1	-0.981102	Illumina
DOHH	STAT1_1	0.0200557	1	-2.45064	Illumina
CIAPIN1	CREBBP_3	0.0201008	1	-0.825677	Illumina
MYBL2	STAT1_1	0.0201188	1	1.12782	Illumina
UBL7	ONE_NON-GENE_SITE_25	0.0201361	1	-1.74976	Illumina
RP4-718J7.4	CREBBP_3	0.0201403	1	-1.36925	Illumina
MTIF2	ONE_NON-GENE_SITE_25	0.0201483	1	-1.7502	Illumina
PSMD8	NO_SITE_38	0.0201586	1	-0.437831	Illumina
PCBP1	STAT1_1	0.0201638	1	0.563497	Illumina
DHRS4L2	COP1_1	0.0201654	1	1.54941	Illumina
MRPS15	NO_SITE_1	0.0201671	1	0.657088	Illumina
FUCA2	COP1_1	0.0201747	1	1.8369	Illumina
SET	NO_SITE_5	0.0201811	1	0.490034	Illumina
SNU13	PRDM6_2	0.0201849	1	-0.493529	Illumina
PDLIM4	COP1_1	0.0201908	1	0.770759	Illumina
ORAI1	ONE_NON-GENE_SITE_25	0.0202063	1	-1.74917	Illumina
TFAM	NO_SITE_1	0.0202111	1	1.31037	Illumina
MRPS11	STAT1_1	0.0202136	1	-0.738642	Illumina
KIAA2026	PRDM6_2	0.0202226	1	2.52449	Illumina
DDX24	COP1_1	0.0202236	1	-1.05282	Illumina
ATP5B	RFX5_2	0.0202276	1	-0.405494	Illumina
RRM2	STAT1_3	0.0202405	1	1.14816	Illumina
ATP5J	STAT1_2	0.0202509	1	0.354133	Illumina
NDUFS5	STAT1_3	0.0202711	1	0.366726	Illumina
IRF3	STAT1_3	0.0202965	1	-0.939672	Illumina
RPS7	NO_SITE_15	0.0203023	1	0.201244	Illumina
TBCA	CREBBP_3	0.0203115	1	0.365465	Illumina
DAP3	NO_SITE_23	0.0203185	1	0.768671	Illumina
REXO2	NO_SITE_1	0.0203287	1	0.753427	Illumina
MRPL46	NO_SITE_15	0.0203291	1	1.60012	Illumina
DCUN1D5	NO_SITE_9	0.0203387	1	0.780514	Illumina
BAG6	NO_SITE_9	0.0203447	1	1.00525	Illumina
PXMP2	NO_SITE_8	0.0203523	1	1.86633	Illumina
TIAL1	NO_SITE_9	0.0203577	1	1.13726	Illumina
SERTAD4	STAT1_3	0.0203831	1	1.75343	Illumina
TBCA	PRDM6_2	0.0204059	1	0.476338	Illumina
ETV4	CREBBP_3	0.0204066	1	-0.700157	Illumina
CTSD	NO_SITE_8	0.020415	1	-1.29951	Illumina
BAZ1B	NO_SITE_8	0.0204224	1	0.895937	Illumina
BNIP3	NO_SITE_1	0.0205006	1	0.973989	Illumina
HNRNPR	RFX5_2	0.0205153	1	-0.71969	Illumina
CCT8	NO_SITE_15	0.0205649	1	-0.577832	Illumina
FKBP3	NO_SITE_23	0.0205846	1	-1.4506	Illumina
RPL11	Background	0.020589	1	0.151392	Illumina
SDF2L1	NO_SITE_1	0.0206124	1	-1.07576	Illumina
GSDMD	NO_SITE_8	0.0206201	1	-1.13758	Illumina
TCEB3	NO_SITE_8	0.0206202	1	1.03376	Illumina
EEF2	COP1_1	0.0206212	1	-0.416532	Illumina
SH3BGRL3	NO_SITE_9	0.0206312	1	0.329045	Illumina
MAP2K2	CREBBP_3	0.0206545	1	-0.628617	Illumina
BCLAF1	STAT1_3	0.0206612	1	0.791485	Illumina
EIF3I	NO_SITE_1	0.0206729	1	-0.370735	Illumina
PUM3	NO_SITE_23	0.0206931	1	-0.931948	Illumina
DDX27	NO_SITE_23	0.020713	1	-0.932307	Illumina
B4GALT5	NO_SITE_15	0.0207233	1	1.82917	Illumina
TK1	NO_SITE_8	0.0207315	1	-1.47366	Illumina
MGST1	NO_SITE_1	0.020742	1	0.782226	Illumina
MRPS15	NO_SITE_38	0.0207472	1	0.688968	Illumina
BUD31	PRDM6_2	0.0207495	1	-0.743481	Illumina
QARS	NO_SITE_5	0.0207516	1	-1.1742	Illumina
GOLM1	NO_SITE_24	0.0207602	1	-1.17603	Illumina
ATP5B	ARID3C_1	0.0207833	1	-0.399875	Illumina
SERTAD4	Background	0.0208148	1	1.75583	Illumina
PRPF31	NO_SITE_23	0.0208279	1	-0.989021	Illumina
ZFP36L2	NO_SITE_23	0.0208377	1	1.04972	Illumina
ZNF830	NO_SITE_15	0.0208518	1	1.82813	Illumina
DGUOK	NO_SITE_5	0.020862	1	0.716181	Illumina
GPRC5A	NO_SITE_24	0.0208648	1	0.927872	Illumina
VPS25	STAT1_1	0.0208795	1	0.702651	Illumina
HAX1	NO_SITE_38	0.0208904	1	0.588994	Illumina
FOXM1	STAT1_3	0.0208953	1	1.7817	Illumina
SS18L2	NO_SITE_15	0.0208983	1	1.54108	Illumina
KLF5	NO_SITE_9	0.020921	1	1.92832	Illumina
HCFC1R1	Background	0.0209237	1	0.903994	Illumina
THYN1	STAT1_3	0.0209249	1	0.9973	Illumina
TPGS1	PRDM6_2	0.02093	1	0.947243	Illumina
PSMC2	ONE_NON-GENE_SITE_25	0.0209332	1	-1.16818	Illumina
CWC25	NO_SITE_38	0.0209357	1	1.80919	Illumina
TANC2	CREBBP_3	0.0209532	1	-1.28817	Illumina
IGF1R	STAT1_2	0.0209634	1	-1.52084	Illumina
C12orf10	STAT1_2	0.0209651	1	0.68153	Illumina
CALM2	NO_SITE_24	0.0209749	1	0.547963	Illumina
SCARB1	CREBBP_3	0.0209777	1	-1.28794	Illumina
GPANK1	CREBBP_3	0.0209854	1	-1.28784	Illumina
GRSF1	NO_SITE_1	0.0209944	1	1.08915	Illumina
FAU	PRDM6_2	0.0210264	1	-0.270122	Illumina
PFN2	NO_SITE_9	0.0210404	1	-1.73194	Illumina
ZNF106	ARID3C_1	0.0210448	1	-1.73099	Illumina
DHRS3	COP1_1	0.0210453	1	-1.75075	Illumina
FGFR1OP2	NO_SITE_24	0.0210492	1	1.23762	Illumina
LMNB1	NO_SITE_8	0.0210547	1	1.67599	Illumina
ITGB5	CREBBP_3	0.0210551	1	-1.28779	Illumina
CFDP1	NO_SITE_8	0.0210677	1	1.25108	Illumina
WDR18	ONE_NON-GENE_SITE_25	0.0210678	1	-1.00964	Illumina
CD3EAP	COP1_1	0.021068	1	1.36662	Illumina
CTR9	Background	0.0210706	1	-2.41866	Illumina
PLP1	NO_SITE_14	0.0210823	1	-2.47586	Illumina
DPH3	CREBBP_3	0.0210902	1	1.7275	Illumina
COPA	COP1_1	0.0211115	1	-1.25394	Illumina
MLST8	COP1_1	0.0211152	1	1.54715	Illumina
KRT81	NO_SITE_8	0.0211193	1	3.11201	Illumina
ITPRIPL2	NO_SITE_1	0.0211225	1	-2.40742	Illumina
RPS18	RFX5_2	0.0211544	1	0.188161	Illumina
SRP68	NO_SITE_38	0.0211732	1	1.80395	Illumina
TMEM208	STAT1_2	0.0212301	1	-0.502576	Illumina
RPL35A	STAT1_2	0.0212386	1	0.215345	Illumina
DPH3	STAT1_2	0.0212533	1	1.76019	Illumina
GOLM1	IRF1_2	0.0212589	1	-0.878962	Illumina
SPATS2L	ONE_NON-GENE_SITE_25	0.0212612	1	-1.0394	Illumina
ATP1A1	NO_SITE_24	0.0212617	1	-0.672223	Illumina
EBNA1BP2	PRDM6_2	0.021272	1	-0.769849	Illumina
TSPO	STAT1_1	0.0212743	1	-0.409906	Illumina
LCMT1	Background	0.0213041	1	1.16478	Illumina
LRRC42	CREBBP_3	0.0213044	1	-1.89147	Illumina
CNPY2	NO_SITE_1	0.0213371	1	-0.620288	Illumina
SUB1	NO_SITE_1	0.0213614	1	0.348147	Illumina
ZNF282	CREBBP_3	0.0214021	1	-2.49196	Illumina
CAV1	CREBBP_3	0.0214026	1	-0.918596	Illumina
THG1L	ONE_NON-GENE_SITE_25	0.0214198	1	1.52033	Illumina
MRPS36	NO_SITE_23	0.0214466	1	0.780785	Illumina
LINC00326	CREBBP_3	0.0214617	1	-1.34366	Illumina
GBP2	STAT1_2	0.021493	1	-1.4764	Illumina
PSMD4	STAT1_1	0.0214938	1	0.492715	Illumina
MSH6	CREBBP_3	0.0214976	1	-0.923199	Illumina
SEPT11	COP1_1	0.0215323	1	0.829893	Illumina
KPNA6	COP1_1	0.0215334	1	1.45359	Illumina
RPL26	NO_SITE_9	0.0215377	1	0.205742	Illumina
TOR1AIP1	CREBBP_3	0.021543	1	1.69806	Illumina
ZNF207	NO_SITE_24	0.0215485	1	1.13483	Illumina
EXOSC5	STAT1_1	0.0215532	1	0.881398	Illumina
PPP1R14B	NO_SITE_9	0.021593	1	0.403478	Illumina
RPL37A	RFX5_2	0.0216016	1	0.19689	Illumina
SUPT4H1	NO_SITE_9	0.0216269	1	0.948622	Illumina
CDCA8	ARID3C_1	0.021631	1	2.73507	Illumina
S100A6	IRF1_2	0.0216439	1	0.287865	Illumina
TMEM14B	STAT1_3	0.0216476	1	0.811049	Illumina
H3F3B	NO_SITE_38	0.0216525	1	0.398661	Illumina
RSL24D1	CREBBP_3	0.0216611	1	0.523248	Illumina
NDUFB6	NO_SITE_1	0.0216687	1	0.683555	Illumina
RPL5	NO_SITE_1	0.0216719	1	-0.245243	Illumina
AAAS	COP1_1	0.0216724	1	1.23925	Illumina
RPL36AL	NO_SITE_14	0.0217282	1	0.424076	Illumina
ATP5I	STAT1_2	0.0217487	1	0.326598	Illumina
RBCK1	STAT1_1	0.021754	1	-0.678496	Illumina
RPS3	NO_SITE_23	0.0217601	1	-0.198934	Illumina
PSMD8	NO_SITE_14	0.0217709	1	-0.366381	Illumina
RPP25	NO_SITE_9	0.0217946	1	1.79537	Illumina
MRPS12	NO_SITE_5	0.0217957	1	-0.792838	Illumina
NEAT1	NO_SITE_38	0.0218258	1	0.574907	Illumina
GADD45A	NO_SITE_14	0.0218536	1	1.32099	Illumina
WSB1	NO_SITE_24	0.021866	1	2.45265	Illumina
ERGIC2	NO_SITE_24	0.0218857	1	1.13223	Illumina
ANXA5	NO_SITE_5	0.0218913	1	0.59795	Illumina
VEGFB	NO_SITE_8	0.021898	1	-2.35924	Illumina
ACP2	NO_SITE_38	0.0219151	1	2.43996	Illumina
WIPF1	NO_SITE_24	0.0219306	1	2.43135	Illumina
TM2D1	NO_SITE_14	0.0219371	1	-1.77526	Illumina
S100A3	IRF1_2	0.0219448	1	1.45284	Illumina
NME3	STAT1_2	0.0219515	1	0.895025	Illumina
NT5C3B	NO_SITE_14	0.0219615	1	1.28516	Illumina
GPR137	NO_SITE_14	0.0219866	1	-1.77553	Illumina
PRDX6	RFX5_2	0.0219972	1	0.389989	Illumina
ATG3	ARID3C_1	0.0219997	1	-1.44867	Illumina
ATAD5	COP1_1	0.0220327	1	2.4913	Illumina
NT5C3B	COP1_1	0.022041	1	1.36954	Illumina
AKR7A2	PRDM6_2	0.0220544	1	1.01031	Illumina
ZFP36L2	NO_SITE_1	0.0220745	1	1.00182	Illumina
PRPF6	NO_SITE_15	0.0220747	1	-1.12584	Illumina
LRRC58	ARID3C_1	0.0220749	1	2.42816	Illumina
CDC26	NO_SITE_5	0.0220808	1	0.894969	Illumina
SNRNP40	ARID3C_1	0.0220875	1	2.42797	Illumina
SELM	NO_SITE_38	0.022096	1	-2.42204	Illumina
C14orf1	ARID3C_1	0.022114	1	2.42806	Illumina
TWF1	STAT1_3	0.0221576	1	-1.49115	Illumina
KIAA1033	CREBBP_3	0.0221788	1	-0.962665	Illumina
RSL24D1	NO_SITE_24	0.0221971	1	0.608325	Illumina
METAP1	Background	0.0222043	1	-2.42042	Illumina
HYOU1	NO_SITE_23	0.0222061	1	1.78818	Illumina
SDF4	NO_SITE_38	0.0222104	1	-1.43268	Illumina
USE1	ARID3C_1	0.022211	1	-0.929211	Illumina
PRPS1	NO_SITE_23	0.0222198	1	1.78845	Illumina
PITPNB	NO_SITE_8	0.0222552	1	1.86375	Illumina
RPS27	ONE_NON-GENE_SITE_25	0.0222654	1	0.195149	Illumina
RPL37	CREBBP_3	0.0222782	1	0.157306	Illumina
C1orf35	NO_SITE_23	0.0222937	1	1.04718	Illumina
NMB	RFX5_2	0.0223137	1	1.09603	Illumina
EIF3G	NO_SITE_14	0.0223218	1	-0.377206	Illumina
GLTSCR2	ONE_NON-GENE_SITE_25	0.0223307	1	0.580195	Illumina
HUWE1	NO_SITE_8	0.0223437	1	-1.71793	Illumina
TPRKB	IRF1_2	0.0223474	1	0.56243	Illumina
SMARCC2	NO_SITE_8	0.0223525	1	1.41863	Illumina
TFDP1	NO_SITE_15	0.0223592	1	-1.41831	Illumina
CCT2	RFX5_2	0.0223796	1	-0.510526	Illumina
IGFBP3	PRDM6_2	0.0223897	1	3.17995	Illumina
COQ10B	NO_SITE_5	0.022394	1	2.45114	Illumina
SUPT4H1	CREBBP_3	0.0224312	1	0.839762	Illumina
NRBP1	NO_SITE_24	0.0224442	1	-1.71325	Illumina
PAFAH1B1	COP1_1	0.0225213	1	1.06579	Illumina
RSL24D1	PRDM6_2	0.0225224	1	0.661352	Illumina
FSCN1	Background	0.0225336	1	-0.851711	Illumina
MRPS12	ONE_NON-GENE_SITE_25	0.0225513	1	-0.786016	Illumina
C14orf166	CREBBP_3	0.0225643	1	-0.464079	Illumina
CDC16	NO_SITE_5	0.022573	1	1.78743	Illumina
EIF3D	NO_SITE_8	0.0225767	1	0.666652	Illumina
ATRX	NO_SITE_38	0.0225891	1	0.914102	Illumina
COPS6	STAT1_3	0.0226027	1	-0.508051	Illumina
CCT8	COP1_1	0.0226031	1	-0.568879	Illumina
ATP6AP2	NO_SITE_1	0.0226046	1	-1.10067	Illumina
DPY30	IRF1_2	0.0226075	1	0.886903	Illumina
THYN1	COP1_1	0.0226153	1	1.06935	Illumina
LGALS1	IRF1_2	0.0226182	1	0.305284	Illumina
MKI67	NO_SITE_5	0.0226192	1	1.55644	Illumina
CMAS	ONE_NON-GENE_SITE_25	0.0226418	1	1.1127	Illumina
ZNF207	ONE_NON-GENE_SITE_25	0.0226488	1	1.11269	Illumina
RNF126	IRF1_2	0.0226535	1	-0.876568	Illumina
NSL1	STAT1_3	0.0226879	1	1.7599	Illumina
NCBP2	NO_SITE_38	0.0226988	1	-0.829761	Illumina
VMP1	STAT1_3	0.0226996	1	-0.742926	Illumina
TSFM	STAT1_2	0.0227452	1	-0.86344	Illumina
RPS7	STAT1_3	0.0227502	1	0.169641	Illumina
PIGBOS1	STAT1_1	0.022751	1	-1.11527	Illumina
HSPB11	NO_SITE_9	0.0227511	1	0.940698	Illumina
DIMT1	ARID3C_1	0.0227629	1	-2.35702	Illumina
TIMP3	PRDM6_2	0.0227743	1	0.790121	Illumina
DDX5	NO_SITE_8	0.0227769	1	-0.616095	Illumina
TGS1	STAT1_2	0.0227771	1	-0.863404	Illumina
NDUFA2	NO_SITE_24	0.0228003	1	0.645774	Illumina
SLC39A10	STAT1_1	0.0228067	1	-1.78399	Illumina
GALNT2	STAT1_1	0.0228147	1	-1.20957	Illumina
CALU	ONE_NON-GENE_SITE_25	0.0228403	1	-0.832511	Illumina
NME7	Background	0.0228532	1	2.36822	Illumina
LDLR	IRF1_2	0.0228537	1	-2.42717	Illumina
DNTTIP2	NO_SITE_24	0.022854	1	1.05427	Illumina
RNF126	NO_SITE_38	0.0228617	1	-1.13336	Illumina
RPL24	RFX5_2	0.0228719	1	0.23004	Illumina
NEK6	NO_SITE_23	0.0228779	1	2.40737	Illumina
RNF5	PRDM6_2	0.0229015	1	1.57053	Illumina
KIAA0101	NO_SITE_24	0.0229069	1	0.788816	Illumina
UAP1	NO_SITE_38	0.0229158	1	-1.71297	Illumina
JPX	PRDM6_2	0.0229187	1	1.57038	Illumina
SMARCD2	CREBBP_3	0.0229289	1	-1.39328	Illumina
TWF2	NO_SITE_5	0.022935	1	-0.994643	Illumina
GNL1	STAT1_1	0.0229356	1	-1.78069	Illumina
COLGALT1	CREBBP_3	0.0229375	1	-1.39324	Illumina
BOD1L1	CREBBP_3	0.0229652	1	0.582167	Illumina
CNPY2	NO_SITE_38	0.0229751	1	-0.704294	Illumina
NMD3	STAT1_2	0.0229781	1	-1.32818	Illumina
EIF3J-AS1	CREBBP_3	0.0229899	1	-1.39322	Illumina
ATR	PRDM6_2	0.0229904	1	1.57015	Illumina
DUSP23	NO_SITE_1	0.0229937	1	1.22709	Illumina
TUBB4B	NO_SITE_1	0.0230016	1	0.603261	Illumina
EIF1B	NO_SITE_15	0.0230023	1	1.00902	Illumina
HSD17B12	STAT1_2	0.0230129	1	-1.06721	Illumina
PITPNB	STAT1_1	0.0230187	1	1.75183	Illumina
TWF1	STAT1_2	0.023044	1	-1.32814	Illumina
PSMC1	NO_SITE_24	0.023048	1	-0.710493	Illumina
COL4A2	PRDM6_2	0.0230643	1	-1.39908	Illumina
KIAA0101	STAT1_1	0.0230917	1	0.703225	Illumina
JTB	NO_SITE_15	0.0230933	1	-0.677515	Illumina
SRRM1	STAT1_1	0.0231107	1	0.787974	Illumina
RANGAP1	NO_SITE_8	0.0231186	1	1.40911	Illumina
JTB	ARID3C_1	0.0231371	1	-0.646627	Illumina
NDUFV2	NO_SITE_1	0.0231509	1	-0.540878	Illumina
FAM60A	NO_SITE_9	0.0231593	1	-1.4226	Illumina
SURF2	NO_SITE_38	0.0231597	1	-0.914781	Illumina
RIOK3	ARID3C_1	0.0231938	1	1.54851	Illumina
C12orf75	NO_SITE_1	0.0231967	1	0.741487	Illumina
APOBEC3C	RFX5_2	0.0232047	1	2.43139	Illumina
ME2	STAT1_2	0.0232081	1	-1.54032	Illumina
GBP1	NO_SITE_14	0.0232431	1	-1.00042	Illumina
KIF20B	NO_SITE_1	0.0232529	1	1.42599	Illumina
TM9SF4	CREBBP_3	0.0232647	1	-1.57162	Illumina
PIGBOS1	CREBBP_3	0.02327	1	-0.918912	Illumina
DERL2	STAT1_2	0.0233012	1	-1.05363	Illumina
KPNB1	STAT1_2	0.0233061	1	-0.554413	Illumina
SNRPG	Background	0.0233325	1	-0.356441	Illumina
ZNF7	CREBBP_3	0.0233337	1	-1.3911	Illumina
SUPT4H1	NO_SITE_38	0.0233389	1	0.936713	Illumina
LAMTOR5	CREBBP_3	0.0233782	1	0.424431	Illumina
TROVE2	NO_SITE_9	0.0233915	1	1.32403	Illumina
PLSCR1	STAT1_3	0.0233965	1	-2.38975	Illumina
UQCC2	COP1_1	0.0234048	1	0.819022	Illumina
LEPROTL1	NO_SITE_9	0.023407	1	1.32397	Illumina
CINP	STAT1_3	0.0234119	1	-2.38969	Illumina
STX18	STAT1_3	0.0234247	1	-2.38952	Illumina
CHORDC1	ONE_NON-GENE_SITE_25	0.0234254	1	0.960173	Illumina
RFX5	STAT1_3	0.02344	1	-2.38939	Illumina
KDELR2	COP1_1	0.0234625	1	-0.929012	Illumina
IER2	NO_SITE_8	0.0234633	1	0.810941	Illumina
RCN1	CREBBP_3	0.0234732	1	0.589511	Illumina
BIRC5	COP1_1	0.0234842	1	1.43418	Illumina
STRA13	NO_SITE_38	0.0234847	1	-0.971129	Illumina
LGALS3	NO_SITE_14	0.0235395	1	0.901914	Illumina
ATXN7L3B	Background	0.0235409	1	-1.29521	Illumina
NAP1L4	Background	0.0236013	1	1.26923	Illumina
KRT10	Background	0.0236083	1	0.45766	Illumina
TRIM44	NO_SITE_1	0.0236163	1	-1.00231	Illumina
MRPL20	Background	0.0236182	1	0.396745	Illumina
SNRNP40	NO_SITE_8	0.0236234	1	2.41976	Illumina
LTBR	STAT1_1	0.0236493	1	1.13255	Illumina
ATP5D	CREBBP_3	0.0236579	1	-0.339123	Illumina
NT5C3B	Background	0.0236707	1	1.27613	Illumina
PRRC2C	NO_SITE_24	0.0236846	1	0.495006	Illumina
GINS2	IRF1_2	0.0236893	1	1.20872	Illumina
HUWE1	NO_SITE_14	0.0237381	1	-0.98044	Illumina
ANKH	NO_SITE_9	0.0237463	1	-1.70274	Illumina
TOP2A	STAT1_1	0.0237854	1	1.27248	Illumina
BLOC1S4	CREBBP_3	0.0237909	1	-0.963467	Illumina
GOLM1	Background	0.0237969	1	-0.863079	Illumina
GRPEL1	ONE_NON-GENE_SITE_25	0.0238011	1	-0.765557	Illumina
ERGIC2	NO_SITE_15	0.0238046	1	1.13132	Illumina
NOP14	COP1_1	0.0238075	1	-1.75359	Illumina
PPP1R14B	STAT1_2	0.0238231	1	0.348147	Illumina
RNF2	NO_SITE_23	0.0238512	1	1.4889	Illumina
RPL36AL	NO_SITE_1	0.0238637	1	0.430704	Illumina
MRPL50	NO_SITE_15	0.0238645	1	1.00234	Illumina
CALB2	CREBBP_3	0.0238675	1	-2.56864	Illumina
BCCIP	COP1_1	0.0238733	1	-1.68945	Illumina
EIF3I	PRDM6_2	0.0238822	1	-0.480858	Illumina
TUBA1C	NO_SITE_24	0.0238935	1	0.55368	Illumina
RPL36AL	NO_SITE_23	0.0238974	1	0.456053	Illumina
FAM73A	STAT1_2	0.0239166	1	-1.80253	Illumina
STUB1	PRDM6_2	0.0239193	1	0.514286	Illumina
GGNBP2	NO_SITE_9	0.0239297	1	-1.43005	Illumina
MTHFD1	IRF1_2	0.0239465	1	2.35038	Illumina
MYL12B	NO_SITE_15	0.0239576	1	-0.58155	Illumina
HINT1	ONE_NON-GENE_SITE_25	0.0239806	1	0.287136	Illumina
CUL4A	STAT1_1	0.0239851	1	1.42056	Illumina
ARPC1B	NO_SITE_24	0.0240124	1	-0.637302	Illumina
CISD1	COP1_1	0.0240222	1	-1.68889	Illumina
PNISR	RFX5_2	0.0240338	1	0.784161	Illumina
CITED4	NO_SITE_1	0.0240581	1	-1.09502	Illumina
MKI67	NO_SITE_38	0.02406	1	1.53894	Illumina
RPL22	NO_SITE_9	0.0240833	1	0.230801	Illumina
CTSB	IRF1_2	0.0241153	1	1.72828	Illumina
NCAPG	NO_SITE_1	0.0241293	1	1.45165	Illumina
SFRP1	COP1_1	0.0241445	1	0.602735	Illumina
HNRNPA1	NO_SITE_9	0.0241569	1	-0.335816	Illumina
GLI4	RFX5_2	0.0241806	1	1.78796	Illumina
PBK	STAT1_1	0.0241958	1	1.23987	Illumina
LDHB	ONE_NON-GENE_SITE_25	0.0242266	1	-0.29191	Illumina
SPATS2	NO_SITE_14	0.0242649	1	-1.30495	Illumina
HLA-DMB	STAT1_1	0.0242759	1	-1.48648	Illumina
MRPS34	CREBBP_3	0.0242856	1	-0.395542	Illumina
TPM1	CREBBP_3	0.024299	1	-0.756819	Illumina
CARHSP1	NO_SITE_9	0.0243096	1	0.715584	Illumina
DIMT1	NO_SITE_9	0.0243262	1	-1.70219	Illumina
TOPORS	IRF1_2	0.0243275	1	-1.75536	Illumina
PEX26	NO_SITE_8	0.0243336	1	1.63215	Illumina
HOMER3	ONE_NON-GENE_SITE_25	0.0243429	1	0.990491	Illumina
MAP2K2	PRDM6_2	0.0243598	1	-1.22077	Illumina
SS18L2	CREBBP_3	0.0243665	1	1.37935	Illumina
RPS25	COP1_1	0.0243823	1	0.234746	Illumina
RSL1D1	CREBBP_3	0.0243934	1	-0.427009	Illumina
ZBTB8OS	Background	0.0243965	1	0.982821	Illumina
MTX1	Background	0.0244181	1	0.628712	Illumina
AURKA	NO_SITE_1	0.0244186	1	1.84464	Illumina
PGRMC2	NO_SITE_8	0.0244278	1	2.43287	Illumina
PCNA	PRDM6_2	0.0244315	1	-2.36714	Illumina
RBM39	STAT1_3	0.0244372	1	0.610157	Illumina
DPH3	NO_SITE_1	0.0244445	1	1.7547	Illumina
BCOR	STAT1_2	0.0244653	1	-2.39993	Illumina
NUP88	NO_SITE_15	0.0244884	1	1.5036	Illumina
RPS27	NO_SITE_15	0.0245436	1	0.204983	Illumina
TTC9C	RFX5_2	0.0245484	1	1.50029	Illumina
DPH3	NO_SITE_15	0.0245577	1	1.82103	Illumina
DUS1L	NO_SITE_38	0.0245998	1	1.31297	Illumina
WIZ	STAT1_1	0.0246053	1	-1.75721	Illumina
RNF20	NO_SITE_24	0.024606	1	1.11202	Illumina
SNX27	NO_SITE_5	0.0246185	1	1.75721	Illumina
MGMT	NO_SITE_38	0.0246261	1	1.11832	Illumina
TWF1	NO_SITE_14	0.0246274	1	-1.46479	Illumina
STX18	STAT1_1	0.0246306	1	-1.75728	Illumina
MT-ND6	NO_SITE_24	0.0246627	1	-0.532162	Illumina
RNPEP	STAT1_2	0.0246755	1	1.11819	Illumina
NSL1	NO_SITE_38	0.0246964	1	1.80241	Illumina
SRP9	IRF1_2	0.0247025	1	0.675885	Illumina
AGGF1	CREBBP_3	0.024709	1	1.37922	Illumina
RPS19BP1	NO_SITE_23	0.0247506	1	0.563714	Illumina
RAD23B	NO_SITE_14	0.024769	1	0.930575	Illumina
MAP4	STAT1_1	0.0247733	1	-0.813181	Illumina
PDLIM4	ONE_NON-GENE_SITE_25	0.0247828	1	0.716844	Illumina
TOB2	NO_SITE_38	0.0247869	1	2.38168	Illumina
ABRACL	NO_SITE_38	0.0248017	1	2.38141	Illumina
CCT3	STAT1_1	0.0248071	1	0.328268	Illumina
MAP4K4	STAT1_3	0.0248134	1	-2.39544	Illumina
PLOD1	NO_SITE_38	0.0248143	1	2.38098	Illumina
GARS	ARID3C_1	0.0248235	1	0.714213	Illumina
UBE3C	PRDM6_2	0.0248253	1	2.43439	Illumina
SERTAD4-AS1	STAT1_3	0.0248528	1	-1.27424	Illumina
RNF126	STAT1_1	0.0248619	1	-0.812733	Illumina
COPS7A	ONE_NON-GENE_SITE_25	0.0248627	1	1.48059	Illumina
NES	NO_SITE_23	0.0248632	1	-0.988822	Illumina
SMC6	ONE_NON-GENE_SITE_25	0.0248655	1	1.02769	Illumina
RTFDC1	COP1_1	0.0248978	1	0.674026	Illumina
LMNB1	NO_SITE_5	0.0248986	1	1.59955	Illumina
HSPB11	STAT1_3	0.0249033	1	0.868727	Illumina
DRAP1	NO_SITE_14	0.0249058	1	0.421434	Illumina
WASF2	COP1_1	0.0249262	1	1.07548	Illumina
SLCO4A1-AS1	ONE_NON-GENE_SITE_25	0.0249511	1	2.46207	Illumina
PLOD1	COP1_1	0.0249846	1	2.39697	Illumina
THOP1	CREBBP_3	0.025009	1	-1.54747	Illumina
MND1	COP1_1	0.0250146	1	2.39661	Illumina
VPS13C	NO_SITE_14	0.0250159	1	-2.36295	Illumina
EIF3K	PRDM6_2	0.025032	1	-0.404349	Illumina
FAM63B	NO_SITE_14	0.0250365	1	-2.36276	Illumina
MT-ND5	Background	0.0250408	1	-0.293945	Illumina
DEK	NO_SITE_14	0.0250577	1	-0.610308	Illumina
ATP1A1	CREBBP_3	0.0250973	1	-0.446511	Illumina
ALDH7A1	NO_SITE_15	0.0251009	1	1.23511	Illumina
SLC52A2	STAT1_1	0.0251184	1	-1.21173	Illumina
EMC9	Background	0.0251289	1	1.26592	Illumina
MBTPS1	STAT1_2	0.0251332	1	-1.19227	Illumina
LARP4	STAT1_2	0.0251335	1	-1.19237	Illumina
RAB18	STAT1_2	0.0251586	1	-1.19219	Illumina
TM7SF3	STAT1_2	0.0251607	1	-1.19232	Illumina
CADM4	PRDM6_2	0.0251687	1	1.5759	Illumina
SAFB	STAT1_2	0.0251706	1	-1.19219	Illumina
SLC7A5	ARID3C_1	0.0251748	1	1.17166	Illumina
CTDNEP1	STAT1_2	0.0251975	1	0.814522	Illumina
UBR4	CREBBP_3	0.0252005	1	-0.987736	Illumina
NT5C3B	NO_SITE_38	0.0252155	1	1.32126	Illumina
COQ4	NO_SITE_9	0.0252245	1	-2.33363	Illumina
EGLN2	ONE_NON-GENE_SITE_25	0.025239	1	-1.40856	Illumina
TRAF4	IRF1_2	0.0252413	1	1.25132	Illumina
FDFT1	RFX5_2	0.0252433	1	-2.31374	Illumina
NSUN2	NO_SITE_9	0.0252925	1	2.38683	Illumina
NUMA1	STAT1_1	0.0253025	1	1.27732	Illumina
TSPAN4	ARID3C_1	0.0253127	1	-0.887317	Illumina
UBTF	STAT1_3	0.0253225	1	1.09024	Illumina
TYW3	NO_SITE_38	0.0253453	1	0.847995	Illumina
DENR	ONE_NON-GENE_SITE_25	0.0253577	1	1.02789	Illumina
SPIN1	Background	0.025358	1	-2.36161	Illumina
SAFB	STAT1_3	0.0253678	1	-1.29131	Illumina
RAB18	STAT1_3	0.0253724	1	-1.29117	Illumina
ARL1	STAT1_3	0.025386	1	-1.29106	Illumina
TRIM28	STAT1_1	0.0253873	1	0.531545	Illumina
GINS2	STAT1_3	0.025394	1	1.19144	Illumina
CBX3	Background	0.0254015	1	-0.418625	Illumina
GNAI2	NO_SITE_8	0.0254363	1	0.636215	Illumina
CSNK1G3	STAT1_3	0.025459	1	-1.2914	Illumina
GOSR1	NO_SITE_24	0.0254729	1	1.10498	Illumina
ENO1	NO_SITE_5	0.025477	1	0.305991	Illumina
MDH2	CREBBP_3	0.0254952	1	-0.358663	Illumina
CADM4	NO_SITE_38	0.0255109	1	1.50167	Illumina
CENPF	STAT1_3	0.0255268	1	1.06521	Illumina
H2AFV	NO_SITE_38	0.0255329	1	0.622147	Illumina
SURF2	RFX5_2	0.0255444	1	-0.947699	Illumina
LTN1	STAT1_2	0.0255929	1	-1.19331	Illumina
RPAIN	RFX5_2	0.0255958	1	-0.947443	Illumina
TFAM	IRF1_2	0.0256103	1	1.25071	Illumina
COPRS	NO_SITE_15	0.0256161	1	0.714569	Illumina
ZFAND6	STAT1_3	0.0256168	1	-1.08407	Illumina
PRAME	NO_SITE_38	0.0256916	1	0.89651	Illumina
MESDC2	NO_SITE_23	0.025693	1	0.920289	Illumina
GRPEL1	STAT1_1	0.0257183	1	-0.601438	Illumina
LGALS3BP	NO_SITE_14	0.0257222	1	-0.466068	Illumina
TNNT1	CREBBP_3	0.0257232	1	-1.54449	Illumina
BORCS8	ARID3C_1	0.0257371	1	0.977143	Illumina
BAD	NO_SITE_5	0.0257422	1	-1.23767	Illumina
XIAP	PRDM6_2	0.0257461	1	1.82167	Illumina
ZFAND2A	PRDM6_2	0.0257463	1	1.82191	Illumina
CANX	NO_SITE_38	0.0257572	1	0.634987	Illumina
NSRP1	NO_SITE_14	0.0257766	1	1.04048	Illumina
VPS4B	PRDM6_2	0.0257935	1	1.82142	Illumina
TIMM17A	CREBBP_3	0.0258037	1	0.781575	Illumina
PLS3	CREBBP_3	0.0258193	1	-1.82353	Illumina
SAP18	IRF1_2	0.0258221	1	-0.451979	Illumina
LINC01419	NO_SITE_38	0.0258559	1	-1.76181	Illumina
ERGIC1	RFX5_2	0.0258591	1	1.31865	Illumina
CHCHD7	NO_SITE_8	0.0258623	1	-1.66618	Illumina
DYNC1H1	NO_SITE_23	0.0258674	1	-1.11629	Illumina
TROVE2	RFX5_2	0.0258814	1	1.31846	Illumina
MTHFD1	NO_SITE_14	0.0258819	1	2.31915	Illumina
HNRNPAB	NO_SITE_23	0.0258844	1	0.530593	Illumina
ZKSCAN1	NO_SITE_8	0.0259031	1	-1.6658	Illumina
C9orf142	RFX5_2	0.0259031	1	-1.38956	Illumina
ABRACL	NO_SITE_14	0.0259091	1	2.31912	Illumina
COG4	CREBBP_3	0.0259219	1	-1.54232	Illumina
RPS23	NO_SITE_15	0.0259312	1	0.175792	Illumina
SPNS1	Background	0.025933	1	-1.72558	Illumina
PMF1	RFX5_2	0.0259437	1	-1.67527	Illumina
KIF20B	ARID3C_1	0.0259806	1	1.47516	Illumina
TMEM141	NO_SITE_9	0.0259837	1	0.740988	Illumina
BDP1	CREBBP_3	0.0259865	1	1.09071	Illumina
EIF2B2	PRDM6_2	0.0259866	1	0.876725	Illumina
JTB	NO_SITE_24	0.0260062	1	-0.633793	Illumina
SDCCAG3	NO_SITE_24	0.0260128	1	1.05358	Illumina
PHAX	NO_SITE_1	0.0260314	1	-1.26242	Illumina
DERL2	NO_SITE_24	0.026035	1	-2.30463	Illumina
ARID1B	IRF1_2	0.0260741	1	-2.34794	Illumina
RPL7	NO_SITE_38	0.0261097	1	-0.226698	Illumina
SRSF1	PRDM6_2	0.0261162	1	1.2462	Illumina
CKAP2	STAT1_3	0.0261269	1	1.88646	Illumina
TPM4	Background	0.0261293	1	-0.706288	Illumina
NDUFB1	NO_SITE_8	0.0261685	1	-0.884052	Illumina
TOMM40	NO_SITE_9	0.0261801	1	0.530149	Illumina
CLTC	NO_SITE_24	0.0262316	1	0.792756	Illumina
ROMO1	NO_SITE_1	0.0262458	1	-0.457273	Illumina
ME2	IRF1_2	0.0262626	1	-1.76104	Illumina
RRS1	ONE_NON-GENE_SITE_25	0.026263	1	-1.68035	Illumina
DDRGK1	ONE_NON-GENE_SITE_25	0.0262667	1	-1.40855	Illumina
FDFT1	CREBBP_3	0.0262769	1	-0.846953	Illumina
TBCA	NO_SITE_24	0.0262935	1	0.425047	Illumina
EEF1D	STAT1_2	0.0262981	1	0.298762	Illumina
DCTN5	NO_SITE_15	0.0263138	1	1.56931	Illumina
CEBPZOS	STAT1_3	0.0263244	1	-1.28537	Illumina
CTHRC1	ARID3C_1	0.0263395	1	-2.43088	Illumina
UBXN2A	NO_SITE_1	0.0263731	1	1.70946	Illumina
RALBP1	Background	0.0263897	1	-1.2853	Illumina
ZC3H13	RFX5_2	0.0263967	1	-1.03022	Illumina
KDELR2	NO_SITE_8	0.0264054	1	-0.910556	Illumina
ODC1	CREBBP_3	0.0264331	1	-1.5358	Illumina
HSPB11	NO_SITE_1	0.0264541	1	0.879756	Illumina
UBE2T	IRF1_2	0.0264568	1	0.831235	Illumina
ERAL1	NO_SITE_24	0.0264664	1	1.75618	Illumina
FCGR2A	ARID3C_1	0.0264762	1	-2.37353	Illumina
RPL15	COP1_1	0.0264764	1	0.16925	Illumina
PPIA	Background	0.0264833	1	-0.24614	Illumina
NDUFA4	COP1_1	0.0265058	1	-0.386656	Illumina
LY6E	STAT1_3	0.0265082	1	-0.414807	Illumina
NEDD8	ARID3C_1	0.0265277	1	-0.52158	Illumina
WDR18	NO_SITE_38	0.0265303	1	-0.973979	Illumina
LMNB1	NO_SITE_14	0.026532	1	1.51542	Illumina
SMIM7	PRDM6_2	0.0265431	1	-2.27322	Illumina
SAC3D1	CREBBP_3	0.0265611	1	-0.939263	Illumina
RAD23B	NO_SITE_23	0.0265612	1	0.976495	Illumina
RANGAP1	NO_SITE_24	0.0265659	1	1.35679	Illumina
ERAL1	STAT1_3	0.0265936	1	1.68781	Illumina
FAAP20	NO_SITE_9	0.0266044	1	0.719161	Illumina
ANPEP	NO_SITE_8	0.0266124	1	1.79854	Illumina
PPP1R12A	NO_SITE_24	0.0266185	1	0.743855	Illumina
BRD7	RFX5_2	0.02662	1	-1.6711	Illumina
SMIM12	STAT1_1	0.0266349	1	-1.01538	Illumina
PDZD11	NO_SITE_5	0.0266401	1	1.01525	Illumina
SERTAD4-AS1	NO_SITE_14	0.0266476	1	-1.2606	Illumina
SYPL1	CREBBP_3	0.0266578	1	-0.663838	Illumina
PBK	NO_SITE_8	0.026672	1	1.34566	Illumina
CKAP2	STAT1_1	0.0266721	1	1.85475	Illumina
UTP4	NO_SITE_5	0.0266763	1	1.01541	Illumina
RRM2	NO_SITE_1	0.0266819	1	1.13415	Illumina
CCNB1	IRF1_2	0.0267135	1	1.06088	Illumina
AKR7A2	ARID3C_1	0.0267175	1	0.923899	Illumina
MSH6	RFX5_2	0.0267195	1	-1.7134	Illumina
STAG2	NO_SITE_1	0.0267382	1	-1.4338	Illumina
BCLAF1	CREBBP_3	0.0267463	1	0.716373	Illumina
LARP7	IRF1_2	0.0267645	1	-0.960159	Illumina
LSM5	NO_SITE_15	0.0267766	1	-0.663931	Illumina
C22orf39	STAT1_1	0.0268684	1	-1.75461	Illumina
HAPLN1	ARID3C_1	0.0268896	1	-1.68261	Illumina
SMIM12	ARID3C_1	0.0268981	1	-1.66641	Illumina
GUSB	NO_SITE_5	0.0269003	1	1.45727	Illumina
TFAP2B	NO_SITE_14	0.0269162	1	-2.02527	Illumina
N4BP2L2	PRDM6_2	0.026937	1	-2.27556	Illumina
PHF20	ONE_NON-GENE_SITE_25	0.0269393	1	1.46946	Illumina
CDC5L	NO_SITE_5	0.0269403	1	1.45689	Illumina
MLEC	NO_SITE_15	0.0269472	1	-0.705557	Illumina
CANX	NO_SITE_5	0.0269556	1	0.62493	Illumina
CYR61	IRF1_2	0.0269578	1	-1.94064	Illumina
ST3GAL4	COP1_1	0.0269724	1	-1.05794	Illumina
CNTLN	IRF1_2	0.0269866	1	-2.33199	Illumina
GPR108	RFX5_2	0.0270024	1	1.79085	Illumina
SUMO3	ARID3C_1	0.0270028	1	1.12208	Illumina
PBK	NO_SITE_1	0.0270052	1	1.2652	Illumina
ROMO1	NO_SITE_38	0.0270201	1	-0.512861	Illumina
NDUFV2	NO_SITE_15	0.0270256	1	-0.646409	Illumina
SDCCAG8	NO_SITE_5	0.0270534	1	-2.30587	Illumina
RBM5	NO_SITE_24	0.0270554	1	1.74812	Illumina
TMEM33	STAT1_3	0.0270558	1	1.39948	Illumina
RPL14	Background	0.0270585	1	0.193958	Illumina
EXOC6	NO_SITE_24	0.0270639	1	1.74809	Illumina
MDH2	STAT1_3	0.0270676	1	-0.407073	Illumina
LSM14A	STAT1_2	0.0270698	1	-1.18965	Illumina
HLA-DMA	RFX5_2	0.0270742	1	-1.43043	Illumina
ERRFI1	ARID3C_1	0.0270796	1	1.42285	Illumina
GOLGB1	ONE_NON-GENE_SITE_25	0.0271143	1	-2.30354	Illumina
ARF6	NO_SITE_24	0.0271221	1	1.74785	Illumina
BLOC1S4	ONE_NON-GENE_SITE_25	0.0271273	1	-2.30019	Illumina
EXOSC5	Background	0.027129	1	0.86447	Illumina
CRTAP	NO_SITE_23	0.0271609	1	0.872297	Illumina
FAM96B	NO_SITE_15	0.0271679	1	0.497194	Illumina
NR2F6	NO_SITE_1	0.0271748	1	0.633704	Illumina
SAMHD1	CREBBP_3	0.0271765	1	-1.80552	Illumina
[truncated: 288,101+ more rows]

## Sheet: fig4g
Pert	description_Kegg	Seq_Top_Pathway_In	Seq_pval_found_in	pval
STAT1_1	Antigen processing and presentation	Illumina	Illumina	1e-10
STAT1_1	Epstein-Barr virus infection	Illumina	Illumina	1e-10
PRDM6_2	Ribosome	Illumina	Illumina	1e-10
PRDM6_2	Coronavirus disease - COVID-19	Illumina	Illumina	1e-10
STAT1_2	Antigen processing and presentation	Illumina	Illumina	2.0136e-10
STAT1_3	Antigen processing and presentation	Illumina	Illumina	5.59443e-10
STAT1_2	Herpes simplex virus 1 infection	Illumina	Illumina	5.23995e-09
STAT1_1	Herpes simplex virus 1 infection	Illumina	Illumina	1.33923e-08
RFX5_2	Th1 and Th2 cell differentiation	Illumina	Illumina	3.08264e-08
RFX5_2	Viral myocarditis	Illumina	Illumina	4.60608e-08
STAT1_1	Antigen processing and presentation	Ultima	Ultima	1e-10
STAT1_3	Antigen processing and presentation	Ultima	Ultima	1e-10
PRDM6_2	Ribosome	Ultima	Ultima	1e-10
PRDM6_2	Coronavirus disease - COVID-19	Ultima	Ultima	1e-10
STAT1_2	Antigen processing and presentation	Ultima	Ultima	1.27833e-09
STAT1_1	Herpes simplex virus 1 infection	Ultima	Ultima	2.49938e-08
STAT1_1	Epstein-Barr virus infection	Ultima	Ultima	4.70212e-08
STAT1_3	Coronavirus disease - COVID-19	Ultima	Ultima	5.5959e-08
STAT1_1	Cell adhesion molecules	Ultima	Ultima	2.90053e-07
STAT1_2	Herpes simplex virus 1 infection	Ultima	Ultima	3.74491e-07
STAT1_1	Antigen processing and presentation	Illumina	Ultima	1e-10
STAT1_1	Epstein-Barr virus infection	Illumina	Ultima	4.70212e-08
PRDM6_2	Ribosome	Illumina	Ultima	1e-10
PRDM6_2	Coronavirus disease - COVID-19	Illumina	Ultima	1e-10
STAT1_2	Antigen processing and presentation	Illumina	Ultima	1.27833e-09
STAT1_3	Antigen processing and presentation	Illumina	Ultima	1e-10
STAT1_2	Herpes simplex virus 1 infection	Illumina	Ultima	3.74491e-07
STAT1_1	Herpes simplex virus 1 infection	Illumina	Ultima	2.49938e-08
RFX5_2	Th1 and Th2 cell differentiation	Illumina	Ultima	6.78546e-06
RFX5_2	Viral myocarditis	Illumina	Ultima	8.64972e-06
STAT1_1	Antigen processing and presentation	Ultima	Illumina	1e-10
STAT1_3	Antigen processing and presentation	Ultima	Illumina	5.59443e-10
PRDM6_2	Ribosome	Ultima	Illumina	1e-10
PRDM6_2	Coronavirus disease - COVID-19	Ultima	Illumina	1e-10
STAT1_2	Antigen processing and presentation	Ultima	Illumina	2.0136e-10
STAT1_1	Herpes simplex virus 1 infection	Ultima	Illumina	1.33923e-08
STAT1_1	Epstein-Barr virus infection	Ultima	Illumina	1e-10
STAT1_3	Coronavirus disease - COVID-19	Ultima	Illumina	9.16659e-07
STAT1_1	Cell adhesion molecules	Ultima	Illumina	6.74387e-06
STAT1_2	Herpes simplex virus 1 infection	Ultima	Illumina	5.23995e-09
